# Supplementary material for: MIRO2-mediated mitochondrial transfer from cancer cells induces cancer-associated fibroblast differentiation
Source: Nat Cancer. 2025 Aug 28;6(10):1714–33. doi: 10.1038/s43018-025-01038-6 (PMC12559006; doi:10.1038/s43018-025-01038-6)
Supplement: Supplementary file 2 — Supplementary Tables 1–3. [file 43018_2025_1038_MOESM2_ESM.xlsx]

## Sheet: supplTable_01
Supplementary Table 1: Expression proteomics data of skin fibroblasts. Shown are normalized log2 transformed protein abundance values of different fibroblast polulations (control [C], mito high [H], mito low [L], each n=4). Columns N-S mark significant differences between indicated groups (T Test, FDR<0.05). PEP: posterior error probability.
C1	C2	C3	C4	H1	H2	H3	H4	L1	L2	L3	L4	Organisms	Student's T-test Significant Ctrl_High	Student's T-test significant	Student's T-test Significant Ctrl_Low	Student's T-test significant_	Student's T-test Significant High_Low	Student's T-test significant__	-Log Student's T-test p-value Ctrl_High	Student's T-test q-value Ctrl_High	Student's T-test Difference Ctrl_High	Student's T-test Test statistic Ctrl_High	-Log Student's T-test p-value Ctrl_Low	Student's T-test q-value Ctrl_Low	Student's T-test Difference Ctrl_Low	Student's T-test Test statistic Ctrl_Low	-Log Student's T-test p-value High_Low	Student's T-test q-value High_Low	Student's T-test Difference High_Low	Student's T-test Test statistic High_Low	NrOfPrecursorsIdentified (Experiment-wide)	PEP	Qvalue	ProteinGroups	Genes	ProteinDescriptions
16.8746	16.6971	17.1769	16.1278	13.468	15.5779	15.1986	15.4227	16.4332	16.052	16.1664	16.2387	Homo sapiens	+	Ctrl_High					2.29863	0.00685428	1.3194	4.76711	1.10391	0.0565657	0.496531	2.11596	1.41085	0.050467	-1.30579	-2.63443	3	0.000184784	0.00531188	P01023	A2M	Alpha-2-macroglobulin
17.6221	17.481	17.7308	17.6285	17.4237	17.5796	17.3981	17.4665	17.8552	17.7127	17.7119	17.9577	Homo sapiens			+	Ctrl_Low	+	High_Low	1.2033	0.0547932	0.148598	2.28211	1.30804	0.0366068	-0.193784	-2.45881	2.502	0.0103476	-0.342382	-4.75338	16	1.92e-19	0	Q9NRG9	AAAS	Aladin
17.3911	17.3837	17.4068	17.5001	17.7443	17.6688	17.5239	17.6003	17.4553	17.4336	17.4084	17.495	Homo sapiens	+	Ctrl_High			+	High_Low	2.11835	0.0100337	-0.213916	-3.94115	0.367376	0.33908	-0.0276542	-0.84761	1.98855	0.0201511	0.186262	3.68518	20	2.78e-15	0	Q86V21	AACS	Acetoacetyl-CoA synthetase
17.7852	17.595	17.6866	17.6521	17.7981	17.7979	17.8533	17.8886	17.9255	17.7621	17.8091	18.0365	Homo sapiens	+	Ctrl_High	+	Ctrl_Low			1.83154	0.015787	-0.154738	-3.38652	1.4925	0.025749	-0.203566	-2.77582	0.3154	0.479591	-0.0488276	-0.746237	12	7.98e-21	0	Q13685	AAMP	Angio-associated migratory cell protein
17.547	17.5673	17.5326	17.5541	17.4254	17.8952	17.7173	17.8547	17.9362	17.8697	17.8463	17.8993	Homo sapiens			+	Ctrl_Low			0.807587	0.126389	-0.172893	-1.62286	5.46724	0	-0.337644	-16.2869	0.749197	0.177937	-0.164751	-1.52477	9	3.39e-18	0	Q9Y312	AAR2	Protein AAR2 homolog
20.2988	20.3272	20.3432	20.2891	20.3653	20.3512	20.4116	20.3635	20.2516	20.3295	20.4859	20.4735	Homo sapiens	+	Ctrl_High					1.72919	0.0190044	-0.0583305	-3.19764	0.565804	0.200893	-0.0705409	-1.21004	0.0749522	0.839847	-0.0122104	-0.208833	65	7.09e-21	0	P49588	AARS1	Alanine--tRNA ligase
16.6668	16.7733	16.6336	16.5419	16.0392	15.6907	15.482	15.6342	16.0619	16.1087	15.8461	16.0126	Homo sapiens	+	Ctrl_High	+	Ctrl_Low			3.50954	0.000887591	0.942382	7.41484	3.88792	0.000416667	0.646603	8.67527	1.18944	0.0727247	-0.295779	-2.25887	10	3.73e-13	0	Q5JTZ9	AARS2	Alanine--tRNA ligase
17.3103	17.103	17.3422	17.1276	17.3567	17.4492	17.7032	17.5478	17.6292	17.7007	17.8029	18.085	Homo sapiens	+	Ctrl_High	+	Ctrl_Low			1.64667	0.0221517	-0.293453	-3.04836	2.59737	0.00281354	-0.583694	-4.96987	1.23219	0.0679854	-0.290241	-2.33066	11	3.54e-17	0	Q9BTE6	AARSD1	Alanyl-tRNA editing protein Aarsd1
17.6451	17.3165	17.5003	17.3942	17.4064	17.4685	17.3477	17.4457	17.7531	17.7027	17.8155	17.6921	Homo sapiens			+	Ctrl_Low	+	High_Low	0.25265	0.488912	0.046948	0.618595	1.95337	0.0110917	-0.27683	-3.61727	3.80178	0.0018	-0.323778	-8.37328	10	1.47e-18	0	Q9NRN7	AASDHPPT	L-aminoadipate-semialdehyde dehydrogenase-phosphopantetheinyl transferase
16.066	16.1331	16.5374	16.3826	14.7989	14.8527	13.7689	13.7515	14.9236	14.9172	14.3353	13.4181	Homo sapiens	+	Ctrl_High	+	Ctrl_Low			3.046	0.00144849	1.98678	6.08024	2.63929	0.00259878	1.88126	5.06707	0.0810896	0.828471	-0.105528	-0.224686	4	1.04e-05	0.000157654	Q9UDR5	AASS	Alpha-aminoadipic semialdehyde synthase
16.362	16.0239	16.0709	15.8794	16.2684	16.1801	16.3276	16.2508	16.4047	16.3189	16.5421	16.8003	Homo sapiens			+	Ctrl_Low			0.814262	0.124894	-0.172673	-1.63404	1.59874	0.0214742	-0.432477	-2.96278	1.25755	0.0653793	-0.259804	-2.37338	6	2.08e-16	0	Q9NY61	AATF	Protein AATF
14.8638	14.4174	14.9165	14.8621	14.0714	13.9754	13.8491	13.8561	12.4058	13.5063	13.2838	13.1095	Homo sapiens	+	Ctrl_High	+	Ctrl_Low	+	High_Low	3.18455	0.00113753	0.826926	6.45738	3.15516	0.00129762	1.68859	6.37588	1.91098	0.0219825	0.861663	3.53621	9	7.74e-13	0	O95477	ABCA1	Phospholipid-transporting ATPase ABCA1
18.5348	18.4637	18.4601	18.394	17.9443	18.1578	17.9285	18.0225	17.4848	17.8781	17.4955	17.5026	Homo sapiens	+	Ctrl_High	+	Ctrl_Low	+	High_Low	3.54561	0.000839879	0.449891	7.52787	3.89718	0.000420315	0.872918	8.70828	2.08133	0.0181419	0.423028	3.86726	1	6.68e-07	0	Q86UQ4	ABCA13	ATP-binding cassette sub-family A member 13
16.3363	16.0243	16.4174	16.1639	15.7368	15.6237	15.3923	15.6043	15.7905	15.5248	15.4433	15.5284	Homo sapiens	+	Ctrl_High	+	Ctrl_Low			2.89413	0.0020709	0.64619	5.68627	2.90865	0.00163013	0.663721	5.72308	0.059491	0.870083	0.0175302	0.168157	11	3.09e-19	0	Q9NRK6	ABCB10	ATP-binding cassette sub-family B member 10
18.4156	18.2136	18.3583	18.1165	18.0525	17.9081	17.752	17.7039	18.0332	17.7855	18.2577	17.4539	Homo sapiens	+	Ctrl_High					2.16739	0.00947781	0.421903	4.04016	1.10795	0.0560583	0.393427	2.1227	0.0527605	0.884152	-0.0284762	-0.150101	6	1.03e-12	0	Q9NP58	ABCB6	ATP-binding cassette sub-family B member 6
16.9219	16.5213	16.7055	16.7519	16.4366	16.1557	16.1185	16.1313	16.5097	16.2389	16.4897	16.6997	Homo sapiens	+	Ctrl_High					2.43243	0.00538848	0.514598	4.59933	0.985368	0.0740726	0.240613	1.91888	1.19075	0.0725536	-0.273984	-2.26106	11	1.25e-18	0	O75027	ABCB7	Iron-sulfur clusters transporter ABCB7
18.4442	18.1798	18.2725	18.1653	18.032	18.1498	18.1146	18.1393	18.0732	18.0287	17.9877	18.2004	Homo sapiens			+	Ctrl_Low			1.18599	0.0568094	0.156523	2.25309	1.29906	0.0373506	0.192958	2.44357	0.284566	0.515428	0.0364356	0.684316	52	6.08e-23	0	P33527	ABCC1	Multidrug resistance-associated protein 1
16.5643	16.566	16.7224	16.82	15.8824	15.8631	15.9433	15.8526	15.7923	15.7659	15.6366	15.9254	Homo sapiens	+	Ctrl_High	+	Ctrl_Low			4.66547	0	0.78283	11.8724	4.30969	0	0.888131	10.2967	0.843626	0.144415	0.105302	1.68311	13	1.92e-19	0	O15438	ABCC3	ATP-binding cassette sub-family C member 3
17.7637	17.7151	18.1591	17.9645	16.9851	17.4521	17.3546	17.1789	17.0666	17.2259	17.164	16.9807	Homo sapiens	+	Ctrl_High	+	Ctrl_Low			2.40976	0.00551373	0.657906	4.54982	3.3302	0.00105499	0.791261	6.87331	0.530963	0.2881	0.133355	1.14853	12	2.11e-19	0	O15439	ABCC4	ATP-binding cassette sub-family C member 4
16.7099	16.6747	17.1573	16.5092	16.0601	16.1666	16.4647	16.4054	15.6882	15.9214	15.5626	16.0197	Homo sapiens	+	Ctrl_High	+	Ctrl_Low	+	High_Low	1.56128	0.0268243	0.488588	2.89645	2.84057	0.00176582	0.964807	5.55192	1.81082	0.0249758	0.476218	3.34794	4	1.55e-17	0	P33897	ABCD1	ATP-binding cassette sub-family D member 1
18.0024	17.919	18.0543	17.9653	17.7535	17.7472	17.7033	17.7318	17.7714	17.6293	17.5647	17.6986	Homo sapiens	+	Ctrl_High	+	Ctrl_Low			3.74254	0.000520499	0.251315	8.17092	3.02734	0.00148676	0.319227	6.03077	0.722586	0.187347	0.0679116	1.47982	32	2.21e-25	0	P28288	ABCD3	ATP-binding cassette sub-family D member 3
18.8571	18.6111	18.6882	18.6569	19.2269	19.1732	19.1017	19.1173	19.2361	19.2286	19.1451	19.2505	Homo sapiens	+	Ctrl_High	+	Ctrl_Low			3.51396	0.00089019	-0.451433	-7.4286	3.90065	0.000422535	-0.511753	-8.72069	0.809014	0.155003	-0.0603194	-1.62525	37	1.09e-20	0	P61221	ABCE1	ATP-binding cassette sub-family E member 1
17.8761	17.781	17.9477	17.8609	18.0547	18.0896	18.068	18.0558	18.2627	18.2018	18.2896	18.2901	Homo sapiens	+	Ctrl_High	+	Ctrl_Low	+	High_Low	2.90326	0.00208451	-0.200612	-5.7094	4.20352	0	-0.394599	-9.86493	3.8955	0.00105495	-0.193988	-8.70227	29	9.24e-17	0	Q9UG63	ABCF2	ATP-binding cassette sub-family F member 2
18.2974	18.167	18.3214	18.2838	18.3762	18.3229	18.3858	18.4754	18.4047	18.2711	18.3724	18.5922	Homo sapiens	+	Ctrl_High					1.40628	0.0351647	-0.122656	-2.62658	0.970961	0.0763812	-0.142713	-1.89496	0.0992251	0.794291	-0.0200567	-0.270627	21	4.03e-24	0	Q9NUQ8	ABCF3	ATP-binding cassette sub-family F member 3
17.9712	17.899	17.8846	17.9258	17.1824	17.2781	17.216	17.332	17.4298	17.3818	17.3042	17.6069	Homo sapiens	+	Ctrl_High	+	Ctrl_Low			5.64458	0	0.668011	17.4559	3.47595	0.000831234	0.489482	7.31083	1.31499	0.0591011	-0.178528	-2.47061	16	3.21e-23	0	Q9NUJ1	ABHD10	Palmitoyl-protein thioesterase ABHD10
18.2206	17.4448	17.3416	17.2166	16.2338	16.8821	17.3802	16.3737	16.3184	16.7146	16.9393	16.6662	Homo sapiens	+	Ctrl_High	+	Ctrl_Low			1.28853	0.0455	0.838426	2.42573	1.86219	0.0128369	0.896307	3.44394	0.0711405	0.846518	0.0578804	0.198905	2	0.000227748	0.00662551	Q8NFV4	ABHD11	Protein ABHD11
18.1035	17.9015	18.0313	17.8542	17.5578	17.6709	17.5472	17.5693	17.3251	17.4672	17.5778	17.6038	Homo sapiens	+	Ctrl_High	+	Ctrl_Low			3.02247	0.00148665	0.38632	6.01788	2.8578	0.0017856	0.479099	5.59489	0.636671	0.226135	0.0927792	1.3332	21	3.43e-18	0	Q8N2K0	ABHD12	Lysophosphatidylserine lipase ABHD12
17.8641	17.6918	17.7971	17.8285	17.1743	17.5424	17.638	17.6628	17.3033	17.373	17.2071	17.5395	Homo sapiens	+	Ctrl_High	+	Ctrl_Low			1.30009	0.0446931	0.290986	2.44532	2.83715	0.0017918	0.439636	5.54341	0.513583	0.300383	0.148651	1.11757	7	2.35e-17	0	Q96IU4	ABHD14B	Putative protein-lysine deacylase ABHD14B
18.3008	18.1467	18.4033	18.2736	17.9337	17.9349	17.6731	17.762	17.7094	17.5643	17.6094	17.5322	Homo sapiens	+	Ctrl_High	+	Ctrl_Low	+	High_Low	2.79006	0.0026655	0.45519	5.42731	4.32404	0	0.677267	10.3564	1.58138	0.0386028	0.222076	2.93199	16	3.32e-24	0	O95870	ABHD16A	Phosphatidylserine lipase ABHD16A
15.5388	15.7416	15.3556	15.3731	15.4155	15.5822	15.9917	15.3631	15.2714	15.227	14.9989	13.2679	Homo sapiens			+	Ctrl_Low			0.201777	0.563496	-0.0858407	-0.509822	1.33568	0.03479	0.336474	2.63659	0.912175	0.123662	0.896791	1.79728	5	1.47e-09	0	P00519	ABL1	Tyrosine-protein kinase ABL1
14.8448	14.8292	14.887	14.9714	14.4	14.3599	14.1788	14.5125	14.339	14.5117	14.3278	12.9995	Homo sapiens	+	Ctrl_High	+	Ctrl_Low			3.3119	0.000951407	0.520328	6.81991	3.26803	0.00119828	0.490276	7.84725	0.389588	0.402391	0.318287	0.889929	2	1.68e-11	0	O14639	ABLIM1	Actin-binding LIM protein 1
16.903	16.9954	16.9585	16.9747	17.3104	17.365	17.4169	17.4771	17.0944	17.2544	17.0256	17.1924	Homo sapiens	+	Ctrl_High	+	Ctrl_Low	+	High_Low	4.39387	0.000179487	-0.434474	-10.6512	1.82264	0.0139277	-0.183812	-3.36992	2.16609	0.0160394	0.250662	4.0375	26	6.74e-16	0	O94929	ABLIM3	Actin-binding LIM protein 3
NaN	15.9526	16.4505	15.7401	15.0607	14.5703	9.76808	10.4595	12.5367	12.1349	13.16	14.6345	Homo sapiens			+	Ctrl_Low			1.10199	0.0681856	3.58308	2.20024	2.13781	0.00772191	2.93119	4.36135	0.171475	0.669512	-0.651895	-0.442269	2	1.06e-06	0	Q9P1F3	ABRACL	Costars family protein ABRACL
13.9092	14.6944	13.8816	14.201	14.1065	13.9674	13.3877	13.1233	13.8882	13.4262	13.7596	12.7888	Homo sapiens			+	Ctrl_Low			0.883237	0.107751	0.52531	1.74914	1.20103	0.0460532	0.705858	2.27829	0.212137	0.608596	0.180547	0.532417	1	9.64e-10	0	Q6UWZ7	ABRAXAS1	BRCA1-A complex subunit Abraxas 1
15.7809	15.5367	15.7606	15.6846	15.0839	15.2657	15.2482	15.4676	15.7098	15.7334	15.5731	15.3595	Homo sapiens	+	Ctrl_High			+	High_Low	2.34696	0.00617715	0.424344	4.41436	0.420419	0.293731	0.0967515	0.947804	1.5155	0.0420325	-0.327593	-2.81601	6	3.9e-20	0	Q9ULW3	ABT1	Activator of basal transcription 1
19.9028	19.8396	20.0525	19.8712	19.6865	19.5732	19.6993	19.7425	19.3329	19.4034	19.5142	19.2732	Homo sapiens	+	Ctrl_High	+	Ctrl_Low	+	High_Low	2.17784	0.00912391	0.24111	4.06142	3.58368	0.000535912	0.535567	7.64875	2.4621	0.0114331	0.294457	4.66464	29	1.66e-22	0	P09110	ACAA1	3-ketoacyl-CoA thiolase
19.5909	19.6388	19.5891	19.5955	19.2075	19.1628	18.8965	19.0575	19.0506	18.9107	18.8757	19.1441	Homo sapiens	+	Ctrl_High	+	Ctrl_Low			3.52264	0.000822485	0.522513	7.45571	4.13154	0.000184615	0.6083	9.58156	0.406467	0.386136	0.0857863	0.921733	32	2.15e-19	0	P42765	ACAA2	3-ketoacyl-CoA thiolase
19.8422	19.6636	19.7802	19.7678	19.3999	19.3885	19.4204	19.3232	19.3765	19.3073	19.3628	19.5317	Homo sapiens	+	Ctrl_High	+	Ctrl_Low			3.95962	0.000357447	0.380458	8.9338	3.04497	0.00145254	0.368904	6.0775	0.0793513	0.831873	-0.0115542	-0.220213	55	2.07e-26	0	Q13085	ACACA	Acetyl-CoA carboxylase 1
17.6849	17.4144	17.6671	17.4473	16.7577	16.8914	17.1787	17.0813	16.8799	16.7946	17.1453	16.9115	Homo sapiens	+	Ctrl_High	+	Ctrl_Low			2.55497	0.00425691	0.576146	4.87285	3.01629	0.0015027	0.620566	6.00159	0.139528	0.722553	0.0444202	0.3684	12	1.1e-15	0	Q709F0	ACAD11	Acyl-CoA dehydrogenase family member 11
16.6062	16.1853	16.1007	16.0643	15.8094	15.8553	15.8209	16.2018	15.6437	14.4229	15.6274	15.0497	Homo sapiens			+	Ctrl_Low			1.0524	0.0752233	0.317266	2.03025	1.80697	0.0141518	1.05319	3.34078	1.2844	0.0623019	0.735927	2.41875	5	1.09e-08	0	Q9UKU7	ACAD8	Isobutyryl-CoA dehydrogenase
19.2102	19.2379	19.3802	19.1931	18.7033	18.6908	18.5721	18.5794	18.7682	18.6997	18.6762	18.7821	Homo sapiens	+	Ctrl_High	+	Ctrl_Low			4.52075	0.0002	0.61898	11.2065	4.36255	0	0.523818	10.518	1.1447	0.0787268	-0.0951624	-2.18402	33	8.17e-19	0	Q9H845	ACAD9	Complex I assembly factor ACAD9
19.2811	18.7934	18.9013	18.7408	18.1908	18.4339	18.3864	18.326	18.4797	18.3529	18.4453	18.6146	Homo sapiens	+	Ctrl_High	+	Ctrl_Low			2.37641	0.00575425	0.594921	4.47756	1.84753	0.0132917	0.456052	3.41643	0.936214	0.117829	-0.138869	-1.83724	18	5.27e-16	0	P11310	ACADM	Medium-chain specific acyl-CoA dehydrogenase
18.3383	18.1281	17.9961	18.0805	17.5835	17.6129	17.5677	17.6226	17.6869	17.4649	17.6991	17.696	Homo sapiens	+	Ctrl_High	+	Ctrl_Low			3.46954	0.000866097	0.539059	7.29113	2.77221	0.00202532	0.499017	5.38376	0.283293	0.516958	-0.0400419	-0.681726	10	1.4e-20	0	P16219	ACADS	Short-chain specific acyl-CoA dehydrogenase
18.068	18.0344	18.0938	17.8558	16.855	16.9403	16.6676	17.041	16.8558	16.6644	16.6001	16.7929	Homo sapiens	+	Ctrl_High	+	Ctrl_Low			4.66712	0	1.13701	11.8802	5.45051	0	1.28468	16.1806	0.735082	0.182886	0.147667	1.50095	13	2.25e-13	0	P45954	ACADSB	Short/branched chain specific acyl-CoA dehydrogenase
17.6309	17.7533	17.4874	17.5486	17.5996	17.5472	17.3863	17.3955	17.3993	17.3573	17.427	17.4982	Homo sapiens			+	Ctrl_Low			0.770822	0.136867	0.122912	1.56118	1.53766	0.023316	0.184605	2.85486	0.451299	0.348877	0.0616927	1.00486	20	8.53e-19	0	Q15057	ACAP2	Arf-GAP with coiled-coil
20.9108	20.8899	21.1382	20.8292	20.0359	20.0807	20.0922	20.0211	20.0071	20.093	20.125	20.0874	Homo sapiens	+	Ctrl_High	+	Ctrl_Low			4.82984	0	0.884563	12.6732	4.68662	0	0.863916	11.9727	0.282033	0.518356	-0.020647	-0.679162	33	3.63e-18	0	P24752	ACAT1	Acetyl-CoA acetyltransferase
17.6476	17.6428	17.6246	17.2471	17.094	17.1546	17.2849	17.0032	16.6228	16.9541	17.1659	17.0692	Homo sapiens	+	Ctrl_High	+	Ctrl_Low			1.91966	0.013783	0.406365	3.55274	2.0606	0.00887066	0.587542	3.8262	0.658329	0.216703	0.181176	1.37041	8	1.47e-15	0	Q5T8D3	ACBD5	Acyl-CoA-binding domain-containing protein 5
16.2626	14.634	15.991	15.9359	14.5019	15.2484	15.9919	15.4845	14.7247	14.5678	14.7833	15.0801	Homo sapiens			+	Ctrl_Low			0.36061	0.368735	0.399209	0.834605	1.28168	0.0384477	0.916914	2.41415	0.781392	0.165491	0.517705	1.57894	4	4.37e-16	0	P12821	ACE	Angiotensin-converting enzyme
18.2831	18.4543	18.4521	18.3255	18.1468	18.1898	18.1498	18.1009	18.4668	18.5438	18.4777	18.3211	Homo sapiens	+	Ctrl_High			+	High_Low	2.56049	0.00423071	0.231899	4.88542	0.529472	0.220476	-0.0736146	-1.14589	3.04192	0.00483582	-0.305514	-6.06939	41	2.26e-19	0	Q9UKV3	ACIN1	Apoptotic chromatin condensation inducer in the nucleus
21.1573	20.9181	20.9876	21.0167	21.4687	21.5625	21.6388	21.6308	21.4242	21.4271	21.4681	21.583	Homo sapiens	+	Ctrl_High	+	Ctrl_Low			3.89334	0.000339394	-0.555248	-8.69456	3.46903	0.000826033	-0.455675	-7.28957	0.936705	0.117638	0.0995736	1.83805	97	6.15e-22	0	P53396	ACLY	ATP-citrate synthase
19.7504	19.7317	19.6484	19.6762	19.1822	19.1286	19.0651	19.0314	18.9211	18.8947	19.0481	19.0336	Homo sapiens	+	Ctrl_High	+	Ctrl_Low			5.1887	0	0.599848	14.6013	5.41653	0	0.727307	15.9668	1.32242	0.0583835	0.127459	2.48322	57	2.28e-18	0	P21399	ACO1	Cytoplasmic aconitate hydratase
20.2861	20.2775	20.3406	20.2101	19.8589	19.7291	19.8095	19.7655	19.8626	19.8241	19.8217	19.9436	Homo sapiens	+	Ctrl_High	+	Ctrl_Low			4.81146	0	0.487788	12.5812	4.38965	0	0.415546	10.6331	0.918701	0.121892	-0.0722413	-1.80813	53	2.45e-21	0	Q99798	ACO2	Aconitate hydratase
18.606	18.6371	18.5428	18.5289	18.4968	18.4501	18.3676	18.1901	18.2026	18.1907	18.2212	18.2614	Homo sapiens	+	Ctrl_High	+	Ctrl_Low			1.50889	0.0293782	0.202584	2.80445	4.69177	0	0.359771	11.9972	1.19578	0.0720237	0.157187	2.26949	20	1.89e-15	0	Q86TX2	ACOT1	Acyl-coenzyme A thioesterase 1
18.004	18.0076	17.9223	17.7377	17.1081	17.1005	17.1318	17.0611	17.1553	17.131	16.9652	16.9355	Homo sapiens	+	Ctrl_High	+	Ctrl_Low			4.81469	0	0.817539	12.5973	4.31035	0	0.871166	10.2994	0.407202	0.385281	0.053627	0.923111	8	1.16e-18	0	Q9NPJ3	ACOT13	Acyl-coenzyme A thioesterase 13
20.794	20.6856	20.7114	20.7598	20.9096	20.9165	20.8472	20.8604	21.0123	20.8703	20.9042	21.0928	Homo sapiens	+	Ctrl_High	+	Ctrl_Low			2.56089	0.00418291	-0.145772	-4.88633	2.20384	0.00663946	-0.232215	-4.1146	0.79731	0.159419	-0.0864429	-1.60565	22	2.27e-17	0	O00154	ACOT7	Cytosolic acyl coenzyme A thioester hydrolase
17.6136	17.3491	17.7286	17.5616	17.4172	17.5716	17.3402	17.4493	16.9947	17.1313	17.0199	17.176	Homo sapiens			+	Ctrl_Low	+	High_Low	0.604259	0.200542	0.118648	1.27717	2.74943	0.0020395	0.482744	5.32853	2.86435	0.00619702	0.364097	5.61128	5	1.77e-13	0	O14734	ACOT8	Acyl-coenzyme A thioesterase 8
19.3529	19.1835	19.3811	19.2785	19.1079	19.1343	19.0722	19.0764	19.067	18.8923	19.0117	19.2494	Homo sapiens	+	Ctrl_High	+	Ctrl_Low			2.30554	0.00672111	0.201272	4.32635	1.51834	0.0243787	0.243884	2.82097	0.226193	0.590022	0.0426111	0.562694	36	3.21e-18	0	Q9Y305	ACOT9	Acyl-coenzyme A thioesterase 9
18.5161	18.3738	18.5114	18.4774	18.5432	18.6908	18.5992	18.6283	18.3297	18.2199	18.4132	18.6331	Homo sapiens	+	Ctrl_High					1.74473	0.0187225	-0.145694	-3.22604	0.319995	0.386118	0.0706677	0.755344	1.23362	0.0676622	0.216362	2.33306	27	7.88e-22	0	Q15067	ACOX1	Peroxisomal acyl-coenzyme A oxidase 1
17.5027	17.048	17.2293	16.8601	16.4702	16.7019	16.7014	16.6002	12.9458	12.3676	14.665	14.1347	Homo sapiens	+	Ctrl_High			+	High_Low	1.98241	0.0126407	0.541626	3.67329	0	1	2.49501	0	2.94667	0.00541176	3.09013	5.82035	6	1.27e-20	0	Q99424	ACOX2	Peroxisomal acyl-coenzyme A oxidase 2
18.9762	18.8044	18.9612	18.8233	19.1627	19.2655	19.1447	19.1841	19.0912	19.0566	18.9979	19.1196	Homo sapiens	+	Ctrl_High	+	Ctrl_Low	+	High_Low	2.89962	0.0020806	-0.297976	-5.70017	1.81882	0.0139681	-0.175007	-3.3628	1.77989	0.0258171	0.12297	3.29066	20	2.37e-23	0	O15254	ACOX3	Peroxisomal acyl-coenzyme A oxidase 3
19.4988	19.3946	19.5604	19.4603	19.1602	19.3086	19.263	19.276	18.9246	18.8853	18.8859	18.9711	Homo sapiens	+	Ctrl_High	+	Ctrl_Low	+	High_Low	2.51953	0.00431418	0.226576	4.79271	5.07359	0	0.561799	13.9545	3.93273	0.00109091	0.335222	8.83604	11	1.61e-18	0	P11117	ACP2	Lysosomal acid phosphatase
17.9522	17.7383	17.6706	17.6478	16.377	16.33	16.2808	16.3657	16.1241	15.8595	15.9836	16.6792	Homo sapiens	+	Ctrl_High	+	Ctrl_Low			5.92256	0	1.41385	19.453	3.7552	0.000376766	1.59063	8.21383	0.432852	0.365639	0.176783	0.97088	8	1.02e-17	0	P13686	ACP5	Tartrate-resistant acid phosphatase type 5
19.7394	19.6471	19.9266	19.6922	18.5725	18.6219	18.6707	18.3262	18.4977	18.4353	18.6232	18.1157	Homo sapiens	+	Ctrl_High	+	Ctrl_Low			4.74715	0	1.20351	12.2642	4.41172	0	1.33334	10.7278	0.437977	0.360756	0.129827	0.98035	12	5.2e-21	0	Q96CM8	ACSF2	Medium-chain acyl-CoA ligase ACSF2
16.6096	16.7266	16.4245	16.275	15.887	15.8658	15.5133	15.5982	15.3794	15.1215	15.273	15.7187	Homo sapiens	+	Ctrl_High	+	Ctrl_Low			2.92999	0.00195234	0.792857	5.77753	3.38721	0.00110199	1.13576	7.04184	1.13671	0.0799955	0.342905	2.17067	11	4.73e-14	0	Q4G176	ACSF3	Malonate--CoA ligase ACSF3
17.8106	17.6885	17.7124	17.6599	17.6002	17.5897	17.5817	17.6024	17.4363	17.4698	17.432	17.646	Homo sapiens	+	Ctrl_High	+	Ctrl_Low			2.02639	0.0117281	0.12434	3.75891	1.98396	0.0105012	0.221806	3.6763	0.982587	0.107768	0.097466	1.91426	22	1.48e-20	0	P33121	ACSL1	Long-chain-fatty-acid--CoA ligase 1
20.3695	20.394	20.3484	20.3529	20.1459	20.1161	19.9794	19.9916	20.006	20.0078	20.0321	20.0112	Homo sapiens	+	Ctrl_High	+	Ctrl_Low			3.38555	0.000936401	0.307925	7.03687	6.9922	0	0.351932	29.4401	0.462036	0.33979	0.0440063	1.02451	42	1.33e-23	0	O95573	ACSL3	Fatty acid CoA ligase Acsl3
19.9479	19.8448	19.9378	19.7748	20.0529	20.0833	19.8843	19.8792	19.9245	20.0325	19.9917	20.0094	Homo sapiens			+	Ctrl_Low			0.705841	0.158149	-0.0986133	-1.45143	1.27389	0.0390835	-0.113195	-2.40097	0.0900187	0.810935	-0.0145822	-0.24747	49	3.65e-18	0	O60488	ACSL4	Long-chain-fatty-acid--CoA ligase 4
12.3588	13.8877	13.0235	13.268	13.5323	10.8521	11.8518	13.8822	13.3131	13.4206	13.8515	13.4373	Homo sapiens	+	Ctrl_High					1.4655	0.0314806	1.78256	3.15838	0.186718	0.565454	-0.232355	-0.488832	0.646176	0.221607	-0.976047	-1.34955	2	6.36e-08	0	Q9NUB1	ACSS1	Acetyl-coenzyme A synthetase 2-like
17.6081	17.1384	17.5747	17.3647	16.7836	17.0061	16.668	16.6251	16.2839	16.1902	16.3421	16.4473	Homo sapiens	+	Ctrl_High	+	Ctrl_Low	+	High_Low	2.48294	0.00488543	0.650797	4.71086	4.00969	0.000367188	1.10563	9.11831	2.39083	0.0127391	0.45483	4.50872	13	2.41e-17	0	Q9H6R3	ACSS3	Acyl-CoA synthetase short-chain family member 3
23.1516	23.04	23.0589	22.9261	23.2899	23.5686	23.6123	23.5461	23.2164	23.2726	23.3255	23.4339	Homo sapiens	+	Ctrl_High	+	Ctrl_Low			2.75228	0.0028596	-0.46005	-5.33543	2.19305	0.00691363	-0.267944	-4.09248	1.17095	0.0752116	0.192106	2.22789	25	1.92e-17	0	P62736	ACTA2	Actin
23.2033	23.605	23.4072	23.5075	23.8431	23.8067	23.9278	23.8557	23.7338	23.9228	23.8955	23.7058	Homo sapiens	+	Ctrl_High	+	Ctrl_Low			2.51058	0.00438645	-0.42756	-4.77261	2.0253	0.00963826	-0.383725	-3.7568	0.3027	0.4965	0.0438352	0.720907	152	7.73e-22	0	P12814	ACTN1	Alpha-actinin-1
21.613	21.4119	21.3473	21.6328	21.5617	21.5164	21.3775	21.4622	21.4266	21.2626	20.9292	21.2139	Homo sapiens			+	Ctrl_Low			0.0975661	0.761986	0.0217981	0.266478	1.23163	0.0429124	0.293184	2.32971	1.30212	0.0603712	0.271386	2.44876	2	9.41e-15	0	P35609	ACTN2	Alpha-actinin-2
20.0532	20.2973	20.3661	20.2939	20.2948	19.9974	20.0241	20.0711	19.9555	19.9849	19.9475	19.8829	Homo sapiens			+	Ctrl_Low			0.80398	0.127689	0.155772	1.61682	2.30011	0.00558006	0.309911	4.31488	1.13597	0.0798709	0.154139	2.16943	17	3.49e-22	0	P61163	ACTR1A	Alpha-centractin
21.0955	20.9484	20.9615	21.0815	21.1895	21.2158	21.2296	21.2777	21.1963	21.1392	21.1873	21.2166	Homo sapiens	+	Ctrl_High	+	Ctrl_Low			2.52622	0.00434261	-0.206433	-4.80778	2.08593	0.00846735	-0.16314	-3.8764	0.884769	0.13149	0.0432925	1.75169	37	4.28e-16	0	P61160	ACTR2	Actin-related protein 2
21.8007	21.6408	21.6116	21.6395	21.8267	21.8741	21.8412	21.8687	21.8347	21.7869	21.8028	21.9148	Homo sapiens	+	Ctrl_High	+	Ctrl_Low			2.16506	0.00952414	-0.179527	-4.03541	1.69344	0.017669	-0.161631	-3.13265	0.236498	0.576687	0.0178967	0.58463	41	7.4e-28	0	P61158	ACTR3	Actin-related protein 3
13.8622	13.6946	14.1565	13.9338	12.9207	13.1571	14.3615	12.7151	13.6934	14.2415	12.4738	12.4038	Homo sapiens	+	Ctrl_High					2.82857	0.00252518	0.980779	6.29854	0.747924	0.127882	0.708652	1.52263	0.0511983	0.888318	0.0854967	0.145878	1	7.74e-07	0	Q9H981	ACTR8	Actin-related protein 8
17.0894	16.7991	17.0178	16.8765	15.9174	15.9296	16.5227	16.1105	15.888	16.0846	16.6014	16.6584	Homo sapiens	+	Ctrl_High	+	Ctrl_Low			2.73598	0.00297357	0.825677	5.29613	1.71073	0.0170606	0.637588	3.16401	0.339276	0.453666	-0.18809	-0.793239	7	2.9e-15	0	Q04771	ACVR1	Activin receptor type-1
16.337	15.7136	16.5298	16.3374	13.2671	15.3078	15.2832	15.289	15.6124	16.3492	13.0212	13.6854	Homo sapiens	+	Ctrl_High					2.17252	0.00915113	0.936135	4.44689	0.287413	0.421569	0.248651	0.711757	0.0446881	0.900481	0.11973	0.128149	2	1.27e-05	0.000157654	P36896	ACVR1B	Activin receptor type-1B
18.1	17.8728	18.0625	18.2301	17.1874	17.5555	17.5814	17.5814	17.5977	17.506	17.5264	17.101	Homo sapiens	+	Ctrl_High	+	Ctrl_Low			2.54676	0.0042734	0.589932	4.8542	2.4842	0.00369611	0.633555	4.71366	0.108868	0.774836	0.0436225	0.294535	4	3.34e-15	0	P07311	ACYP1	Acylphosphatase-1
17.8688	17.4774	17.853	17.3669	17.6868	17.9542	17.9104	17.7117	17.0554	16.7611	17.3999	17.483	Homo sapiens			+	Ctrl_Low	+	High_Low	0.55847	0.224005	-0.174266	-1.19715	1.16687	0.0497906	0.466669	2.22107	1.929	0.0216536	0.640935	3.57057	19	2.89e-16	0	P00813	ADA	Adenosine deaminase
19.525	19.2771	19.4416	19.3115	18.2283	18.2927	17.9906	18.0833	18.2201	17.9638	18.0516	18.2122	Homo sapiens	+	Ctrl_High	+	Ctrl_Low			5.05552	0	1.24005	13.8555	5.25516	0	1.27684	14.9877	0.151233	0.701861	0.0367885	0.395807	36	5.21e-18	0	O14672	ADAM10	Disintegrin and metalloproteinase domain-containing protein 10
14.007	13.8621	13.8987	13.9993	12.9237	12.7519	13.9289	13.476	11.2636	12.0983	13.3323	13.3647	Homo sapiens	+	Ctrl_High	+	Ctrl_Low			1.32011	0.0425347	0.671633	2.4793	1.49912	0.025468	1.42706	2.78739	0.622841	0.232419	0.755426	1.30935	4	2.33e-10	0	Q13444	ADAM15	Disintegrin and metalloproteinase domain-containing protein 15
15.1959	15.2145	15.3237	15.2576	14.2777	13.9809	14.213	14.1673	14.2851	14.1925	13.9456	14.0298	Homo sapiens	+	Ctrl_High	+	Ctrl_Low			5.35649	0	1.08819	15.5956	5.05501	0	1.13467	13.8526	0.181808	0.653321	0.0464826	0.465561	6	3.56e-09	0	P78536	ADAM17	Disintegrin and metalloproteinase domain-containing protein 17
16.3825	16.4048	16.4001	16.1339	15.2061	15.4764	15.1441	15.1924	13.6597	13.5773	13.3656	15.3302	Homo sapiens	+	Ctrl_High			+	High_Low	4.42482	0.00018241	1.0756	10.7842	0	1	1.00018	0	1.48785	0.0443763	1.27154	2.76774	1	7.53e-10	0	Q9BZ11	ADAM33	Disintegrin and metalloproteinase domain-containing protein 33
18.8314	18.2876	18.7197	18.573	17.2807	17.47	17.6283	17.5211	17.5232	17.3548	17.5388	17.9851	Homo sapiens	+	Ctrl_High	+	Ctrl_Low			3.73788	0.000519573	1.12795	8.15518	2.86086	0.00175461	1.00248	5.60254	0.352683	0.440422	-0.125468	-0.819301	27	1.1e-17	0	Q13443	ADAM9	Disintegrin and metalloproteinase domain-containing protein 9
19.7796	19.7353	20.3881	21.3032	14.7577	11.7487	15.0587	11.6938	14.0162	13.5533	14.4507	6.71873	Homo sapiens	+	Ctrl_High	+	Ctrl_Low			3.3878	0.000937669	6.98683	7.04359	1.98679	0.0104888	8.57303	4.00142	0.220815	0.596724	1.13001	0.551159	10	6.78e-11	0	Q9UHI8	ADAMTS1	A disintegrin and metalloproteinase with thrombospondin motifs 1
15.3301	15.5183	15.6111	15.6144	16.448	16.3526	15.9882	16.0899	16.1501	16.0095	16.0445	15.8833	Homo sapiens	+	Ctrl_High	+	Ctrl_Low			2.82842	0.00252291	-0.701207	-5.52175	2.94892	0.0015718	-0.503387	-5.82612	0.812392	0.154202	0.19782	1.63091	5	1.4e-21	0	O95450	ADAMTS2	A disintegrin and metalloproteinase with thrombospondin motifs 2
15.9054	15.5306	16.2763	16.3173	15.379	15.1098	14.9228	15.0576	14.9469	14.9627	15.3005	15.0893	Homo sapiens	+	Ctrl_High	+	Ctrl_Low			2.2895	0.00694842	0.890113	4.29255	2.448	0.00417939	0.932602	4.63353	0.126618	0.744806	0.0424893	0.337681	11	5.1e-15	0	O60503	ADCY9	Adenylate cyclase type 9
19.1273	19.2337	19.2293	19.2547	18.5928	18.5063	18.4597	18.5699	18.3778	18.3492	18.4028	18.3581	Homo sapiens	+	Ctrl_High	+	Ctrl_Low	+	High_Low	5.47167	0	0.6791	16.3152	6.78319	0	0.839293	27.1566	2.57517	0.00951448	0.160193	4.91893	26	1.45e-21	0	P35611	ADD1	Alpha-adducin
19.4454	19.4385	19.404	19.4541	18.9093	18.7486	18.8467	18.7954	18.5938	18.5551	18.6299	18.7688	Homo sapiens	+	Ctrl_High	+	Ctrl_Low	+	High_Low	5.55584	0	0.610518	16.8612	5.5309	0	0.798583	16.6976	1.75545	0.0266235	0.188065	3.2457	21	1.8e-16	0	Q9UEY8	ADD3	Gamma-adducin
18.2924	18.0995	18.2828	18.127	17.3291	17.5152	17.4928	17.4634	16.9984	16.8835	17.0791	16.7316	Homo sapiens	+	Ctrl_High	+	Ctrl_Low	+	High_Low	4.57047	0.000207407	0.750309	11.4313	5.0927	0	1.27728	14.06	3.05941	0.00474809	0.526967	6.11596	14	6.97e-22	0	Q96PE1	ADGRA2	Adhesion G protein-coupled receptor A2
16.4171	16.0508	16.1144	16.0081	14.0112	13.9981	14.245	13.0371	14.3261	14.4462	13.8465	13.9729	Homo sapiens	+	Ctrl_High					3.98936	0.000367615	2.14298	15.4478	0	1	NaN	0	0.488105	0.319488	-0.325104	-1.07182	1	2.91e-11	0	Q6QNK2	ADGRD1	Adhesion G-protein coupled receptor D1
17.1732	17.3192	17.3452	17.2247	16.1231	16.2626	16.275	16.5692	16.1412	16.4214	16.1132	16.3363	Homo sapiens	+	Ctrl_High	+	Ctrl_Low			4.08094	0.000257143	0.95808	9.38672	4.67319	0	1.01253	11.9089	0.176491	0.661381	0.0544538	0.453612	18	2.25e-17	0	P48960	ADGRE5	Adhesion G protein-coupled receptor E5
21.379	21.2796	21.4166	21.4674	21.0755	21.1579	21.314	21.2991	21.0198	20.9788	20.919	21.1483	Homo sapiens	+	Ctrl_High	+	Ctrl_Low			1.32808	0.0415407	0.174027	2.49285	2.97103	0.00153686	0.369169	5.88329	1.38778	0.0526535	0.195142	2.59481	40	9.5e-21	0	P11766	ADH5	Alcohol dehydrogenase class-3
18.4785	18.6606	18.2386	18.536	18.1277	18.0863	18.0022	18.2186	18.3873	18.1884	17.91	18.1451	Homo sapiens	+	Ctrl_High	+	Ctrl_Low			2.00846	0.0122065	0.369736	3.72389	1.29056	0.0379655	0.320719	2.42918	0.176954	0.660785	-0.0490165	-0.454653	10	6.02e-18	0	Q9GZN8	ADISSP	Adipose-secreted signaling protein
20.1243	20.224	20.0589	20.095	20.5882	20.5549	20.5306	20.3674	20.4385	20.3337	20.3951	20.579	Homo sapiens	+	Ctrl_High	+	Ctrl_Low			3.14764	0.00121896	-0.384706	-6.35519	2.5817	0.00292055	-0.311016	-4.93387	0.464712	0.33782	0.0736904	1.02939	35	2.3e-19	0	P55263	ADK	Adenosine kinase
16.7561	16.6276	16.8294	16.9065	16.4686	16.4145	16.3938	16.3043	16.5813	16.6979	16.5379	16.7845	Homo sapiens	+	Ctrl_High			+	High_Low	2.86676	0.00235682	0.384641	5.61731	0.786124	0.117285	0.129495	1.58689	2.09152	0.0176136	-0.255146	-3.88752	21	2.95e-17	0	Q9H2P0	ADNP	Activity-dependent neuroprotector homeobox protein
18.6888	18.5872	18.7735	18.6636	18.2464	18.3572	18.3367	18.4142	18.5526	18.4201	18.4134	18.3378	Homo sapiens	+	Ctrl_High	+	Ctrl_Low			3.21842	0.00103828	0.339637	6.55225	2.24521	0.00622863	0.247288	4.20001	0.812419	0.154271	-0.0923486	-1.63095	22	9.83e-20	0	Q9BRR6	ADPGK	ADP-dependent glucokinase
17.855	17.8207	17.8546	17.7676	17.5921	17.7408	17.8583	17.9436	17.5857	17.6516	17.741	17.6612	Homo sapiens			+	Ctrl_Low			0.205018	0.558227	0.0408001	0.516916	2.3133	0.00547462	0.164621	4.34275	0.734179	0.183096	0.123821	1.49942	15	1.05e-20	0	Q9NX46	ADPRS	ADP-ribosylhydrolase ARH3
19.9375	19.6936	19.763	19.7742	20.0687	20.0908	20.117	19.8932	20.1965	20.0551	20.1517	20.107	Homo sapiens	+	Ctrl_High	+	Ctrl_Low			1.8705	0.0148038	-0.250365	-3.45958	2.86183	0.00175602	-0.335531	-5.60495	0.700388	0.196335	-0.085166	-1.44217	34	7.36e-18	0	P30520	ADSS2	Adenylosuccinate synthetase isozyme 2
16.8376	16.9062	16.9336	16.8937	17.076	17.1497	17.2771	17.0633	16.902	17.0183	17.2022	17.1727	Homo sapiens	+	Ctrl_High	+	Ctrl_Low			2.47365	0.00512	-0.248778	-4.69022	1.32258	0.0357197	-0.181049	-2.4835	0.338675	0.454364	0.0677295	0.792064	16	4.12e-24	0	Q8IUX7	AEBP1	Adipocyte enhancer-binding protein 1
16.7739	16.4402	16.3411	16.4336	17.6425	17.4223	17.3673	17.2258	17.2681	17.2517	17.2558	17.2459	Homo sapiens	+	Ctrl_High	+	Ctrl_Low			3.41942	0.000951857	-0.917239	-7.13853	3.68361	0.000356083	-0.758163	-7.97381	0.93498	0.118096	0.159076	1.83519	11	1.17e-15	0	Q8N556	AFAP1	Actin filament-associated protein 1
17.765	16.9973	16.342	16.8416	17.5435	17.7237	17.7338	18.0594	12.7828	18.0348	17.9469	17.8244	Homo sapiens	+	Ctrl_High	+	Ctrl_Low			1.32158	0.0424448	-0.77861	-2.48179	1.36449	0.0330568	-0.948866	-2.69186	0.376124	0.414511	1.11787	0.864344	1	0.000273748	0.0069121	Q8N4X5	AFAP1L2	Actin filament-associated protein 1-like 2
16.8593	17.0512	17.1564	16.9586	16.7492	16.6662	16.8111	16.7325	16.6125	16.6791	16.8062	16.7278	Homo sapiens	+	Ctrl_High	+	Ctrl_Low			2.04778	0.0114145	0.266657	3.80091	2.13467	0.00774421	0.3	3.97395	0.272692	0.530043	0.0333424	0.660071	16	8.47e-16	0	P55196	AFDN	Afadin
15.0748	15.2009	14.9761	15.0274	15.8526	15.4639	15.2549	15.4706	15.7779	15.7714	15.2966	15.4984	Homo sapiens	+	Ctrl_High	+	Ctrl_Low			1.78515	0.0173592	-0.440705	-3.30038	2.19588	0.00692444	-0.516274	-4.09828	0.17191	0.669281	-0.0755687	-0.443256	7	5.36e-13	0	Q9UHB7	AFF4	AF4/FMR2 family member 4
19.407	19.3811	19.2655	19.1726	19.0069	19.0225	18.8774	18.727	18.9145	18.8197	18.9499	18.9588	Homo sapiens	+	Ctrl_High	+	Ctrl_Low			2.41009	0.00551743	0.398117	4.55054	3.12605	0.00132813	0.395835	6.296	0.0101367	0.976548	-0.00228119	-0.0301443	19	1.46e-18	0	Q9Y4W6	AFG3L2	AFG3-like protein 2
18.7006	18.5277	18.7831	18.7287	18.1859	18.2529	18.2351	18.3041	18.4542	18.3049	18.3761	18.3581	Homo sapiens	+	Ctrl_High	+	Ctrl_Low	+	High_Low	3.47318	0.000867332	0.440532	7.30232	2.57944	0.00291672	0.311678	4.92871	1.76986	0.0261681	-0.128854	-3.27218	16	4.29e-17	0	Q53H12	AGK	Acylglycerol kinase
17.0843	16.9122	17.0348	17.0819	17.0771	17.0453	16.8095	16.5977	16.6416	16.4848	16.6738	16.9655	Homo sapiens			+	Ctrl_Low			0.573983	0.216106	0.145895	1.22438	1.68511	0.017937	0.336887	3.11757	0.600062	0.24523	0.190992	1.26988	17	3.97e-17	0	Q9UL18	AGO1	Protein argonaute-1
16.593	16.512	16.6822	16.6102	16.6752	16.5756	16.6662	16.5189	16.6639	16.7922	16.8929	16.9794	Homo sapiens			+	Ctrl_Low	+	High_Low	0.0664692	0.83649	-0.00956964	-0.18665	1.64649	0.019562	-0.232709	-3.04803	1.55024	0.0402754	-0.22314	-2.87699	19	1.52e-15	0	Q9UKV8	AGO2	Protein argonaute-2
18.4694	17.9816	18.5518	18.2123	17.6004	18.1004	17.7717	17.4954	17.465	17.2175	17.4445	16.2457	Homo sapiens	+	Ctrl_High	+	Ctrl_Low			1.63906	0.0223822	0.56184	3.03471	2.06445	0.0088151	1.21061	3.8338	1.06236	0.0924161	0.648769	2.04681	6	2.96e-09	0	Q99943	AGPAT1	1-acyl-sn-glycerol-3-phosphate acyltransferase alpha
16.6994	15.9103	16.7228	16.3383	15.8129	16.0893	15.9883	15.9567	15.8729	15.6374	15.8963	15.9295	Homo sapiens			+	Ctrl_Low			1.20827	0.0542794	0.455885	2.29046	1.5578	0.0227003	0.583688	2.89031	0.709156	0.192702	0.127803	1.45705	10	1.07e-15	0	Q9NRZ7	AGPAT3	1-acyl-sn-glycerol-3-phosphate acyltransferase gamma
16.3773	16.3696	16.3288	16.0907	13.141	13.4704	15.3791	15.2017	13.3447	15.8762	13.0229	14.4479	Homo sapiens	+	Ctrl_High					3.01433	0.00160736	1.0012	8.68481	0	1	0.415338	0	0.0506802	0.888893	0.125081	0.144475	1	2.79e-10	0	Q9NUQ2	AGPAT5	1-acyl-sn-glycerol-3-phosphate acyltransferase epsilon
19.5485	19.6405	19.8358	19.6288	19.3488	19.2877	19.346	19.2465	19.2892	19.3961	19.3117	19.1429	Homo sapiens	+	Ctrl_High	+	Ctrl_Low			2.78356	0.00270166	0.35611	5.41144	2.47594	0.00385978	0.378386	4.69529	0.145758	0.711743	0.0222764	0.383038	18	2.79e-19	0	O00468	AGRN	Agrin
18.2871	18.3427	18.7065	18.4495	18.2874	18.1002	18.2259	18.4232	18.1718	18.0412	18.2429	18.2928	Homo sapiens			+	Ctrl_Low			0.813386	0.12503	0.187275	1.63257	1.2754	0.0389149	0.259284	2.40353	0.359264	0.433279	0.0720091	0.832012	5	1.02e-21	0	Q6RW13	AGTRAP	Type-1 angiotensin II receptor-associated protein
17.5179	17.2741	17.4982	17.2491	17.4913	17.4556	17.4762	17.3714	17.8125	17.835	17.8292	17.9377	Homo sapiens			+	Ctrl_Low	+	High_Low	0.361573	0.367942	-0.0638232	-0.836461	3.05176	0.00145926	-0.468769	-6.09557	4.32673	0.00218182	-0.404946	-10.3676	38	8.82e-18	0	Q8WYP5	AHCTF1	Protein ELYS
16.5643	17.0985	16.7798	16.9458	16.3029	16.5585	16.4674	16.6341	16.4387	16.8471	16.6856	16.4656	Homo sapiens	+	Ctrl_High					1.41501	0.0346782	0.356377	2.64159	0.786281	0.117254	0.237863	1.58715	0.441413	0.358167	-0.118514	-0.986687	4	2.07e-05	0.000313529	Q5TGY3	AHDC1	Transcription factor Gibbin
23.0617	23.6131	23.4409	23.4023	23.0938	22.965	23.0635	23.0396	22.9609	23.0241	23.1382	22.8752	Homo sapiens	+	Ctrl_High	+	Ctrl_Low			1.53913	0.0279953	0.339012	2.85745	1.60149	0.0212461	0.379865	2.96768	0.273072	0.529714	0.0408525	0.66085	618	9.03e-23	0	Q09666	AHNAK	Neuroblast differentiation-associated protein AHNAK
18.8402	19.2693	18.9455	18.9158	18.0609	17.9214	18.0927	18.1074	17.7774	17.7737	18.0119	17.7912	Homo sapiens	+	Ctrl_High	+	Ctrl_Low	+	High_Low	4.0086	0.000375	0.947112	9.11427	4.33164	0	1.15414	10.3881	1.55261	0.0401831	0.207027	2.88117	90	5.69e-21	0	Q8IVF2	AHNAK2	Protein AHNAK2
14.1064	14.4369	13.97	14.0718	15.7107	15.6489	15.7241	15.5583	15.4737	15.7278	15.9679	15.6599	Homo sapiens	+	Ctrl_High	+	Ctrl_Low			5.08667	0	-1.51423	-14.0266	4.44255	0	-1.56106	-10.8612	0.166067	0.67739	-0.0468264	-0.429966	11	9.89e-18	0	P35869	AHR	Aryl hydrocarbon receptor
20.2144	19.9609	19.9321	19.9849	20.3573	20.2927	20.2743	20.2777	20.2252	19.9569	20.2556	20.4045	Homo sapiens	+	Ctrl_High					2.20062	0.00871201	-0.277403	-4.10798	0.825461	0.10651	-0.187466	-1.65277	0.418965	0.3767	0.0899367	0.945096	21	2.37e-17	0	O95433	AHSA1	Activator of 90 kDa heat shock protein ATPase homolog 1
18.5637	18.6136	18.7982	18.7147	18.1118	18.176	18.1631	18.2242	18.2124	18.0261	18.0901	18.1756	Homo sapiens	+	Ctrl_High	+	Ctrl_Low			3.92365	0.000346392	0.503723	8.80326	3.73343	0.00037037	0.546453	8.1402	0.390185	0.401995	0.0427294	0.891059	35	7.4e-28	0	O95831	AIFM1	Apoptosis-inducing factor 1
18.9655	18.724	18.9197	18.6137	18.3665	18.4549	18.538	18.3914	18.4052	18.0782	18.5384	18.8195	Homo sapiens	+	Ctrl_High					2.16635	0.00946145	0.368029	4.03804	1.0204	0.0683229	0.345401	1.97707	0.0500254	0.889788	-0.0226283	-0.1427	12	2.5e-20	0	Q9BRQ8	AIFM2	Ferroptosis suppressor protein 1
19.4434	19.4666	19.4599	19.549	19.8657	19.8377	19.7183	19.7431	19.7285	19.6671	19.5546	19.5564	Homo sapiens	+	Ctrl_High	+	Ctrl_Low	+	High_Low	3.46219	0.000862411	-0.311442	-7.26859	1.61833	0.0205498	-0.146908	-2.99767	1.58829	0.0383874	0.164535	2.94423	31	1.43e-25	0	Q12904	AIMP1	Aminoacyl tRNA synthase complex-interacting multifunctional protein 1
12.4166	12.8707	13.4594	13.4171	11.0788	11.6336	10.7388	11.5288	12.6287	12.6701	12.1229	12.4453	Homo sapiens	+	Ctrl_High			+	High_Low	2.8449	0.00238044	1.79594	5.56269	1.07746	0.0601295	0.574189	2.07193	2.633	0.00856471	-1.22175	-5.05242	2	8.08e-12	0	Q96IF1	AJUBA	LIM domain-containing protein ajuba
19.5211	19.3459	19.5273	19.5965	19.4832	19.5415	19.4635	19.581	19.2544	19.2675	19.2196	19.4146	Homo sapiens			+	Ctrl_Low	+	High_Low	0.122646	0.706692	-0.0196266	-0.328119	1.64251	0.0196175	0.208632	3.0409	2.3839	0.0127161	0.228259	4.49372	12	4.06e-16	0	P00568	AK1	Adenylate kinase isoenzyme 1
17.7111	17.6225	17.6615	17.4693	16.8659	16.9761	17.293	17.3216	17.0115	16.6926	17.105	17.1684	Homo sapiens	+	Ctrl_High	+	Ctrl_Low			2.15059	0.0097935	0.501941	4.00607	2.7281	0.00206758	0.621716	5.2772	0.327939	0.465045	0.119775	0.771017	8	1.32e-22	0	P54819	AK2	Adenylate kinase 2
20.1762	20.0552	20.2127	20.043	19.3011	19.1916	19.2481	19.3291	18.9933	18.9864	19.1625	19.187	Homo sapiens	+	Ctrl_High	+	Ctrl_Low	+	High_Low	5.47088	0	0.854311	16.3102	5.28482	0	1.03949	15.1632	1.6222	0.035795	0.185175	3.00458	17	1.35e-16	0	Q9UIJ7	AK3	GTP:AMP phosphotransferase AK3
16.4618	16.3551	16.1168	16.3224	16.1381	15.9942	15.5932	15.5331	15.8087	15.8542	15.5793	15.7832	Homo sapiens	+	Ctrl_High	+	Ctrl_Low			1.632	0.0226278	0.499406	3.02209	2.98123	0.00155302	0.557713	5.90979	0.137245	0.725811	0.0583072	0.363006	15	1.21e-13	0	Q9UKA4	AKAP11	A-kinase anchor protein 11
19.3982	19.4153	19.3351	19.4529	19.0474	19.1101	19.2599	19.2257	19.0448	19.1049	19.1624	18.9698	Homo sapiens	+	Ctrl_High	+	Ctrl_Low			2.30843	0.00673803	0.239618	4.33245	3.32899	0.00105381	0.32992	6.86976	0.675843	0.208005	0.0903025	1.40036	53	2.95e-24	0	Q9Y2D5	AKAP2	A-kinase anchor protein 2
19.4363	19.408	19.4634	19.441	19.1187	19.0539	19.2835	19.3271	19.1079	19.0922	18.9968	19.0227	Homo sapiens	+	Ctrl_High	+	Ctrl_Low			1.96909	0.0128458	0.24137	3.64755	4.91947	0	0.38229	13.1309	1.03385	0.0982381	0.14092	1.99941	26	3.89e-17	0	P14550	AKR1A1	Aldo-keto reductase family 1 member A1
22.4686	22.2907	22.431	22.4395	22.6215	22.8131	22.8146	22.8103	22.482	22.5359	22.655	22.6286	Homo sapiens	+	Ctrl_High	+	Ctrl_Low	+	High_Low	2.91958	0.00200759	-0.357436	-5.75092	1.60232	0.021168	-0.167927	-2.96915	1.63819	0.0350574	0.189509	3.03315	57	9.5e-18	0	P15121	AKR1B1	Aldo-keto reductase family 1 member B1
20.8446	20.8073	20.7221	20.8772	20.2909	20.6265	20.5876	20.5956	20.6276	20.6187	20.4968	20.6091	Homo sapiens	+	Ctrl_High	+	Ctrl_Low			1.82268	0.016024	0.287623	3.37	2.59008	0.00279683	0.224723	4.95312	0.315353	0.479536	-0.0629001	-0.746143	35	1.84e-20	0	Q04828	AKR1C1	Aldo-keto reductase family 1 member C1
15.5093	15.4404	15.1666	15.3975	15.2113	15.4377	15.1589	15.1342	14.8076	14.6116	14.7501	14.7976	Homo sapiens			+	Ctrl_Low	+	High_Low	0.679616	0.167633	0.142895	1.4068	3.48078	0.000750317	0.636727	7.3257	3.00487	0.00522535	0.493833	5.97159	6	2.74e-17	0	P52895	AKR1C2	Aldo-keto reductase family 1 member C2
16.5905	16.8352	16.6079	16.8384	16.3021	16.4805	16.2415	16.3313	16.1427	15.5194	15.8027	16.4278	Homo sapiens	+	Ctrl_High	+	Ctrl_Low			2.35849	0.00597034	0.379176	4.43903	1.92046	0.0118445	0.744852	3.55428	0.907231	0.125628	0.365676	1.78906	7	2.92e-19	0	P42330	AKR1C3	Aldo-keto reductase family 1 member C3
19.7118	19.4778	19.4362	19.4182	19.2426	19.4148	19.2629	19.3904	18.9017	18.9361	19.0238	19.0848	Homo sapiens			+	Ctrl_Low	+	High_Low	1.19339	0.0557481	0.183305	2.26549	3.22566	0.00116807	0.524378	6.57268	2.87962	0.00632927	0.341073	5.64964	19	8.37e-22	0	O43488	AKR7A2	Aflatoxin B1 aldehyde reductase member 2
17.1455	17.2012	17.3722	17.1406	17.1056	16.9052	17.0136	17.0509	17.073	16.9503	16.9863	17.1022	Homo sapiens	+	Ctrl_High	+	Ctrl_Low			1.53543	0.0281864	0.196069	2.85094	1.55128	0.0230552	0.186906	2.87883	0.058473	0.872309	-0.0091629	-0.16544	11	1e-23	0	P31751	AKT2	RAC-beta serine/threonine-protein kinase
16.7276	17.0653	16.1629	16.3324	16.6987	16.9655	16.6878	16.8969	15.5777	15.1055	15.6743	15.5116	Homo sapiens			+	Ctrl_Low	+	High_Low	0.515236	0.249111	-0.240193	-1.12053	2.45093	0.00418701	1.10478	4.63999	4.07797	0.00135211	1.34497	9.37538	5	4.35e-13	0	Q9Y243	AKT3	RAC-gamma serine/threonine-protein kinase
18.6387	18.4635	18.4097	18.4119	17.9484	18.1868	17.8356	17.9875	17.9891	17.4326	17.0768	17.5833	Homo sapiens	+	Ctrl_High	+	Ctrl_Low			2.77945	0.00274825	0.491391	5.40139	2.56236	0.00296632	0.960533	4.88967	1.22358	0.0684525	0.469142	2.31617	16	8.75e-23	0	P13716	ALAD	Delta-aminolevulinic acid dehydratase
13.1046	13.6417	14.2574	14.1393	12.684	12.9534	13.1328	12.534	12.6011	13.3517	13.0537	12.5931	Homo sapiens	+	Ctrl_High	+	Ctrl_Low			1.63785	0.0224363	1.06195	3.23713	1.47888	0.0264041	0.885839	2.75212	0.120575	0.754564	-0.0738547	-0.323112	1	4.66e-05	0.000932401	P13196	ALAS1	5-aminolevulinate synthase
19.7929	19.4129	19.599	19.5348	19.7889	19.9486	20.0091	20.0963	19.7545	19.5572	19.6923	19.9622	Homo sapiens	+	Ctrl_High					1.97969	0.012683	-0.375838	-3.66803	0.648047	0.163298	-0.156617	-1.35277	1.07132	0.0910352	0.219221	2.06172	30	7.21e-19	0	Q13740	ALCAM	CD166 antigen
20.0204	20.0942	20.2458	20.0707	19.8777	19.9038	19.8032	19.7843	19.8817	19.8816	19.8638	19.8863	Homo sapiens	+	Ctrl_High	+	Ctrl_Low			2.48124	0.00495695	0.265549	4.70708	2.47959	0.00376355	0.229431	4.70342	0.581018	0.256318	-0.0361176	-1.23669	61	3.59e-21	0	P54886	ALDH18A1	Delta-1-pyrroline-5-carboxylate synthase
21.9166	21.6995	21.703	21.7971	21.9804	21.9622	21.9641	22.0219	21.3021	21.1958	21.2623	21.4165	Homo sapiens	+	Ctrl_High	+	Ctrl_Low	+	High_Low	2.06493	0.0109615	-0.203083	-3.83476	3.38389	0.00109302	0.484877	7.03194	5.12512	0	0.68796	14.2406	60	1.05e-17	0	P00352	ALDH1A1	Aldehyde dehydrogenase 1A1
18.0421	18.0732	18.1149	17.9619	18.1532	18.19	18.0057	18.1205	17.9544	17.9843	17.8932	17.9207	Homo sapiens			+	Ctrl_Low	+	High_Low	0.646891	0.180425	-0.069325	-1.35078	1.56102	0.022646	0.109903	2.896	2.16128	0.0160223	0.179228	4.02773	24	6.36e-21	0	P30837	ALDH1B1	Aldehyde dehydrogenase X
14.1574	14.6355	15.0978	15.0491	14.4835	15.0141	14.8825	14.8431	12.5668	13.9826	13.5906	13.711	Homo sapiens			+	Ctrl_Low	+	High_Low	0.106056	0.743586	-0.070857	-0.287599	1.815	0.0140276	1.27219	3.35571	2.183	0.0156958	1.34304	4.07193	1	7.07e-15	0	O75891	ALDH1L1	Cytosolic 10-formyltetrahydrofolate dehydrogenase
19.6067	19.629	19.6496	19.622	19.4172	19.4293	19.4253	19.3708	19.2309	19.2564	19.2885	19.2863	Homo sapiens	+	Ctrl_High	+	Ctrl_Low	+	High_Low	4.96302	0	0.216184	13.3588	6.25567	0	0.361324	22.1404	3.55144	0.00276056	0.14514	7.54629	47	1.65e-19	0	Q3SY69	ALDH1L2	Mitochondrial 10-formyltetrahydrofolate dehydrogenase
21.0136	20.8639	20.8725	20.8258	20.7137	20.7051	20.6505	20.7207	20.2602	20.1799	20.2255	20.3674	Homo sapiens	+	Ctrl_High	+	Ctrl_Low	+	High_Low	2.36307	0.00591203	0.196424	4.44886	4.49356	0	0.635676	11.0853	4.28928	0.002	0.439252	10.2124	29	1.63e-19	0	P05091	ALDH2	Aldehyde dehydrogenase
19.7151	19.5981	19.5289	19.7303	18.5501	19.3398	19.1929	18.8477	18.8274	18.7637	18.6895	18.7732	Homo sapiens	+	Ctrl_High	+	Ctrl_Low			1.9421	0.0132621	0.660511	3.59565	5.37888	0	0.879672	15.733	0.571943	0.262529	0.219161	1.22081	10	5.86e-17	0	P51648	ALDH3A2	Aldehyde dehydrogenase family 3 member A2
16.8559	16.2005	16.8927	16.5178	15.9141	15.803	15.2533	15.3466	14.2289	14.8537	14.6304	14.652	Homo sapiens	+	Ctrl_High	+	Ctrl_Low	+	High_Low	2.38502	0.00566295	1.03749	4.49615	4.16516	0	2.0255	9.71299	2.48281	0.010592	0.988007	4.71057	6	3.42e-09	0	P43353	ALDH3B1	Aldehyde dehydrogenase family 3 member B1
18.0893	18.0091	17.9951	18.0701	17.2815	17.3696	17.2359	17.2351	17.2075	17.1308	17.2177	17.2102	Homo sapiens	+	Ctrl_High	+	Ctrl_Low			5.92555	0	0.760391	19.4757	6.83411	0	0.849376	27.6963	1.25364	0.0656105	0.0889845	2.36679	14	8.64e-22	0	P30038	ALDH4A1	Delta-1-pyrroline-5-carboxylate dehydrogenase
18.1249	17.8158	17.6602	17.5074	16.9028	16.8076	16.8312	16.6902	16.366	16.6072	16.842	16.3808	Homo sapiens	+	Ctrl_High	+	Ctrl_Low			3.36167	0.00098543	0.969131	6.96592	3.40372	0.00101784	1.22805	7.09127	1.12284	0.0817405	0.258917	2.14753	14	7.8e-15	0	Q02252	ALDH6A1	Methylmalonate-semialdehyde dehydrogenase [acylating]
20.9082	20.6741	20.8472	20.6879	20.386	20.3572	20.3496	20.3229	20.3278	20.2071	20.3547	20.4314	Homo sapiens	+	Ctrl_High	+	Ctrl_Low			3.41801	0.000949246	0.425443	7.13425	3.02525	0.00151913	0.449103	6.02523	0.19255	0.637422	0.0236602	0.489491	37	6.67e-20	0	P49419	ALDH7A1	Alpha-aminoadipic semialdehyde dehydrogenase
20.4669	20.2393	20.2897	20.394	20.3173	20.2513	20.186	20.1856	20.1042	19.9925	19.9309	20.2059	Homo sapiens			+	Ctrl_Low			0.956465	0.0916918	0.112443	1.87088	1.96245	0.0109895	0.2891	3.63474	1.37828	0.0537734	0.176656	2.57853	34	7.78e-18	0	P49189	ALDH9A1	4-trimethylaminobutyraldehyde dehydrogenase
23.8796	23.6276	23.6451	23.7611	23.8827	24.0209	24.143	24.0949	23.9917	23.9056	24.0316	24.1315	Homo sapiens	+	Ctrl_High	+	Ctrl_Low			2.03122	0.0117084	-0.307044	-3.76839	2.06076	0.00887494	-0.286749	-3.82651	0.101263	0.790572	0.0202951	0.275709	75	1.35e-21	0	P04075	ALDOA	Fructose-bisphosphate aldolase A
21.7463	21.513	21.7008	21.763	21.473	21.5203	21.6454	21.7094	21.4622	21.2601	21.4007	21.6325	Homo sapiens			+	Ctrl_Low			0.549929	0.228689	0.0937214	1.1821	1.34092	0.0345835	0.241889	2.5147	0.774373	0.168183	0.148167	1.56715	19	1.33e-16	0	P09972	ALDOC	Fructose-bisphosphate aldolase C
17.5671	17.0789	17.1183	17.2316	17.4019	17.701	17.5604	17.2658	17.4783	17.4642	17.6142	17.6	Homo sapiens			+	Ctrl_Low			0.794552	0.130257	-0.233291	-1.60102	1.31241	0.0363436	-0.290216	-2.46622	0.2229	0.593632	-0.0569248	-0.555639	6	4.79e-16	0	Q2TAA5	ALG11	GDP-Man:Man(3)GlcNAc(2)-PP-Dol alpha-1
17.0774	16.813	16.9257	16.7885	16.7141	16.936	16.5679	16.6072	16.6753	16.5803	16.5218	16.5641	Homo sapiens			+	Ctrl_Low			0.940638	0.0948326	0.194862	1.84459	2.29256	0.0056652	0.31577	4.29898	0.654151	0.218661	0.120908	1.36324	2	3.02e-16	0	Q92685	ALG3	Dol-P-Man:Man(5)GlcNAc(2)-PP-Dol alpha-1
19.3656	19.0549	19.3276	19.2975	19.0572	19.0948	19.1067	19.1496	19.0274	19.0095	18.9973	19.0853	Homo sapiens			+	Ctrl_Low	+	High_Low	1.14858	0.0618991	0.159361	2.1905	1.71824	0.0168661	0.231558	3.17768	1.42119	0.0495274	0.072197	2.65224	16	1.79e-18	0	Q9Y673	ALG5	Dolichyl-phosphate beta-glucosyltransferase
12.2917	12.582	11.9351	12.5295	12.6076	12.2955	11.9053	12.1122	11.6464	12.1473	11.8338	11.5799	Homo sapiens			+	Ctrl_Low			0.196488	0.572339	0.104385	0.498191	1.47049	0.0266566	0.532682	2.73753	1.14685	0.0785621	0.428296	2.1876	2	4.16e-10	0	Q96Q83	ALKBH3	Alpha-ketoglutarate-dependent dioxygenase alkB homolog 3
14.7722	14.7965	15.0346	14.5943	15.2816	15.2371	15.1453	15.0367	14.9722	15.2219	15.3618	15.2165	Homo sapiens	+	Ctrl_High	+	Ctrl_Low			1.92599	0.0136781	-0.375778	-3.56483	1.75449	0.0159789	-0.393696	-3.24393	0.0654478	0.858048	-0.0179181	-0.183958	1	1.82e-10	0	Q3KRA9	ALKBH6	Alpha-ketoglutarate-dependent dioxygenase alkB homolog 6
12.5402	13.0732	13.652	13.3473	15.8336	15.5939	15.313	15.5082	15.3854	15.1893	15.0446	15.1831	Homo sapiens	+	Ctrl_High	+	Ctrl_Low	+	High_Low	4.05348	0.000392523	-2.40902	-9.28246	3.785	0.000387097	-2.04744	-8.31552	1.51241	0.0421249	0.361578	2.8106	20	1.9e-16	0	Q86TB3	ALPK2	Alpha-protein kinase 2
16.95	16.0874	16.546	16.5006	15.6658	15.6754	15.5356	15.9653	12.5185	16.0428	15.6492	16.0727	Homo sapiens	+	Ctrl_High	+	Ctrl_Low			2.1905	0.0089783	0.810439	4.08726	1.27456	0.0390084	0.599438	2.5205	0.313792	0.481451	0.63977	0.743041	2	1.92e-12	0	Q96Q42	ALS2	Alsin
17.4507	17.4914	17.5745	17.436	17.1261	17.1782	17.218	17.1624	17.016	17.0699	16.8527	16.8979	Homo sapiens	+	Ctrl_High	+	Ctrl_Low	+	High_Low	3.89445	0.000340081	0.316948	8.69852	3.95659	0.000447761	0.529019	8.92274	2.11248	0.0169721	0.212071	3.92938	13	1.23e-19	0	Q9Y303	AMDHD2	N-acetylglucosamine-6-phosphate deacetylase
17.4041	17.3903	17.1093	17.2629	16.8091	16.56	16.8148	16.8439	16.8862	16.9144	16.7963	16.8405	Homo sapiens	+	Ctrl_High	+	Ctrl_Low			2.86578	0.00235466	0.534723	5.61487	2.97605	0.00154625	0.432328	5.89634	0.700502	0.196307	-0.102396	-1.44236	7	3.87e-17	0	Q9UKV5	AMFR	E3 ubiquitin-protein ligase AMFR
18.8115	19.0244	18.907	19.0662	19.4467	19.3275	19.2424	19.2123	19.2435	19.2587	19.052	19.1756	Homo sapiens	+	Ctrl_High	+	Ctrl_Low			2.40803	0.005499	-0.354909	-4.54604	1.66888	0.0185975	-0.230174	-3.08828	0.894896	0.129062	0.124735	1.76854	38	2.67e-19	0	Q01433	AMPD2	AMP deaminase 2
13.8906	13.7721	14.5427	14.1705	12.7208	13.0621	14.1241	12.9013	10.06	12.6407	11.6182	13.5254	Homo sapiens			+	Ctrl_Low			0	1	NaN	0	2.4126	0.00463345	3.25489	6.00647	0.755906	0.175217	1.24101	1.53608	2	1.49e-11	0	Q86W34	AMZ2	Archaemetzincin-2
15.4135	15.509	16.0843	15.5235	15.2152	14.9194	15.033	14.728	15.2511	15.7501	15.6971	15.3326	Homo sapiens	+	Ctrl_High			+	High_Low	1.93806	0.0133718	0.658637	3.58791	0.258351	0.456939	0.124827	0.630465	1.77844	0.0257558	-0.53381	-3.28799	8	2.18e-13	0	Q9UJX4	ANAPC5	Anaphase-promoting complex subunit 5
16.9436	16.9915	16.9578	16.9817	16.9288	16.8599	16.7929	16.8394	17.163	17.1789	17.2173	17.0073	Homo sapiens	+	Ctrl_High	+	Ctrl_Low	+	High_Low	2.01963	0.0118571	0.113407	3.74571	1.96664	0.0108587	-0.172964	-3.64283	2.73289	0.00783333	-0.286371	-5.2887	19	1.27e-18	0	Q9UJX3	ANAPC7	Anaphase-promoting complex subunit 7
15.7539	16.3091	16.0802	15.8045	15.2517	15.1406	14.7204	15.0457	15.0234	14.6003	15.5963	13.2242	Homo sapiens	+	Ctrl_High	+	Ctrl_Low			2.81596	0.00264528	0.947332	5.49095	1.41292	0.0300366	1.37588	2.638	0.356736	0.436018	0.428553	0.827136	10	1.46e-11	0	Q9UKU9	ANGPTL2	Angiopoietin-related protein 2
13.5382	13.4762	13.0211	13.1499	13.5985	13.7089	13.7996	13.7982	13.2257	13.4757	13.2718	12.8782	Homo sapiens	+	Ctrl_High			+	High_Low	1.73595	0.0188379	-0.429947	-3.20998	0.185528	0.567379	0.0835264	0.473881	2.0798	0.0181186	0.513474	3.86422	5	1.07e-11	0	P16157	ANK1	Ankyrin-1
15.6077	15.5185	16.1346	15.4675	14.1425	14.6966	14.7094	14.3261	13.6339	14.4637	13.3488	13.1128	Homo sapiens	+	Ctrl_High					2.95057	0.001889	1.21342	5.8304	0	1	1.21834	0	1.35566	0.0554066	0.828844	2.53985	2	0.000141583	0.00351897	Q01484	ANK2	Ankyrin-2
14.2319	13.3307	13.4408	12.8891	13.0732	13.1388	13.395	13.0297	12.3979	12.3259	12.8113	10.7278	Homo sapiens			+	Ctrl_Low			0.49141	0.265331	0.313966	1.07778	1.40257	0.0304358	1.40739	2.6202	1.24201	0.0667571	1.09342	2.34718	2	1.99e-08	0	Q9HCJ1	ANKH	Progressive ankylosis protein homolog
17.0193	17.3462	16.9846	17.1521	17.128	17.0643	17.1525	17.1935	17.3553	17.3518	17.508	17.447	Homo sapiens			+	Ctrl_Low	+	High_Low	0.0362681	0.917587	-0.00905037	-0.10489	1.73726	0.01638	-0.289979	-3.21237	3.02942	0.00501449	-0.280929	-6.03625	18	2.43e-17	0	Q8IWZ3	ANKHD1	Ankyrin repeat and KH domain-containing protein 1
17.035	17.1049	17.2426	17.1663	17.8129	17.7394	17.6985	17.6577	17.6811	17.6742	17.7346	17.7703	Homo sapiens	+	Ctrl_High	+	Ctrl_Low			4.4001	0.000180645	-0.58988	-10.6778	4.60987	0	-0.577847	-11.6124	0.110773	0.770999	0.0120339	0.299219	26	7.13e-23	0	Q86XL3	ANKLE2	Ankyrin repeat and LEM domain-containing protein 2
16.491	16.6002	16.7874	16.797	16.2515	16.1671	16.082	16.2037	16.2838	16.1574	15.954	16.5265	Homo sapiens	+	Ctrl_High	+	Ctrl_Low			2.99852	0.00158308	0.492832	5.95495	1.67903	0.0182952	0.438461	3.10659	0.168205	0.674171	-0.0543711	-0.434841	7	4.84e-18	0	Q8IV38	ANKMY2	Ankyrin repeat and MYND domain-containing protein 2
17.3372	17.1951	17.6248	17.5374	16.9999	17.1814	17.226	17.1275	17.1654	17.3432	17.1111	17.0312	Homo sapiens	+	Ctrl_High	+	Ctrl_Low			1.4295	0.0336783	0.289927	2.66657	1.16647	0.0498332	0.260891	2.2204	0.13292	0.732581	-0.029036	-0.352742	14	3e-15	0	Q8IZ07	ANKRD13A	Ankyrin repeat domain-containing protein 13A
15.3739	16.043	15.8913	15.6414	16.0251	15.6591	15.5362	15.8013	16.3102	16.13	16.2407	16.1067	Homo sapiens			+	Ctrl_Low	+	High_Low	0.0344923	0.92284	-0.0180304	-0.0999361	1.60713	0.0210382	-0.459536	-2.97771	2.06214	0.0184752	-0.441506	-3.82923	20	1.58e-15	0	O15084	ANKRD28	Serine/threonine-protein phosphatase 6 regulatory ankyrin repeat subunit A
19.5272	19.1848	19.2006	19.1764	20.0211	19.7293	19.3804	19.5263	19.4634	19.7828	19.9113	19.4968	Homo sapiens	+	Ctrl_High	+	Ctrl_Low			1.27783	0.0465957	-0.39203	-2.40763	1.51992	0.0243538	-0.391333	-2.82375	0.00131449	0.996768	0.000697613	0.00394814	9	3.13e-17	0	Q8NB46	ANKRD52	Serine/threonine-protein phosphatase 6 regulatory ankyrin repeat subunit C
13.462	13.9319	14.0994	13.7369	12.7089	13.447	13.3259	13.6962	13.032	13.2705	13.5437	12.9587	Homo sapiens			+	Ctrl_Low			1.06263	0.0738432	0.513036	2.04726	1.72289	0.0167092	0.606351	3.18615	0.142862	0.716418	0.0933142	0.376249	9	1.68e-19	0	Q92625	ANKS1A	Ankyrin repeat and SAM domain-containing protein 1A
15.1912	15.3125	15.1995	15.2619	15.5547	15.6522	15.2941	15.399	15.1418	14.5104	15.1065	15.3775	Homo sapiens	+	Ctrl_High					1.48371	0.0305877	-0.233703	-2.76051	0.50891	0.233156	0.207221	1.10922	1.1498	0.0782281	0.440924	2.19253	4	7.54e-10	0	Q9H8Y5	ANKZF1	tRNA endonuclease ANKZF1
14.0121	11.7452	14.1486	13.379	16.2528	16.2421	16.0519	16.3782	16.0906	15.9601	15.9835	16.3048	Homo sapiens	+	Ctrl_High	+	Ctrl_Low			2.71176	0.00326298	-2.91002	-5.23808	2.59356	0.00280609	-2.76352	-4.9611	0.684588	0.203278	0.1465	1.41528	36	1.03e-23	0	Q9NQW6	ANLN	Anillin
17.4134	17.4567	17.2718	17.2322	17.3428	17.405	17.4415	17.3134	17.2127	17.1315	17.0998	17.2723	Homo sapiens			+	Ctrl_Low	+	High_Low	0.207618	0.553431	-0.0321374	-0.522591	1.30928	0.0364771	0.164486	2.4609	2.16344	0.0160672	0.196623	4.03213	30	1.08e-19	0	Q4KMQ2	ANO6	Anoctamin-6
19.0303	19.4372	19.0801	19.4228	18.4619	18.6126	18.7058	19.2242	18.7609	19.0144	18.5225	18.7885	Homo sapiens	+	Ctrl_High	+	Ctrl_Low			1.32179	0.0424293	0.491477	2.48216	1.71952	0.0168316	0.471004	3.18	0.0365619	0.917959	-0.020472	-0.105708	12	1.53e-19	0	P39687	ANP32A	Acidic leucine-rich nuclear phosphoprotein 32 family member A
18.2663	18.4173	18.0266	18.4514	18.4397	18.4949	18.5002	18.6534	18.8095	18.7895	18.8721	18.8487	Homo sapiens			+	Ctrl_Low	+	High_Low	1.13334	0.0642465	-0.231693	-2.16505	2.81115	0.00188761	-0.539563	-5.47909	3.09747	0.00480645	-0.30787	-6.2183	9	5.36e-13	0	Q9BTT0	ANP32E	Acidic leucine-rich nuclear phosphoprotein 32 family member E
23.4826	23.659	23.7221	23.6074	23.0258	23.0278	23.0138	22.8655	22.735	22.7598	22.7282	22.7151	Homo sapiens	+	Ctrl_High	+	Ctrl_Low	+	High_Low	4.20536	0.000149333	0.634553	9.87229	5.59148	0	0.883265	17.0977	3.07015	0.00485937	0.248711	6.14472	99	2.74e-21	0	P15144	ANPEP	Aminopeptidase N
18.136	17.7473	18.2495	17.9942	16.8113	16.6081	16.4759	16.5782	16.5122	16.3803	16.5412	16.687	Homo sapiens	+	Ctrl_High	+	Ctrl_Low			4.46358	0.000191781	1.41338	10.9531	4.69125	0	1.50159	11.9948	0.413699	0.380108	0.0882106	0.93527	16	3.48e-20	0	Q9H6X2	ANTXR1	Anthrax toxin receptor 1
17.3782	17.5464	17.4964	17.2801	15.484	15.8638	15.0616	15.6733	15.8285	15.8765	16.0342	15.8241	Homo sapiens	+	Ctrl_High	+	Ctrl_Low			4.35414	0.000173913	1.90461	10.4825	5.96639	0	1.53446	19.7876	1.07872	0.0896683	-0.370147	-2.07403	6	4.37e-26	0	P58335	ANTXR2	Anthrax toxin receptor 2
22.9006	22.9451	22.9156	22.8509	22.8059	22.8017	22.7563	22.726	22.5234	22.6053	22.5909	22.6108	Homo sapiens	+	Ctrl_High	+	Ctrl_Low	+	High_Low	2.50313	0.00474479	0.130569	4.7559	4.55576	0	0.32047	11.3643	3.31488	0.00346524	0.189901	6.82857	57	1.05e-16	0	P04083	ANXA1	Annexin A1
21.2528	21.3249	21.3678	21.2681	20.6559	20.5971	20.6216	20.5595	20.3756	20.3933	20.5237	20.3841	Homo sapiens	+	Ctrl_High	+	Ctrl_Low	+	High_Low	6.09855	0	0.694868	20.8304	6.01173	0	0.884218	20.1395	2.46752	0.0110257	0.18935	4.67664	32	1.2e-21	0	P50995	ANXA11	Annexin A11
24.7349	24.4346	24.59	24.5183	24.3663	24.3174	24.507	24.4601	24.2281	24.2786	24.3748	24.3815	Homo sapiens			+	Ctrl_Low			1.0574	0.0747136	0.15679	2.03856	1.85704	0.0129132	0.253706	3.43427	0.850325	0.142125	0.0969157	1.69429	80	1.63e-17	0	P07355	ANXA2	Annexin A2
16.8288	16.0934	16.3492	16.2661	16.2008	16.1574	15.5915	15.5088	15.786	15.6484	15.6809	15.4336	Homo sapiens			+	Ctrl_Low			1.12798	0.0648595	0.519767	2.1561	2.29093	0.00571617	0.747165	4.29554	0.534311	0.285344	0.227398	1.15448	4	1.69e-09	0	P12429	ANXA3	Annexin A3
20.7983	20.8273	20.9044	20.772	20.4018	20.4208	20.4189	20.3349	20.0281	20.005	20.0332	20.0732	Homo sapiens	+	Ctrl_High	+	Ctrl_Low	+	High_Low	4.75839	0	0.431396	12.3191	6.54408	0	0.790611	24.7579	5.18104	0	0.359215	14.5574	34	2.12e-23	0	P09525	ANXA4	Annexin A4
24.9254	24.9314	24.9575	24.7694	24.4981	24.5999	24.711	24.8032	24.4221	24.3501	24.4087	24.4199	Homo sapiens	+	Ctrl_High	+	Ctrl_Low	+	High_Low	1.66367	0.0211771	0.242882	3.0789	4.42349	0	0.495715	10.7785	1.99342	0.0201188	0.252833	3.69464	60	7.38e-22	0	P08758	ANXA5	Annexin A5
22.6798	22.7403	22.8432	22.7319	22.6213	22.5938	22.6651	22.6064	22.4894	22.5837	22.592	22.5352	Homo sapiens	+	Ctrl_High	+	Ctrl_Low			1.83112	0.0158093	0.127158	3.38574	2.50974	0.00324168	0.198709	4.77072	1.3427	0.056711	0.0715508	2.51775	111	1.65e-19	0	P08133	ANXA6	Annexin A6
19.7834	20.3026	19.8804	19.713	19.3466	19.4744	19.5182	19.4895	19.0168	19.5462	19.2265	19.0629	Homo sapiens	+	Ctrl_High	+	Ctrl_Low			1.82059	0.0160994	0.46266	3.3661	2.12917	0.00782111	0.706721	3.96288	0.999329	0.104384	0.244061	1.94207	22	9.11e-20	0	P20073	ANXA7	Annexin A7
19.615	19.6232	19.642	19.6401	19.7079	19.6959	19.5496	19.515	19.5779	19.4997	19.4909	19.4224	Homo sapiens			+	Ctrl_Low			0.0949455	0.767835	0.0129814	0.259903	2.18423	0.00710031	0.132361	4.07446	1.05133	0.0950771	0.11938	2.02846	35	3.41e-23	0	O43747	AP1G1	AP-1 complex subunit gamma-1
19.867	19.6309	19.8008	19.7368	19.6827	19.6461	19.51	19.5906	19.6185	19.4769	19.4663	19.5255	Homo sapiens	+	Ctrl_High	+	Ctrl_Low			1.28235	0.0462	0.151527	2.41527	2.0887	0.0083939	0.237095	3.8819	0.837557	0.145988	0.0855684	1.67298	33	6.38e-24	0	Q9BXS5	AP1M1	AP-1 complex subunit mu-1
19.0062	19.1084	19.1231	19.0878	19.101	19.1045	19.0064	18.8636	18.9354	18.8867	18.972	18.83	Homo sapiens			+	Ctrl_Low			0.450644	0.293735	0.0624919	1.00366	2.31439	0.00545475	0.175342	4.34505	0.885577	0.131309	0.11285	1.75303	39	3.7e-19	0	O94973	AP2A2	AP-2 complex subunit alpha-2
19.9817	20.1121	20.0718	20.0499	19.979	19.93	19.932	19.8246	19.7806	19.8979	19.8132	19.7198	Homo sapiens	+	Ctrl_High	+	Ctrl_Low			1.74785	0.0186472	0.137475	3.23176	2.79858	0.00187176	0.251029	5.44818	1.21231	0.0696273	0.113553	2.29724	71	2.63e-26	0	P63010	AP2B1	AP-2 complex subunit beta
20.2765	20.1388	20.1466	20.1594	20.2363	20.3319	20.3821	20.3508	20.1375	20.0418	20.1412	20.2362	Homo sapiens	+	Ctrl_High			+	High_Low	1.73891	0.018827	-0.144954	-3.21539	0.344711	0.360814	0.0411463	0.803832	1.98413	0.0201929	0.1861	3.67662	43	8.66e-19	0	Q96CW1	AP2M1	AP-2 complex subunit mu
19.3505	19.3034	19.3356	19.3027	19.3313	19.4608	19.4268	19.4242	19.1739	19.22	19.251	19.2859	Homo sapiens	+	Ctrl_High	+	Ctrl_Low	+	High_Low	1.56423	0.0267594	-0.0876989	-2.90166	1.83722	0.0134756	0.0903678	3.39712	2.55452	0.00991685	0.178067	4.87184	57	2.47e-23	0	O00203	AP3B1	AP-3 complex subunit beta-1
18.7515	18.4769	18.7575	18.6148	18.4663	18.615	18.3963	18.4857	18.1955	18.2943	18.1342	18.1911	Homo sapiens			+	Ctrl_Low	+	High_Low	1.01957	0.0810272	0.159335	1.97569	3.01704	0.00150814	0.446383	6.00356	2.64709	0.00848077	0.287048	5.08528	6	1.57e-19	0	Q92572	AP3S1	AP-3 complex subunit sigma-1
17.1659	17.9041	18.1907	18.0434	18.4874	18.4546	18.5941	18.1333	18.3896	19.0113	18.2847	13.2878	Homo sapiens	+	Ctrl_High					1.26187	0.0483538	-0.591287	-2.38067	1.12	0.0550722	-0.735825	-2.23322	0.385093	0.406026	1.17397	0.88141	4	1.89e-08	0	Q9UPM8	AP4E1	AP-4 complex subunit epsilon-1
16.0928	15.626	15.4214	15.5211	15.9777	16.0981	16.0631	16.0204	16.1707	15.9803	16.395	16.4639	Homo sapiens	+	Ctrl_High	+	Ctrl_Low			1.32287	0.0421498	-0.37446	-2.48398	1.71691	0.0168682	-0.587132	-3.17527	0.960549	0.111924	-0.212672	-1.87766	1	8.73e-13	0	Q9H0R1	AP5M1	AP-5 complex subunit mu-1
14.4268	15.3976	14.5367	15.056	14.9967	14.9442	14.582	15.1846	14.2732	14.5808	13.3696	13.412	Homo sapiens			+	Ctrl_Low	+	High_Low	0.102765	0.750966	-0.0726004	-0.279444	1.32147	0.0357429	0.945367	2.48162	1.66319	0.0331155	1.01797	3.07804	5	3.33e-12	0	Q7Z5R6	APBB1IP	Amyloid beta A4 precursor protein-binding family B member 1-interacting protein
14.1773	NaN	13.9833	14.2285	14.9642	14.5477	14.7177	14.8038	14.826	14.7872	14.7879	14.5162	Homo sapiens	+	Ctrl_High	+	Ctrl_Low			2.46995	0.00514126	-0.628613	-5.22746	2.63267	0.00262517	-0.599616	-5.69431	0.094028	0.80463	0.0289974	0.257595	1	6.69e-05	0.00108595	P25054	APC	Adenomatous polyposis coli protein
19.2825	18.8859	18.8835	19.0873	18.9673	18.8817	18.9257	18.9509	18.8457	18.7253	18.8159	18.8483	Homo sapiens			+	Ctrl_Low	+	High_Low	0.483553	0.270625	0.103368	1.06359	1.19501	0.0465231	0.225988	2.2682	1.93145	0.0216305	0.12262	3.57526	29	8.19e-25	0	P13798	APEH	Acylamino-acid-releasing enzyme
20.7207	20.3305	20.4157	20.5585	20.7408	20.7629	20.702	20.9247	20.7217	20.5554	20.824	20.8998	Homo sapiens	+	Ctrl_High					1.50778	0.0293817	-0.276293	-2.80251	1.12456	0.0546294	-0.243913	-2.15039	0.137301	0.72591	0.0323801	0.363138	25	1.8e-19	0	P27695	APEX1	DNA-(apurinic or apyrimidinic site) endonuclease
17.9716	17.1813	17.6156	17.3597	16.0052	16.3831	16.3301	16.4983	16.2838	15.9217	16.1909	16.3705	Homo sapiens	+	Ctrl_High	+	Ctrl_Low			3.05184	0.00145151	1.22787	6.09579	3.30502	0.00112125	1.34035	6.79991	0.334316	0.458342	0.11248	0.783537	1	3.45e-17	0	Q8WW43	APH1B	Gamma-secretase subunit APH-1B
17.0813	17.3978	17.3785	17.3508	14.2057	14.2062	13.8481	13.8412	14.5266	14.5433	14.0024	14.2779	Homo sapiens	+	Ctrl_High	+	Ctrl_Low			6.62976	0	3.2768	25.5924	6.01131	0	2.96452	20.1362	0.973339	0.109925	-0.312283	-1.8989	22	1.11e-16	0	Q06481	APLP2	Amyloid beta precursor like protein 2
21.3583	21.0933	21.2887	21.1111	20.9315	20.9474	20.747	20.85	20.7553	20.693	20.7009	20.8088	Homo sapiens	+	Ctrl_High	+	Ctrl_Low			2.29125	0.00691294	0.343824	4.29623	3.26299	0.00119442	0.473314	6.67881	1.29252	0.0613023	0.12949	2.43249	32	1.4e-19	0	Q9HDC9	APMAP	Adipocyte plasma membrane-associated protein
17.4712	17.2453	17.0907	17.1064	17.4866	17.2691	17.2611	17.2233	17.6715	17.7442	17.868	18.1884	Homo sapiens			+	Ctrl_Low	+	High_Low	0.326	0.402761	-0.0816216	-0.767199	2.35628	0.00509674	-0.639627	-4.43431	2.30687	0.0144437	-0.558005	-4.32916	7	3.36e-10	0	P04114	APOB	Apolipoprotein B-100
16.8204	16.6137	16.3911	16.2298	16.337	16.3827	16.1993	15.9773	16.97	16.7429	16.733	17.378	Homo sapiens			+	Ctrl_Low	+	High_Low	0.934684	0.0959647	0.289659	1.8347	1.17051	0.0493904	-0.442239	-2.22717	2.22216	0.0151433	-0.731898	-4.15229	8	8.91e-12	0	Q9UH17	APOBEC3B	DNA dC->dU-editing enzyme APOBEC-3B
15.4208	15.1679	15.0725	15.3367	14.9195	15.0132	14.7081	15.0564	14.4283	14.7017	15.0117	13.4936	Homo sapiens	+	Ctrl_High	+	Ctrl_Low			1.58448	0.0251284	0.325203	2.93747	1.32945	0.0353333	0.840673	2.49518	0.753209	0.176351	0.51547	1.53154	2	4.21e-15	0	Q9HC16	APOBEC3G	DNA dC->dU-editing enzyme APOBEC-3G
17.1131	16.733	17.0064	16.8305	14.514	14.0267	13.3374	14.3103	12.4249	13.2776	13.6807	12.6787	Homo sapiens	+	Ctrl_High			+	High_Low	4.38574	0.000178914	2.87366	10.6165	0	1	NaN	0	1.44305	0.0484614	1.0316	2.68997	4	1.9e-14	0	P02649	APOE	Apolipoprotein E
17.9375	17.7617	17.8522	17.7552	17.5588	17.4916	17.9435	17.6189	17.3539	17.3398	17.3748	17.6035	Homo sapiens			+	Ctrl_Low			0.788054	0.132306	0.173449	1.59013	2.77788	0.00196854	0.408662	5.39756	1.03043	0.0989942	0.235213	1.99373	10	4.87e-15	0	Q9BQE5	APOL2	Apolipoprotein L2
15.0543	15.1273	NaN	15.23	18.5409	18.1652	18.7876	18.1199	19.3373	19.1074	19.828	20.3545	Homo sapiens	+	Ctrl_High	+	Ctrl_Low	+	High_Low	4.88035	0	-3.26619	-16.9243	4.42672	0	-4.51963	-13.6803	2.11042	0.0173156	-1.25343	-3.92525	1	7.29e-06	0.000157654	O95445	APOM	Apolipoprotein M
16.8792	17.0642	16.7969	16.7602	16.3628	16.4721	16.3466	16.5867	16.2847	16.166	15.6771	16.0289	Homo sapiens	+	Ctrl_High	+	Ctrl_Low	+	High_Low	2.58305	0.00411818	0.433076	4.93698	2.87993	0.00166939	0.835927	5.65042	1.51815	0.0421776	0.402852	2.82065	3	9.76e-24	0	Q9BUR5	APOO	MICOS complex subunit MIC26
17.6538	17.382	17.5744	17.4119	17.1432	17.1169	17.0983	17.2118	17.0467	16.8333	17.1216	17.1707	Homo sapiens	+	Ctrl_High	+	Ctrl_Low			2.70126	0.00329392	0.362975	5.21306	2.46845	0.00398039	0.46245	4.6787	0.598808	0.245994	0.0994744	1.2677	15	4.33e-25	0	Q6UXV4	APOOL	MICOS complex subunit MIC27
18.6464	18.6355	18.8475	18.6986	16.8518	16.9535	16.5999	16.588	16.4211	16.1921	16.3513	16.5484	Homo sapiens	+	Ctrl_High	+	Ctrl_Low	+	High_Low	5.84575	0	1.95867	18.88	6.69088	0	2.32877	26.2046	1.69742	0.0303744	0.370099	3.13986	32	4.85e-21	0	P05067	APP	Amyloid-beta precursor protein
16.5136	16.7178	16.7339	16.6652	16.3001	16.2715	16.4736	16.3258	16.4502	16.4927	16.4405	16.4586	Homo sapiens	+	Ctrl_High	+	Ctrl_Low			2.4644	0.00511621	0.314882	4.66972	2.06202	0.00886267	0.197134	3.82901	1.35397	0.0555565	-0.117748	-2.53696	20	1.48e-23	0	Q9UKG1	APPL1	DCC-interacting protein 13-alpha
19.4153	19.5213	19.3465	19.3894	19.4085	19.3452	19.2095	19.1863	19.0946	19.1	19.1764	19.214	Homo sapiens			+	Ctrl_Low			1.03906	0.0779175	0.130769	2.00807	2.91617	0.00158586	0.271883	5.74224	1.22295	0.06852	0.141113	2.31511	30	3.94e-19	0	Q8NEU8	APPL2	DCC-interacting protein 13-beta
19.638	19.4663	19.6562	19.7754	19.3098	19.5236	19.3207	19.3297	18.9328	19.0391	18.9183	18.8846	Homo sapiens	+	Ctrl_High	+	Ctrl_Low	+	High_Low	1.7433	0.0187271	0.263014	3.22342	4.13758	0.000185022	0.690287	9.60506	3.37481	0.00351445	0.427273	7.0049	10	8.86e-20	0	P07741	APRT	Adenine phosphoribosyltransferase
15.7904	15.3322	15.3787	15.4182	14.9112	15.2726	15.1635	15.2921	15.301	15.1654	15.2582	15.2147	Homo sapiens			+	Ctrl_Low			1.23828	0.0507761	0.320045	2.34091	1.1838	0.0479537	0.245055	2.24941	0.349267	0.444122	-0.0749898	-0.812682	4	1.69e-18	0	Q7Z2E3	APTX	Aprataxin
17.7785	17.7542	17.8742	17.701	17.6482	17.5661	17.5947	17.6356	17.9719	17.7967	17.9222	17.7561	Homo sapiens	+	Ctrl_High			+	High_Low	2.17639	0.00911861	0.165827	4.05845	0.649167	0.162848	-0.0847373	-1.35469	2.43659	0.01152	-0.250564	-4.60846	23	5.24e-23	0	O60306	AQR	RNA helicase aquarius
17.4437	17.3952	17.2372	17.3557	17.2348	17.1977	17.1875	17.2498	17.2445	16.8351	17.0373	17.25	Homo sapiens	+	Ctrl_High	+	Ctrl_Low			1.63117	0.0226398	0.140523	3.02059	1.30874	0.0364831	0.266233	2.45999	0.59318	0.24916	0.12571	1.2579	10	4.11e-16	0	P10398	ARAF	Serine/threonine-protein kinase A-Raf
18.0889	18.1491	18.0298	18.1635	17.8631	17.9265	17.8297	17.8687	17.7388	17.8846	17.7134	17.5557	Homo sapiens	+	Ctrl_High	+	Ctrl_Low			3.17714	0.00112963	0.235835	6.43673	2.69504	0.00221534	0.384691	5.19829	1.10481	0.0850919	0.148856	2.11746	30	4.08e-21	0	Q96P48	ARAP1	Arf-GAP with Rho-GAP domain
20.7273	20.6572	20.6324	20.6768	21.0342	21.0729	21.0736	21.0116	20.8717	20.9771	20.8751	21.0207	Homo sapiens	+	Ctrl_High	+	Ctrl_Low	+	High_Low	5.2284	0	-0.374648	-14.831	3.08946	0.00139676	-0.262714	-6.19666	1.49304	0.043866	0.111934	2.77678	56	1.29e-20	0	P48444	ARCN1	Coatomer subunit delta
18.0345	17.8298	18.4046	18.1447	16.6853	17.2628	17.9239	17.9162	17.5117	17.7508	17.5375	17.9523	Homo sapiens			+	Ctrl_Low			1.06247	0.0737994	0.656342	2.047	1.40739	0.0303264	0.415327	2.62848	0.325195	0.468202	-0.241014	-0.765612	8	2.72e-11	0	P84085	ARF5	ADP-ribosylation factor 5
20.2086	20.0966	20.1675	20.0665	19.5368	19.6301	19.6337	19.6698	19.75	19.6533	19.7433	19.9399	Homo sapiens	+	Ctrl_High	+	Ctrl_Low			4.69077	0	0.517181	11.9925	2.74001	0.00205673	0.363153	5.30583	1.22113	0.0686807	-0.154029	-2.31206	14	1.48e-20	0	P62330	ARF6	ADP-ribosylation factor 6
18.5465	18.5485	18.4587	18.3879	19.2027	19.2525	19.1079	19.2582	18.8371	18.8428	18.895	18.9818	Homo sapiens	+	Ctrl_High	+	Ctrl_Low	+	High_Low	5.05295	0	-0.719892	-13.8414	3.65946	0.000425036	-0.403778	-7.8942	3.21589	0.00396208	0.316113	6.54513	23	2.36e-16	0	Q8N6T3	ARFGAP1	ADP-ribosylation factor GTPase-activating protein 1
18.3065	18.0372	18.0534	18.1999	18.7166	18.6862	18.6395	18.6306	18.4821	18.4459	18.6166	18.4304	Homo sapiens	+	Ctrl_High	+	Ctrl_Low	+	High_Low	3.61223	0.000613419	-0.518983	-7.74047	2.38326	0.00484983	-0.344513	-4.49235	2.00481	0.0200337	0.17447	3.71679	22	7.83e-21	0	Q9NP61	ARFGAP3	ADP-ribosylation factor GTPase-activating protein 3
18.4115	18.5711	18.4863	18.5539	18.6228	18.6288	18.6559	18.6404	18.6226	18.6047	18.7764	18.6319	Homo sapiens	+	Ctrl_High	+	Ctrl_Low			1.91474	0.013843	-0.131298	-3.54337	1.53606	0.0233693	-0.153202	-2.85205	0.21768	0.600701	-0.0219035	-0.544406	42	1.51e-15	0	Q9Y6D6	ARFGEF1	Brefeldin A-inhibited guanine nucleotide-exchange protein 1
16.1577	16.6391	16.2932	16.1358	15.7888	15.7642	15.979	16.3631	15.6144	15.5627	15.8436	16.142	Homo sapiens			+	Ctrl_Low			0.938598	0.0953402	0.332686	1.8412	1.58132	0.0219671	0.51577	2.93187	0.425465	0.370997	0.183084	0.957187	10	1.21e-08	0	P53367	ARFIP1	Arfaptin-1
16.6213	16.1359	16.3437	16.3903	13.331	14.7586	5.27761	13.8205	12.377	11.072	13.2817	13.9046	Homo sapiens			+	Ctrl_Low			1.08487	0.0705278	4.57589	2.08426	2.37491	0.00484771	3.62004	4.96833	0.14378	0.715123	-0.861916	-0.378404	2	8.64e-18	0	P53365	ARFIP2	Arfaptin-2
15.5612	15.7062	15.7093	15.8843	15.3912	15.0436	15.171	15.4234	14.8636	15.2427	14.8828	14.8681	Homo sapiens	+	Ctrl_High	+	Ctrl_Low			2.18761	0.00902048	0.457958	4.08135	3.23041	0.00117548	0.750953	6.58611	1.18837	0.0728385	0.292995	2.25708	4	7.21e-16	0	Q13795	ARFRP1	ADP-ribosylation factor-related protein 1
20.8159	20.9583	20.9097	20.9369	20.9868	20.9717	21.0087	20.9766	20.7963	20.9317	20.7899	20.6868	Homo sapiens	+	Ctrl_High			+	High_Low	1.3265	0.0416971	-0.0807881	-2.49017	0.887129	0.0927726	0.103976	1.75562	1.96013	0.0207302	0.184764	3.63027	41	2.72e-21	0	Q07960	ARHGAP1	Rho GTPase-activating protein 1
16.561	16.3966	16.5702	16.6041	15.7723	16.1087	15.5877	15.7192	15.868	15.87	15.832	15.7227	Homo sapiens	+	Ctrl_High	+	Ctrl_Low			3.06153	0.00141077	0.736015	6.12165	4.74644	0	0.709782	12.2608	0.0815109	0.828289	-0.026233	-0.225769	7	2.72e-16	0	Q8IWW6	ARHGAP12	Rho GTPase-activating protein 12
18.0671	18.3489	18.2028	18.2544	18.6924	18.5895	18.4	18.447	18.2924	18.209	18.4367	18.1165	Homo sapiens	+	Ctrl_High			+	High_Low	1.90518	0.014095	-0.313884	-3.52519	0.199288	0.544284	-0.0453191	-0.504356	1.51607	0.0420573	0.268565	2.81701	31	2.01e-22	0	Q68EM7	ARHGAP17	Rho GTPase-activating protein 17
19.8323	19.6168	19.6886	19.7143	19.5343	19.4311	19.4298	19.3772	19.4752	19.3851	19.4877	19.693	Homo sapiens	+	Ctrl_High	+	Ctrl_Low			2.54825	0.00427658	0.269923	4.85758	1.37145	0.0324777	0.202738	2.56684	0.406444	0.386024	-0.0671849	-0.92169	21	1.49e-17	0	Q8N392	ARHGAP18	Rho GTPase-activating protein 18
14.5062	14.6488	14.4564	14.664	14.7224	14.445	14.7451	14.7722	15.023	14.9451	15.1022	14.926	Homo sapiens			+	Ctrl_Low	+	High_Low	0.510999	0.251844	-0.102332	-1.11295	3.22435	0.0011644	-0.430208	-6.56898	2.05208	0.0186216	-0.327876	-3.80938	4	3.28e-17	0	Q8N264	ARHGAP24	Rho GTPase-activating protein 24
16.9159	16.6977	16.4203	16.419	15.8446	15.4118	15.5084	15.7673	15.4934	14.9822	15.3178	15.3501	Homo sapiens	+	Ctrl_High	+	Ctrl_Low			3.08663	0.00138378	0.980179	6.18903	3.75236	0.000375587	1.32735	8.20418	1.22858	0.0681019	0.347172	2.32459	9	2.87e-17	0	Q52LW3	ARHGAP29	Rho GTPase-activating protein 29
15.2396	15.4343	15.1544	15.359	16.8742	16.8109	16.3708	16.6028	16.7957	16.8159	16.9431	16.7988	Homo sapiens	+	Ctrl_High	+	Ctrl_Low			4.3698	0.000175	-1.36786	-10.5487	6.19096	0	-1.54156	-21.5914	0.709684	0.192528	-0.173703	-1.45795	19	3.16e-15	0	Q2M1Z3	ARHGAP31	Rho GTPase-activating protein 31
15.8438	16.1089	16.0946	16.0434	15.4784	15.4748	15.5997	15.6864	15.4957	15.3468	15.6554	15.504	Homo sapiens	+	Ctrl_High	+	Ctrl_Low			2.93784	0.00191923	0.462905	5.79765	2.99378	0.00156814	0.522233	5.94255	0.307578	0.490227	0.0593276	0.730663	9	1.98e-12	0	O15085	ARHGEF11	Rho guanine nucleotide exchange factor 11
16.0698	16.1646	16.2134	16.2747	15.8828	15.8448	16.0053	15.7269	15.6606	15.8346	16.1885	15.6467	Homo sapiens	+	Ctrl_High	+	Ctrl_Low			2.33707	0.00641944	0.31568	4.39324	1.39695	0.0307742	0.348019	2.61053	0.0845058	0.821522	0.0323386	0.233442	21	5.7e-21	0	Q9NZN5	ARHGEF12	Rho guanine nucleotide exchange factor 12
17.2235	17.17	16.945	17.0517	17.6091	17.5971	17.6058	17.5682	17.4075	17.3573	17.4522	17.6679	Homo sapiens	+	Ctrl_High	+	Ctrl_Low			3.66279	0.000568562	-0.497499	-7.90514	2.16818	0.00726899	-0.373658	-4.04175	0.910852	0.124265	0.123841	1.79508	32	2.01e-21	0	Q96PE2	ARHGEF17	Rho guanine nucleotide exchange factor 17
14.6319	14.3248	14.3995	14.4077	14.242	14.4819	14.986	14.846	14.8984	14.8467	14.9524	14.9837	Homo sapiens			+	Ctrl_Low			0.496453	0.261656	-0.198019	-1.08686	3.22783	0.00117176	-0.479355	-6.57881	0.813168	0.154195	-0.281335	-1.63221	4	3.7e-22	0	Q6ZSZ5	ARHGEF18	Rho guanine nucleotide exchange factor 18
16.1059	16.2871	16.361	16.385	17.2992	17.1498	17.1332	17.0971	17.1392	17.2601	17.3097	17.0777	Homo sapiens	+	Ctrl_High	+	Ctrl_Low			4.57584	0.000209738	-0.885075	-11.4558	4.47959	0	-0.91193	-11.0235	0.147138	0.709194	-0.026855	-0.386266	26	2.45e-24	0	Q8TER5	ARHGEF40	Rho guanine nucleotide exchange factor 40
15.4358	15.4191	15.8976	15.5202	14.0561	14.5728	14.7319	14.7429	14.7535	15.029	15.3273	14.6608	Homo sapiens	+	Ctrl_High	+	Ctrl_Low			2.7401	0.00298375	1.0422	5.30605	1.80578	0.0141633	0.625502	3.33857	0.968199	0.11047	-0.416698	-1.89037	7	2.3e-19	0	Q14865	ARID5B	AT-rich interactive domain-containing protein 5B
17.1093	17.3595	17.165	17.4913	17.6218	17.5904	17.4883	17.3989	17.5224	17.4154	17.4508	17.3918	Homo sapiens	+	Ctrl_High					1.26996	0.0474688	-0.24359	-2.39434	0.894538	0.0912815	-0.163838	-1.76795	0.658667	0.21662	0.079752	1.37098	25	4.58e-26	0	Q9Y4X5	ARIH1	E3 ubiquitin-protein ligase ARIH1
17.9315	17.8683	17.8138	17.7997	18.0384	18.0569	18.015	17.9406	17.9878	18.0373	17.9768	17.934	Homo sapiens	+	Ctrl_High	+	Ctrl_Low			2.17191	0.00917062	-0.159385	-4.04933	1.92309	0.0118103	-0.130676	-3.55929	0.376305	0.414516	0.0287094	0.864688	18	8.48e-19	0	O95376	ARIH2	E3 ubiquitin-protein ligase ARIH2
20.1585	19.9334	20.0976	20.0458	19.7365	19.946	20.0154	20.1185	19.8107	19.7538	19.8235	19.9461	Homo sapiens			+	Ctrl_Low			0.512983	0.25055	0.104725	1.1165	1.94401	0.0113795	0.225301	3.59931	0.637784	0.225732	0.120576	1.33512	18	1.03e-17	0	P40616	ARL1	ADP-ribosylation factor-like protein 1
18.7802	18.2838	18.4553	18.5919	18.3112	18.2653	18.2641	18.349	18.1588	18.1476	18.3432	18.2703	Homo sapiens			+	Ctrl_Low			1.12536	0.0651471	0.230415	2.15172	1.38391	0.0316405	0.297825	2.58817	0.629147	0.229407	0.06741	1.32024	8	1.13e-16	0	P36404	ARL2	ADP-ribosylation factor-like protein 2
14.6159	14.6418	14.5602	14.539	14.8217	15.2953	14.6725	14.9473	15.2459	14.7012	14.8685	15.1082	Homo sapiens	+	Ctrl_High	+	Ctrl_Low			1.36521	0.038306	-0.344985	-2.55617	1.70968	0.0171123	-0.391725	-3.1621	0.0948206	0.803351	-0.0467405	-0.259589	1	6.95e-05	0.00108595	Q9H0F7	ARL6	ADP-ribosylation factor-like protein 6
19.9618	19.6682	19.6919	19.5855	19.4957	19.3184	19.4588	19.3249	18.8448	18.9925	18.8567	19.1126	Homo sapiens	+	Ctrl_High	+	Ctrl_Low	+	High_Low	1.89421	0.0142791	0.327402	3.50438	3.53987	0.000649934	0.775167	7.50978	2.91699	0.00574683	0.447764	5.74433	11	6.83e-17	0	O75915	ARL6IP5	PRA1 family protein 3
20.6283	20.531	20.864	20.7331	20.2651	20.3276	20.4498	20.5556	20.2995	20.369	20.1431	20.158	Homo sapiens	+	Ctrl_High	+	Ctrl_Low			1.62324	0.0230454	0.28957	3.00642	2.59146	0.00280053	0.446692	4.95628	0.944934	0.115607	0.157123	1.85173	17	6e-21	0	Q96BM9	ARL8A	ADP-ribosylation factor-like protein 8A
18.4554	18.4476	18.6565	18.4731	18.2984	17.9942	18.4195	18.3479	18.1958	18.2086	17.9923	17.9616	Homo sapiens			+	Ctrl_Low			1.21003	0.0541246	0.243137	2.2934	2.65154	0.00254969	0.418606	5.0957	0.756256	0.17513	0.175468	1.53667	6	5.26e-19	0	Q9NVJ2	ARL8B	ADP-ribosylation factor-like protein 8B
19.6906	19.3042	18.5045	18.0144	17.7476	18.1787	16.9533	17.3676	11.9634	14.2821	14.6972	14.2588	Homo sapiens	+	Ctrl_High			+	High_Low	1.53825	0.0280608	1.31664	2.8559	0	1	NaN	0	2.8536	0.00616024	3.76144	5.58439	2	2.33e-06	0.000157654	Q8N2F6	ARMC10	Armadillo repeat-containing protein 10
15.8136	16.3434	15.1636	15.9082	15.6191	16.0952	15.7722	15.7576	15.3375	15.1977	15.0618	15.1266	Homo sapiens			+	Ctrl_Low	+	High_Low	0.0048576	1	-0.00383043	-0.0145313	1.33159	0.0351417	0.626299	2.49882	2.77582	0.0077861	0.630129	5.39256	8	9.14e-09	0	Q6NXE6	ARMC6	Armadillo repeat-containing protein 6
20.182	20.1945	20.1956	20.2865	19.4885	19.6257	19.6329	19.4837	19.0978	19.2265	19.3051	19.1561	Homo sapiens	+	Ctrl_High	+	Ctrl_Low	+	High_Low	5.02918	0	0.656952	13.7123	5.9953	0	1.01833	20.0112	2.98766	0.00541581	0.361375	5.92655	50	1.51e-17	0	Q7Z3E5	ARMC9	LisH domain-containing protein ARMC9
17.7395	17.8439	17.8786	17.7616	17.2696	17.2101	17.0383	17.1686	16.8967	16.9492	16.8314	16.7113	Homo sapiens	+	Ctrl_High	+	Ctrl_Low	+	High_Low	4.41079	0.000181818	0.634233	10.7237	5.37529	0	0.958742	15.7109	2.42007	0.0115399	0.324508	4.57229	13	3.04e-15	0	Q9P291	ARMCX1	Armadillo repeat-containing X-linked protein 1
17.9534	17.8583	17.852	17.8271	17.6214	17.5311	17.4742	17.4088	17.0426	17.1551	17.2965	17.1429	Homo sapiens	+	Ctrl_High	+	Ctrl_Low	+	High_Low	3.33097	0.00096875	0.363821	6.87557	4.70595	0	0.713444	12.0651	2.63999	0.00832076	0.349623	5.06869	12	2.44e-21	0	Q7L311	ARMCX2	Armadillo repeat-containing X-linked protein 2
19.1342	18.9738	19.2594	19.1534	18.5303	18.4933	18.5006	18.4533	18.443	18.4491	18.5369	18.3991	Homo sapiens	+	Ctrl_High	+	Ctrl_Low			4.3379	0.000167665	0.635824	10.4143	4.2998	0	0.673181	10.2558	0.52336	0.293526	0.0373564	1.13501	17	1.22e-16	0	Q9UH62	ARMCX3	Armadillo repeat-containing X-linked protein 3
14.4991	14.3154	14.8284	14.5469	12.847	14.5825	12.9639	13.261	14.5523	12.3905	12.7302	14.6148	Homo sapiens	+	Ctrl_High					2.84213	0.00237828	1.43496	7.82729	0	1	1.81721	0	0.0803231	0.829481	-0.158348	-0.222715	2	4.16e-16	0	Q7L4S7	ARMCX6	Protein ARMCX6
15.8363	16.1977	16.0033	15.8188	15.3214	15.4406	15.2698	15.16	15.2342	15.3655	15.5503	15.277	Homo sapiens	+	Ctrl_High	+	Ctrl_Low			3.12662	0.00120401	0.666059	6.29754	2.77393	0.00199851	0.607227	5.38796	0.265764	0.53818	-0.0588324	-0.645812	9	9.06e-10	0	P27540	ARNT	Aryl hydrocarbon receptor nuclear translocator
19.4916	19.3498	19.3429	19.4732	19.424	19.7308	19.6517	19.6441	19.733	19.5892	19.6594	19.8326	Homo sapiens	+	Ctrl_High	+	Ctrl_Low			1.3799	0.0372178	-0.198248	-2.58129	2.35167	0.00510604	-0.289184	-4.42443	0.494231	0.314395	-0.0909357	-1.08286	34	3.07e-22	0	Q92747	ARPC1A	Actin-related protein 2/3 complex subunit 1A
21.1371	21.1183	20.975	21.0943	21.2886	21.2982	21.2858	21.322	21.3801	21.2201	21.2416	21.4051	Homo sapiens	+	Ctrl_High	+	Ctrl_Low			2.94633	0.0019285	-0.217505	-5.81947	2.08145	0.00859295	-0.230556	-3.86749	0.100016	0.792841	-0.0130515	-0.272601	51	7.3e-21	0	O15144	ARPC2	Actin-related protein 2/3 complex subunit 2
19.5268	20.0599	19.7416	19.8284	19.3203	19.4379	19.7425	19.9641	19.5494	19.2471	19.5299	19.5913	Homo sapiens			+	Ctrl_Low			0.418791	0.318643	0.172968	0.944771	1.20685	0.0456632	0.309725	2.28807	0.355317	0.437077	0.136756	0.824395	13	4.27e-15	0	O15145	ARPC3	Actin-related protein 2/3 complex subunit 3
20.5592	20.4563	20.5117	20.3257	20.0866	20.4522	20.4207	20.5531	20.0694	19.9665	20.0883	20.2389	Homo sapiens			+	Ctrl_Low			0.318553	0.410008	0.0850906	0.752488	2.58159	0.00291864	0.372443	4.93363	1.32212	0.0583739	0.287353	2.48271	11	7.86e-13	0	O15511	ARPC5	Actin-related protein 2/3 complex subunit 5
18.1956	18.0329	18.0098	18.0414	17.6606	17.857	17.9783	18.1427	17.9519	17.8231	17.9003	17.7313	Homo sapiens			+	Ctrl_Low			0.708366	0.157387	0.160265	1.45571	1.84128	0.0133657	0.218274	3.40472	0.204673	0.619551	0.0580087	0.516161	3	1.57e-14	0	Q9BPX5	ARPC5L	Actin-related protein 2/3 complex subunit 5-like protein
15.773	15.5864	15.4932	15.6434	15.5481	15.3114	14.9763	15.0279	15.3663	15.1566	14.8698	14.774	Homo sapiens	+	Ctrl_High	+	Ctrl_Low			1.51139	0.0291724	0.408074	2.80881	2.12252	0.00791596	0.582322	3.94951	0.404706	0.387369	0.174248	0.918428	5	2.21e-26	0	P49407	ARRB1	Beta-arrestin-1
17.2792	16.8839	16.9056	17.3312	16.0981	16.6124	15.8446	15.8251	16.2315	16.6003	16.3126	13.8812	Homo sapiens	+	Ctrl_High	+	Ctrl_Low			2.43174	0.00538482	1.00493	4.59783	2.09141	0.00840217	0.718524	4.2487	0.204643	0.619415	0.338643	0.516096	3	7.85e-06	0.000157654	Q96B67	ARRDC3	Arrestin domain-containing protein 3
16.6695	16.8935	15.7592	16.5635	15.8069	15.7077	16.1256	17.0387	14.3269	14.5427	15.6114	15.2226	Homo sapiens			+	Ctrl_Low	+	High_Low	0.328165	0.400553	0.301703	0.771462	2.14462	0.00767984	1.54551	3.99402	1.57903	0.0386985	1.2438	2.92783	3	1.79e-07	0	P15289	ARSA	Arylsulfatase A
15.9489	16.0808	15.383	15.5479	16.2802	16.4009	16.0174	16.1973	15.62	15.8074	15.2822	15.7794	Homo sapiens	+	Ctrl_High			+	High_Low	1.41611	0.0345781	-0.483778	-2.64349	0.233619	0.492058	0.117934	0.578523	2.22043	0.0153855	0.601711	4.14872	6	1.22e-16	0	P15848	ARSB	Arylsulfatase B
16.0703	16.285	16.8436	16.4086	16.0672	15.9455	15.861	15.7975	15.8534	16.0022	16.0862	15.2183	Homo sapiens	+	Ctrl_High	+	Ctrl_Low			1.50435	0.0295129	0.484066	2.79652	1.27109	0.0392563	0.611856	2.39625	0.254909	0.551633	0.12779	0.623305	2	1.18e-14	0	Q9H2C2	ARV1	Protein ARV1
17.3572	17.3114	16.9266	17.3968	16.797	16.8596	16.7316	16.6363	17.1966	17.0099	17.0757	16.7878	Homo sapiens	+	Ctrl_High			+	High_Low	2.22008	0.00812911	0.49184	4.148	0.833387	0.104672	0.230481	1.66601	1.42723	0.0493797	-0.261359	-2.66266	11	1.93e-16	0	Q9HBK9	AS3MT	Arsenite methyltransferase
18.8027	18.4155	17.9904	18.4956	18.5878	18.6671	18.2548	18.7692	17.7919	17.9627	17.2954	17.8105	Homo sapiens			+	Ctrl_Low	+	High_Low	0.299468	0.432369	-0.143679	-0.714422	1.73536	0.0164626	0.710925	3.2089	2.46624	0.0111067	0.854604	4.6738	9	1.86e-16	0	Q13510	ASAH1	Acid ceramidase
15.4555	15.2864	15.3159	14.8914	13.5481	14.4065	14.6149	13.6631	13.0983	14.6077	13.0171	13.8138	Homo sapiens	+	Ctrl_High					2.02273	0.0117622	1.29527	4.08533	0	1	NaN	0	0.410674	0.382636	0.423923	0.929615	2	8.31e-08	0	Q8TDY4	ASAP3	Arf-GAP with SH3 domain
12.52	NaN	12.2998	12.7477	13.3223	12.842	13.0489	13.1882	12.9898	13.1299	12.9913	13.0247	Homo sapiens	+	Ctrl_High	+	Ctrl_Low			1.78697	0.0172145	-0.577851	-3.55322	2.17245	0.0072284	-0.511394	-4.44672	0.251649	0.555906	0.0664573	0.616504	1	4.02e-11	0	Q9Y576	ASB1	Ankyrin repeat and SOCS box protein 1
14.7508	14.7012	14.6059	14.6788	15.091	15.01	14.851	14.9413	15.1714	15.0744	14.6721	14.8776	Homo sapiens	+	Ctrl_High	+	Ctrl_Low			2.56008	0.00422755	-0.289181	-4.88448	1.21889	0.0442008	-0.264707	-2.30828	0.0719001	0.845382	0.0244734	0.200889	2	9.17e-06	0.000157654	Q9NWX5	ASB6	Ankyrin repeat and SOCS box protein 6
18.5441	18.4471	18.4816	18.5256	18.6713	18.6647	18.5816	18.6385	18.7036	18.5469	18.6213	18.6989	Homo sapiens	+	Ctrl_High	+	Ctrl_Low			2.46018	0.00509847	-0.139439	-4.66039	1.79797	0.0143661	-0.14309	-3.3241	0.0296262	0.931741	-0.00365162	-0.086271	78	2.52e-22	0	Q8N3C0	ASCC3	Activating signal cointegrator 1 complex subunit 3
17.8174	17.5474	17.438	17.5389	16.8631	16.8848	16.622	16.7881	16.3898	16.5307	15.8718	13.3011	Homo sapiens	+	Ctrl_High	+	Ctrl_Low			3.66209	0.000567613	0.795916	7.90285	2.99133	0.00156399	1.32131	6.83899	0.837959	0.145879	1.26614	1.67365	1	3.07e-08	0	Q6XD76	ASCL4	Achaete-scute homolog 4
17.289	17.1501	17.1429	17.0459	15.6358	19.6375	8.90823	14.3673	14.557	15.7172	14.1857	15.2764	Homo sapiens			+	Ctrl_Low			0.524545	0.244022	2.51978	1.13712	3.15185	0.00129505	2.22289	6.36676	0.0462467	0.897845	-0.296889	-0.132413	3	1.55e-10	0	Q9Y294	ASF1A	Histone chaperone ASF1A
17.2871	17.3008	17.2772	17.1818	17.2022	17.1789	17.0435	16.9935	17.3136	17.1545	17.4037	17.1012	Homo sapiens	+	Ctrl_High					1.46342	0.0314686	0.157191	2.72526	0.0894864	0.768446	0.018465	0.246121	0.795847	0.159858	-0.138726	-1.6032	7	4.65e-11	0	Q9UBL3	ASH2L	Set1/Ash2 histone methyltransferase complex subunit ASH2
18.2497	18.1882	18.0708	18.2532	18.5296	18.4771	18.4289	18.2588	18.2495	18.4144	18.3768	18.2839	Homo sapiens	+	Ctrl_High	+	Ctrl_Low			1.73951	0.0188125	-0.233156	-3.21649	1.30097	0.0372063	-0.140688	-2.44681	0.627039	0.230868	0.0924683	1.3166	21	1.6e-15	0	P04424	ASL	Argininosuccinate lyase
18.5645	18.4616	18.4645	18.5652	19.5438	19.6009	19.467	19.446	19.4655	19.3562	19.313	19.3979	Homo sapiens	+	Ctrl_High	+	Ctrl_Low	+	High_Low	6.19712	0	-1.00047	-21.643	5.9737	0	-0.869189	-19.8439	1.4617	0.0468874	0.131285	2.72228	36	1.37e-20	0	P08243	ASNS	Asparagine synthetase [glutamine-hydrolyzing]
20.6156	20.5162	20.6712	20.6101	20.0939	20.2246	20.2113	20.1601	19.9888	20.0058	20.0018	19.9558	Homo sapiens	+	Ctrl_High	+	Ctrl_Low	+	High_Low	4.2	0.000147757	0.430801	9.8509	5.73026	0	0.615247	18.0493	2.94223	0.00539414	0.184446	5.80892	59	2.48e-27	0	Q12797	ASPH	Aspartyl/asparaginyl beta-hydroxylase
19.678	19.4677	19.4676	19.6119	19.9026	19.9742	20.1342	20.0668	19.6304	19.5647	19.6131	19.667	Homo sapiens	+	Ctrl_High			+	High_Low	3.12987	0.0012067	-0.463166	-6.30643	0.501637	0.237441	-0.0625138	-1.09618	3.45956	0.00353846	0.400652	7.26051	40	7.74e-20	0	P00966	ASS1	Argininosuccinate synthase
17.4209	17.034	17.4039	17.1222	17.139	16.832	16.9682	16.8623	16.9737	16.9295	16.9172	17.0726	Homo sapiens	+	Ctrl_High	+	Ctrl_Low			1.30453	0.0441369	0.294912	2.45285	1.39457	0.0309108	0.272041	2.60646	0.108669	0.775077	-0.0228715	-0.294045	12	1.04e-22	0	Q8NBU5	ATAD1	Outer mitochondrial transmembrane helix translocase
14.5178	14.9082	14.8415	14.0697	15.7202	14.9681	16.0985	15.3814	15.8759	15.8497	15.5743	15.9246	Homo sapiens	+	Ctrl_High	+	Ctrl_Low			1.68185	0.0206978	-0.957776	-3.11169	2.97695	0.0015476	-1.22184	-5.89867	0.47148	0.332449	-0.264061	-1.04171	11	2.17e-13	0	Q6PL18	ATAD2	ATPase family AAA domain-containing protein 2
19.7199	19.5718	19.6663	19.5324	19.2488	19.3507	19.2933	19.2494	19.446	19.3818	19.6506	19.5359	Homo sapiens	+	Ctrl_High			+	High_Low	3.3219	0.000958763	0.337055	6.84905	0.820247	0.107912	0.119013	1.64405	1.86878	0.0233206	-0.218042	-3.45635	35	3.24e-21	0	Q9NVI7	ATAD3A	ATPase family AAA domain-containing protein 3A
18.3341	18.0622	18.4574	18.1114	17.9459	17.7741	17.9916	17.9636	17.7874	17.6162	17.9979	18.0768	Homo sapiens	+	Ctrl_High	+	Ctrl_Low			1.6532	0.0218244	0.322452	3.06008	1.42458	0.0292421	0.371671	2.65809	0.164844	0.679389	0.0492196	0.427173	1	7.64e-11	0	Q96QE3	ATAD5	ATPase family AAA domain-containing protein 5
14.6382	14.8286	14.8306	15.0195	14.9646	15.2435	15.1696	14.9726	15.0238	14.7655	14.5845	14.7846	Homo sapiens	+	Ctrl_High					1.31	0.0438053	-0.258337	-2.46212	0.124524	0.685126	0.0396199	0.332645	1.39415	0.0524028	0.297957	2.60574	6	1.76e-15	0	O95260	ATE1	Arginyl-tRNA--protein transferase 1
15.6458	15.4576	15.4881	15.7022	15.5972	15.2476	15.6153	15.5885	15.9028	15.9232	15.6741	15.7038	Homo sapiens			+	Ctrl_Low			0.232106	0.517525	0.0612919	0.575307	1.37925	0.031966	-0.227577	-2.58019	1.40944	0.0506399	-0.288869	-2.63201	3	7.65e-19	0	Q9BSB4	ATG101	Autophagy-related protein 101
15.4693	15.9794	15.1726	15.3693	14.2058	14.5167	14.4244	15.0423	14.1599	15.2027	12.9236	14.4791	Homo sapiens	+	Ctrl_High	+	Ctrl_Low			2.07059	0.0108941	0.950332	3.84596	1.38105	0.0318441	1.30631	2.58326	0.292981	0.506244	0.355977	0.70136	5	9.57e-13	0	Q2TAZ0	ATG2A	Autophagy-related protein 2 homolog A
16.7046	16.5635	16.6982	16.5486	16.2344	16.2733	16.2761	16.3601	16.3871	16.2902	16.3194	16.2383	Homo sapiens	+	Ctrl_High	+	Ctrl_Low			3.33679	0.000971279	0.342738	6.89262	3.06044	0.00146605	0.31996	6.11872	0.224137	0.592623	-0.0227785	-0.558291	19	1.56e-15	0	Q96BY7	ATG2B	Autophagy-related protein 2 homolog B
18.0755	18.2713	17.8085	17.9532	17.6833	17.8406	17.7496	17.7846	17.4715	17.6877	17.3506	17.2755	Homo sapiens	+	Ctrl_High	+	Ctrl_Low	+	High_Low	1.35584	0.0392103	0.262569	2.54015	2.32383	0.00535278	0.580782	4.36507	1.79572	0.0253412	0.318213	3.31993	7	7.7e-15	0	Q9NT62	ATG3	Ubiquitin-like-conjugating enzyme ATG3
15.4103	15.4778	15.9697	15.609	14.3431	14.8912	14.5577	14.7057	13.9152	14.5437	14.3212	14.0842	Homo sapiens	+	Ctrl_High	+	Ctrl_Low			2.94948	0.0018835	0.99228	5.82758	3.55311	0.000657754	1.40064	7.55158	1.19737	0.0718768	0.408355	2.27217	3	1.67e-15	0	Q9H1Y0	ATG5	Autophagy protein 5
18.2057	18.1185	18.0189	18.1415	18.1439	18.0785	17.9673	17.9579	18.0107	17.7046	17.8317	17.9982	Homo sapiens			+	Ctrl_Low			0.686928	0.164951	0.0842667	1.41926	1.52968	0.0238201	0.234847	2.84085	0.887302	0.131175	0.15058	1.7559	27	3.25e-18	0	O95352	ATG7	Ubiquitin-like modifier-activating enzyme ATG7
16.9529	16.9748	16.7303	16.5228	16.3694	16.3342	16.3734	16.2987	16.5359	16.3267	16.5484	16.3773	Homo sapiens	+	Ctrl_High	+	Ctrl_Low			2.24048	0.00774287	0.451295	4.19018	1.56286	0.02262	0.348167	2.89925	0.890022	0.130266	-0.103128	-1.76043	7	7.08e-16	0	Q7Z3C6	ATG9A	Autophagy-related protein 9A
19.7299	19.8814	19.7467	19.8849	20.0667	20.0124	19.9431	19.9196	19.9754	19.9679	20.0085	19.996	Homo sapiens	+	Ctrl_High	+	Ctrl_Low			1.76007	0.0182246	-0.174703	-3.25417	2.19676	0.00692805	-0.176234	-4.10007	0.0148938	0.964845	-0.0015316	-0.0440589	60	3.71e-18	0	P31939	ATIC	Bifunctional purine biosynthesis protein ATIC
17.4281	17.0024	17.6026	16.7934	17.0035	16.8732	17.1376	17.0546	16.5154	16.6793	16.7617	16.7885	Homo sapiens			+	Ctrl_Low	+	High_Low	0.433731	0.307092	0.189391	0.972505	1.41844	0.0295602	0.520408	2.6475	2.14742	0.0163416	0.331017	3.99967	9	7.14e-16	0	Q8WXF7	ATL1	Atlastin-1
15.9944	15.6918	15.5964	15.6102	14.8441	15.3573	15.5071	15.4984	15.3898	15.1109	15.232	15.4437	Homo sapiens			+	Ctrl_Low			1.22446	0.0521017	0.421447	2.31766	1.93441	0.0115344	0.429099	3.58092	0.0148863	0.964636	0.00765252	0.044037	5	1.03e-24	0	Q9Y2G3	ATP11B	Phospholipid-transporting ATPase IF
16.4938	16.0292	16.8053	16.4864	15.7239	15.8259	16.0976	16.0467	15.8027	15.8405	16.0981	15.8373	Homo sapiens	+	Ctrl_High	+	Ctrl_Low			1.56264	0.0268224	0.530122	2.89885	1.73946	0.0163594	0.559032	3.21639	0.09411	0.804874	0.0289102	0.257801	7	2.62e-23	0	Q8NB49	ATP11C	Phospholipid-transporting ATPase IG
18.0395	18.0078	18.0514	17.9474	17.9677	18.0354	17.8494	17.897	17.6736	17.6236	17.4265	17.7109	Homo sapiens			+	Ctrl_Low	+	High_Low	0.782841	0.133711	0.0741501	1.58138	3.00622	0.00153298	0.402868	5.97513	2.32554	0.0140808	0.328718	4.3687	48	2.84e-23	0	Q9HD20	ATP13A1	Endoplasmic reticulum transmembrane helix translocase
16.0081	16.071	15.9613	16.0772	14.9723	15.5022	15.4773	15.357	15.3893	15.5496	15.4633	15.3917	Homo sapiens	+	Ctrl_High	+	Ctrl_Low			2.85734	0.00234608	0.702185	5.59373	4.77715	0	0.580935	12.4111	0.419421	0.376112	-0.12125	-0.945945	15	4.24e-17	0	Q9H7F0	ATP13A3	Polyamine-transporting ATPase 13A3
21.8511	21.6545	21.7783	21.623	21.5211	21.5858	21.5376	21.5178	21.3163	21.2292	21.2689	21.479	Homo sapiens	+	Ctrl_High	+	Ctrl_Low	+	High_Low	1.81141	0.0163129	0.186153	3.34903	2.72619	0.00206461	0.403404	5.27262	2.05086	0.0185982	0.217251	3.80699	69	4.71e-21	0	P05023	ATP1A1	Sodium/potassium-transporting ATPase subunit alpha-1
20.5496	20.3867	20.6048	20.4994	20.2801	20.2226	20.0417	20.163	19.9555	19.7814	19.8755	19.9279	Homo sapiens	+	Ctrl_High	+	Ctrl_Low	+	High_Low	2.5377	0.00434049	0.333288	4.83368	4.33027	0	0.625088	10.3824	2.42091	0.0115829	0.2918	4.57412	21	6.14e-17	0	P54709	ATP1B3	Sodium/potassium-transporting ATPase subunit beta-3
21.4242	21.2994	21.4118	21.2482	20.9613	20.9904	20.9751	21.0067	20.8974	20.8664	20.8828	21.0035	Homo sapiens	+	Ctrl_High	+	Ctrl_Low			3.75822	0.000527076	0.362527	8.22409	3.74512	0.00037325	0.433357	8.17965	1.1428	0.0790433	0.0708303	2.18083	83	3e-19	0	P16615	ATP2A2	Sarcoplasmic/endoplasmic reticulum calcium ATPase 2
20.9304	20.5949	20.8783	20.7131	19.9799	19.9704	20.1655	20.0897	19.8875	19.9992	20.099	20.1812	Homo sapiens	+	Ctrl_High	+	Ctrl_Low			3.71791	0.000599647	0.727821	8.08804	3.50332	0.000632391	0.737463	7.39549	0.0425855	0.905441	0.00964165	0.122376	61	1.01e-18	0	P20020	ATP2B1	Plasma membrane calcium-transporting ATPase 1
20.7149	20.7701	20.9208	20.8004	20.0845	20.1877	20.2374	20.2643	20.0894	20.0839	20.0837	20.0681	Homo sapiens	+	Ctrl_High	+	Ctrl_Low	+	High_Low	4.31726	0.000164706	0.608094	10.3281	5.49365	0	0.720292	16.4561	1.5128	0.0420926	0.112198	2.81129	40	3.87e-26	0	P23634	ATP2B4	Plasma membrane calcium-transporting ATPase 4
18.2824	18.4276	18.3223	18.2145	17.9152	17.8016	17.8057	17.7881	17.8124	17.773	17.7605	17.8749	Homo sapiens	+	Ctrl_High	+	Ctrl_Low			3.9939	0.000369231	0.484052	9.05976	4.19694	0	0.506508	9.83872	0.231727	0.582488	0.0224562	0.574501	25	7.68e-17	0	P98194	ATP2C1	Calcium-transporting ATPase type 2C member 1
22.706	22.7392	22.7084	22.6504	22.3512	22.3891	22.394	22.3764	22.2261	22.2862	22.2648	22.3667	Homo sapiens	+	Ctrl_High	+	Ctrl_Low	+	High_Low	5.3457	0	0.323308	15.5297	4.66632	0	0.415048	11.8764	1.58801	0.0383555	0.0917401	2.94373	52	1.41e-18	0	P25705	ATP5F1A	ATP synthase subunit alpha
22.5854	22.5569	22.6836	22.5838	22.1993	22.2078	22.1926	22.1711	22.2007	22.1835	22.1468	22.1831	Homo sapiens	+	Ctrl_High	+	Ctrl_Low			5.11124	0	0.409721	14.163	5.09988	0	0.423923	14.0998	0.464921	0.337925	0.0142012	1.02977	65	2.4e-17	0	P06576	ATP5F1B	ATP synthase subunit beta
20.8051	20.6606	20.9225	20.7499	20.4772	20.4794	20.4345	20.4179	20.4328	20.3479	20.329	20.608	Homo sapiens	+	Ctrl_High	+	Ctrl_Low			2.95325	0.00189453	0.332292	5.83729	2.25864	0.0061424	0.355101	4.22794	0.131051	0.73625	0.022809	0.348289	16	3.8e-14	0	P36542	ATP5F1C	ATP synthase subunit gamma
18.26	17.9871	17.3436	18.0409	16.843	17.8651	16.3767	16.5196	15.8066	16.2988	16.6212	13.6463	Homo sapiens	+	Ctrl_High	+	Ctrl_Low			1.38241	0.0369048	1.00679	2.5856	1.79207	0.0145242	2.31468	3.31317	0.880541	0.132437	1.30789	1.74465	4	4.63e-11	0	P56385	ATP5ME	ATP synthase subunit e
19.804	19.4432	19.7291	19.6916	19.4394	19.222	19.3092	19.2613	19.4059	19.1017	19.4741	19.181	Homo sapiens	+	Ctrl_High	+	Ctrl_Low			2.11278	0.0100456	0.358995	3.92998	1.71988	0.0168184	0.376283	3.18066	0.0608634	0.867776	0.0172873	0.171812	5	9.22e-16	0	P56134	ATP5MF	ATP synthase subunit f
20.3859	20.2298	20.4222	20.093	19.6503	19.7293	19.4348	19.5974	19.4987	19.4317	19.356	19.5675	Homo sapiens	+	Ctrl_High	+	Ctrl_Low			3.35013	0.000977661	0.679767	6.93184	4.05304	0.000171079	0.819243	9.28078	0.920816	0.121214	0.139476	1.81165	11	1.83e-16	0	O75964	ATP5MG	ATP synthase subunit g
18.0124	18.131	18.7497	18.0662	16.7817	17.4605	17.677	17.5394	17.636	17.0967	17.18	16.7443	Homo sapiens	+	Ctrl_High	+	Ctrl_Low			1.79908	0.0168051	0.875199	3.32614	2.28411	0.00572493	1.07559	4.28123	0.312082	0.483803	0.200387	0.739641	4	9.63e-16	0	P56378	ATP5MJ	ATP synthase subunit ATP5MJ
19.0904	19.1817	19.1206	18.9295	18.1104	18.4259	17.5497	18.1775	17.92	17.706	17.4303	17.0977	Homo sapiens	+	Ctrl_High	+	Ctrl_Low			2.72406	0.00311636	1.01465	5.2675	3.78002	0.000384	1.54205	8.29847	1.06751	0.091754	0.527397	2.05538	5	1.29e-17	0	Q96IX5	ATP5MK	ATP synthase membrane subunit K
18.5861	18.6419	18.8781	18.3269	17.5901	18.0707	17.8347	17.8186	17.8556	17.862	17.7488	17.5737	Homo sapiens	+	Ctrl_High	+	Ctrl_Low			2.69815	0.00331788	0.779747	5.20568	3.17908	0.00117339	0.848217	6.44215	0.232094	0.582622	0.06847	0.575281	20	1.34e-23	0	P24539	ATP5PB	ATP synthase F(0) complex subunit B1
18.8874	18.2078	18.2521	18.0969	17.4578	17.6422	17.064	17.7869	17.5671	17.0675	17.543	17.9152	Homo sapiens	+	Ctrl_High	+	Ctrl_Low			1.98566	0.0125491	0.873312	3.67958	1.81759	0.0140302	0.837811	3.36053	0.0533395	0.883928	-0.0355005	-0.151663	4	2.64e-13	0	O75947	ATP5PD	ATP synthase subunit d
15.9823	15.7236	16.2161	15.402	15.5414	14.6924	15.4134	15.0337	14.7621	15.5266	15.4777	15.4169	Homo sapiens	+	Ctrl_High					1.35713	0.0391908	0.660784	2.54235	1.11649	0.0554955	0.535185	2.13693	0.187216	0.646145	-0.1256	-0.477645	3	1.19e-15	0	P18859	ATP5PF	ATP synthase-coupling factor 6
20.8987	20.7125	20.8295	20.7223	20.5196	20.557	20.4558	20.4287	20.4238	20.331	20.3883	20.3706	Homo sapiens	+	Ctrl_High	+	Ctrl_Low	+	High_Low	2.86892	0.0022967	0.300496	5.62272	3.82939	0.000397351	0.412342	8.46908	1.7238	0.0292285	0.111845	3.1878	20	7.79e-22	0	P48047	ATP5PO	ATP synthase subunit O
18.9332	18.662	19.0653	18.9407	18.421	18.5564	18.5123	18.392	18.4095	17.8357	18.2501	18.3311	Homo sapiens	+	Ctrl_High	+	Ctrl_Low			2.43635	0.00540313	0.429883	4.60793	2.39511	0.00474091	0.693674	4.518	1.01958	0.101292	0.26379	1.9757	17	6.3e-19	0	Q15904	ATP6AP1	V-type proton ATPase subunit S1
18.2274	18.1628	18.47	18.2704	17.5038	17.6816	17.7792	17.6828	17.2964	17.2769	17.3529	17.3271	Homo sapiens	+	Ctrl_High	+	Ctrl_Low	+	High_Low	3.40019	0.000941497	0.620838	7.08065	5.11514	0	0.969331	14.1847	2.94834	0.00542951	0.348493	5.82465	25	3.7e-17	0	Q93050	ATP6V0A1	V-type proton ATPase 116 kDa subunit a 1
17.5055	17.2774	17.5525	17.329	17.2498	17.1081	17.0475	17.0383	16.8829	17.058	17.0002	17.023	Homo sapiens	+	Ctrl_High	+	Ctrl_Low			1.99183	0.0123944	0.305161	3.69155	2.83502	0.00178898	0.42506	5.53812	0.997634	0.104579	0.119899	1.93925	18	1.19e-22	0	Q9Y487	ATP6V0A2	V-type proton ATPase 116 kDa subunit a 2
18.8019	17.9961	18.8944	18.7562	17.1266	16.4881	17.0532	17.216	17.0232	16.3356	17.1082	17.5137	Homo sapiens	+	Ctrl_High	+	Ctrl_Low			3.09182	0.00132318	1.64119	6.20301	2.62925	0.00265496	1.61699	5.04367	0.0281648	0.934264	-0.0242004	-0.082141	2	1.01e-10	0	P61421	ATP6V0D1	V-type proton ATPase subunit d 1
20.1295	20.1599	20.21	20.2051	19.8331	19.9559	19.986	19.9463	19.7659	19.8108	19.8091	19.802	Homo sapiens	+	Ctrl_High	+	Ctrl_Low	+	High_Low	3.1521	0.00122449	0.245789	6.36746	5.62387	0	0.379188	17.3153	2.04721	0.0189838	0.133399	3.79979	56	1.62e-20	0	P38606	ATP6V1A	V-type proton ATPase catalytic subunit A
19.9451	20.1567	19.9704	20.0036	19.8983	19.8264	19.77	19.7726	19.4296	19.4695	19.445	19.4067	Homo sapiens	+	Ctrl_High	+	Ctrl_Low	+	High_Low	1.94261	0.0132468	0.202123	3.59661	4.64994	0	0.581265	11.7992	4.59308	0.00193103	0.379142	11.5348	34	7.21e-18	0	P21281	ATP6V1B2	V-type proton ATPase subunit B
18.6218	18.3682	18.4887	18.3786	18.1519	17.9953	17.9602	17.9533	18.0252	18.0744	17.9195	17.9084	Homo sapiens	+	Ctrl_High	+	Ctrl_Low			3.00412	0.00159109	0.449135	5.96962	3.27977	0.00110044	0.482468	6.72696	0.215758	0.603224	0.0333328	0.540257	24	1.87e-19	0	P21283	ATP6V1C1	V-type proton ATPase subunit C 1
18.3516	17.9824	17.9321	17.9073	17.9497	17.8972	17.8792	17.8028	17.5647	17.583	17.4433	17.8456	Homo sapiens			+	Ctrl_Low	+	High_Low	0.727274	0.151397	0.161104	1.48775	1.75154	0.0160502	0.434186	3.23851	1.63911	0.0351185	0.273082	3.03481	10	1.44e-15	0	Q9Y5K8	ATP6V1D	V-type proton ATPase subunit D
19.5621	19.122	19.2531	19.2807	18.9246	18.9297	19.1353	19.1075	18.7202	18.8095	18.7126	18.9509	Homo sapiens	+	Ctrl_High	+	Ctrl_Low	+	High_Low	1.38184	0.0370442	0.280204	2.58462	2.47357	0.00388937	0.506169	4.69004	1.53948	0.0409565	0.225965	2.85807	15	2.12e-16	0	P36543	ATP6V1E1	V-type proton ATPase subunit E 1
17.9024	17.8627	18.7031	18.3365	17.3004	17.7843	17.5203	18.0086	17.4252	17.1854	17.3598	17.3161	Homo sapiens			+	Ctrl_Low			1.14047	0.0630737	0.547754	2.17694	2.28738	0.00574066	0.879553	4.28809	1.06029	0.092907	0.331799	2.04336	7	1.23e-16	0	O75348	ATP6V1G1	V-type proton ATPase subunit G 1
19.0048	19.1454	18.9565	19.0735	18.94	18.9334	18.9435	18.8764	18.7542	18.8384	18.7621	18.6367	Homo sapiens	+	Ctrl_High	+	Ctrl_Low	+	High_Low	1.48386	0.0305992	0.121724	2.76078	2.64336	0.00261119	0.297214	5.07658	2.11909	0.0165301	0.175489	3.94262	27	1.53e-19	0	Q9UI12	ATP6V1H	V-type proton ATPase subunit H
14.9185	14.6279	14.948	15.1332	14.0715	14.4224	14.3182	14.7481	13.1037	14.5016	14.6434	14.5692	Homo sapiens	+	Ctrl_High					1.59517	0.024622	0.516864	2.95644	0.935482	0.0833029	0.702433	1.83602	0.184307	0.649798	0.18557	0.471154	5	2.22e-12	0	Q04656	ATP7A	Copper-transporting ATPase 1
15.5262	15.1064	15.6674	15.4296	14.5391	14.6974	14.446	14.7117	14.6531	14.2817	15.0258	14.8475	Homo sapiens	+	Ctrl_High	+	Ctrl_Low			3.07675	0.00136898	0.833845	6.16244	1.98046	0.0105182	0.73039	3.66953	0.244712	0.565779	-0.103455	-0.601966	9	1.22e-09	0	O75882	ATRN	Attractin
17.3565	17.3681	17.2962	17.3518	17.1891	17.0588	17.0531	16.8481	17.1094	16.9217	17.212	17.0487	Homo sapiens	+	Ctrl_High	+	Ctrl_Low			2.26141	0.00740269	0.305886	4.23372	2.29681	0.00559382	0.270196	4.30793	0.14615	0.71099	-0.0356903	-0.383956	19	4.58e-18	0	P46100	ATRX	Transcriptional regulator ATRX
16.2941	16.7532	15.1234	17.0436	15.9848	16.3821	16.3103	9.1934	14.3196	14.0625	15.3207	15.4137	Homo sapiens			+	Ctrl_Low			0.456399	0.289526	1.83593	1.0142	1.50491	0.0250395	1.52444	2.79749	0.0615635	0.866232	-0.311487	-0.173673	3	1.45e-09	0	P54253	ATXN1	Ataxin-1
17.8568	18.3922	18.0622	18.126	17.6772	17.5288	17.6504	18.0427	17.5873	17.834	17.5463	17.4243	Homo sapiens	+	Ctrl_High	+	Ctrl_Low			1.30785	0.0439511	0.384535	2.45848	1.97244	0.010685	0.511314	3.65401	0.397123	0.394833	0.126779	0.904164	19	4.54e-16	0	Q9UBB4	ATXN10	Ataxin-10
18.9816	19.089	18.8179	18.9508	19.0989	19.0197	19.1682	19.1765	19.1008	19.0564	19.3155	19.1289	Homo sapiens			+	Ctrl_Low			1.23752	0.0507966	-0.155998	-2.33963	1.26616	0.0396475	-0.190559	-2.38791	0.202125	0.623361	-0.0345612	-0.510585	31	6.1e-19	0	Q8WWM7	ATXN2L	Ataxin-2-like protein
17.0737	17.1559	17.4159	17.2914	16.3196	15.7881	15.7312	15.7251	16.396	16.5419	16.1955	14.0221	Homo sapiens	+	Ctrl_High	+	Ctrl_Low			3.77583	0.00030713	1.34325	8.28414	3.03483	0.00149358	0.85645	6.98977	0.0591793	0.870815	0.102121	0.167325	1	4.37e-09	0	Q13825	AUH	Methylglutaconyl-CoA hydratase
16.6632	16.4528	16.6083	16.2243	16.654	16.7722	16.8395	16.8367	16.6771	16.7838	16.8773	16.9935	Homo sapiens	+	Ctrl_High	+	Ctrl_Low			1.43974	0.0329384	-0.288443	-2.68426	1.56422	0.0225741	-0.345769	-2.90164	0.299948	0.500041	-0.0573258	-0.715386	15	2.2e-20	0	Q9Y679	AUP1	Lipid droplet-regulating VLDL assembly factor AUP1
NaN	NaN	12.0297	13.4479	15.4681	15.5124	15.5239	15.5918	15.0715	15.0224	14.4214	15.1293	Homo sapiens	+	Ctrl_High	+	Ctrl_Low	+	High_Low	2.5115	0.00438961	-2.78524	-6.38949	1.91462	0.0118896	-2.17234	-4.34839	1.98454	0.0202167	0.612906	3.67743	11	4.49e-13	0	O14965	AURKA	Aurora kinase A
13.4045	13.7356	13.7259	14.1313	15.5214	15.4741	15.1574	15.3468	15.1534	15.2359	15.371	15.1679	Homo sapiens	+	Ctrl_High	+	Ctrl_Low			4.1332	0.00027	-1.62558	-9.58798	4.09854	0.000178723	-1.4827	-9.45409	0.733963	0.183088	0.142882	1.49906	8	4.22e-14	0	Q96GD4	AURKB	Aurora kinase B
17.9461	17.712	17.8782	17.7922	16.5053	16.4647	16.2423	16.203	16.5922	16.8498	16.5292	16.6481	Homo sapiens	+	Ctrl_High	+	Ctrl_Low	+	High_Low	5.43306	0	1.47831	16.0705	5.02245	0	1.1773	13.6759	1.5702	0.0394992	-0.301011	-2.91221	21	1.54e-22	0	P30530	AXL	Tyrosine-protein kinase receptor UFO
18.4226	17.5562	17.9371	17.5657	17.1811	17.4677	17.6472	17.2039	16.5944	16.6295	17.2846	17.2323	Homo sapiens			+	Ctrl_Low			1.11103	0.0669372	0.495433	2.12784	1.82581	0.0139073	0.935227	3.37584	1.04544	0.095926	0.439794	2.01867	9	2.01e-14	0	P61769	B2M	Beta-2-microglobulin
16.2443	16.1464	16.3363	16.034	16.0456	15.9061	16.0685	15.7613	15.4866	15.804	16.0113	15.7201	Homo sapiens	+	Ctrl_High	+	Ctrl_Low			1.35774	0.0392319	0.244867	2.54339	1.85885	0.0128688	0.434736	3.43767	0.713049	0.191104	0.189869	1.46366	8	2.54e-15	0	O94766	B3GAT3	Galactosylgalactosylxylosylprotein 3-beta-glucuronosyltransferase 3
16.497	15.8761	15.7456	16.0753	16.0898	16.8381	17.0066	16.742	16.7802	16.2301	16.7319	17.1311	Homo sapiens	+	Ctrl_High	+	Ctrl_Low			1.26961	0.0474518	-0.620637	-2.39375	1.45138	0.0277256	-0.669826	-2.70439	0.063949	0.861394	-0.0491896	-0.179997	4	3.78e-09	0	Q9NY97	B3GNT2	N-acetyllactosaminide beta-1
18.1522	18.1103	17.9308	17.7455	19.0064	18.826	18.7365	18.8632	18.7936	18.6837	18.8818	18.9067	Homo sapiens	+	Ctrl_High	+	Ctrl_Low			3.7019	0.000596491	-0.873333	-8.03454	3.64805	0.00041954	-0.831748	-7.85682	0.220621	0.596855	0.0415859	0.550742	13	1.06e-14	0	P15291	B4GALT1	Beta-1
12.2055	12.1024	11.2305	11.4865	13.4666	12.7802	13.0262	13.3092	13.2529	12.9359	13.2262	12.8711	Homo sapiens	+	Ctrl_High	+	Ctrl_Low			2.05811	0.0111763	-1.28231	-4.16899	2.66987	0.00239723	-1.31527	-5.13875	0.157009	0.691891	0.074048	0.409182	1	7.31e-08	0	O60512	B4GALT3	Beta-1
18.5793	18.5991	18.6765	18.3666	17.739	18.047	18.2478	18.2144	18.1628	18.0066	18.1121	17.5816	Homo sapiens	+	Ctrl_High	+	Ctrl_Low			1.98847	0.0124662	0.493357	3.68504	2.14168	0.00774141	0.589584	3.98808	0.218743	0.599537	0.0962272	0.546699	2	2.88e-08	0	O60513	B4GALT4	Beta-1
17.3659	17.0243	17.5279	17.2588	17.0333	17.1454	17.1043	17.1412	16.7572	16.8748	16.9754	17.0013	Homo sapiens			+	Ctrl_Low	+	High_Low	0.871982	0.11053	0.188163	1.73039	1.77749	0.0151632	0.392025	3.28624	1.80016	0.0253188	0.203862	3.32816	2	2.42e-10	0	Q9UBV7	B4GALT7	Beta-1
13.3147	15.5462	15.4667	15.2488	12.4548	13.5008	11.6498	13.146	14.8748	14.7329	14.747	12.326	Homo sapiens	+	Ctrl_High					1.78288	0.0174844	2.20626	3.29619	0.390215	0.318703	0.723962	0.891117	1.03808	0.0973768	-1.48229	-2.00645	1	1.92e-05	0.000313529	O43505	B4GAT1	Beta-1
16.1647	16.382	16.4185	16.6364	15.8718	15.7325	15.7651	15.7147	15.025	15.7447	15.3489	15.2674	Homo sapiens	+	Ctrl_High	+	Ctrl_Low	+	High_Low	3.06206	0.00141226	0.629342	6.12307	2.98556	0.00156123	1.05386	5.92109	1.48572	0.0446515	0.424522	2.76402	4	1.03e-13	0	Q9NWV8	BABAM1	BRISC and BRCA1-A complex member 1
16.8762	16.9307	16.6592	16.7706	16.8239	16.632	16.3114	16.2115	16.2621	16.1058	16.2554	16.4009	Homo sapiens			+	Ctrl_Low			1.06015	0.0741866	0.314476	2.04313	3.20071	0.00114168	0.553121	6.5025	0.763877	0.172372	0.238644	1.5495	9	3.72e-19	0	Q9NXR7	BABAM2	BRISC and BRCA1-A complex member 2
18.9822	19.2741	19.2262	19.0934	18.5258	18.628	18.864	18.9643	18.6292	18.7888	18.6357	18.7903	Homo sapiens	+	Ctrl_High	+	Ctrl_Low			1.7777	0.0178064	0.39844	3.28663	2.7795	0.00197149	0.432982	5.40153	0.115321	0.763823	0.0345421	0.310347	16	1e-17	0	O95816	BAG2	BAG family molecular chaperone regulator 2
15.0731	16.2374	15.5539	15.2126	14.6611	14.7629	14.6914	15.9603	14.1286	14.3898	14.8426	15.0597	Homo sapiens			+	Ctrl_Low			0.57516	0.215258	0.500329	1.22645	1.4654	0.0270441	0.914061	2.7287	0.499143	0.310771	0.413732	1.0917	11	3.66e-15	0	P46379	BAG6	Large proline-rich protein BAG6
15.0371	14.8313	15.0466	15.3625	15.8735	15.8003	15.5911	15.469	15.1294	15.7828	15.6904	15.0404	Homo sapiens	+	Ctrl_High					2.27746	0.00705374	-0.61408	-4.26728	0.768103	0.121895	-0.341364	-1.55661	0.611001	0.239371	0.272717	1.28886	8	1.45e-12	0	Q9UQB8	BAIAP2	Brain-specific angiogenesis inhibitor 1-associated protein 2
15.1433	15.0919	14.6028	14.5253	15.7398	15.2424	15.6743	15.7404	16.1394	15.4703	16.0381	16.0129	Homo sapiens	+	Ctrl_High	+	Ctrl_Low			2.03646	0.0116078	-0.758381	-3.77867	2.55451	0.00298839	-1.07435	-4.87181	0.817793	0.15271	-0.315968	-1.63995	6	5.62e-12	0	Q16611	BAK1	Bcl-2 homologous antagonist/killer
14.596	14.7758	14.6804	14.4991	14.8468	15.121	14.9666	14.8592	15.2601	15.1869	15.3459	15.5805	Homo sapiens	+	Ctrl_High	+	Ctrl_Low	+	High_Low	1.93464	0.0133867	-0.310579	-3.58136	3.30231	0.00111752	-0.705538	-6.79204	2.00109	0.0201389	-0.394959	-3.70956	15	1.27e-10	0	Q9NRL2	BAZ1A	Bromodomain adjacent to zinc finger domain protein 1A
18.2163	18.1503	18.3192	18.1484	18.1723	18.1427	18.0924	18.0551	18.3466	18.5943	18.3747	18.5331	Homo sapiens			+	Ctrl_Low	+	High_Low	0.998929	0.0845905	0.0929117	1.9414	1.89506	0.012134	-0.253628	-3.50599	2.7306	0.00793782	-0.346539	-5.28319	35	3.41e-17	0	Q9UIG0	BAZ1B	Tyrosine-protein kinase BAZ1B
14.0188	13.4072	13.6646	14.1542	13.9765	13.383	13.7842	13.063	12.6616	12.455	13.0599	13.7859	Homo sapiens			+	Ctrl_Low			0.435934	0.305596	0.259498	0.976579	1.54311	0.0232226	1.05371	3.34754	0.775559	0.167623	0.561074	1.56915	1	1.42e-14	0	Q9BXC9	BBS2	Bardet-Biedl syndrome 2 protein
15.2946	15.041	15.5743	15.174	13.3109	13.5248	15.6343	15.5148	15.9155	13.4368	15.8919	16.5599	Homo sapiens			+	Ctrl_Low			0.80542	0.127226	-0.303578	-1.74172	1.87567	0.0125295	-0.851467	-3.74848	0.463251	0.339278	-0.954829	-1.02672	4	4.69e-05	0.000932401	P50895	BCAM	Basal cell adhesion molecule
14.4188	14.632	14.3602	15.0382	15.2581	15.2917	15.0932	15.1105	15.3532	15.2159	15.6463	15.6116	Homo sapiens	+	Ctrl_High	+	Ctrl_Low			1.9257	0.0136714	-0.576068	-3.56427	2.41465	0.00446639	-0.844448	-4.56046	1.23142	0.0679683	-0.268379	-2.32936	15	7.72e-14	0	O75815	BCAR3	Breast cancer anti-estrogen resistance protein 3
15.5829	15.3861	15.512	15.4959	15.5127	15.3831	15.3819	15.3486	15.1721	14.9055	15.1605	15.1589	Homo sapiens			+	Ctrl_Low	+	High_Low	0.798887	0.129121	0.0876396	1.60829	2.68381	0.00227894	0.394978	5.17168	2.21975	0.0153994	0.307338	4.14732	7	9.17e-19	0	Q9H6U6	BCAS3	BCAS3 microtubule associated cell migration factor
16.778	16.5881	16.8345	16.769	15.6188	15.58	15.541	15.9654	15.3317	15.198	15.416	15.593	Homo sapiens	+	Ctrl_High	+	Ctrl_Low			4.12985	0.00026799	1.06611	9.57499	5.04358	0	1.35772	13.7904	1.20125	0.0716238	0.291606	2.27867	16	1.17e-24	0	O15382	BCAT2	Branched-chain-amino-acid aminotransferase
18.1017	17.8468	17.8459	17.821	18.1803	18.116	18	18.0818	18.4868	18.5039	18.5918	18.7236	Homo sapiens	+	Ctrl_High	+	Ctrl_Low	+	High_Low	1.33526	0.0408607	-0.190704	-2.50507	3.65003	0.000420749	-0.672671	-7.8633	3.47723	0.00360784	-0.481966	-7.31476	11	3.9e-21	0	Q9P287	BCCIP	BRCA2 and CDKN1A-interacting protein
18.1741	17.9378	18.2452	17.917	17.2842	17.4531	17.2841	17.2795	17.5687	17.2176	17.3425	17.3634	Homo sapiens	+	Ctrl_High	+	Ctrl_Low			3.68413	0.000586207	0.743299	7.97553	3.1305	0.00133072	0.695488	6.30815	0.228285	0.586807	-0.0478101	-0.567164	11	4.86e-09	0	P12694	BCKDHA	2-oxoisovalerate dehydrogenase subunit alpha
15.6644	15.0419	15.8862	15.2033	13.3415	13.6371	14.6885	14.329	13.3427	14.5971	14.8355	13.8431	Homo sapiens	+	Ctrl_High	+	Ctrl_Low			2.12622	0.0099336	1.44992	3.95695	1.76906	0.0153889	1.29434	3.27071	0.126179	0.745719	-0.155579	-0.336626	2	3.86e-08	0	P21953	BCKDHB	2-oxoisovalerate dehydrogenase subunit beta
15.0774	15.2244	15.6924	15.1059	14.2713	14.1752	14.2029	14.6542	14.526	14.7541	14.8202	13.9535	Homo sapiens	+	Ctrl_High	+	Ctrl_Low			2.7145	0.00326572	0.949141	5.24463	1.69232	0.0176871	0.761581	3.13062	0.357673	0.435047	-0.187559	-0.828944	4	4.46e-10	0	O14874	BCKDK	[3-methyl-2-oxobutanoate dehydrogenase [lipoamide]] kinase
15.9322	16.8084	16.5526	16.7292	17.2414	17.1924	17.7539	17.3519	17.3498	17.5194	17.4551	18.2746	Homo sapiens	+	Ctrl_High	+	Ctrl_Low			2.01048	0.0121422	-0.879283	-3.72783	2.1216	0.00790805	-1.1441	-3.94766	0.489054	0.318576	-0.264812	-1.07353	1	1.19e-11	0	Q9HB09	BCL2L12	Bcl-2-like protein 12
15.9253	16.5058	16.2174	16.1123	14.9533	15.6352	15.3762	15.3389	15.1339	15.131	16.1159	14.9382	Homo sapiens	+	Ctrl_High	+	Ctrl_Low			2.4576	0.00507735	0.864295	4.6547	1.58763	0.0217667	0.860453	2.94306	0.00426521	0.989516	-0.00384164	-0.0127677	4	1.61e-15	0	Q9BXK5	BCL2L13	Bcl-2-like protein 13
12.8661	13.2732	13.2235	13.1527	13.8728	12.5314	11.0442	11.1554	11.0878	9.57638	11.4741	14.4792	Homo sapiens	+	Ctrl_High	+	Ctrl_Low			3.87154	0.000333333	2.02908	14.4203	2.33737	0.00525637	2.41613	4.86855	0.155519	0.694073	0.496607	0.405741	1	2.63e-08	0	P20749	BCL3	B-cell lymphoma 3 protein
18.9184	18.6912	18.7142	18.4427	17.9618	18.1496	18.1598	18.0328	18.1358	18.2009	18.4481	18.4735	Homo sapiens	+	Ctrl_High	+	Ctrl_Low			2.88956	0.00211896	0.615618	5.67471	1.56741	0.0224592	0.377049	2.90728	1.2933	0.0613774	-0.238569	-2.4338	4	1e-09	0	Q8WUZ0	BCL7C	B-cell CLL/lymphoma 7 protein family member C
18.8208	18.6857	18.861	18.6599	18.3898	18.6143	18.5008	18.5364	18.7126	18.6435	18.8255	18.8462	Homo sapiens	+	Ctrl_High			+	High_Low	1.9569	0.0129531	0.246532	3.62407	0.000444357	1	-9.2e-05	-0.00133598	1.9903	0.020142	-0.246624	-3.68858	32	5.31e-23	0	Q9NYF8	BCLAF1	Bcl-2-associated transcription factor 1
17.9598	17.6359	18.0286	17.766	16.8818	17.347	17.2511	17.1021	17.6435	17.5659	17.5575	17.6804	Homo sapiens	+	Ctrl_High	+	Ctrl_Low	+	High_Low	2.68963	0.00328255	0.702055	5.18545	1.32643	0.0354874	0.235738	2.49004	2.34678	0.0131517	-0.466318	-4.41396	16	8.37e-23	0	Q9Y276	BCS1L	Mitochondrial chaperone BCS1
19.4609	19.0764	18.9903	18.8914	18.907	19.0628	19.0448	18.9941	18.2415	18.4304	18.5188	18.5476	Homo sapiens			+	Ctrl_Low	+	High_Low	0.339065	0.389294	0.10257	0.792826	2.48048	0.00372873	0.670157	4.70538	3.48521	0.00365563	0.567588	7.33939	12	1.72e-18	0	Q9BUT1	BDH2	Dehydrogenase/reductase SDR family member 6
16.4205	16.2869	16.0737	15.6973	14.9306	14.5765	14.7077	14.3743	15.0245	15.0469	15.2778	13.9691	Homo sapiens	+	Ctrl_High	+	Ctrl_Low			3.53673	0.000831091	1.47234	7.49993	2.08851	0.00838976	1.29004	3.88153	0.2338	0.580483	-0.182304	-0.578908	6	1.8e-14	0	P30411	BDKRB2	B2 bradykinin receptor
17.5131	17.4834	17.5659	17.1465	16.7705	17.1455	16.1543	16.933	16.6102	16.6661	16.4767	15.7798	Homo sapiens	+	Ctrl_High	+	Ctrl_Low			1.56218	0.0268118	0.676404	2.89804	2.44156	0.00419059	1.04401	4.61937	0.584648	0.253908	0.367602	1.24303	3	1.08e-14	0	O15155	BET1	BET1 homolog
17.7326	17.7844	17.7974	17.8507	19.0587	19.1324	19.3226	19.1732	18.8053	19.0709	18.8864	19.0931	Homo sapiens	+	Ctrl_High	+	Ctrl_Low			6.32627	0	-1.38045	-22.7548	5.38431	0	-1.17264	-15.7666	1.22478	0.0684703	0.207801	2.31819	13	5.92e-17	0	P21810	BGN	Biglycan
16.212	16.3699	16.3869	16.2429	16.5202	15.8222	16.4561	16.3235	16.6066	16.5808	16.7792	16.5044	Homo sapiens			+	Ctrl_Low			0.0478103	0.885288	0.0224433	0.136678	2.3009	0.00551663	-0.314814	-4.31656	1.03536	0.0977545	-0.337257	-2.00191	15	2.17e-18	0	Q8TD16	BICD2	Protein bicaudal D homolog 2
16.2849	16.4268	16.3898	16.3899	16.4756	16.5526	16.7571	16.4896	16.3726	16.4566	16.713	16.5396	Homo sapiens	+	Ctrl_High					1.46455	0.0314337	-0.195847	-2.72722	0.957336	0.0790745	-0.147601	-1.87233	0.195008	0.633588	0.0482459	0.494925	25	8.71e-25	0	O00499	BIN1	Myc box-dependent-interacting protein 1
18.5683	18.3867	18.0824	18.3362	18.8653	18.7084	18.5034	18.6018	18.886	18.5155	18.5405	18.6389	Homo sapiens	+	Ctrl_High	+	Ctrl_Low			1.37664	0.0374493	-0.326315	-2.57571	1.2147	0.0447802	-0.301816	-2.30126	0.0768033	0.837376	0.0244999	0.213632	21	4.22e-21	0	Q13867	BLMH	Bleomycin hydrolase
17.2042	16.8919	17.1435	16.8707	17.0926	17.1236	17.2649	17.144	17.7695	16.9623	17.8082	17.5306	Homo sapiens			+	Ctrl_Low			0.662621	0.174273	-0.128701	-1.37776	1.21495	0.0447407	-0.490101	-2.30166	0.925437	0.119884	-0.3614	-1.81933	1	1.34e-14	0	Q9UL45	BLOC1S6	Biogenesis of lysosome-related organelles complex 1 subunit 6
20.3107	20.0176	20.2356	20.2289	19.9584	20.0125	19.9634	20.0147	19.8554	19.7174	19.9152	19.9275	Homo sapiens	+	Ctrl_High	+	Ctrl_Low			1.76023	0.0182327	0.210947	3.25446	2.31358	0.00547768	0.34433	4.34334	1.41511	0.050243	0.133383	2.64176	25	9.12e-18	0	P53004	BLVRA	Biliverdin reductase A
19.9726	20.0549	20.0962	19.9113	19.5666	19.7773	19.8026	19.869	19.5444	19.5622	19.4514	19.6573	Homo sapiens	+	Ctrl_High	+	Ctrl_Low			1.7817	0.0175383	0.254847	3.294	3.59811	0.000485356	0.454921	7.695	1.37462	0.0540598	0.200074	2.57226	18	7.52e-21	0	P30043	BLVRB	Flavin reductase (NADPH)
17.6371	17.7606	17.4262	17.6125	18.0456	18.1482	18.2915	18.3294	18.3269	18.498	18.3868	18.5792	Homo sapiens	+	Ctrl_High	+	Ctrl_Low	+	High_Low	3.10724	0.00127632	-0.59455	-6.24477	4.08686	0.000176842	-0.838602	-9.40931	1.51936	0.0420905	-0.244052	-2.82276	9	2.13e-19	0	P13497	BMP1	Bone morphogenetic protein 1
18.0858	18.169	17.8295	18.1668	17.9436	17.8743	17.5333	17.5622	17.6625	17.5809	17.7987	17.5962	Homo sapiens	+	Ctrl_High	+	Ctrl_Low			1.34737	0.039868	0.334388	2.5257	2.28222	0.00573742	0.403172	4.27726	0.239261	0.573157	0.0687838	0.590477	15	4.12e-17	0	Q9NSY1	BMP2K	BMP-2-inducible protein kinase
18.6782	18.29	18.4591	18.3747	18.4812	18.6685	18.4816	18.6205	18.7289	18.7412	18.7852	18.8634	Homo sapiens			+	Ctrl_Low	+	High_Low	0.542022	0.233576	-0.112426	-1.16813	2.00097	0.0101728	-0.329184	-3.70931	2.05226	0.0186449	-0.216758	-3.80974	26	8.03e-24	0	Q14692	BMS1	Ribosome biogenesis protein BMS1 homolog
17.5446	17.1865	17.1558	17.1326	16.4587	16.9481	16.8496	16.385	16.9795	17.0171	16.9344	16.8816	Homo sapiens	+	Ctrl_High	+	Ctrl_Low			1.88598	0.0144947	0.594521	3.48881	1.60409	0.0211011	0.301728	2.97229	1.06293	0.0924273	-0.292793	-2.04776	6	2.76e-13	0	Q12982	BNIP2	BCL2/adenovirus E1B 19 kDa protein-interacting protein 2
16.615	17.0292	16.555	16.3696	15.672	13.9862	14.0164	15.0976	14.547	15.1995	12.6776	12.5665	Homo sapiens	+	Ctrl_High					1.9289	0.0135583	1.72356	3.86844	0	1	1.44267	0	0.563881	0.266754	0.945435	1.20667	2	1.71e-09	0	O60238	BNIP3L	BCL2/adenovirus E1B 19 kDa protein-interacting protein 3-like
17.5641	17.2755	17.5012	17.4669	17.2169	17.6609	17.0616	17.3183	16.9701	17.1629	17.153	17.0725	Homo sapiens			+	Ctrl_Low			0.433775	0.307107	0.137495	0.972587	2.49285	0.00364087	0.362315	4.73294	0.835842	0.146573	0.22482	1.67011	9	3.54e-17	0	Q9H3K6	BOLA2	BolA-like protein 2
17.9151	19.2687	16.6166	15.4369	17.2191	10.2655	17.0398	10.0098	9.85652	14.4983	11.8152	13.2827	Homo sapiens			+	Ctrl_Low			0.844579	0.116879	3.67577	1.6847	2.05448	0.00890341	4.94611	3.81412	0.226708	0.589316	1.27034	0.563797	4	6.57e-06	0.000157654	Q53S33	BOLA3	BolA-like protein 3
18.452	18.4996	18.5668	18.3961	18.6471	18.5868	18.5793	18.4839	18.745	18.7992	18.7282	18.6848	Homo sapiens			+	Ctrl_Low	+	High_Low	0.993944	0.0854074	-0.0956707	-1.93312	3.02598	0.00148405	-0.260659	-6.02716	2.14988	0.0164094	-0.164989	-4.00464	24	1.24e-18	0	Q14137	BOP1	Ribosome biogenesis protein BOP1
16.6452	16.8393	16.683	16.7019	19.02	19.0937	18.9269	18.9293	18.608	18.5137	18.5713	18.5834	Homo sapiens	+	Ctrl_High	+	Ctrl_Low	+	High_Low	7.72302	0	-2.27512	-39.0217	7.75876	0	-1.85175	-39.5624	4.09721	0.0013913	0.42337	9.44898	17	9.39e-20	0	P07738	BPGM	Bisphosphoglycerate mutase
16.262	15.9244	16.4598	15.9288	14.3567	14.6756	14.8232	14.6399	14.6061	15.2239	15.1059	15.4001	Homo sapiens	+	Ctrl_High	+	Ctrl_Low			4.05155	0.000390698	1.51988	9.27515	2.57598	0.00290529	1.05972	4.92078	1.24027	0.0671103	-0.460159	-2.34426	5	8.17e-22	0	Q86WA6	BPHL	Valacyclovir hydrolase
14.3522	14.2902	14.6674	14.5923	14.2695	14.2429	13.9538	13.85	14.1212	14.2974	14.0202	13.9591	Homo sapiens	+	Ctrl_High	+	Ctrl_Low			1.53833	0.0280718	0.39648	2.85603	1.73109	0.0164912	0.376082	3.20111	0.0561582	0.877407	-0.0203979	-0.159243	10	6.27e-21	0	Q12830	BPTF	Nucleosome-remodeling factor subunit BPTF
15.5104	15.7179	15.9254	16.2145	15.4271	15.4645	15.1636	15.4317	14.7969	15.2459	15.5211	14.8682	Homo sapiens	+	Ctrl_High	+	Ctrl_Low			1.52779	0.0283898	0.470295	2.83754	1.75355	0.0160179	0.733992	3.24221	0.698993	0.196854	0.263697	1.43979	5	7.36e-19	0	Q7Z569	BRAP	BRCA1-associated protein
17.3147	17.269	17.0573	17.0432	17.349	17.0707	16.9696	17.081	16.883	16.9733	16.8771	16.8367	Homo sapiens			+	Ctrl_Low			0.196347	0.572549	0.0534883	0.497882	1.97573	0.0106121	0.278547	3.66038	1.39879	0.051963	0.225059	2.6137	16	1.12e-19	0	P46736	BRCC3	Lys-63-specific deubiquitinase BRCC36
15.2506	15.3595	15.5475	16.2076	15.6231	15.5637	7.11447	12.6189	13.7128	13.646	14.2055	14.4802	Homo sapiens			+	Ctrl_Low			0.68928	0.164276	2.86126	1.42327	2.77453	0.00196266	1.58017	5.38941	0.261848	0.54277	-1.28109	-0.637718	2	1.42e-11	0	O95696	BRD1	Bromodomain-containing protein 1
16.5865	16.4189	16.6763	16.5498	16.6239	16.5312	16.454	16.4168	16.8454	16.6924	16.7498	16.8952	Homo sapiens			+	Ctrl_Low	+	High_Low	0.307588	0.422638	0.0514121	0.730684	1.82861	0.0137295	-0.237785	-3.38105	2.37066	0.0126431	-0.289197	-4.46518	9	1.56e-16	0	P25440	BRD2	Bromodomain-containing protein 2
16.2442	16.6413	16.3912	16.4664	15.5704	15.3837	15.2643	15.1463	15.6471	15.7738	15.7605	15.3003	Homo sapiens	+	Ctrl_High	+	Ctrl_Low			3.95993	0.000358209	1.09463	8.93491	2.98223	0.00155575	0.815383	5.91242	1.00775	0.102931	-0.279251	-1.95604	7	5.65e-20	0	Q15059	BRD3	Bromodomain-containing protein 3
17.384	17.4998	17.2772	17.3031	16.9761	17.0085	16.8458	16.8247	17.1872	17.1231	17.307	17.2368	Homo sapiens	+	Ctrl_High	+	Ctrl_Low	+	High_Low	3.25345	0.00099388	0.452273	6.65155	1.27731	0.038797	0.152524	2.40675	2.59945	0.00945538	-0.299749	-4.97467	19	1.57e-18	0	O60885	BRD4	Bromodomain-containing protein 4
17.6704	16.8945	17.3337	17.2778	16.2175	16.2959	15.9504	15.7761	15.6506	15.4077	15.6772	15.0038	Homo sapiens	+	Ctrl_High	+	Ctrl_Low	+	High_Low	3.08904	0.00131602	1.23415	6.19553	3.79515	0.00038961	1.85934	8.35044	1.71753	0.0294078	0.625189	3.17639	2	5.64e-11	0	O95415	BRI3	Membrane protein BRI3
18.4805	18.2453	18.5343	18.3575	18.0207	18.2206	18.1419	18.123	18.2602	18.2307	18.2602	18.2908	Homo sapiens	+	Ctrl_High			+	High_Low	1.95749	0.0129597	0.277838	3.6252	1.1463	0.0521144	0.14392	2.18668	1.6862	0.0308829	-0.133918	-3.11955	24	6.93e-20	0	Q8TDN6	BRIX1	Ribosome biogenesis protein BRX1 homolog
18.396	18.4985	18.3732	18.501	18.2002	18.1302	17.9386	18.2036	17.959	18.0444	17.703	17.9586	Homo sapiens	+	Ctrl_High	+	Ctrl_Low			2.42532	0.00536302	0.323959	4.58377	3.19258	0.00113469	0.525917	6.47976	1.08896	0.0879759	0.201958	2.09106	14	1.91e-12	0	Q5VW32	BROX	BRO1 domain-containing protein BROX
15.9455	15.9424	16.1548	15.9092	15.955	15.914	15.6952	15.5385	15.3916	15.0533	15.2323	13.5078	Homo sapiens			+	Ctrl_Low			0.966234	0.0896184	0.212312	1.8871	3.1033	0.00136023	0.762265	7.23278	1.15254	0.0777632	0.979427	2.1971	4	3.97e-12	0	Q96G97	BSCL2	Seipin
21.2289	20.9966	21.3557	21.1695	20.6442	20.5746	20.9196	21.0069	20.7619	20.7252	20.6747	20.8726	Homo sapiens	+	Ctrl_High	+	Ctrl_Low			1.68801	0.0204376	0.401331	3.12282	2.61584	0.00267024	0.429073	5.01254	0.0894433	0.811616	0.0277424	0.246011	21	1.24e-18	0	P35613	BSG	Basigin
17.3853	17.3313	16.8093	16.6016	15.075	16.5027	15.0181	15.041	14.7067	14.5199	9.89871	15.5005	Homo sapiens	+	Ctrl_High	+	Ctrl_Low			2.11311	0.0100512	1.6227	3.93063	1.40623	0.0303108	3.3754	2.62649	0.63249	0.227886	1.7527	1.326	4	1.78e-11	0	Q10588	BST1	ADP-ribosyl cyclase/cyclic ADP-ribose hydrolase 2
17.1366	16.7398	16.8881	16.6968	17.0311	17.0198	16.7959	16.8675	17.0914	17.1799	17.0189	17.1241	Homo sapiens			+	Ctrl_Low			0.220546	0.53432	-0.0632653	-0.550581	1.19783	0.0461851	-0.238251	-2.27294	1.39938	0.0519317	-0.174986	-2.61472	17	4.15e-26	0	O14981	BTAF1	TATA-binding protein-associated factor 172
14.3553	15.131	14.5787	14.3382	13.7011	13.8986	14.0709	13.9493	14.2778	13.6453	13.3051	12.9441	Homo sapiens	+	Ctrl_High	+	Ctrl_Low			1.42767	0.0338859	0.627858	2.81441	1.6881	0.0178622	1.05774	3.12297	0.577911	0.258684	0.361915	1.23126	2	2.07e-18	0	Q96Q07	BTBD9	BTB/POZ domain-containing protein 9
18.8821	18.0415	18.3539	18.2369	18.6231	18.8217	19.0087	18.8388	18.8928	18.8255	18.9913	19.4367	Homo sapiens			+	Ctrl_Low			1.1924	0.0559451	-0.444459	-2.26383	1.5666	0.0224812	-0.657943	-2.90584	0.643914	0.222758	-0.213484	-1.34566	15	7.43e-24	0	P20290	BTF3	Transcription factor BTF3
16.0578	15.8589	16.5357	15.8343	15.2792	15.3176	15.2018	13.1741	15.2542	15.1395	14.9351	14.8549	Homo sapiens	+	Ctrl_High	+	Ctrl_Low			2.04684	0.0114383	0.805452	4.14224	2.81783	0.00189197	1.02572	5.49556	0.229415	0.585174	-0.302756	-0.569576	1	0.000130077	0.00276328	P78410	BTN3A2	Butyrophilin subfamily 3 member A2
17.4621	17.4478	17.2817	17.6372	17.0656	16.9081	16.6501	16.4143	16.1087	16.4251	16.9078	17.219	Homo sapiens	+	Ctrl_High	+	Ctrl_Low			2.31158	0.00664646	0.697649	4.33912	1.66142	0.0191026	0.792048	3.07485	0.123574	0.750308	0.0943999	0.330356	5	1.36e-11	0	O00478	BTN3A3	Butyrophilin subfamily 3 member A3
14.8614	14.687	14.7277	14.3838	15.101	15.3418	15.2427	15.206	15.0725	15.1357	14.9412	15.0733	Homo sapiens	+	Ctrl_High	+	Ctrl_Low			2.59405	0.00403975	-0.557919	-4.96223	1.93921	0.0114858	-0.390708	-3.5901	1.38886	0.0525271	0.167211	2.59666	6	3.79e-08	0	O43683	BUB1	Mitotic checkpoint serine/threonine-protein kinase BUB1
17.0242	16.0103	16.7355	16.6744	18.376	18.1037	18.1916	18.0502	18.0487	17.9565	18.237	18.3997	Homo sapiens	+	Ctrl_High	+	Ctrl_Low			3.35545	0.000982827	-1.56928	-6.94752	3.22324	0.00116075	-1.54937	-6.56585	0.0576611	0.873965	0.0199084	0.163269	3	1.73e-14	0	O60566	BUB1B	Mitotic checkpoint serine/threonine-protein kinase BUB1 beta
20.1855	19.9173	20.037	20.1062	20.1752	20.223	20.2381	20.236	20.4612	20.3625	20.4591	20.6107	Homo sapiens	+	Ctrl_High	+	Ctrl_Low	+	High_Low	1.42958	0.0336906	-0.156572	-2.66672	2.77146	0.00202381	-0.411879	-5.38193	2.51834	0.0103983	-0.255307	-4.79004	24	6.25e-17	0	O43684	BUB3	Mitotic checkpoint protein BUB3
17.8699	17.7337	17.8189	17.8616	17.8151	17.8875	17.9011	17.8777	18.1208	18.0771	18.175	18.1247	Homo sapiens			+	Ctrl_Low	+	High_Low	0.646868	0.180383	-0.0493231	-1.35074	3.7481	0.000375	-0.303381	-8.18974	4.0305	0.00124675	-0.254058	-9.19599	19	3.81e-22	0	Q13895	BYSL	Bystin
19.2312	19.0118	19.1555	19.1674	19.1658	19.3603	19.3854	19.3914	19.4835	19.4656	19.5	19.5991	Homo sapiens	+	Ctrl_High	+	Ctrl_Low	+	High_Low	1.38905	0.0365544	-0.184225	-2.59699	3.27945	0.00109924	-0.37055	-6.72603	1.63688	0.0350113	-0.186325	-3.03082	23	1.12e-20	0	Q7L1Q6	BZW1	eIF5-mimic protein 2
19.4071	19.374	19.2266	19.3288	19.4423	19.6293	19.5959	19.6294	19.6903	19.7549	19.7606	19.8523	Homo sapiens	+	Ctrl_High	+	Ctrl_Low	+	High_Low	2.16593	0.00945601	-0.240102	-4.03718	3.7967	0.000390244	-0.43038	-8.35579	1.8463	0.0239666	-0.190279	-3.41412	25	1.37e-17	0	Q9Y6E2	BZW2	eIF5-mimic protein 1
21.6403	22.0409	21.4577	21.7688	22.5159	22.5114	22.3483	22.3239	22.2512	21.4607	21.9168	22.2629	Homo sapiens	+	Ctrl_High					2.71658	0.00323762	-0.697939	-5.2496	0.500003	0.238452	-0.245954	-1.09324	1.22064	0.0688029	0.451986	2.31124	2	2.25e-12	0	Q8IYJ2	C10orf67	Uncharacterized protein C10orf67
15.9951	16.9368	15.9291	16.3489	15.84	15.8468	16.3005	16.8713	15.6254	15.4499	15.3978	15.0205	Homo sapiens			+	Ctrl_Low	+	High_Low	0.0955909	0.766598	0.0878074	0.261525	1.90581	0.0120603	0.929097	3.52639	1.65156	0.034388	0.84129	3.05713	4	4.65e-17	0	Q9H0W9	C11orf54	Ester hydrolase C11orf54
19.3694	19.3027	19.2335	19.3257	18.6864	18.8142	18.7358	18.7343	18.5155	18.617	18.5893	18.3437	Homo sapiens	+	Ctrl_High	+	Ctrl_Low	+	High_Low	5.18259	0	0.565153	14.5663	4.62791	0	0.79146	11.6961	1.83005	0.0243926	0.226307	3.38374	15	3.21e-17	0	Q9H3H3	C11orf68	UPF0696 protein C11orf68
13.0678	NaN	13.4397	13.4507	16.3837	16.5523	16.6018	16.6905	15.3992	15.1233	15.6852	15.1558	Homo sapiens	+	Ctrl_High	+	Ctrl_Low	+	High_Low	5.7102	0	-3.23766	-24.9004	3.9338	0.000434783	-2.02145	-10.8304	3.80025	0.00178218	1.2162	8.368	2	1.06e-17	0	Q7Z7L8	C11orf96	Uncharacterized protein C11orf96
13.2411	13.2947	14.7485	14.1983	13.5919	13.4919	13.3944	13.3361	12.9336	12.0648	13.3865	12.5994	Homo sapiens			+	Ctrl_Low			0.518752	0.247326	0.417071	1.1268	1.30034	0.0372412	1.12457	2.44575	1.32633	0.0580815	0.707499	2.48987	1	2.3e-11	0	Q9NQ89	C12orf4	Protein C12orf4
16.6553	16.4782	16.4571	16.8185	16.3508	16.2575	16.2343	16.4026	16.6884	16.3802	16.3996	16.31	Homo sapiens	+	Ctrl_High					1.68319	0.0206491	0.290945	3.11411	0.632563	0.169416	0.157717	1.32613	0.700307	0.196294	-0.133228	-1.44203	1	2.17e-08	0	Q8WUR7	C15orf40	UPF0235 protein C15orf40
15.651	15.4447	15.5372	15.468	15.9735	15.54	15.383	15.405	15.9659	15.6626	15.5605	15.9012	Homo sapiens			+	Ctrl_Low			0.130254	0.691297	-0.0501478	-0.346385	1.22388	0.0438448	-0.247299	-2.31668	0.546944	0.278051	-0.197152	-1.17684	2	4.21e-14	0	Q8N9M1	C19orf47	Uncharacterized protein C19orf47
16.5393	16.5842	16.7382	16.6555	15.7051	15.8424	15.7055	15.6342	16.1227	15.7951	15.7788	15.8423	Homo sapiens	+	Ctrl_High	+	Ctrl_Low			5.21435	0	0.907495	14.7493	3.73362	0.000370943	0.744574	8.14084	0.902268	0.127168	-0.162922	-1.78081	8	2.8e-23	0	Q9NS00	C1GALT1	Glycoprotein-N-acetylgalactosamine 3-beta-galactosyltransferase 1
16.3953	16.3294	16.5567	16.1794	15.792	15.9536	15.2737	15.3481	15.3451	15.5753	15.5832	15.5637	Homo sapiens	+	Ctrl_High	+	Ctrl_Low			2.2497	0.00752827	0.773332	4.20933	3.90752	0.000424779	0.848363	8.74527	0.164605	0.679545	0.0750308	0.426627	9	2.01e-19	0	Q96EU7	C1GALT1C1	C1GALT1-specific chaperone 1
17.7338	17.0199	17.704	17.4246	16.9619	16.5149	17.1754	17.2258	16.2146	16.3053	16.4406	16.8665	Homo sapiens			+	Ctrl_Low			1.13218	0.0643792	0.501054	2.16311	2.44025	0.00417799	1.01381	4.61649	1.252	0.0657855	0.512759	2.36403	13	6.12e-25	0	Q9H425	C1orf198	Uncharacterized protein C1orf198
19.8374	19.8035	19.3799	19.3984	18.7281	18.6441	19.2205	19.3356	19.1029	19.1011	18.9248	19.2815	Homo sapiens	+	Ctrl_High	+	Ctrl_Low			1.57216	0.0262869	0.622697	2.91567	1.87967	0.0124188	0.502207	3.47689	0.263355	0.541199	-0.12049	-0.640836	8	1.35e-15	0	Q07021	C1QBP	Complement component 1 Q subcomponent-binding protein
16.6452	17.0909	17.1144	16.9474	16.2429	16.0259	13.1491	15.8962	15.7893	14.4183	12.3822	13.2276	Homo sapiens	+	Ctrl_High	+	Ctrl_Low			2.68092	0.00330675	0.894457	5.83868	1.82893	0.0137353	1.84565	4.1021	0.629846	0.229049	1.37417	1.32144	2	4.46e-16	0	Q9BXJ1	C1QTNF1	Complement C1q tumor necrosis factor-related protein 1
16.8231	16.6647	16.9846	16.5861	15.7345	15.7817	15.6647	15.7047	15.2101	15.0288	15.1637	15.8663	Homo sapiens	+	Ctrl_High	+	Ctrl_Low			4.55809	0.000206642	1.04324	11.3749	3.37252	0.0010842	1.44738	6.99808	1.1198	0.0821741	0.404136	2.14246	5	3.86e-11	0	Q9BXJ0	C1QTNF5	Complement C1q tumor necrosis factor-related protein 5
17.6486	17.537	17.4218	17.2837	16.6705	16.5571	16.5536	16.4006	16.2546	16.0544	16.5419	16.572	Homo sapiens	+	Ctrl_High	+	Ctrl_Low			4.15589	0.000274809	0.927299	9.67658	3.58423	0.000536653	1.11706	7.6505	0.677843	0.206856	0.18976	1.40377	16	3.63e-17	0	P00736	C1R	Complement C1r subcomponent
16.355	16.0663	16.3522	16.2625	15.3164	15.3956	15.273	15.2574	15.1175	14.9646	15.0397	15.4358	Homo sapiens	+	Ctrl_High	+	Ctrl_Low			4.84215	0	0.9484	12.7351	3.98986	0.000457143	1.11961	9.04484	0.783932	0.164418	0.171211	1.58321	14	5.26e-23	0	P09871	C1S	Complement C1s subcomponent
16.0894	16.1309	16.119	15.9145	16.7414	16.6075	16.638	16.5588	16.3755	16.4377	16.4062	16.3959	Homo sapiens	+	Ctrl_High	+	Ctrl_Low	+	High_Low	3.98437	0.000364425	-0.572985	-9.02457	3.21367	0.00115114	-0.340364	-6.53887	2.90451	0.00627329	0.232621	5.71258	9	1.09e-15	0	Q9Y426	C2CD2	C2 domain-containing protein 2
12.579	12.4114	13.1804	13.3452	12.9431	12.8489	13.4525	13.1243	13.7907	13.7333	13.5389	13.5481	Homo sapiens			+	Ctrl_Low	+	High_Low	0.34846	0.379697	-0.213202	-0.811116	1.77626	0.0151856	-0.773766	-3.28397	2.04518	0.0190062	-0.560564	-3.7958	1	3.95e-19	0	O14523	C2CD2L	Phospholipid transfer protein C2CD2L
17.4799	17.5311	17.5039	17.6405	17.0451	16.991	16.8279	16.8891	17.1252	17.0936	16.8627	16.978	Homo sapiens	+	Ctrl_High	+	Ctrl_Low			4.21999	0.000150943	0.600542	9.93082	3.54869	0.000655126	0.523962	7.5376	0.443644	0.355886	-0.07658	-0.990795	9	7.25e-25	0	Q86YS7	C2CD5	C2 domain-containing protein 5
16.4001	15.6517	15.9546	15.7464	15.2947	15.6885	15.2112	15.3451	14.3066	15.4184	12.5998	14.1436	Homo sapiens	+	Ctrl_High	+	Ctrl_Low			1.51336	0.0291028	0.553327	2.81225	1.63058	0.0199804	1.82111	3.01954	1.12557	0.081367	1.26778	2.15208	2	2.85e-17	0	Q9BVC5	C2orf49	Ashwin
15.7081	16.2488	16.512	15.6427	15.2631	15.378	15.5314	15.2843	15.8954	16.3506	16.8073	15.5549	Homo sapiens	+	Ctrl_High			+	High_Low	1.63238	0.0226371	0.663706	3.02276	0.136049	0.659961	-0.124119	-0.360173	1.51825	0.0422104	-0.787825	-2.82082	1	1.35e-11	0	Q8N8R5	C2orf69	Mitochondrial protein C2orf69
19.7679	19.1757	19.4191	19.1879	21.0197	20.9512	21.4286	20.4167	22.0461	21.9727	22.2403	23.0173	Homo sapiens	+	Ctrl_High	+	Ctrl_Low	+	High_Low	3.117	0.00128619	-1.56642	-6.27131	4.38076	0	-2.93144	-10.5952	2.29542	0.0142977	-1.36503	-4.305	31	1.65e-19	0	P01024	C3	Complement C3
18.5744	17.9169	18.4344	18.2961	18.3601	18.3458	19.0144	18.3224	19.5847	19.2986	19.9421	20.5352	Homo sapiens			+	Ctrl_Low	+	High_Low	0.413119	0.323114	-0.205206	-0.934186	2.64793	0.00261833	-1.53469	-5.08724	2.25478	0.0149592	-1.32948	-4.21989	3	2.29e-16	0	P0C0L4	C4A	Complement C4-A
14.275	14.5915	14.4777	14.3689	15.1234	14.52	14.2092	14.1742	14.7349	14.6566	14.4842	14.6855	Homo sapiens			+	Ctrl_Low			0.127938	0.695654	-0.078444	-0.340845	1.28814	0.0380901	-0.212032	-2.42508	0.23905	0.573375	-0.133588	-0.59003	5	5.16e-15	0	Q7Z6I8	C5orf24	UPF0461 protein C5orf24
15.0535	15.1708	17.5337	16.2073	14.212	16.3637	15.8517	16.5926	9.12393	14.0672	9.2868	14.5831	Homo sapiens			+	Ctrl_Low			0.111128	0.732273	0.236305	0.300091	1.42449	0.0292497	4.22607	2.65793	1.35043	0.0558988	3.98977	2.53093	2	2.98e-11	0	Q7Z4R8	C6orf120	UPF0669 protein C6orf120
14.4771	14.8251	14.8996	14.853	13.8533	14.1541	14.5536	14.3626	14.0253	14.5108	14.4565	14.1207	Homo sapiens	+	Ctrl_High	+	Ctrl_Low			1.61137	0.0237605	0.53281	2.98525	1.69678	0.017474	0.485376	3.1387	0.089611	0.811648	-0.0474334	-0.246436	1	5.14e-14	0	Q6UWU4	C6orf89	Bombesin receptor-activated protein C6orf89
17.121	17.0924	17.2469	16.9986	17.1797	16.961	17.2018	17.1585	17.2687	17.3688	17.567	17.5748	Homo sapiens			+	Ctrl_Low	+	High_Low	0.0487252	0.88339	-0.0105071	-0.139168	1.95129	0.0111107	-0.330077	-3.61328	1.8428	0.0238885	-0.31957	-3.40758	7	6.48e-14	0	Q9H7E9	C8orf33	UPF0488 protein C8orf33
16.5226	16.3088	16.6464	16.5563	13.306	15.9232	15.859	15.9787	14.7173	15.4216	14.8133	14.4081	Homo sapiens	+	Ctrl_High	+	Ctrl_Low			2.91381	0.00204528	0.588243	6.57699	3.17905	0.0011722	1.52441	7.51	0.253517	0.553412	0.426596	0.620403	4	4e-18	0	Q6P1X6	C8orf82	UPF0598 protein C8orf82
16.283	16.3424	16.2787	16.7112	16.8873	16.5638	16.5676	16.7349	17.0684	17.1274	17.1901	17.0754	Homo sapiens			+	Ctrl_Low	+	High_Low	1.15581	0.0608018	-0.284585	-2.20257	3.24727	0.00118424	-0.711535	-6.63396	2.68969	0.00810076	-0.42695	-5.18561	7	1.35e-13	0	Q9NZ63	C9orf78	Splicing factor C9orf78
19.1894	19.9627	18.9859	19.0115	14.0217	17.8373	12.9267	14.8027	15.4044	14.0181	13.3629	11.6847	Homo sapiens	+	Ctrl_High	+	Ctrl_Low			1.39623	0.0360528	2.96738	2.99454	2.69864	0.00221846	5.58495	5.89241	0.437795	0.360886	1.27955	0.980014	6	7.44e-14	0	O43570	CA12	Carbonic anhydrase 12
17.1987	17.0259	17.082	16.944	16.8404	16.6874	16.8393	16.673	16.6797	16.5503	16.7817	17.0699	Homo sapiens	+	Ctrl_High	+	Ctrl_Low			2.28514	0.00698326	0.30263	4.28339	1.26207	0.0400469	0.292251	2.381	0.0297689	0.931902	-0.0103793	-0.0866737	24	9.09e-20	0	P54289	CACNA2D1	Voltage-dependent calcium channel subunit alpha-2/delta-1
14.0325	NaN	14.4594	14.5562	13.5699	13.6337	12.5384	14.1809	13.6624	13.2655	13.4847	13.2601	Homo sapiens	+	Ctrl_High					1.42725	0.0339404	0.747574	3.57611	0	1	NaN	0	0.0623119	0.864847	0.0625553	0.17566	1	4.58e-05	0.000778574	Q86Y37	CACUL1	CDK2-associated and cullin domain-containing protein 1
19.6111	19.47	19.4346	19.5947	19.388	19.2799	19.2397	19.2986	19.654	19.6085	19.5627	19.6858	Homo sapiens	+	Ctrl_High			+	High_Low	2.23187	0.00789861	0.226037	4.17236	0.996091	0.0726782	-0.100158	-1.93669	3.66344	0.00279365	-0.326195	-7.90728	25	7.28e-18	0	Q9HB71	CACYBP	Calcyclin-binding protein
19.3781	19.3694	19.2937	19.3774	19.4136	19.3799	19.2915	19.3215	19.4886	19.5724	19.4803	19.5363	Homo sapiens			+	Ctrl_Low	+	High_Low	0.0300461	0.934996	0.00300598	0.0874554	2.83898	0.00176303	-0.164748	-5.54796	2.51611	0.0103766	-0.167754	-4.78501	101	1.07e-25	0	P27708	CAD	CAD protein
18.4052	18.4136	18.2236	17.6341	17.2729	16.2987	17.5281	16.9662	16.4227	16.9155	17.215	16.7946	Homo sapiens	+	Ctrl_High	+	Ctrl_Low			1.92946	0.0135716	1.15265	3.57146	2.78367	0.00193821	1.33216	5.4117	0.232176	0.58285	0.179508	0.575457	9	9.41e-18	0	Q9P1Z2	CALCOCO1	Calcium-binding and coiled-coil domain-containing protein 1
17.831	17.6485	17.7674	17.7296	15.6629	15.8216	15.9417	16.0026	16.2361	16.2201	16.0908	16.12	Homo sapiens	+	Ctrl_High	+	Ctrl_Low	+	High_Low	6.29162	0	1.88693	22.4512	7.04532	0	1.57737	30.0501	2.00848	0.0199371	-0.309566	-3.72394	18	9.51e-21	0	Q13137	CALCOCO2	Calcium-binding and coiled-coil domain-containing protein 2
23.0643	22.5417	22.7171	22.9014	23.6444	23.6792	23.8075	23.754	23.3672	23.3614	23.4294	23.5356	Homo sapiens	+	Ctrl_High	+	Ctrl_Low	+	High_Low	3.59802	0.000699213	-0.915148	-7.6947	2.66955	0.00239557	-0.617253	-5.138	2.80058	0.00722006	0.297895	5.45309	73	2.81e-20	0	Q05682	CALD1	Caldesmon
17.1782	17.1755	17.0946	16.8043	16.9703	16.9041	16.8245	16.7745	16.9057	16.7085	16.7748	16.8656	Homo sapiens			+	Ctrl_Low			1.02145	0.0807466	0.194752	1.9788	1.34432	0.034349	0.249483	2.5205	0.385809	0.405271	0.0547309	0.882768	5	2.5e-15	0	Q8N5C1	CALHM5	Calcium homeostasis modulator protein 5
23.9283	23.4518	23.6879	23.5314	23.0784	23.1049	23.4462	23.3771	23.3204	23.1646	23.3379	23.5542	Homo sapiens	+	Ctrl_High	+	Ctrl_Low			1.52421	0.0285728	0.398222	2.83126	1.22252	0.0439285	0.305593	2.3144	0.318231	0.475766	-0.0926285	-0.75185	55	1.83e-17	0	P27797	CALR	Calreticulin
21.5903	21.1139	20.9931	21.252	20.2366	20.4522	21.3671	21.4156	20.7072	20.7501	20.7935	21.0974	Homo sapiens			+	Ctrl_Low			0.511433	0.251642	0.369416	1.11373	1.36639	0.0328924	0.400274	2.55818	0.0334408	0.925202	0.0308585	0.0969946	53	2.29e-19	0	O43852	CALU	Calumenin
16.562	16.7479	16.5159	15.5978	15.444	15.62	15.5307	14.7587	15.688	15.6032	15.5	15.2006	Homo sapiens	+	Ctrl_High	+	Ctrl_Low			1.69775	0.0200958	1.01755	3.14046	1.66349	0.0190656	0.857976	3.07858	0.299365	0.500486	-0.159576	-0.714215	1	0.000174334	0.00441266	Q9UQM7	CAMK2A	Calcium/calmodulin-dependent protein kinase type II subunit alpha
20.2063	19.92	19.8155	19.9225	20.0909	19.9756	19.6094	19.7725	19.4189	19.3662	19.4098	19.3939	Homo sapiens			+	Ctrl_Low	+	High_Low	0.324974	0.403769	0.10396	0.765177	3.27739	0.00115343	0.568873	6.72011	2.30454	0.0143251	0.464913	4.32424	9	9.62e-20	0	Q13554	CAMK2B	Calcium/calmodulin-dependent protein kinase type II subunit beta
18.643	18.638	18.5582	18.6692	18.4313	18.5138	18.546	18.4432	18.2373	18.23	18.1857	18.102	Homo sapiens	+	Ctrl_High	+	Ctrl_Low	+	High_Low	2.10977	0.0100565	0.143543	3.92395	4.51256	0	0.438363	11.1699	3.4022	0.00361905	0.29482	7.0867	20	2.3e-19	0	Q13557	CAMK2D	Calcium/calmodulin-dependent protein kinase type II subunit delta
16.1315	16.1302	15.9932	15.9234	16.2485	15.9571	15.6895	15.6921	15.7607	15.6127	15.7361	14.7954	Homo sapiens			+	Ctrl_Low			0.468023	0.281014	0.14777	1.03542	1.28408	0.038293	0.568357	2.41821	0.786171	0.163738	0.420588	1.58697	4	9.67e-18	0	P49069	CAMLG	Guided entry of tail-anchored proteins factor CAMLG
20.0204	20.2149	20.1826	20.2287	20.4182	20.3525	20.3773	20.3058	20.2354	20.4175	20.3668	20.1422	Homo sapiens	+	Ctrl_High					2.03303	0.0116383	-0.201801	-3.77193	0.813371	0.109488	-0.128807	-1.63255	0.499269	0.310591	0.0729942	1.09192	84	2.66e-17	0	Q86VP6	CAND1	Cullin-associated NEDD8-dissociated protein 1
18.7462	18.6198	18.8423	18.727	18.6181	18.1225	18.489	18.4599	18.4743	18.7256	18.472	18.1809	Homo sapiens	+	Ctrl_High	+	Ctrl_Low			1.45185	0.0322541	0.311422	2.70521	1.18358	0.0479798	0.270612	2.24904	0.0972983	0.798551	-0.0408096	-0.265807	9	8.35e-09	0	Q8WVQ1	CANT1	Soluble calcium-activated nucleotidase 1
22.339	22.2135	22.6311	22.3943	21.8953	22.0691	22.1402	22.0639	22.0079	22.0608	22.1895	22.1917	Homo sapiens	+	Ctrl_High	+	Ctrl_Low			1.87233	0.0148249	0.352311	3.46304	1.53379	0.0235177	0.281991	2.84806	0.453867	0.346859	-0.0703206	-1.00957	52	1.58e-18	0	P27824	CANX	Calnexin
22.6496	22.2054	22.4244	22.3927	22.6798	22.844	22.9678	22.8358	22.6617	22.6627	22.8903	23.0131	Homo sapiens	+	Ctrl_High	+	Ctrl_Low			2.05436	0.0113505	-0.413841	-3.81389	1.66626	0.0187404	-0.38891	-3.08356	0.0857869	0.819423	0.024931	0.236713	75	6.16e-21	0	Q01518	CAP1	Adenylyl cyclase-associated protein 1
20.3547	20.232	20.1851	20.259	20.5955	20.5314	20.5331	20.611	20.2527	20.1511	20.2983	20.4545	Homo sapiens	+	Ctrl_High			+	High_Low	3.53726	0.000833583	-0.310048	-7.50158	0.167694	0.598279	-0.0314612	-0.433677	2.24189	0.0148712	0.278586	4.19312	27	3.03e-18	0	P40123	CAP2	Adenylyl cyclase-associated protein 2
19.3631	19.1797	19.2937	19.1944	19.2302	19.2924	19.1473	19.2369	18.8815	18.7477	18.8354	18.9164	Homo sapiens			+	Ctrl_Low	+	High_Low	0.238902	0.508002	0.0310359	0.589718	3.46704	0.000872818	0.412528	7.28344	3.7165	0.00298305	0.381492	8.08332	21	1.02e-22	0	P40121	CAPG	Macrophage-capping protein
21.4604	21.3211	21.4734	21.4209	21.2243	21.3677	21.4054	21.3281	21.1965	21.1224	21.1976	21.2186	Homo sapiens			+	Ctrl_Low	+	High_Low	0.843059	0.117338	0.0875568	1.68216	2.94691	0.00156775	0.235162	5.82095	1.80042	0.0253439	0.147605	3.32863	53	1.97e-20	0	P07384	CAPN1	Calpain-1 catalytic subunit
17.4939	17.523	17.4348	17.5008	16.6706	17.0865	16.6341	16.6678	16.3364	16.426	16.6091	16.641	Homo sapiens	+	Ctrl_High	+	Ctrl_Low			3.24409	0.00105725	0.723388	6.6249	4.90603	0	0.98503	13.0612	1.04175	0.0965284	0.261642	2.01255	12	3.99e-16	0	O15484	CAPN5	Calpain-5
19.691	19.4483	19.5084	19.449	19.641	19.6367	19.6555	19.6789	19.6556	19.6757	19.9478	19.7718	Homo sapiens			+	Ctrl_Low			1.16342	0.0599925	-0.128857	-2.2153	1.45554	0.0273918	-0.238576	-2.71159	0.81097	0.154486	-0.109719	-1.62853	20	1.24e-16	0	Q14444	CAPRIN1	Caprin-1
18.9641	19.0629	18.7822	18.9391	18.6647	18.7508	18.6308	18.9335	18.7854	18.4505	18.4891	18.8398	Homo sapiens			+	Ctrl_Low			1.12572	0.0651257	0.192128	2.15233	1.3674	0.032824	0.295877	2.5599	0.373644	0.416813	0.103749	0.859608	7	3.8e-22	0	Q9Y2V2	CARHSP1	Calcium-regulated heat-stable protein 1
19.9364	20.0541	20.0366	20.0025	19.7599	19.7468	19.8005	19.7474	19.6683	19.7191	19.5405	19.7323	Homo sapiens	+	Ctrl_High	+	Ctrl_Low			3.82019	0.000318182	0.243739	8.43704	3.28055	0.00110164	0.342332	6.72919	1.13343	0.0800565	0.0985937	2.16519	26	5.27e-20	0	Q86X55	CARM1	Histone-arginine methyltransferase CARM1
15.4564	14.9328	14.822	14.4076	15.2403	14.5123	14.6501	14.4493	13.6161	13.8924	14.0818	14.5189	Homo sapiens			+	Ctrl_Low			0.282965	0.451678	0.191716	0.68106	1.86644	0.0127955	1.04127	3.72788	1.40069	0.0519486	0.685682	2.61696	6	1.82e-08	0	Q5VZK9	CARMIL1	F-actin-uncapping protein LRRC16A
19.3813	19.4359	19.4046	19.4782	19.6912	19.7038	19.766	19.7058	19.6541	19.7077	19.7309	19.7088	Homo sapiens	+	Ctrl_High	+	Ctrl_Low			4.44482	0.000187919	-0.291699	-10.871	4.32572	0	-0.275344	-10.3634	0.291928	0.507416	0.0163546	0.699232	55	9.24e-23	0	P49589	CARS1	Cysteine--tRNA ligase
19.1191	19.1751	19.2882	19.1069	18.2922	18.1779	18.0636	18.1358	17.8161	18.0109	18.2791	18.1609	Homo sapiens	+	Ctrl_High	+	Ctrl_Low			5.4038	0	1.00497	15.8874	4.29087	0	1.10559	10.219	0.399151	0.392654	0.100617	0.907983	17	4.91e-21	0	Q9HA77	CARS2	Probable cysteine--tRNA ligase
13.6964	13.7598	13.6967	13.7991	14.4705	14.0944	13.8741	13.7646	14.1676	14.2951	14.2978	14.5466	Homo sapiens			+	Ctrl_Low			1.02376	0.0804596	-0.312896	-1.98264	3.39759	0.00100825	-0.588797	-7.07288	0.780969	0.165588	-0.275901	-1.57823	3	2e-12	0	O15234	CASC3	Protein CASC3
17.9474	18.1739	18.0548	17.9715	18.2354	18.2252	18.0841	18.0961	17.7653	17.8065	17.7786	17.7945	Homo sapiens			+	Ctrl_Low	+	High_Low	0.967219	0.0894376	-0.123315	-1.88874	2.53499	0.00312357	0.250682	4.82756	3.97579	0.00118519	0.373997	8.99303	28	8.72e-21	0	O14936	CASK	Peripheral plasma membrane protein CASK
18.6788	18.4505	18.5772	18.6155	17.8692	18.0044	17.9678	18.0843	17.7534	17.78	17.8991	17.6757	Homo sapiens	+	Ctrl_High	+	Ctrl_Low	+	High_Low	4.01189	0.000377528	0.599067	9.12649	4.69794	0	0.803401	12.0267	1.71789	0.0294352	0.204334	3.17703	18	5.92e-16	0	P29466	CASP1	Caspase-1
12.6988	13.2979	NaN	13.2214	13.3024	13.7462	14.3292	14.1561	13.8827	11.5288	13.0795	13.4026	Homo sapiens	+	Ctrl_High					1.76705	0.0180715	-1.00446	-3.93034	0.146384	0.6395	0.366957	0.403127	0.81213	0.15423	0.910078	1.63047	4	5.32e-12	0	P31944	CASP14	Caspase-14
18.5092	18.3825	18.3081	18.5589	18.1464	18.7	18.7465	18.6078	18.8859	18.7923	18.7775	19.0284	Homo sapiens			+	Ctrl_Low			0.312647	0.416336	-0.110493	-0.740765	2.73649	0.00204928	-0.431355	-5.29735	1.12426	0.0814902	-0.320863	-2.14989	10	3.2e-23	0	P42574	CASP3	Caspase-3
16.8125	16.7091	17.0388	16.82	16.6653	16.519	16.6865	16.6754	16.8212	16.9194	17.0187	17.0256	Homo sapiens	+	Ctrl_High			+	High_Low	1.39931	0.0357586	0.208558	2.61459	0.558592	0.204631	-0.101135	-1.19737	2.59856	0.00943379	-0.309693	-4.97264	13	4.46e-17	0	P49662	CASP4	Caspase-4
17.8359	17.5745	17.6659	17.6787	18.146	18.3215	18.3139	18.0382	17.8825	18.0305	18.0193	18.1874	Homo sapiens	+	Ctrl_High	+	Ctrl_Low			2.97498	0.00167921	-0.516161	-5.89355	2.21015	0.00661975	-0.341177	-4.12757	0.965181	0.111064	0.174984	1.88536	15	2.88e-18	0	P55210	CASP7	Caspase-7
18.056	18.0303	17.8755	17.6146	17.671	17.4565	17.4561	17.3976	17.3598	17.2933	17.3258	17.9317	Homo sapiens	+	Ctrl_High	+	Ctrl_Low			1.82994	0.0158724	0.398793	3.38354	1.202	0.045988	0.416433	2.27992	0.0373597	0.916591	0.0176396	0.107927	4	1.2e-08	0	Q14790	CASP8	Caspase-8
15.5155	15.3869	15.3958	15.0947	15.2608	15.6774	14.3696	14.7112	14.8885	14.2713	14.0162	14.2304	Homo sapiens			+	Ctrl_Low			0.522028	0.245516	0.343489	1.13264	2.52156	0.00319494	0.996638	4.79727	0.969429	0.110311	0.653149	1.89241	3	2.68e-13	0	A6NHX0	CASTOR2	Cytosolic arginine sensor for mTORC1 subunit 2
18.7305	18.4851	18.6053	18.4039	18.1063	18.1438	18.279	18.4167	18.0581	17.9032	17.9639	18.3867	Homo sapiens	+	Ctrl_High	+	Ctrl_Low			1.7231	0.0192939	0.319764	3.18654	1.99701	0.0103179	0.478222	3.70162	0.577362	0.258831	0.158458	1.2303	32	3.47e-22	0	P04040	CAT	Catalase
22.3945	22.4021	22.4942	22.4061	22.2612	22.1519	22.2394	22.1988	22.0117	22.0162	22.0025	22.1082	Homo sapiens	+	Ctrl_High	+	Ctrl_Low	+	High_Low	3.12248	0.00124306	0.211382	6.28624	4.57208	0	0.389547	11.4386	2.68076	0.00829925	0.178165	5.16446	36	1.9e-19	0	Q6NZI2	CAVIN1	Caveolae-associated protein 1
16.7105	16.6084	16.4552	16.2671	15.4277	15.5366	15.6914	15.9655	15.4115	15.1456	14.9683	14.8273	Homo sapiens	+	Ctrl_High	+	Ctrl_Low	+	High_Low	2.87767	0.00221033	0.855003	5.64473	3.96725	0.000451977	1.4221	8.96171	1.78661	0.0254805	0.567097	3.30307	9	1.94e-13	0	O95810	CAVIN2	Caveolae-associated protein 2
21.1251	21.306	21.2367	21.191	21.1945	21.0971	20.9994	21.1524	20.9042	20.7572	20.8196	20.9191	Homo sapiens			+	Ctrl_Low	+	High_Low	0.930613	0.096906	0.103868	1.82793	3.29997	0.00111381	0.364695	6.78528	2.43288	0.0114981	0.260827	4.60033	21	5.09e-14	0	Q969G5	CAVIN3	Caveolae-associated protein 3
16.2376	15.5805	15.9325	15.6775	15.5397	16.0378	16.2296	16.2299	16.0825	16.4812	16.241	16.5226	Homo sapiens			+	Ctrl_Low			0.289127	0.445064	-0.152188	-0.693567	1.4136	0.0299893	-0.474766	-2.63917	0.835853	0.146609	-0.322578	-1.67013	8	1.29e-16	0	Q13951	CBFB	Core-binding factor subunit beta
14.4164	15.2466	14.9668	15.0517	15.3278	15.1441	15.3971	14.7605	15.639	15.4631	15.685	15.5881	Homo sapiens			+	Ctrl_Low	+	High_Low	0.470173	0.279463	-0.237003	-1.03933	1.97321	0.010674	-0.673431	-3.6555	1.56363	0.0398146	-0.436429	-2.9006	10	7.93e-14	0	P22681	CBL	E3 ubiquitin-protein ligase CBL
18.4802	17.8113	18.7965	17.7134	16.9805	16.9651	17.7724	17.2322	17.332	17.0052	12.9813	16.935	Homo sapiens	+	Ctrl_High	+	Ctrl_Low			1.61114	0.0237508	0.962823	2.98485	1.71645	0.0168549	1.10962	3.40192	0.5151	0.29963	1.17416	1.12028	4	5.46e-13	0	Q75N03	CBLL1	E3 ubiquitin-protein ligase Hakai
21.5554	21.513	21.4371	21.5398	21.5935	21.5676	21.4618	21.4235	21.3581	21.3438	21.3833	21.3398	Homo sapiens			+	Ctrl_Low	+	High_Low	0.0018234	1	-0.000266075	-0.00547346	2.8327	0.00178196	0.155083	5.53237	1.99192	0.0201185	0.155349	3.69173	30	7.51e-19	0	P16152	CBR1	Carbonyl reductase [NADPH] 1
17.3069	17.2485	17.0617	16.9031	16.7692	16.5914	16.347	16.4967	16.7617	16.9689	16.6482	17.0082	Homo sapiens	+	Ctrl_High	+	Ctrl_Low			2.40453	0.00550698	0.578965	4.53843	1.18783	0.0473919	0.283268	2.25616	1.27613	0.063321	-0.295697	-2.40475	3	8.55e-22	0	P83916	CBX1	Chromobox protein homolog 1
17.9542	17.8339	17.9951	17.7963	17.4483	17.1917	17.5744	17.7703	18.1373	17.9711	18.1179	18.2937	Homo sapiens	+	Ctrl_High	+	Ctrl_Low	+	High_Low	1.65502	0.0217026	0.398687	3.06335	1.55948	0.0226388	-0.235139	-2.89327	2.42954	0.0116749	-0.633826	-4.59301	14	2.02e-22	0	P45973	CBX5	Chromobox protein homolog 5
14.8442	15.6375	14.6656	14.9174	14.3637	14.1061	14.3533	14.1751	14.5741	14.7113	14.7246	14.2697	Homo sapiens	+	Ctrl_High					1.85673	0.0150606	0.766617	3.43368	0.956801	0.079133	0.446257	1.87144	1.38339	0.0531657	-0.32036	-2.58728	2	3.3e-13	0	Q9HC52	CBX8	Chromobox protein homolog 8
16.878	17.1622	16.9807	16.8957	16.8297	16.7291	16.9297	16.6432	16.5876	16.5446	16.8429	16.8691	Homo sapiens			+	Ctrl_Low			1.14491	0.0625486	0.196243	2.18437	1.343	0.0344188	0.268107	2.51825	0.285696	0.514025	0.0718641	0.686611	14	7.03e-17	0	Q6P1N0	CC2D1A	Coiled-coil and C2 domain-containing protein 1A
18.1316	18.3586	18.1961	18.3442	18.1577	17.6957	17.8223	17.8965	18.1164	17.9288	17.4644	17.6835	Homo sapiens	+	Ctrl_High	+	Ctrl_Low			1.75561	0.0183698	0.364562	3.24598	1.62297	0.0202839	0.459357	3.00595	0.220131	0.597333	0.0947947	0.549687	9	2.6e-23	0	Q5T0F9	CC2D1B	Coiled-coil and C2 domain-containing protein 1B
17.708	17.8338	17.8807	17.7464	17.5582	17.5295	17.5805	17.4523	17.636	17.6363	17.744	17.579	Homo sapiens	+	Ctrl_High	+	Ctrl_Low	+	High_Low	2.78483	0.0027064	0.262096	5.41454	1.46893	0.0267611	0.143393	2.73483	1.43459	0.0489577	-0.118703	-2.67537	33	7.4e-28	0	Q8IX12	CCAR1	Cell division cycle and apoptosis regulator protein 1
19.3475	19.5275	19.604	19.4996	19.2655	19.1464	19.2442	19.1688	19.3747	19.5507	19.5679	19.2151	Homo sapiens	+	Ctrl_High					2.49113	0.00490974	0.28846	4.72911	0.283823	0.425785	0.0675621	0.682806	1.33995	0.0568065	-0.220898	-2.51305	32	1.17e-17	0	Q8N163	CCAR2	Cell cycle and apoptosis regulator protein 2
14.5905	14.7893	14.8941	14.8987	13.9087	13.642	13.1138	13.6524	12.9671	12.3021	13.5594	13.6449	Homo sapiens	+	Ctrl_High	+	Ctrl_Low			3.26179	0.00100123	1.21393	6.67538	3.13961	0.00133727	2.15858	9.36174	0.620637	0.233849	0.460868	1.30554	2	1.51e-11	0	Q96BQ5	CCDC127	Coiled-coil domain-containing protein 127
16.5103	16.3436	16.866	16.8224	16.211	16.1321	16.5111	16.0336	16.3185	16.2579	16.8375	16.5928	Homo sapiens	+	Ctrl_High					1.36045	0.0388704	0.413607	2.54803	0.307643	0.399282	0.133918	0.730792	0.82875	0.148958	-0.279689	-1.65827	6	1.54e-08	0	Q9H6E4	CCDC134	Coiled-coil domain-containing protein 134
NaN	11.7904	12.0825	12.4237	12.4772	13.0315	14.0127	12.779	13.241	13.8055	13.9311	13.7715	Homo sapiens			+	Ctrl_Low			1.04149	0.0774111	-1.07489	-2.21725	2.2477	0.00624197	-1.68962	-7.1413	0.837944	0.145812	-0.612213	-1.67362	1	3.24e-10	0	Q6ZUS6	CCDC149	Coiled-coil domain-containing protein 149
15.1089	15.5728	15.6097	15.2711	14.5336	14.3705	14.1783	13.8529	13.5493	13.8806	14.021	13.8406	Homo sapiens	+	Ctrl_High	+	Ctrl_Low			3.05324	0.00145303	1.15676	6.0995	4.24694	0	1.56773	10.0395	1.22961	0.0680657	0.410968	2.32632	6	4.48e-16	0	Q96ER9	CCDC51	Mitochondrial potassium channel
18.747	18.7163	18.581	18.6096	18.9345	18.614	18.4933	18.6502	18.4919	18.2359	18.4792	18.3556	Homo sapiens			+	Ctrl_Low			0.0320946	0.929856	-0.00948095	-0.0932194	2.03344	0.00955777	0.272838	3.77273	1.35724	0.0552247	0.282319	2.54254	20	2.78e-19	0	Q16204	CCDC6	Coiled-coil domain-containing protein 6
11.4651	12.047	12.8636	12.2135	10.7844	10.9169	13.5741	14.4429	13.8841	13.6682	13.5445	12.417	Homo sapiens	+	Ctrl_High					1.39511	0.0361226	1.29665	2.99193	0	1	NaN	0	0.428622	0.368909	-0.948884	-0.963044	1	2.88e-05	0.00046897	Q8IV32	CCDC71	Coiled-coil domain-containing protein 71
17.1356	17.0483	17.0039	16.9071	15.3199	15.6449	15.033	15.4973	15.915	15.7368	15.9886	13.334	Homo sapiens	+	Ctrl_High	+	Ctrl_Low			4.64832	0	1.64995	11.7916	4.41366	0	1.14361	13.5964	0.0714184	0.845987	0.130186	0.199631	2	6.19e-13	0	Q8N9Z2	CCDC71L	Coiled-coil domain-containing protein 71L
16.5879	16.7271	16.3998	16.5805	17.0394	17.1881	16.5899	16.7247	17.1363	16.9826	16.9472	16.7653	Homo sapiens			+	Ctrl_Low			1.05322	0.075217	-0.311723	-2.03161	2.03875	0.00945732	-0.38404	-3.78317	0.178793	0.658382	-0.0723171	-0.458793	6	1.76e-17	0	Q9H6F5	CCDC86	Coiled-coil domain-containing protein 86
13.6633	14.686	13.9299	14.6795	13.6242	13.0735	12.8485	13.6134	13.7981	13.6575	12.8877	13.1401	Homo sapiens	+	Ctrl_High	+	Ctrl_Low			1.56855	0.026349	0.949784	2.90929	1.37282	0.0322064	0.86882	2.56918	0.102647	0.788355	-0.0809636	-0.279152	3	1.44e-14	0	Q53HC0	CCDC92	Coiled-coil domain-containing protein 92
17.5742	17.302	17.5887	17.5932	17.5189	17.4708	17.2048	17.2988	17.2736	17.1596	17.3012	17.3297	Homo sapiens			+	Ctrl_Low			0.66577	0.173329	0.141215	1.38314	1.67551	0.0184022	0.248512	3.10025	0.619434	0.234395	0.107296	1.30346	16	1.36e-18	0	Q567U6	CCDC93	Coiled-coil domain-containing protein 93
15.3135	15.2815	15.8193	15.7084	14.9465	15.2316	14.9955	15.0246	14.5016	14.1261	14.6807	14.4773	Homo sapiens	+	Ctrl_High	+	Ctrl_Low	+	High_Low	1.72979	0.0189865	0.481092	3.19873	3.03398	0.00149221	1.08423	6.04831	2.4202	0.0115613	0.603139	4.57257	4	7.17e-15	0	Q6ZUT6	CCDC9B	Coiled-coil domain-containing protein 9B
14.2004	13.8113	14.0908	13.83	13.1037	13.1964	13.7262	13.2383	13.6624	13.8189	13.9255	13.5049	Homo sapiens	+	Ctrl_High					2.11326	0.0100624	0.666966	3.93093	0.982929	0.0746158	0.255189	1.91483	1.31131	0.0594338	-0.411777	-2.46434	4	5.02e-20	0	Q9BSQ5	CCM2	Cerebral cavernous malformations 2 protein
16.9032	16.7465	16.9512	17.0636	16.6927	16.7962	16.4828	16.5222	16.6183	16.6564	16.3049	16.4548	Homo sapiens	+	Ctrl_High	+	Ctrl_Low			1.60202	0.0243175	0.292634	2.96862	2.10371	0.00821209	0.407483	3.91183	0.47727	0.327408	0.114848	1.05222	19	1.48e-14	0	O00622	CCN1	CCN family member 1
14.5344	14.6917	14.5781	14.8052	18.8468	18.8581	18.8818	18.9691	18.5792	18.5207	18.5775	18.7328	Homo sapiens	+	Ctrl_High	+	Ctrl_Low	+	High_Low	8.98635	0	-4.23662	-63.4346	8.47092	0	-3.95018	-52.0336	2.76986	0.00774468	0.286434	5.37805	26	3.21e-18	0	P29279	CCN2	CCN family member 2
18.1827	18.0526	17.6891	17.9354	18.3799	18.6503	18.394	18.4497	17.9851	18.0629	18.0602	18.1445	Homo sapiens	+	Ctrl_High			+	High_Low	2.20844	0.00855009	-0.503519	-4.12404	0.391904	0.317283	-0.0982251	-0.894311	2.92052	0.00578344	0.405293	5.75332	4	9.4e-13	0	P20248	CCNA2	Cyclin-A2
17.5896	15.8386	NaN	16.8517	18.9362	18.6042	18.331	18.2294	17.6441	17.7729	17.7021	17.6572	Homo sapiens	+	Ctrl_High			+	High_Low	1.90026	0.0142752	-1.76522	-3.80364	1.09774	0.0572626	-0.934096	-2.19247	2.68185	0.0082005	0.831122	5.16704	9	1.92e-13	0	P14635	CCNB1	G2/mitotic-specific cyclin-B1
16.4306	16.1299	16.4872	16.3576	15.9904	16.1551	15.9934	16.0022	16.087	16.0047	16.17	16.2923	Homo sapiens	+	Ctrl_High					1.93881	0.01333	0.31602	3.58935	1.1167	0.0554448	0.212827	2.13728	0.680614	0.205059	-0.103193	-1.4085	9	1.92e-16	0	O75909	CCNK	Cyclin-K
16.8061	16.3135	16.7639	16.2254	16.0216	16.0607	15.6832	15.959	15.5891	16.3503	15.3008	15.5476	Homo sapiens	+	Ctrl_High	+	Ctrl_Low			1.86671	0.0148974	0.596112	3.45245	1.64856	0.0194701	0.830291	3.05175	0.430332	0.367485	0.234178	0.966213	4	6.33e-18	0	Q8ND76	CCNY	Cyclin-Y
20.1077	20.2902	20.1655	20.3012	20.3071	20.3889	20.367	20.3413	20.3973	20.4909	20.3912	20.4046	Homo sapiens	+	Ctrl_High	+	Ctrl_Low			1.429	0.0337579	-0.134949	-2.66572	2.08244	0.00857815	-0.204871	-3.86946	1.26414	0.0646216	-0.0699224	-2.3845	75	4.59e-20	0	P78371	CCT2	T-complex protein 1 subunit beta
21.8852	21.7236	21.8731	21.8092	21.9959	22	21.9662	21.9167	22.0105	22.0729	22.1279	22.0006	Homo sapiens	+	Ctrl_High	+	Ctrl_Low			1.90413	0.0140977	-0.146917	-3.52321	2.54609	0.00300448	-0.230177	-4.85268	1.24774	0.0660968	-0.0832605	-2.35684	68	4.38e-18	0	P49368	CCT3	T-complex protein 1 subunit gamma
21.1376	21.0946	21.0498	21.0933	21.4018	21.3894	21.3093	21.1905	21.3648	21.3393	21.3759	21.3482	Homo sapiens	+	Ctrl_High	+	Ctrl_Low			2.34831	0.00618509	-0.228933	-4.41725	4.96235	0	-0.263231	-13.3553	0.290069	0.509109	-0.0342979	-0.695473	61	2.08e-18	0	P50991	CCT4	T-complex protein 1 subunit delta
20.2403	20.2757	20.2267	20.2292	20.3351	20.3363	20.4251	20.3531	20.4348	20.4839	20.5075	20.5197	Homo sapiens	+	Ctrl_High	+	Ctrl_Low	+	High_Low	2.58977	0.00410358	-0.119431	-4.9524	4.50283	0	-0.243542	-11.1265	2.32742	0.0141324	-0.124111	-4.3727	67	3.47e-21	0	P48643	CCT5	T-complex protein 1 subunit epsilon
20.6947	20.8853	20.8144	20.9356	20.9839	20.9736	20.9373	20.9678	21.0305	21.13	21.0728	21.102	Homo sapiens	+	Ctrl_High	+	Ctrl_Low	+	High_Low	1.33436	0.0410062	-0.133172	-2.50353	2.36649	0.00496266	-0.25135	-4.45621	2.62266	0.00906977	-0.118179	-5.02835	49	2.83e-19	0	P40227	CCT6A	T-complex protein 1 subunit zeta
20.1284	19.8226	19.7189	19.7957	20.7581	20.664	20.2994	20.3879	20.5496	20.1498	20.1366	20.4661	Homo sapiens	+	Ctrl_High	+	Ctrl_Low			2.46346	0.00511266	-0.661002	-4.66765	1.77886	0.0150457	-0.459136	-3.28876	0.630055	0.229172	0.201866	1.3218	7	4.58e-10	0	Q92526	CCT6B	T-complex protein 1 subunit zeta-2
20.9095	20.9467	20.9745	21.0722	21.0305	21.0267	21.0559	21.0584	21.1568	21.2277	21.1789	21.2221	Homo sapiens			+	Ctrl_Low	+	High_Low	0.960286	0.0908998	-0.0671573	-1.87723	2.8953	0.001657	-0.220654	-5.68922	3.7121	0.00295798	-0.153496	-8.0686	67	2.91e-22	0	Q99832	CCT7	T-complex protein 1 subunit eta
22.2668	22.2427	22.2326	22.291	22.3937	22.4123	22.3211	22.2779	22.3683	22.4401	22.4066	22.4275	Homo sapiens	+	Ctrl_High	+	Ctrl_Low			1.46824	0.031359	-0.0929537	-2.73362	3.52085	0.000642298	-0.152325	-7.45014	0.848332	0.142699	-0.0593715	-1.69096	66	1.07e-23	0	P50990	CCT8	T-complex protein 1 subunit theta
19.2214	18.9652	18.9897	18.9861	16.9688	17.0567	16.9568	16.7294	17.0916	16.9773	17.0536	17.3033	Homo sapiens	+	Ctrl_High	+	Ctrl_Low			6.33874	0	2.11267	22.865	6.11186	0	1.93415	20.9384	0.91889	0.12186	-0.17852	-1.80845	37	1.94e-20	0	Q6YHK3	CD109	CD109 antigen
20.081	19.2014	20.0831	19.3217	17.8057	18.5977	18.6709	18.4721	18.3975	18.4268	18.5196	18.5387	Homo sapiens	+	Ctrl_High	+	Ctrl_Low			2.2213	0.00809814	1.2852	4.15053	2.60697	0.00273262	1.20115	4.99202	0.160983	0.684756	-0.0840521	-0.418329	6	3.26e-09	0	P48509	CD151	CD151 antigen
17.6739	17.6291	17.5239	17.4777	16.0416	16.2995	16.7048	16.2027	16.0796	16.0728	16.7069	16.0776	Homo sapiens	+	Ctrl_High	+	Ctrl_Low			3.84304	0.000328125	1.26402	8.51678	3.746	0.000374415	1.34193	8.18262	0.139413	0.722624	0.0779099	0.368129	10	3.27e-12	0	Q9HCU0	CD248	Endosialin
15.5974	15.5171	15.4202	15.385	16.9041	16.6224	16.6881	16.7442	16.8245	16.5911	16.7767	17.0724	Homo sapiens	+	Ctrl_High	+	Ctrl_Low			5.47727	0	-1.25975	-16.351	4.71901	0	-1.33624	-12.1279	0.272454	0.53025	-0.0764899	-0.65958	1	2.45e-14	0	Q9NZQ7	CD274	Programmed cell death 1 ligand 1
16.8475	16.2137	15.9824	15.6882	15.6408	15.5286	15.6722	16.1464	15.1205	15.6609	14.5201	15.3962	Homo sapiens			+	Ctrl_Low			0.76307	0.139441	0.435959	1.54814	1.56729	0.0224511	1.00855	2.90706	1.0611	0.0926916	0.572595	2.04472	11	1.62e-12	0	Q5ZPR3	CD276	CD276 antigen
18.1061	18.3607	18.2497	18.3871	18.9698	18.8532	18.6726	18.7553	18.5892	18.5571	18.5954	18.4688	Homo sapiens	+	Ctrl_High	+	Ctrl_Low	+	High_Low	2.98923	0.00163126	-0.536829	-5.93064	2.116	0.00794419	-0.276712	-3.93643	1.99363	0.0201427	0.260116	3.69506	22	3.18e-21	0	Q9Y5K6	CD2AP	CD2-associated protein
17.8234	17.9223	17.981	17.7948	17.558	17.5231	17.6396	17.6975	17.5938	17.6911	17.5765	17.7294	Homo sapiens	+	Ctrl_High	+	Ctrl_Low			2.48382	0.00488889	0.275828	4.71281	2.1885	0.0070576	0.232699	4.08317	0.340812	0.45218	-0.0431285	-0.796236	9	2.04e-12	0	O95400	CD2BP2	CD2 antigen cytoplasmic tail-binding protein 2
22.3725	22.228	22.2632	22.2419	21.6941	21.8911	21.9368	22.0121	21.9384	21.9795	21.8888	21.9926	Homo sapiens	+	Ctrl_High	+	Ctrl_Low			2.69968	0.00328571	0.392868	5.20931	3.72091	0.000365854	0.326577	8.09809	0.407221	0.385396	-0.0662909	-0.923147	18	3.53e-19	0	P16070	CD44	CD44 antigen
18.1409	17.2685	17.7119	17.1295	16.3305	15.8964	17.0099	16.5193	16.9807	16.6713	12.8083	18.0738	Homo sapiens	+	Ctrl_High					1.86805	0.014858	1.12369	3.45497	0.296186	0.412068	0.320769	0.716743	0.0952913	0.802482	0.305478	0.260772	2	2.58e-07	0	P15529	CD46	Membrane cofactor protein
20.0155	19.2992	20.2276	19.6974	18.907	18.7417	19.0115	18.847	18.5207	18.289	18.417	18.8707	Homo sapiens	+	Ctrl_High	+	Ctrl_Low			2.36206	0.00595216	0.933108	4.44671	2.78384	0.00193967	1.28556	5.41212	1.3755	0.0540391	0.352456	2.57376	4	7.95e-16	0	Q08722	CD47	Leukocyte surface antigen CD47
20.6258	20.3406	20.6706	20.1534	19.8587	20.173	19.9538	19.9886	19.6205	19.4501	19.8246	19.7644	Homo sapiens	+	Ctrl_High	+	Ctrl_Low	+	High_Low	1.76839	0.0179866	0.454068	3.26947	2.73221	0.00204483	0.782701	5.28705	1.67147	0.0321854	0.328632	3.09294	7	2.72e-16	0	P13987	CD59	CD59 glycoprotein
21.6145	21.2948	21.0962	20.9475	21.0758	21.0626	20.8451	20.6605	20.6136	20.3588	20.5869	20.7513	Homo sapiens			+	Ctrl_Low			0.957094	0.0914772	0.327225	1.87192	2.14275	0.00771689	0.660605	3.99024	1.39337	0.0524394	0.33338	2.60439	8	4.6e-17	0	P08962	CD63	CD63 antigen
19.2557	18.8809	18.7392	18.1754	18.3668	18.5646	18.5268	18.5027	17.1751	17.6255	17.6776	18.1501	Homo sapiens			+	Ctrl_Low	+	High_Low	0.557059	0.22469	0.272598	1.19467	1.98941	0.010413	1.1057	3.68686	2.18953	0.0156295	0.833102	4.08528	4	4.09e-09	0	P34810	CD68	Macrosialin
20.8371	20.6263	20.5096	20.2526	19.7404	19.0182	19.4575	19.655	19.413	19.2105	19.1674	19.4675	Homo sapiens	+	Ctrl_High	+	Ctrl_Low			2.77425	0.00283275	1.08863	5.38873	3.89852	0.000421053	1.24183	8.71306	0.376022	0.414393	0.153201	0.864149	7	2.72e-11	0	P60033	CD81	CD81 antigen
18.8536	18.6066	18.9369	18.7195	17.6351	17.8158	18.0403	17.854	17.8373	17.8044	17.8138	18.1111	Homo sapiens	+	Ctrl_High	+	Ctrl_Low			3.84697	0.000328767	0.942809	8.53054	3.85957	0.00040678	0.887519	8.57485	0.196651	0.630622	-0.0552897	-0.498551	8	1.05e-17	0	P21926	CD9	CD9 antigen
15.4448	15.3575	15.1307	14.9847	14.9828	15.0303	14.6891	15.5257	14.4654	14.1635	14.0191	14.7903	Homo sapiens			+	Ctrl_Low	+	High_Low	0.368745	0.361162	0.172457	0.850234	2.30884	0.00551057	0.869826	4.33332	1.54181	0.0409571	0.697369	2.86217	1	0.000127367	0.00261217	P32320	CDA	Cytidine deaminase
15.2071	14.6709	14.995	14.9595	16.4461	16.2912	15.708	16.0182	15.8724	15.8486	15.5431	15.9888	Homo sapiens	+	Ctrl_High	+	Ctrl_Low			2.97881	0.00168087	-1.15777	-5.90351	2.96689	0.00153553	-0.855118	-5.87256	0.799685	0.158628	0.302654	1.60963	11	3.34e-12	0	Q12834	CDC20	Cell division cycle protein 20 homolog
17.6761	17.2991	17.1775	17.3736	17.4774	17.5795	17.4806	17.5307	17.6111	17.7423	17.647	17.6666	Homo sapiens			+	Ctrl_Low	+	High_Low	0.585283	0.209237	-0.135462	-1.24414	1.39009	0.031186	-0.285162	-2.59877	2.18541	0.0157637	-0.1497	-4.07686	17	8.24e-23	0	Q9UJX2	CDC23	Cell division cycle protein 23 homolog
17.7062	17.7607	17.7105	17.6884	17.9577	17.9194	17.7796	17.831	17.8693	17.9934	18.0738	17.9941	Homo sapiens	+	Ctrl_High	+	Ctrl_Low			1.93139	0.0135128	-0.155448	-3.57515	2.98331	0.00155712	-0.266185	-5.91521	0.967651	0.110448	-0.110737	-1.88946	16	2.37e-17	0	P30260	CDC27	Cell division cycle protein 27 homolog
16.6883	16.7955	16.6482	16.8105	16.7104	16.575	16.5758	16.6111	17.017	16.8384	16.8176	16.8468	Homo sapiens			+	Ctrl_Low	+	High_Low	1.21553	0.0533256	0.117603	2.30265	1.25417	0.0407396	-0.144299	-2.36769	2.46554	0.0111953	-0.261901	-4.67224	13	4.67e-22	0	O60508	CDC40	Pre-mRNA-processing factor 17
16.2988	15.7628	15.9744	15.7592	15.7644	15.9365	15.7331	15.6873	15.5746	15.4547	15.5934	15.6659	Homo sapiens			+	Ctrl_Low	+	High_Low	0.570805	0.217567	0.168446	1.21882	1.50791	0.0248179	0.376644	2.80273	1.60865	0.0371273	0.208198	2.98042	15	3.69e-20	0	Q5VT25	CDC42BPA	Serine/threonine-protein kinase MRCK alpha
17.3234	17.5462	17.2434	17.1781	17.6046	17.6384	17.7541	17.9051	17.8172	17.7435	17.6439	17.6748	Homo sapiens	+	Ctrl_High	+	Ctrl_Low			2.06456	0.0109437	-0.402741	-3.83403	2.36951	0.00489273	-0.397052	-4.46271	0.02491	0.941818	0.00568962	0.0728983	11	1.28e-18	0	Q00587	CDC42EP1	Cdc42 effector protein 1
16.666	16.5881	16.3824	16.2372	16.1131	16.177	16.324	16.649	15.4923	14.7905	15.5532	16.2742	Homo sapiens			+	Ctrl_Low			0.44295	0.299804	0.152669	0.989519	1.59418	0.0215641	0.940871	2.95468	1.28454	0.0623419	0.788202	2.41899	3	2.68e-09	0	O14613	CDC42EP2	Cdc42 effector protein 2
17.0545	18.0561	17.3864	17.5407	15.9726	15.7335	14.9576	16.2952	16.2406	15.7227	15.7133	16.0651	Homo sapiens	+	Ctrl_High	+	Ctrl_Low			2.6153	0.00405267	1.76969	5.01129	3.16294	0.00125349	1.574	6.39739	0.255376	0.551397	-0.195683	-0.624278	4	5.04e-10	0	Q9UKI2	CDC42EP3	Cdc42 effector protein 3
18.1251	17.82	17.8751	17.8862	17.302	17.467	17.0647	17.5279	17.553	17.4503	17.6608	17.758	Homo sapiens	+	Ctrl_High	+	Ctrl_Low			2.49522	0.00483655	0.586197	4.73823	1.82836	0.0137179	0.321069	3.38058	1.1267	0.0811326	-0.265129	-2.15397	3	1.43e-12	0	Q9H3Q1	CDC42EP4	Cdc42 effector protein 4
14.6505	15.1474	16.069	NaN	16.8427	16.8066	16.9025	16.8795	16.9317	16.857	16.769	16.6115	Homo sapiens	+	Ctrl_High	+	Ctrl_Low			2.19422	0.00890642	-1.56889	-4.50093	2.07534	0.00871059	-1.50338	-4.2101	0.400333	0.391266	0.0655098	0.910209	3	5.5e-13	0	Q96FF9	CDCA5	Sororin
16.4537	15.9796	16.302	16.2342	15.7135	15.2881	15.806	14.9185	15.3301	15.5639	15.7715	15.4709	Homo sapiens	+	Ctrl_High	+	Ctrl_Low			1.9261	0.0136573	0.810864	3.56503	2.70797	0.00216347	0.708261	5.22906	0.177757	0.659545	-0.102604	-0.456462	3	1.73e-13	0	Q9H5V8	CDCP1	CUB domain-containing protein 1
17.4605	17.2635	17.2502	17.1941	16.7833	16.6347	16.4634	16.5502	16.4625	15.9442	16.3867	16.4688	Homo sapiens	+	Ctrl_High	+	Ctrl_Low			3.58105	0.000691589	0.684174	7.64036	3.3987	0.00101063	0.976518	7.07621	1.06517	0.0921959	0.292344	2.05147	9	1.36e-15	0	P55287	CDH11	Cadherin-11
17.4795	17.4958	17.5318	17.3989	18.3896	18.267	18.1117	18.3238	18.3607	18.2538	18.3329	18.338	Homo sapiens	+	Ctrl_High	+	Ctrl_Low			4.72071	0	-0.796508	-12.1361	6.37069	0	-0.844842	-23.15	0.321495	0.47128	-0.0483341	-0.758308	15	3.14e-16	0	P19022	CDH2	Cadherin-2
19.5606	19.0012	19.4733	19.2149	19.1004	19.1009	19.2514	19.1202	19.0046	18.85	18.9302	18.8383	Homo sapiens			+	Ctrl_Low	+	High_Low	0.606119	0.199445	0.169257	1.2804	1.65348	0.0193643	0.406676	3.06058	2.37186	0.0126335	0.23742	4.46777	5	5.52e-15	0	O14735	CDIPT	CDP-diacylglycerol--inositol 3-phosphatidyltransferase
19.8367	19.7533	19.5439	19.6588	20.7143	20.6491	20.5098	20.5295	21.3035	21.1077	21.1637	21.3439	Homo sapiens	+	Ctrl_High	+	Ctrl_Low	+	High_Low	4.54774	0.000205128	-0.902462	-11.328	5.74692	0	-1.53152	-18.1668	3.82818	0.00189474	-0.629059	-8.46486	29	2.46e-24	0	P06493	CDK1	Cyclin-dependent kinase 1
13.368	13.8154	13.3833	13.5314	13.2526	12.3887	13.002	12.9089	13.57	13.262	12.8487	12.7836	Homo sapiens	+	Ctrl_High					1.64383	0.0221332	0.636471	3.04327	0.990987	0.0734025	0.408484	1.92821	0.384426	0.406074	-0.227987	-0.880143	5	8.44e-14	0	Q14004	CDK13	Cyclin-dependent kinase 13
15.2859	15.6175	14.9572	15.1558	15.7545	15.6816	15.637	15.6223	15.8836	15.6362	15.7553	15.6873	Homo sapiens	+	Ctrl_High	+	Ctrl_Low			1.59668	0.0244929	-0.419779	-2.95913	1.76972	0.0153739	-0.486511	-3.27192	0.498022	0.311847	-0.0667324	-1.08968	11	1.03e-16	0	Q00537	CDK17	Cyclin-dependent kinase 17
17.2343	17.3778	17.4228	17.4822	17.9705	18.064	18.026	17.9242	18.5087	18.5045	18.2558	18.3417	Homo sapiens	+	Ctrl_High	+	Ctrl_Low	+	High_Low	4.25973	0.00015864	-0.616939	-10.0915	4.79533	0	-1.02344	-12.501	2.95247	0.00548344	-0.406501	-5.83528	24	1.11e-21	0	P24941	CDK2	Cyclin-dependent kinase 2
17.5451	17.6961	17.6762	17.845	17.0344	17.0215	16.805	16.8726	16.8254	16.7335	16.5482	16.6644	Homo sapiens	+	Ctrl_High	+	Ctrl_Low	+	High_Low	4.00029	0.000370861	0.757225	9.08341	4.64419	0	0.997717	11.7722	1.59842	0.0377692	0.240492	2.96222	18	9.72e-21	0	P11802	CDK4	Cyclin-dependent kinase 4
18.1563	17.8189	17.9313	18.0312	17.9023	17.951	17.7718	17.8704	17.6606	17.688	17.7293	17.6551	Homo sapiens			+	Ctrl_Low	+	High_Low	0.65314	0.178158	0.110561	1.36151	2.18692	0.00708282	0.301186	4.07994	2.43105	0.0114545	0.190624	4.5963	16	5.35e-16	0	Q00535	CDK5	Cyclin-dependent kinase 5
18.3466	18.4117	18.465	18.1529	17.668	17.9902	18.0152	18.0127	17.7333	18.0548	17.9578	17.6729	Homo sapiens	+	Ctrl_High	+	Ctrl_Low			2.09112	0.0103425	0.422502	3.88673	2.30098	0.00551969	0.489332	4.31673	0.21514	0.603994	0.0668306	0.53892	18	2.29e-18	0	Q96JB5	CDK5RAP3	CDK5 regulatory subunit-associated protein 3
17.4477	17.3444	17.2624	17.6282	18.2695	18.3697	18.3824	18.4761	18.5286	18.3936	18.2489	18.5015	Homo sapiens	+	Ctrl_High	+	Ctrl_Low			4.39552	0.000180064	-0.953717	-10.6582	4.19957	0	-0.997483	-9.8492	0.231373	0.583194	-0.043766	-0.573747	12	1.97e-21	0	Q00534	CDK6	Cyclin-dependent kinase 6
17.3069	17.0733	17.1973	17.3284	16.2717	16.9813	15.8393	16.9714	17.3132	16.6294	16.7326	16.9789	Homo sapiens	+	Ctrl_High					1.32241	0.0422591	0.710555	2.48321	0.986234	0.0738912	0.312939	1.92032	0.587268	0.252737	-0.397616	-1.2476	6	1.04e-12	0	P50613	CDK7	Cyclin-dependent kinase 7
15.9626	15.8406	16.1986	16.1671	15.9826	15.8836	15.9597	16.2227	16.3707	16.4967	16.7399	16.4364	Homo sapiens			+	Ctrl_Low	+	High_Low	0.0980422	0.761138	0.0300751	0.26767	2.14706	0.00760223	-0.468705	-3.99894	2.42383	0.0116262	-0.49878	-4.5805	8	1.1e-17	0	Q5VV42	CDKAL1	Threonylcarbamoyladenosine tRNA methylthiotransferase
16.6574	16.1253	15.8628	16.0672	15.5193	15.9863	16.0827	16.0593	15.0173	15.6278	15.5928	15.4062	Homo sapiens			+	Ctrl_Low			0.581875	0.211265	0.266234	1.23819	1.88731	0.0123036	0.767137	3.49131	1.39033	0.0526474	0.500902	2.59918	4	6.85e-10	0	P38936	CDKN1A	Cyclin-dependent kinase inhibitor 1
18.4543	18.062	18.2541	18.2266	18.0406	18.0741	18.0335	18.0455	18.0426	18.1339	18.2097	18.3063	Homo sapiens	+	Ctrl_High					1.32129	0.0424303	0.200841	2.48131	0.330882	0.374159	0.0761447	0.776802	1.15363	0.0776755	-0.124697	-2.19893	12	2.13e-13	0	Q9NXV6	CDKN2AIP	CDKN2A-interacting protein
18.2674	17.7234	18.2252	17.9891	17.6458	17.6561	17.617	17.4106	17.431	17.6357	17.6202	17.2352	Homo sapiens	+	Ctrl_High	+	Ctrl_Low			1.83766	0.0156145	0.46892	3.39795	1.96664	0.0108637	0.570744	3.64283	0.406551	0.386221	0.101823	0.92189	5	3.02e-12	0	O95674	CDS2	Phosphatidate cytidylyltransferase 2
18.1457	18.2906	18.0651	17.9617	17.4376	17.5281	17.2972	17.4748	16.9888	17.0253	17.5028	17.2918	Homo sapiens	+	Ctrl_High	+	Ctrl_Low			3.69162	0.000589255	0.681358	8.00037	3.21998	0.00115713	0.913593	6.55665	0.9013	0.127382	0.232234	1.7792	11	1.82e-18	0	P17676	CEBPB	CCAAT/enhancer-binding protein beta
17.07	16.7898	17.094	16.8366	16.6933	16.7559	16.7475	16.7258	17.0217	17.0084	17.1165	17.129	Homo sapiens	+	Ctrl_High			+	High_Low	1.46461	0.0314454	0.216975	2.72733	0.697942	0.145135	-0.121288	-1.43801	4.20466	0.00162712	-0.338264	-9.86947	21	2.48e-21	0	Q03701	CEBPZ	CCAAT/enhancer-binding protein zeta
14.3717	15.5673	15.7205	15.5919	13.4776	13.4482	13.7342	12.8006	13.5295	14.4508	13.8226	13.039	Homo sapiens	+	Ctrl_High	+	Ctrl_Low			2.70527	0.00330217	1.9477	5.22261	1.5974	0.0214814	1.37858	3.15383	0.432727	0.365561	-0.345314	-0.970649	7	7.09e-18	0	O95319	CELF2	CUGBP Elav-like family member 2
19.3814	19.2506	19.1864	19.1754	16.0645	16.1707	16.0438	15.5116	16.4796	16.2719	16.584	16.6056	Homo sapiens	+	Ctrl_High	+	Ctrl_Low	+	High_Low	6.14925	0	3.30076	21.2446	7.10804	0	2.76318	30.7864	1.74643	0.0271507	-0.537582	-3.22916	89	3.82e-22	0	Q8WUJ3	CEMIP	Cell migration-inducing and hyaluronan-binding protein
17.5816	17.3594	17.2503	17.276	18.1541	18.1583	18.0996	18.1447	18.0544	17.9848	17.9571	18.3152	Homo sapiens	+	Ctrl_High	+	Ctrl_Low			4.26124	0.000159544	-0.772336	-10.0976	3.16389	0.00125475	-0.711056	-6.4	0.312256	0.483779	0.0612803	0.739988	31	7.65e-18	0	Q9UHN6	CEMIP2	Cell surface hyaluronidase
15.1518	14.9854	15.3092	15.2217	14.6149	14.9053	14.5007	14.3271	14.9076	15.0231	14.9673	14.7582	Homo sapiens	+	Ctrl_High	+	Ctrl_Low			2.22479	0.00799279	0.580007	4.15773	1.52674	0.0239915	0.252958	2.8357	1.29511	0.0612623	-0.327049	-2.43688	9	1.8e-20	0	P07199	CENPB	Major centromere autoantigen B
16.53	18.9154	16.9528	17.1534	19.7503	9.21273	12.3265	15.0418	15.1006	15.4341	12.3699	12.2898	Homo sapiens			+	Ctrl_Low			0.699504	0.160065	3.30507	1.44066	1.93872	0.0114935	3.5893	3.58917	0.0413366	0.907348	0.284226	0.118936	5	8.6e-13	0	Q03188	CENPC	Centromere protein C
18.0323	17.8218	17.3029	17.9531	18.0831	18.2993	18.1484	18.3259	17.9652	17.9707	18.1995	17.9577	Homo sapiens	+	Ctrl_High					1.33614	0.0408019	-0.436646	-2.50656	0.681732	0.150594	-0.24577	-1.41041	1.21312	0.0696221	0.190875	2.29859	10	6.34e-13	0	P49454	CENPF	Centromere protein F
15.113	NaN	15.0086	14.6852	14.9464	15.773	14.9627	14.2911	14.3992	14.3543	14.4476	14.6949	Homo sapiens			+	Ctrl_Low			0.0537307	0.869796	-0.0577126	-0.154006	1.66231	0.0191172	0.461572	3.28801	0.830064	0.148806	0.519284	1.66046	2	1.91e-05	0.000313529	Q9HC77	CENPJ	Centromere protein J
18.7967	18.775	18.4371	18.2495	18.6812	18.7159	18.4828	18.9887	19.0306	18.9601	19.211	19.5215	Homo sapiens			+	Ctrl_Low	+	High_Low	0.395844	0.337559	-0.152586	-0.901752	1.82108	0.0139228	-0.616191	-3.36702	1.53326	0.0413197	-0.463605	-2.84713	5	8.82e-14	0	Q7Z7K6	CENPV	Centromere protein V
14.0536	13.7932	14.1014	14.0242	13.9056	13.6322	13.6768	13.6187	14.3416	14.0148	13.8157	14.0222	Homo sapiens	+	Ctrl_High			+	High_Low	1.60463	0.024297	0.284758	2.97326	0.166696	0.600241	-0.0554516	-0.431401	1.42815	0.0493053	-0.34021	-2.66424	8	9.17e-13	0	Q9UPN4	CEP131	Centrosomal protein of 131 kDa
17.2291	17.352	17.2418	17.2819	17.66	17.4689	17.6072	17.5806	17.7122	17.7493	17.8512	17.7797	Homo sapiens	+	Ctrl_High	+	Ctrl_Low	+	High_Low	3.09132	0.00131887	-0.302976	-6.20168	4.75416	0	-0.496916	-12.2984	2.09067	0.0177471	-0.19394	-3.88583	60	9.5e-23	0	Q5SW79	CEP170	Centrosomal protein of 170 kDa
15.8798	16.0112	15.2697	15.7958	15.666	15.4302	14.1687	15.6393	14.4139	14.4346	15.3286	15.5262	Homo sapiens			+	Ctrl_Low			0.623035	0.190816	0.513046	1.30968	1.2915	0.0379655	0.813303	2.43076	0.268444	0.534967	0.300257	0.651337	3	1.15e-09	0	O95684	CEP43	Centrosomal protein 43
15.365	15.9673	15.8596	15.5387	15.5661	15.5983	15.4317	15.5363	15.2275	15.225	15.199	15.4172	Homo sapiens			+	Ctrl_Low	+	High_Low	0.468748	0.280422	0.149515	1.03674	1.50552	0.025001	0.415454	2.79855	2.28781	0.0144695	0.265939	4.28899	3	5.49e-08	0	Q9C0F1	CEP44	Centrosomal protein of 44 kDa
13.0363	12.6681	12.9595	13.1915	13.5952	14.1609	13.5471	14.1537	14.6131	13.9789	14.5609	14.6937	Homo sapiens	+	Ctrl_High	+	Ctrl_Low			2.36792	0.00591157	-0.900392	-4.45929	3.57328	0.000598639	-1.49782	-7.61557	1.3552	0.0553306	-0.597429	-2.53906	1	0.000183782	0.00516482	Q8TAP6	CEP76	Centrosomal protein of 76 kDa
18.3365	18.5096	18.6254	19.2961	17.7731	15.7779	17.5901	17.6808	17.3469	17.3608	16.7208	17.7202	Homo sapiens	+	Ctrl_High	+	Ctrl_Low			1.53514	0.0281645	1.48638	2.85043	2.50373	0.00344673	1.40473	4.75726	0.0552722	0.879732	-0.081651	-0.156865	6	3.45e-18	0	Q9Y6K0	CEPT1	Choline/ethanolaminephosphotransferase 1
17.1869	17.3347	17.4384	17.3123	17.0489	17.1905	16.8886	16.9497	16.5249	16.7371	16.5592	16.6684	Homo sapiens	+	Ctrl_High	+	Ctrl_Low	+	High_Low	1.92765	0.0136205	0.298675	3.56799	4.18152	0	0.695728	9.77756	2.53894	0.00994409	0.397053	4.83649	17	5.74e-16	0	Q5T4B2	CERCAM	Inactive glycosyltransferase 25 family member 3
18.5684	18.5921	18.6698	18.523	18.4279	18.3257	18.2431	18.3859	18.2437	18.2762	18.1834	18.533	Homo sapiens	+	Ctrl_High	+	Ctrl_Low			2.52481	0.00432677	0.242668	4.8046	1.82034	0.0139597	0.27921	3.36564	0.161979	0.682998	0.0365415	0.420614	13	4.65e-20	0	Q96G23	CERS2	Ceramide synthase 2
16.5084	16.3143	17.0538	16.4279	16.4771	16.4823	16.1684	15.9532	16.0935	15.9399	16.0989	15.9401	Homo sapiens			+	Ctrl_Low			0.714774	0.154954	0.305845	1.46658	1.77329	0.0152593	0.558019	3.27849	0.943621	0.116008	0.252174	1.84954	3	1.12e-08	0	Q8N5B7	CERS5	Ceramide synthase 5
16.4067	16.1557	16.1858	16.0753	15.3893	15.7183	15.9833	15.8422	15.4582	15.5706	15.4049	15.5607	Homo sapiens	+	Ctrl_High	+	Ctrl_Low			1.75976	0.0182165	0.472632	3.2536	3.88846	0.000417391	0.707265	8.67717	0.891938	0.130183	0.234633	1.76362	11	7.26e-15	0	Q9Y5P4	CERT1	Ceramide transfer protein
16.2338	15.906	16.1906	15.9655	15.6428	15.7962	15.7246	15.4982	16.0087	15.8066	15.6435	15.3937	Homo sapiens	+	Ctrl_High	+	Ctrl_Low			2.12395	0.00998089	0.408542	3.95239	1.24572	0.0415515	0.36085	2.35344	0.12304	0.750713	-0.0476921	-0.329069	7	1.68e-18	0	P41208	CETN2	Centrin-2
18.1391	17.8093	18.027	17.8353	17.8613	17.9975	17.9946	17.8881	18.325	18.2191	18.2441	18.3753	Homo sapiens			+	Ctrl_Low	+	High_Low	0.0717918	0.823207	0.017345	0.200606	2.09751	0.00824913	-0.338171	-3.89947	3.38225	0.00353488	-0.355516	-7.02703	7	5.97e-16	0	Q9Y6A4	CFAP20	Cilia- and flagella-associated protein 20
17.5137	17.2037	17.4666	17.5053	16.8701	16.7163	16.8799	17.0125	16.8558	16.8845	16.4917	16.9002	Homo sapiens	+	Ctrl_High	+	Ctrl_Low			2.93782	0.00191739	0.552591	5.79759	2.70894	0.00216655	0.639269	5.23135	0.319792	0.473669	0.0866785	0.75494	4	2.56e-17	0	Q9UEE9	CFDP1	Craniofacial development protein 1
25.1972	24.9721	24.933	25.0253	25.221	25.2042	25.3424	25.3387	25.2567	25.2833	25.2219	25.4302	Homo sapiens	+	Ctrl_High	+	Ctrl_Low			1.91401	0.0138908	-0.244669	-3.54199	1.93907	0.0114986	-0.266098	-3.58983	0.137391	0.725783	-0.0214291	-0.363351	47	2.49e-20	0	P23528	CFL1	Cofilin-1
19.2574	19.4759	19.623	19.6627	19.4085	19.5562	19.2974	19.3774	19.2335	19.3599	18.9946	19.0823	Homo sapiens			+	Ctrl_Low			0.390087	0.341697	0.094872	0.890873	1.48163	0.0263009	0.337167	2.7569	1.32634	0.0581203	0.242295	2.48989	14	2.46e-19	0	Q9Y281	CFL2	Cofilin-2
15.0916	14.7323	14.7656	14.7259	15.2736	15.1243	14.4262	15.2664	15.9102	15.9477	15.9437	15.7849	Homo sapiens			+	Ctrl_Low	+	High_Low	0.384551	0.346713	-0.193796	-0.880382	4.50356	0	-1.06779	-11.1297	2.27217	0.0145946	-0.873998	-4.2562	3	0.000210757	0.00634345	Q13111	CHAF1A	Chromatin assembly factor 1 subunit A
15.992	15.7974	16.2908	16.1812	16.1462	16.362	16.6577	16.3853	17.0291	17.0112	16.9858	17.2419	Homo sapiens			+	Ctrl_Low	+	High_Low	1.116	0.0662995	-0.322394	-2.13613	3.72339	0.000367534	-1.00163	-8.10643	2.87842	0.00629091	-0.679235	-5.64661	5	5.03e-20	0	Q13112	CHAF1B	Chromatin assembly factor 1 subunit B
17.4988	17.367	17.5198	17.4699	17.0865	16.9311	17.0758	17.177	17.1644	16.874	17.083	17.3192	Homo sapiens	+	Ctrl_High	+	Ctrl_Low			3.19533	0.00114286	0.396286	6.48746	1.936	0.0115371	0.353767	3.58395	0.153949	0.697261	-0.0425191	-0.402108	16	6.62e-20	0	Q9NX63	CHCHD3	MICOS complex subunit MIC19
16.2955	16.363	16.3233	16.1491	15.145	15.444	15.6772	15.4344	15.3297	15.52	15.3558	15.7134	Homo sapiens	+	Ctrl_High	+	Ctrl_Low			3.45142	0.00097191	0.857599	7.23566	3.69841	0.00035982	0.803001	8.02292	0.148242	0.706946	-0.0545976	-0.388842	2	1.48e-09	0	Q9BRQ6	CHCHD6	MICOS complex subunit MIC25
15.0792	15.2883	14.7849	14.8653	14.8275	14.7461	15.4166	15.1043	15.5524	15.4004	15.3892	15.6913	Homo sapiens			+	Ctrl_Low	+	High_Low	0.0349959	0.92143	-0.019187	-0.101343	2.02949	0.00962162	-0.503918	-3.765	1.55745	0.0400291	-0.484731	-2.88969	13	6.12e-14	0	O14646	CHD1	Chromodomain-helicase-DNA-binding protein 1
16.05	15.9698	15.6958	15.901	16.054	16.3471	15.9384	16.1786	16.2778	16.4281	16.4326	16.3418	Homo sapiens			+	Ctrl_Low			1.0014	0.084245	-0.225335	-1.9455	2.82625	0.00180997	-0.465875	-5.51638	1.34915	0.0560246	-0.24054	-2.52875	10	5.9e-18	0	Q86WJ1	CHD1L	Chromodomain-helicase-DNA-binding protein 1-like
16.28	16.0073	16.1122	16.1083	15.7942	16.026	15.7875	15.5063	16.1186	16.1649	15.7213	15.7897	Homo sapiens	+	Ctrl_High					1.56023	0.0268474	0.348484	2.8946	0.683844	0.149908	0.178342	1.41401	0.502529	0.308635	-0.170142	-1.09778	7	1.11e-18	0	O14647	CHD2	Chromodomain-helicase-DNA-binding protein 2
18.6245	18.4642	18.7305	18.4371	18.363	18.3617	18.2486	18.3158	18.5753	18.5494	18.5817	18.543	Homo sapiens	+	Ctrl_High			+	High_Low	1.76128	0.0182409	0.241783	3.25639	0.00823528	1	0.00171423	0.0245419	3.81235	0.00183673	-0.240069	-8.40985	28	9.8e-21	0	Q12873	CHD3	Chromodomain-helicase-DNA-binding protein 3
18.4432	18.6997	18.693	18.5621	18.3847	18.2549	18.3327	18.4236	18.627	18.8105	18.6676	18.6399	Homo sapiens	+	Ctrl_High			+	High_Low	1.90612	0.0139583	0.250566	3.52699	0.542515	0.212745	-0.0867252	-1.16901	3.0318	0.00503273	-0.337292	-6.04254	65	1.6e-25	0	Q14839	CHD4	Chromodomain-helicase-DNA-binding protein 4
14.4991	NaN	15.9466	15.0839	11.4904	13.4373	6.38215	14.4297	12.9874	14.4047	13.2803	13.6008	Homo sapiens			+	Ctrl_Low			0.858183	0.113895	4.40913	1.84608	1.61394	0.0208451	1.60825	3.18777	0.545296	0.27901	-2.13342	-1.17392	3	3.29e-07	0	Q9P2D1	CHD7	Chromodomain-helicase-DNA-binding protein 7
17.2191	17.2508	17.3118	17.1318	17.2818	17.2475	17.2306	17.2455	17.639	17.7065	17.7412	17.6031	Homo sapiens			+	Ctrl_Low	+	High_Low	0.238937	0.508046	-0.0230255	-0.589792	3.99957	0.000362235	-0.444074	-9.08075	4.83217	0	-0.421049	-12.6849	9	3.53e-17	0	Q9HCK8	CHD8	Chromodomain-helicase-DNA-binding protein 8
17.2378	17.4615	17.3295	17.3086	17.1922	16.8709	16.9498	16.9984	17.1612	17.4028	17.4037	17.347	Homo sapiens	+	Ctrl_High			+	High_Low	2.14937	0.00978234	0.331481	4.00362	0.0261108	0.947706	0.00564671	0.0763154	1.97064	0.0204501	-0.325834	-3.65054	17	1.48e-20	0	Q8IWX8	CHERP	Calcium homeostasis endoplasmic reticulum protein
17.682	17.1972	17.8418	17.7447	17.2194	16.7984	16.9561	16.9519	16.7331	17.0059	17.1079	17.2576	Homo sapiens	+	Ctrl_High	+	Ctrl_Low			2.03598	0.0116017	0.634969	3.77772	1.76232	0.0155759	0.590297	3.2583	0.118092	0.75905	-0.044672	-0.317092	17	1e-22	0	Q9BWS9	CHID1	Chitinase domain-containing protein 1
18.3937	17.2221	17.8067	17.3893	18.6063	19.2208	18.6175	18.256	17.9639	18.0177	18.242	18.1785	Homo sapiens	+	Ctrl_High			+	High_Low	1.59432	0.0246831	-0.972208	-2.95493	0.721154	0.136539	-0.397586	-1.47739	1.46389	0.0466816	0.574622	2.72607	2	2.61e-11	0	Q7LBR1	CHMP1B	Charged multivesicular body protein 1b
18.1868	18.1518	18.0181	18.0345	17.1241	17.6617	17.8628	17.7929	16.3192	17.3782	17.3747	17.7159	Homo sapiens	+	Ctrl_High	+	Ctrl_Low			1.52028	0.0288311	0.487407	2.82438	1.58655	0.0217698	0.900762	2.94115	0.55613	0.271651	0.413355	1.19303	8	2.67e-19	0	O43633	CHMP2A	Charged multivesicular body protein 2a
18.6854	17.4786	17.8768	17.8006	17.4131	17.9759	17.346	16.9824	17.4903	16.9728	17.4614	17.1186	Homo sapiens			+	Ctrl_Low			0.803327	0.127941	0.53099	1.61573	1.29701	0.0374668	0.699595	2.44011	0.290934	0.508316	0.168605	0.697224	2	1.35e-15	0	Q9UQN3	CHMP2B	Charged multivesicular body protein 2b
19.4818	19.5038	19.2096	19.3861	19.7646	19.5915	19.2289	19.5159	19.2095	19.0299	19.2743	19.1093	Homo sapiens			+	Ctrl_Low	+	High_Low	0.4475	0.296316	-0.12992	-0.997887	1.49806	0.0254595	0.23957	2.78553	1.60821	0.0371501	0.36949	2.97963	6	2.94e-13	0	Q9Y3E7	CHMP3	Charged multivesicular body protein 3
17.053	16.823	17.0464	16.9747	16.4658	16.3955	16.4235	16.4958	16.3804	16.4061	16.5481	16.5017	Homo sapiens	+	Ctrl_High	+	Ctrl_Low			4.01533	0.000379233	0.529124	9.13931	3.61479	0.000412429	0.515193	7.74873	0.114053	0.765176	-0.0139318	-0.307252	9	6.67e-15	0	Q9BY43	CHMP4A	Charged multivesicular body protein 4a
18.8771	18.7382	18.7781	18.9326	19.094	19.045	18.5892	18.6932	18.5694	18.6776	18.6006	18.3394	Homo sapiens			+	Ctrl_Low			0.0634328	0.843801	-0.02385	-0.178631	1.80513	0.0141574	0.28476	3.33737	1.10811	0.084633	0.30861	2.12297	4	4.81e-13	0	Q9NZZ3	CHMP5	Charged multivesicular body protein 5
17.5383	17.2407	17.4835	17.2586	16.6585	16.3638	17.0805	16.8311	16.7614	16.5405	17.1096	17.2987	Homo sapiens	+	Ctrl_High	+	Ctrl_Low			2.06293	0.011047	0.646831	3.83081	1.28836	0.0380858	0.452769	2.42545	0.370408	0.420008	-0.194062	-0.853418	7	2.47e-17	0	Q96FZ7	CHMP6	Charged multivesicular body protein 6
14.1546	14.358	14.3782	14.7901	13.8463	13.9539	13.0117	12.8466	13.7779	13.2232	13.719	13.0289	Homo sapiens	+	Ctrl_High	+	Ctrl_Low			1.73782	0.0188188	1.0056	3.21339	2.30298	0.00552582	0.98296	4.32095	0.0228467	0.946677	-0.0226417	-0.067007	4	1.63e-21	0	Q8IZ52	CHPF	Chondroitin sulfate synthase 2
15.813	15.5291	15.4036	15.612	15.2501	15.2548	15.5988	15.1698	14.4004	14.687	14.8055	15.0888	Homo sapiens			+	Ctrl_Low	+	High_Low	1.10029	0.0685089	0.271057	2.10994	2.6404	0.00260054	0.844013	5.06966	1.80594	0.0251928	0.572957	3.33887	8	5.15e-10	0	Q9P2E5	CHPF2	Chondroitin sulfate glucuronyltransferase
17.3076	17.0355	17.1132	17.0205	16.5506	16.6198	16.6197	16.5223	17.0194	16.4885	16.9055	16.941	Homo sapiens	+	Ctrl_High					3.59251	0.000695925	0.541099	7.677	1.0705	0.0611841	0.280569	2.06035	1.11933	0.0822163	-0.26053	-2.14167	8	2.35e-16	0	Q8NCH0	CHST14	Carbohydrate sulfotransferase 14
17.398	17.34	17.4268	17.3955	18.118	18.0369	17.8887	17.848	18.0269	17.8243	17.7986	18.1121	Homo sapiens	+	Ctrl_High	+	Ctrl_Low			3.94248	0.000351464	-0.582806	-8.87138	3.36813	0.00108046	-0.550383	-6.98505	0.121944	0.752511	0.0324235	0.326425	6	4.44e-10	0	Q7LGC8	CHST3	Carbohydrate sulfotransferase 3
15.0043	14.0206	14.8084	14.8134	14.7594	14.7104	15.0243	14.5787	15.6304	15.5629	15.8171	15.8074	Homo sapiens			+	Ctrl_Low	+	High_Low	0.174084	0.610284	-0.106524	-0.448175	2.42402	0.00433194	-1.04277	-4.58093	3.77206	0.00325926	-0.936244	-8.27126	8	2.38e-20	0	Q8WVB6	CHTF18	Chromosome transmission fidelity protein 18 homolog
18.2286	18.1489	18.2695	18.3484	18.2026	18.1991	18.3206	18.2713	18.3699	18.3779	18.3466	18.4683	Homo sapiens			+	Ctrl_Low	+	High_Low	0.00298549	1	0.000454903	0.00894996	1.54661	0.0231073	-0.141854	-2.8706	1.94071	0.0214157	-0.142309	-3.59297	20	4.37e-21	0	O76071	CIAO1	Probable cytosolic iron-sulfur protein assembly protein CIAO1
20.3239	20.1542	20.4138	19.8876	19.9504	19.9766	20.0788	20.1095	19.7958	19.7128	19.9454	20.0184	Homo sapiens			+	Ctrl_Low			0.653007	0.178137	0.166058	1.36128	1.28588	0.0382382	0.326779	2.42125	1.04771	0.0958898	0.160722	2.02245	10	7.24e-14	0	Q8N5K1	CISD2	CDGSH iron-sulfur domain-containing protein 2
13.8302	14.0696	14.5344	14.0706	14.2717	13.6617	14.2952	14.0105	14.5205	14.4367	14.6281	15.1463	Homo sapiens			+	Ctrl_Low	+	High_Low	0.118679	0.715103	0.0664155	0.318516	1.37036	0.0325202	-0.556715	-2.56496	1.54595	0.0403448	-0.623131	-2.86945	7	9.86e-17	0	Q9ULV3	CIZ1	Cip1-interacting zinc finger protein
12.9659	11.6161	11.8087	12.5853	15.9176	15.7751	15.2806	15.6615	14.8783	14.9652	14.5699	14.6678	Homo sapiens	+	Ctrl_High	+	Ctrl_Low	+	High_Low	4.19734	0.000146982	-3.41468	-9.84031	3.57219	0.000597826	-2.52629	-7.6121	2.78192	0.00773984	0.888389	5.40742	8	5.68e-16	0	Q8WWK9	CKAP2	Cytoskeleton-associated protein 2
10.9385	11.6066	NaN	13.1084	14.8755	14.1358	13.8189	14.2248	13.3983	13.4713	12.9256	12.7249	Homo sapiens	+	Ctrl_High			+	High_Low	1.97843	0.0126789	-2.37927	-3.98205	1.07699	0.0601779	-1.24553	-2.15462	2.12686	0.0165553	1.13374	3.95823	8	5.06e-21	0	Q8IYA6	CKAP2L	Cytoskeleton-associated protein 2-like
18.9209	18.9122	18.8364	18.9249	19.1617	19.1446	19.0767	19.0506	19.2133	19.2149	19.2247	19.2	Homo sapiens	+	Ctrl_High	+	Ctrl_Low	+	High_Low	3.09193	0.00132462	-0.20983	-6.20332	5.19446	0	-0.314596	-14.6344	2.08184	0.0181654	-0.104766	-3.86827	101	4.49e-25	0	Q14008	CKAP5	Cytoskeleton-associated protein 5
17.5753	17.6941	17.7629	17.73	17.8418	17.8319	17.7636	17.7694	17.8781	17.9502	18.0089	17.8254	Homo sapiens	+	Ctrl_High	+	Ctrl_Low			1.29112	0.0453881	-0.111112	-2.43013	2.10875	0.00811712	-0.225102	-3.92192	1.34683	0.0561444	-0.113991	-2.52478	36	5.73e-19	0	Q7Z460	CLASP1	CLIP-associating protein 1
17.4046	17.7403	17.6944	17.7249	18.1105	18.0537	17.7622	17.7427	18.0536	18.0289	18.0304	17.9006	Homo sapiens			+	Ctrl_Low			1.16493	0.0598918	-0.276219	-2.21783	2.23617	0.00633741	-0.362337	-4.18126	0.365454	0.425867	-0.0861177	-0.84392	18	5.53e-22	0	O75122	CLASP2	CLIP-associating protein 2
16.9139	16.7577	17.0734	16.5102	16.3069	16.2987	16.5174	16.391	16.2541	16.1676	16.6375	16.9448	Homo sapiens	+	Ctrl_High					1.80706	0.0165612	0.435269	3.34094	0.703319	0.142795	0.312755	1.44715	0.27066	0.532776	-0.122514	-0.655896	16	1.05e-17	0	Q96S66	CLCC1	Chloride channel CLIC-like protein 1
19.0065	18.8014	18.6422	18.5036	17.3425	17.5293	17.6084	17.6018	12.4399	18.1508	17.6446	17.6756	Homo sapiens	+	Ctrl_High	+	Ctrl_Low			4.1803	0.000278351	1.21794	9.77271	2.34149	0.0052388	0.914775	4.87943	0.327976	0.465106	1.04277	0.77109	6	5.46e-10	0	P51790	CLCN3	H(+)/Cl(-) exchange transporter 3
15.5861	15.4547	14.9951	14.5499	13.875	14.0229	14.3862	14.3012	14.3042	13.847	14.9026	14.1604	Homo sapiens	+	Ctrl_High	+	Ctrl_Low			2.04002	0.0114817	1.0001	3.78566	1.74562	0.0161986	1.04259	3.46409	0.255908	0.550743	-0.157187	-0.625385	5	8.8e-11	0	P51797	CLCN6	H(+)/Cl(-) exchange transporter 6
19.698	19.4115	19.3374	19.168	19.1345	18.998	18.8339	18.8451	18.8056	18.4512	18.6615	18.7805	Homo sapiens	+	Ctrl_High	+	Ctrl_Low			1.85444	0.0151144	0.450862	3.42939	2.74715	0.00203652	0.729031	5.32304	1.38051	0.0535961	0.278168	2.58234	11	5.91e-22	0	P51798	CLCN7	H(+)/Cl(-) exchange transporter 7
18.4308	18.2689	18.3269	18.2211	14.6511	14.9643	14.2505	14.7266	14.5743	14.0241	14.5389	14.2062	Homo sapiens	+	Ctrl_High	+	Ctrl_Low			6.42286	0	3.6638	23.6226	6.89156	0	3.97608	28.3179	0.774493	0.168201	0.312274	1.56735	9	3.99e-15	0	O75508	CLDN11	Claudin-11
11.0019	11.921	11.2	13.8181	9.99243	9.15521	9.98705	9.67792	11.9014	10.3369	8.93034	13.8428	Homo sapiens	+	Ctrl_High					1.83773	0.015603	2.28208	3.39809	1.04715	0.0645097	2.35161	2.22899	0.701301	0.196048	-1.54972	-1.44372	2	1.1e-13	0	Q96B33	CLDN23	Claudin-23
14.4295	15.1732	15.3575	15.3502	13.5788	13.6808	13.3054	13.6405	14.2783	13.8868	13.2924	13.2715	Homo sapiens	+	Ctrl_High	+	Ctrl_Low			3.18906	0.00114152	1.5262	6.46995	2.26445	0.0060303	1.39533	4.24007	0.199901	0.626604	-0.130873	-0.505705	6	4.15e-11	0	O14967	CLGN	Calmegin
21.1473	21.2886	21.0464	21.1037	21.0409	21.194	21.1589	21.4257	21.0732	20.9234	20.9072	20.9357	Homo sapiens			+	Ctrl_Low	+	High_Low	0.248362	0.495083	-0.0583529	-0.609627	1.56515	0.0225195	0.186624	2.90328	1.47612	0.0456556	0.244977	2.74731	29	5.06e-19	0	Q9Y696	CLIC4	Chloride intracellular channel protein 4
17.4366	17.6308	17.5491	17.4405	17.6159	17.4449	17.5375	17.6248	17.6191	17.5761	17.6824	17.6623	Homo sapiens			+	Ctrl_Low			0.273011	0.463892	-0.0414696	-0.660724	1.21532	0.0446689	-0.120696	-2.3023	0.822718	0.151186	-0.079226	-1.64818	49	5.56e-18	0	P30622	CLIP1	CAP-Gly domain-containing linker protein 1
17.7954	18.1193	17.8704	17.8839	18.2328	18.1509	18.2507	18.1701	17.9904	18.0419	18.1892	18.1401	Homo sapiens	+	Ctrl_High					2.06282	0.011041	-0.283911	-3.83058	1.07939	0.0598693	-0.173159	-2.07514	1.13096	0.0805273	0.110752	2.16107	48	1.99e-22	0	Q9UDT6	CLIP2	CAP-Gly domain-containing linker protein 2
14.9968	14.5496	14.774	15.1575	12.4255	12.5606	12.2079	13.009	13.0682	13.3692	14.7651	13.174	Homo sapiens	+	Ctrl_High	+	Ctrl_Low			4.44884	0.000188552	2.47147	13.8236	2.77957	0.00197297	1.65082	7.5352	1.2891	0.0618656	-1.04336	-2.4267	1	2.36e-06	0.000157654	Q96DZ5	CLIP3	CAP-Gly domain-containing linker protein 3
19.9987	19.2363	19.5987	19.6187	18.643	18.3824	19.2687	19.3893	19.5068	19.5109	19.4582	19.2985	Homo sapiens	+	Ctrl_High					1.27327	0.0471551	0.692252	2.39993	0.468855	0.258218	0.169504	1.03693	1.09965	0.0859647	-0.522748	-2.10887	1	6.36e-08	0	Q96JQ2	CLMN	Calmin
18.3382	17.8519	18.3897	18.0501	17.1367	17.5443	17.0238	17.2332	16.3954	16.2415	16.1059	16.459	Homo sapiens	+	Ctrl_High	+	Ctrl_Low	+	High_Low	2.80827	0.00262423	0.922996	5.47199	4.78527	0	1.85705	12.4512	3.31018	0.0037037	0.934056	6.81489	8	2.44e-15	0	Q9H6B4	CLMP	CXADR-like membrane protein
17.4305	17.3613	17.1331	17.1774	16.4632	16.401	15.8515	16.0368	15.9657	15.9009	15.2091	15.7267	Homo sapiens	+	Ctrl_High	+	Ctrl_Low			3.26151	0.001	1.08743	6.67457	3.83249	0.000398671	1.57497	8.47988	1.13186	0.0803971	0.487535	2.16258	6	5.3e-19	0	Q13286	CLN3	Battenin
16.1042	15.6602	15.6363	16.2396	15.8876	15.9007	15.6388	16.0373	15.564	15.1383	14.9753	15.7284	Homo sapiens			+	Ctrl_Low			0.0916167	0.774439	0.043942	0.251513	1.26485	0.0397515	0.558578	2.3857	1.41271	0.0505108	0.514636	2.63764	4	7.52e-12	0	O75503	CLN5	Ceroid-lipofuscinosis neuronal protein 5
16.2623	16.2552	15.8376	16.01	15.3434	15.252	15.8891	16.0878	15.4075	15.8844	15.5958	15.8027	Homo sapiens			+	Ctrl_Low			1.00949	0.0827336	0.448189	1.95894	1.51631	0.0245007	0.418684	2.81743	0.0445818	0.900534	-0.029506	-0.127857	2	2.03e-17	0	P54105	CLNS1A	Methylosome subunit pICln
16.4816	16.2723	16.6272	16.5098	16.1317	16.2808	16.1751	16.1759	16.3249	16.3241	16.2342	16.3737	Homo sapiens	+	Ctrl_High			+	High_Low	1.89544	0.0142591	0.281895	3.50671	1.03226	0.0666979	0.158509	1.99677	1.54507	0.0403917	-0.123385	-2.86789	10	1.58e-14	0	Q9H078	CLPB	Mitochondrial disaggregase
16.1284	15.8514	16.239	16.0796	13.9359	13.9974	12.9146	13.8352	14.5757	14.7764	15.1861	13.3619	Homo sapiens			+	Ctrl_Low			0	1	NaN	0	2.22869	0.00647458	1.19368	5.34479	0.866155	0.137015	-0.804248	-1.72068	1	1.39e-08	0	Q16740	CLPP	ATP-dependent Clp protease proteolytic subunit
19.2824	19.0804	19.1649	19.047	18.9399	18.8417	18.982	19.0031	18.8542	18.8931	19.0333	18.9107	Homo sapiens	+	Ctrl_High	+	Ctrl_Low			1.71869	0.0194486	0.202017	3.1785	1.83214	0.013676	0.22087	3.38764	0.134974	0.729099	0.0188532	0.357624	23	1.18e-16	0	O96005	CLPTM1	Putative lipid scramblase CLPTM1
18.0269	17.8394	17.6912	17.6297	17.7045	17.745	17.2879	17.4728	17.4484	17.3837	17.5145	17.6514	Homo sapiens			+	Ctrl_Low			0.891409	0.105849	0.244221	1.76274	1.5191	0.0243452	0.297299	2.82231	0.169811	0.671309	0.0530782	0.438492	10	6.83e-15	0	Q96KA5	CLPTM1L	Lipid scramblase CLPTM1L
17.6889	17.6613	17.9163	17.7607	17.2059	17.165	16.9344	17.1056	17.208	17.2405	17.3131	17.4471	Homo sapiens	+	Ctrl_High	+	Ctrl_Low			3.66445	0.00057047	0.654132	7.91061	2.95012	0.00157315	0.454647	5.82923	1.32966	0.0577668	-0.199485	-2.49554	22	9.35e-21	0	O76031	CLPX	ATP-dependent Clp protease ATP-binding subunit clpX-like
NaN	12.5615	12.6766	12.6498	9.79287	10.4481	8.70053	13.5915	13.8299	12.6454	10.3921	12.8857	Homo sapiens	+	Ctrl_High					2.36716	0.0059039	2.98216	5.83707	0.123254	0.687966	0.340201	0.337202	0.682997	0.203568	-1.80502	-1.41257	1	4.19e-09	0	O94985	CLSTN1	Calsyntenin-1
18.9252	19.0847	19.0315	19.122	19.3625	19.4242	19.2494	19.2651	19.6215	19.5902	19.5503	19.5601	Homo sapiens	+	Ctrl_High	+	Ctrl_Low	+	High_Low	2.51331	0.00439595	-0.284463	-4.77873	4.65116	0	-0.539688	-11.8049	2.91913	0.00576508	-0.255224	-5.74977	41	7.25e-24	0	O75153	CLUH	Clustered mitochondria protein homolog
18.7687	18.6704	18.5054	18.8297	18.4268	18.4246	18.3134	18.6403	18.1016	17.9612	17.5115	17.9963	Homo sapiens	+	Ctrl_High	+	Ctrl_Low	+	High_Low	1.3104	0.0437467	0.242292	2.4628	2.77692	0.00196707	0.800926	5.39523	2.04341	0.019088	0.558633	3.79232	9	4.68e-15	0	Q96DG6	CMBL	Carboxymethylenebutenolidase homolog
20.268	20.051	19.9549	19.8631	20.2822	20.4068	20.5365	20.6975	20.1011	19.957	20.0857	20.0844	Homo sapiens	+	Ctrl_High			+	High_Low	1.9399	0.0132709	-0.446509	-3.59143	0.0890372	0.769396	-0.0228095	-0.244981	2.36615	0.0125986	0.4237	4.45549	18	4.31e-15	0	P30085	CMPK1	UMP-CMP kinase
17.1097	16.8163	16.9846	16.8154	17.8598	17.6593	17.5672	17.4199	17.4051	17.4248	17.5449	17.4155	Homo sapiens	+	Ctrl_High	+	Ctrl_Low			3.0017	0.00158788	-0.695064	-5.96326	3.22271	0.00115833	-0.516065	-6.56437	0.933332	0.118496	0.178999	1.83245	10	1.95e-12	0	Q5EBM0	CMPK2	UMP-CMP kinase 2
17.9641	17.5174	17.6767	17.8218	18.9502	19.0059	18.7517	19.0055	18.7664	18.5917	18.6612	18.6765	Homo sapiens	+	Ctrl_High	+	Ctrl_Low	+	High_Low	4.34521	0.000171254	-1.18331	-10.445	3.99698	0.000461538	-0.928932	-9.07117	1.95679	0.0209611	0.254382	3.62384	21	1.04e-19	0	P51911	CNN1	Calponin-1
21.1428	21.0704	21.0809	21.1293	21.4128	21.5661	21.4623	21.5224	21.392	21.3734	21.376	21.4331	Homo sapiens	+	Ctrl_High	+	Ctrl_Low	+	High_Low	4.26784	0.00016	-0.385042	-10.1245	4.85439	0	-0.287796	-12.797	1.4354	0.0489006	0.0972457	2.67675	38	1.28e-23	0	Q99439	CNN2	Calponin-2
20.2432	20.2182	20.1505	20.1535	20.9191	20.9862	20.7795	21.0125	20.7614	20.632	20.5709	20.628	Homo sapiens	+	Ctrl_High	+	Ctrl_Low	+	High_Low	4.86265	0	-0.733024	-12.839	4.19218	0	-0.456745	-9.81982	2.24283	0.0149169	0.276279	4.19507	30	9.17e-20	0	Q15417	CNN3	Calponin-3
15.3396	13.7919	14.5096	14.4862	12.7807	11.8131	11.3885	12.084	12.9531	12.368	11.1096	14.5441	Homo sapiens	+	Ctrl_High	+	Ctrl_Low			2.95383	0.00189824	2.51526	5.83879	2.00858	0.00998127	2.38825	4.05217	0.418344	0.377076	-0.727151	-0.943938	4	9.52e-17	0	Q8NE01	CNNM3	Metal transporter CNNM3
16.2047	16.455	16.2739	16.2454	16.4765	16.1482	16.3251	16.2206	16.6409	16.4748	16.5628	16.4184	Homo sapiens			+	Ctrl_Low	+	High_Low	0.00799197	1	0.00214815	0.0238233	1.68015	0.0181978	-0.229476	-3.10861	1.43715	0.0488111	-0.231625	-2.67978	11	9.4e-25	0	Q9H9A5	CNOT10	CCR4-NOT transcription complex subunit 10
19.906	19.6914	19.8584	19.8391	19.6746	19.5577	19.5799	19.5488	19.4959	19.3322	19.3906	19.5055	Homo sapiens	+	Ctrl_High	+	Ctrl_Low	+	High_Low	2.28281	0.00700929	0.233437	4.2785	3.12093	0.00132554	0.39263	6.28202	1.68881	0.0307653	0.159193	3.12426	34	2.92e-19	0	P09543	CNP	2'
18.0559	18.153	17.9323	18.0104	17.2464	17.5974	17.4532	17.8561	16.9896	16.956	16.6144	16.9653	Homo sapiens	+	Ctrl_High	+	Ctrl_Low	+	High_Low	1.98062	0.0126803	0.499642	3.66983	4.58826	0	1.15661	11.5127	2.24879	0.0148199	0.656965	4.20743	10	4.73e-22	0	Q9Y2B0	CNPY2	Protein canopy homolog 2
16.4186	16.2461	16.2251	16.2802	15.5866	15.5983	15.5882	15.876	15.3368	15.4538	15.3562	15.6974	Homo sapiens	+	Ctrl_High	+	Ctrl_Low			3.55131	0.000846271	0.630216	7.54588	3.94625	0.000442804	0.831428	8.88507	0.938554	0.117213	0.201211	1.84113	9	7.61e-24	0	Q9BT09	CNPY3	Protein canopy homolog 3
17.9493	17.733	17.568	17.8004	17.6632	17.7039	17.65	17.5922	17.6629	17.4363	17.4558	17.5716	Homo sapiens			+	Ctrl_Low			0.640462	0.183329	0.110378	1.33973	1.28962	0.0379868	0.231056	2.42757	1.08734	0.0883089	0.120678	2.08838	10	2.89e-22	0	Q96F85	CNRIP1	CB1 cannabinoid receptor-interacting protein 1
14.4474	15.4047	14.8258	14.7829	14.3021	14.169	14.2643	14.4628	14.4247	14.5275	14.3935	14.3222	Homo sapiens	+	Ctrl_High					1.46067	0.0316644	0.565675	2.7205	1.15745	0.0510285	0.448221	2.20533	0.779041	0.166366	-0.117454	-1.575	1	1.86e-20	0	Q6PJW8	CNST	Consortin
19.523	19.2662	19.3941	19.3104	18.6396	18.6749	18.5965	18.4898	18.2161	18.0786	18.3147	18.2986	Homo sapiens	+	Ctrl_High	+	Ctrl_Low	+	High_Low	4.5101	0.00019788	0.773204	11.1589	5.20181	0	1.14642	14.6768	2.83938	0.00616812	0.373213	5.54894	55	5.62e-21	0	P78357	CNTNAP1	Contactin-associated protein 1
13.0214	13.0647	13.6991	13.6753	12.9658	13.3607	14.0689	13.6846	14.2953	14.0778	13.8163	14.1046	Homo sapiens			+	Ctrl_Low			0.778141	0.135221	-0.511638	-1.68807	1.81899	0.013974	-0.708379	-3.36313	1.13923	0.0796907	-0.553479	-2.17487	1	8.5e-05	0.00139211	Q8N137	CNTROB	Centrobin
14.4585	14.6099	14.6265	14.3117	13.3699	13.3439	13.0774	13.2447	13.5248	13.0179	13.081	12.3794	Homo sapiens	+	Ctrl_High	+	Ctrl_Low			4.02384	0.000383562	1.271	11.3053	3.04376	0.0014512	1.50086	6.07427	0.478213	0.326624	0.258172	1.05393	1	2.63e-11	0	Q86WW8	COA5	Cytochrome c oxidase assembly factor 5
14.4452	14.1341	14.7313	14.5482	10.9954	12.0483	13.8296	5.07437	12.04	12.2115	12.4945	14.485	Homo sapiens	+	Ctrl_High					1.61478	0.0234943	6.42982	3.52781	0.706839	0.141539	1.11642	1.54856	0.544454	0.279503	-2.32086	-1.17244	2	1.32e-06	0.000157654	Q96BR5	COA7	Cytochrome c oxidase assembly factor 7
16.1644	16.3084	16.1621	16.2806	16.5655	16.2932	16.4415	16.3418	16.326	16.4034	16.402	16.4603	Homo sapiens	+	Ctrl_High	+	Ctrl_Low			1.35904	0.0390522	-0.181633	-2.54563	1.93493	0.0115448	-0.169082	-3.5819	0.0675817	0.853818	0.0125508	0.189578	17	8.8e-19	0	Q8WTW3	COG1	Conserved oligomeric Golgi complex subunit 1
15.9933	15.9327	15.8377	16.2276	15.4474	15.2531	15.6772	15.7595	15.8345	15.8366	15.9123	15.5888	Homo sapiens	+	Ctrl_High					1.77143	0.0179319	0.46353	3.27507	0.962475	0.0779686	0.204763	1.88086	0.987899	0.107026	-0.258767	-1.92308	7	1.93e-15	0	Q96MW5	COG8	Conserved oligomeric Golgi complex subunit 8
18.3106	18.6439	18.5362	18.7565	18.52	19.2251	19.1535	18.5041	19.3468	19.3324	19.4547	19.4487	Homo sapiens			+	Ctrl_Low	+	High_Low	0.632404	0.186524	-0.288889	-1.32585	3.78101	0.000385852	-0.833851	-8.30185	1.47304	0.0457276	-0.544962	-2.74196	8	1.75e-08	0	P12107	COL11A1	Collagen alpha-1(XI) chain
20.1995	20.0298	20.1002	19.9972	19.7837	19.8484	19.7195	19.7691	19.4457	19.3947	19.4846	19.5712	Homo sapiens	+	Ctrl_High	+	Ctrl_Low	+	High_Low	2.93512	0.00196357	0.301486	5.79068	4.34245	0	0.607606	10.4334	3.26753	0.00368159	0.30612	6.6918	136	2.48e-23	0	Q99715	COL12A1	Collagen alpha-1(XII) chain
18.3304	18.2843	18.5792	18.2985	17.7647	17.4755	17.7432	17.589	17.4259	17.391	17.6746	17.608	Homo sapiens	+	Ctrl_High	+	Ctrl_Low			3.53773	0.000834835	0.730009	7.50306	3.88683	0.000415225	0.848212	8.67138	0.570677	0.263061	0.118204	1.21859	20	6.36e-20	0	Q07092	COL16A1	Collagen alpha-1(XVI) chain
18.5598	18.6442	18.6119	18.4581	19.3111	19.3234	19.2159	19.0603	19.0405	19.0205	19.3194	18.9566	Homo sapiens	+	Ctrl_High	+	Ctrl_Low			3.98158	0.000362069	-0.65918	-9.0143	2.90868	0.00163149	-0.515779	-5.72316	0.689071	0.201165	0.143401	1.42291	25	3.31e-18	0	P39060	COL18A1	Collagen alpha-1(XVIII) chain
22.0493	22.564	22.4515	22.3306	23.4786	23.3684	23.4339	23.1773	23.5819	23.5158	23.8013	23.007	Homo sapiens	+	Ctrl_High	+	Ctrl_Low			3.65262	0.000563847	-1.01569	-7.87176	2.86236	0.00175743	-1.12767	-5.60628	0.2533	0.553679	-0.111981	-0.619951	110	1.84e-21	0	P02452	COL1A1	Collagen alpha-1(I) chain
20.8892	21.253	21.0508	20.9889	22.0217	21.9447	21.9099	21.6846	21.9533	21.8097	22.1737	21.5524	Homo sapiens	+	Ctrl_High	+	Ctrl_Low			3.69271	0.000590278	-0.844743	-8.00398	2.80645	0.00188326	-0.826795	-5.46753	0.0418748	0.906696	0.0179482	0.120419	98	1.61e-20	0	P08123	COL1A2	Collagen alpha-2(I) chain
21.0829	21.375	21.4886	21.3651	22.1775	22.0745	22.3549	22.1581	22.4729	22.2726	22.6395	22.1464	Homo sapiens	+	Ctrl_High	+	Ctrl_Low			3.76847	0.000305455	-0.863354	-8.25897	3.56715	0.000664865	-1.05492	-7.59607	0.763094	0.172678	-0.191567	-1.54818	13	2.9e-13	0	P02458	COL2A1	Collagen alpha-1(II) chain
19.8378	20.2078	19.9787	19.9752	20.5355	20.4862	20.4182	20.1432	20.4195	20.4539	20.6085	20.1003	Homo sapiens	+	Ctrl_High	+	Ctrl_Low			1.83935	0.0155858	-0.395901	-3.40112	1.62649	0.0201714	-0.395671	-3.01223	0.000554072	0.998484	0.000229836	0.00166563	59	3.06e-21	0	P02461	COL3A1	Collagen alpha-1(III) chain
15.6874	15.5653	15.7508	16.0785	16.1993	16.617	16.9096	16.6662	16.3713	16.523	16.5483	16.8535	Homo sapiens	+	Ctrl_High	+	Ctrl_Low			2.38792	0.00563099	-0.827514	-4.50242	2.77435	0.00196119	-0.803509	-5.38897	0.046928	0.896672	0.0240054	0.134273	11	3.39e-19	0	P02462	COL4A1	Collagen alpha-1(IV) chain
16.0092	15.9026	15.823	15.4482	16.5977	16.6044	16.7104	16.7834	15.9989	16.0811	16.1029	16.72	Homo sapiens	+	Ctrl_High					3.29168	0.00101882	-0.878221	-6.7613	1.08556	0.0590446	-0.430023	-2.08541	1.39269	0.0523652	0.448197	2.60323	10	1.52e-17	0	P08572	COL4A2	Collagen alpha-2(IV) chain
17.2634	16.2521	15.8077	15.4757	16.741	17.2966	17.6895	17.829	17.059	16.8079	15.3606	17.4273	Homo sapiens	+	Ctrl_High					1.38679	0.0366851	-1.18931	-2.5931	0.331377	0.37383	-0.463966	-0.777774	0.682141	0.204362	0.725341	1.41111	3	3.96e-09	0	Q01955	COL4A3	Collagen alpha-3(IV) chain
18.3901	18.1808	18.2114	18.1031	19.5402	19.4895	19.3756	19.2528	19.1527	19.0724	19.298	19.1499	Homo sapiens	+	Ctrl_High	+	Ctrl_Low	+	High_Low	4.99591	0	-1.19318	-13.5335	4.76032	0	-0.946888	-12.3285	1.67604	0.0315882	0.246294	3.10119	45	3.6e-20	0	P20908	COL5A1	Collagen alpha-1(V) chain
19.6946	19.7911	19.9738	19.8351	20.9732	20.7773	20.8908	20.7275	20.848	20.754	21.0295	20.7069	Homo sapiens	+	Ctrl_High	+	Ctrl_Low			4.83312	0	-1.01855	-12.6897	4.47391	0	-1.01093	-10.9985	0.028963	0.932802	0.00762224	0.0843983	40	1.69e-17	0	P05997	COL5A2	Collagen alpha-2(V) chain
14.4735	14.6599	14.9932	14.6006	16.9559	16.9597	17.012	16.8871	16.4658	16.5377	16.9205	16.4648	Homo sapiens	+	Ctrl_High	+	Ctrl_Low	+	High_Low	5.99011	0	-2.27189	-19.9709	4.7578	0	-1.91542	-12.3162	1.7201	0.0294729	0.356472	3.18107	15	5.95e-18	0	P25940	COL5A3	Collagen alpha-3(V) chain
21.8728	21.7556	21.857	21.7065	21.8611	21.9313	21.9574	21.8465	21.9227	21.8613	22.0008	22.0321	Homo sapiens			+	Ctrl_Low			1.0921	0.0697215	-0.101068	-2.0963	1.51181	0.0246015	-0.156242	-2.80954	0.545357	0.279096	-0.0551734	-1.17403	77	2.26e-18	0	P12109	COL6A1	Collagen alpha-1(VI) chain
22.5301	22.3449	22.4714	22.3975	22.4447	22.5842	22.712	22.6348	22.6504	22.5585	22.7215	22.8548	Homo sapiens			+	Ctrl_Low			1.199	0.0551164	-0.157979	-2.2749	1.88681	0.0122929	-0.260329	-3.49037	0.56996	0.263381	-0.102351	-1.21733	58	7.67e-26	0	P12110	COL6A2	Collagen alpha-2(VI) chain
21.9063	21.9363	21.9281	21.8282	22.2282	22.2462	22.236	22.1021	22.145	22.1973	22.2812	22.1791	Homo sapiens	+	Ctrl_High	+	Ctrl_Low			3.45291	0.000976023	-0.303434	-7.2402	3.66551	0.000350877	-0.300975	-7.91409	0.0187288	0.957434	0.00245953	0.0551729	320	1.25e-27	0	P12111	COL6A3	Collagen alpha-3(VI) chain
17.76	17.7865	17.7589	17.7001	19.0764	19.1518	18.9985	18.9809	19.0755	19.0917	19.2043	19.1791	Homo sapiens	+	Ctrl_High	+	Ctrl_Low			7.04673	0	-1.30055	-30.0664	7.64128	0	-1.38626	-37.8125	0.85215	0.14158	-0.0857124	-1.69733	80	3.54e-21	0	Q02388	COL7A1	Collagen alpha-1(VII) chain
17.3098	17.0959	17.1048	16.9209	15.5496	15.5646	14.9332	15.6135	14.954	14.8587	15.544	15.825	Homo sapiens	+	Ctrl_High	+	Ctrl_Low			4.08814	0.000258373	1.69261	9.41423	3.49566	0.000628352	1.8124	7.37173	0.163097	0.681125	0.119786	0.423177	5	2.88e-09	0	P27658	COL8A1	Collagen alpha-1(VIII) chain
15.3555	NaN	15.4754	15.1632	14.695	14.4929	14.7864	15.0371	15.5206	15.5808	15.9762	16.4901	Homo sapiens	+	Ctrl_High			+	High_Low	1.88255	0.0146094	0.578484	3.76387	1.01208	0.0696175	-0.560553	-2.03686	2.40931	0.0118158	-1.13904	-4.54885	3	0.000277066	0.0069121	P20849	COL9A1	Collagen alpha-1(IX) chain
19.9774	19.9422	20.0611	19.955	19.653	19.7709	19.7869	19.7328	19.6507	19.6206	19.7426	19.7738	Homo sapiens	+	Ctrl_High	+	Ctrl_Low			3.08634	0.00138229	0.248044	6.18825	3.14502	0.0013399	0.287003	6.34797	0.356365	0.436256	0.038959	0.82642	39	5.08e-23	0	Q8NBJ5	COLGALT1	Procollagen galactosyltransferase 1
17.1237	16.8726	17.3317	17.0002	16.9029	16.8395	17.0329	16.8083	16.918	16.5697	16.7423	16.8621	Homo sapiens			+	Ctrl_Low			0.852393	0.115154	0.186171	1.69774	1.32216	0.0357224	0.309013	2.48279	0.640376	0.224384	0.122842	1.33958	9	1.13e-14	0	Q9H0A8	COMMD4	COMM domain-containing protein 4
15.9477	14.9609	15.8358	15.2534	15.1422	15.2631	15.0198	15.0688	13.8955	14.3846	14.0871	13.534	Homo sapiens			+	Ctrl_Low	+	High_Low	0.769286	0.137284	0.375956	1.5586	2.6801	0.00233426	1.52412	5.16291	3.08192	0.00489764	1.14816	6.17632	1	1.28e-09	0	Q86VX2	COMMD7	COMM domain-containing protein 7
19.4936	19.5459	19.6955	19.5488	19.5409	19.3344	19.4432	19.4871	19.1639	19.2928	19.1205	19.2956	Homo sapiens			+	Ctrl_Low	+	High_Low	0.996787	0.0849544	0.119529	1.93784	2.88267	0.00167488	0.352761	5.65731	2.00799	0.0198651	0.233232	3.72299	30	1.43e-22	0	P21964	COMT	Catechol O-methyltransferase
21.0927	21.0059	21.0834	21.068	21.3066	21.3545	21.3224	21.2837	21.2395	21.2553	21.2594	21.2718	Homo sapiens	+	Ctrl_High	+	Ctrl_Low	+	High_Low	4.32311	0.00016568	-0.254268	-10.3525	4.08276	0.000176101	-0.193952	-9.39367	1.99579	0.0201667	0.0603156	3.69925	135	1.14e-22	0	P53621	COPA	Coatomer subunit alpha
19.6578	20.0527	19.9663	19.9806	20.1039	20.1089	20.1647	20.2029	20.1019	20.283	20.2063	20.0216	Homo sapiens	+	Ctrl_High	+	Ctrl_Low			1.35748	0.0392182	-0.230742	-2.54296	1.20183	0.0460162	-0.238818	-2.27965	0.0453389	0.899619	-0.00807619	-0.12993	91	2.19e-21	0	P53618	COPB1	Coatomer subunit beta
21.5598	21.4174	21.4622	21.4641	21.6462	21.6538	21.73	21.7078	21.6529	21.6111	21.7285	21.7826	Homo sapiens	+	Ctrl_High	+	Ctrl_Low			2.91731	0.00200379	-0.208577	-5.74512	2.37786	0.00485897	-0.217907	-4.48069	0.0773066	0.83679	-0.00933027	-0.214934	82	3.83e-19	0	P35606	COPB2	Coatomer subunit beta'
20.2311	20.3214	20.3506	20.3633	20.6984	20.6092	20.6485	20.5567	20.5348	20.6517	20.6743	20.5946	Homo sapiens	+	Ctrl_High	+	Ctrl_Low			3.49325	0.000877345	-0.311609	-7.36426	3.33414	0.00105856	-0.297264	-6.88484	0.123921	0.749918	0.0143452	0.331194	73	2.49e-22	0	Q9Y678	COPG1	Coatomer subunit gamma-1
17.674	17.5512	17.4327	17.476	17.3184	17.2833	17.4979	16.8229	17.003	16.2208	17.2285	16.9903	Homo sapiens			+	Ctrl_Low			1.02022	0.0809771	0.302847	1.97676	1.60352	0.0211689	0.672843	2.97128	0.679654	0.205764	0.369996	1.40686	9	1.61e-24	0	Q9BT78	COPS4	COP9 signalosome complex subunit 4
17.9276	17.9668	18.0376	17.8638	17.5482	17.789	17.7971	17.8207	17.7053	17.8134	17.6297	17.7508	Homo sapiens	+	Ctrl_High	+	Ctrl_Low			1.54062	0.0279781	0.210219	2.86006	2.25559	0.00616047	0.224162	4.22158	0.0665027	0.855754	0.0139427	0.186739	22	2.79e-17	0	Q92905	COPS5	COP9 signalosome complex subunit 5
17.9268	17.8543	18.072	17.9579	17.5776	17.7698	17.5326	17.4596	17.5377	17.476	17.5622	17.7981	Homo sapiens	+	Ctrl_High	+	Ctrl_Low			2.4254	0.00536664	0.367846	4.58393	2.28592	0.00573751	0.35927	4.28501	0.0304565	0.93037	-0.00857687	-0.0886121	21	3.11e-17	0	Q7L5N1	COPS6	COP9 signalosome complex subunit 6
17.2385	17.0624	17.4172	17.3504	17.1584	17.2488	16.5107	16.5929	17.0154	16.8062	16.6085	16.3859	Homo sapiens			+	Ctrl_Low			0.973593	0.0882822	0.389403	1.89933	1.95632	0.0110305	0.563114	3.62295	0.315481	0.479562	0.173711	0.746396	7	7.78e-14	0	Q9P299	COPZ2	Coatomer subunit zeta-2
19.8149	19.5988	19.6504	19.8257	19.7047	19.8004	19.6786	19.6338	19.33	19.3738	19.3573	19.4983	Homo sapiens			+	Ctrl_Low	+	High_Low	0.0981971	0.760934	0.0180755	0.268057	2.54634	0.0030064	0.332592	4.85326	3.06734	0.0048217	0.314517	6.13719	25	2.9e-18	0	Q9BR76	CORO1B	Coronin-1B
17.5305	17.6409	17.5139	17.6555	17.2228	17.3434	17.2479	17.1942	16.8855	17.1174	17.2576	17.2322	Homo sapiens	+	Ctrl_High	+	Ctrl_Low			3.31007	0.00094898	0.333145	6.81457	2.60884	0.00273445	0.462035	4.99634	0.686556	0.202668	0.12889	1.41863	10	1.41e-09	0	Q9UQ03	CORO2B	Coronin-2B
16.8025	16.4436	17.1964	16.8603	13.6541	16.6479	14.0075	17.3516	17.3132	17.571	10.5914	17.37	Homo sapiens			+	Ctrl_Low			0.213843	0.545147	-0.17404	-0.550678	1.54984	0.0230899	-0.592379	-3.05713	0.0535901	0.883613	-0.296119	-0.152338	2	8.81e-08	0	Q9Y6N1	COX11	Cytochrome c oxidase assembly protein COX11
15.5912	15.4067	15.6914	15.7494	13.5364	13.9373	14.1133	13.9289	13.5654	14.3633	13.9012	14.1422	Homo sapiens	+	Ctrl_High	+	Ctrl_Low			4.71154	0	1.73073	12.0919	3.88298	0.000414508	1.61665	8.65768	0.217235	0.601089	-0.114078	-0.543446	7	8.99e-13	0	Q7KZN9	COX15	Cytochrome c oxidase assembly protein COX15 homolog
17.8897	17.7642	17.4316	17.3337	17.2757	17.0754	17.01	17.0049	17.2457	16.6378	16.9288	17.3997	Homo sapiens	+	Ctrl_High	+	Ctrl_Low			1.89097	0.0143483	0.513307	3.49824	1.37058	0.0325086	0.551798	2.56534	0.0763921	0.837498	0.0384912	0.212567	4	9.59e-13	0	Q5RI15	COX20	Cytochrome c oxidase assembly protein COX20
21.1003	21.1683	21.0742	21.0713	20.0976	20.2583	20.4343	20.6214	20.6367	20.4276	20.35	20.5689	Homo sapiens	+	Ctrl_High	+	Ctrl_Low			3.20753	0.00109134	0.750598	6.52164	3.92322	0.00043088	0.607719	8.80171	0.501507	0.308888	-0.142879	-1.09594	18	7.46e-21	0	P13073	COX4I1	Cytochrome c oxidase subunit 4 isoform 1
16.9084	16.506	17.1307	16.6974	15.7466	15.4084	15.7002	15.745	15.6802	15.5021	15.6908	16.1143	Homo sapiens	+	Ctrl_High	+	Ctrl_Low			3.49773	0.000883721	1.16055	7.37814	2.89351	0.00165563	1.06378	5.6847	0.258837	0.54667	-0.096765	-0.631473	6	5.44e-07	0	P10606	COX5B	Cytochrome c oxidase subunit 5B
19.1345	19.2691	19.2155	19.2009	18.4037	18.6274	18.7803	18.8633	18.7441	18.5178	18.5531	18.7643	Homo sapiens	+	Ctrl_High	+	Ctrl_Low			2.66387	0.00343087	0.536318	5.12465	3.71168	0.000363086	0.560188	8.06719	0.0715659	0.845983	0.02387	0.200016	13	1.33e-15	0	P09669	COX6C	Cytochrome c oxidase subunit 6C
18.7927	17.9453	18.3125	17.7391	17.4974	17.6275	17.1267	17.1556	16.619	16.3994	17.2936	17.1493	Homo sapiens	+	Ctrl_High	+	Ctrl_Low			1.74135	0.0187335	0.845584	3.21985	2.2656	0.00585366	1.33205	4.24247	1.01907	0.101418	0.486468	1.97485	2	5.71e-12	0	P14406	COX7A2	Cytochrome c oxidase subunit 7A2
15.7741	15.6238	15.2519	15.3491	14.9233	14.431	13.9609	14.0713	14.1489	14.0814	14.7503	15.3062	Homo sapiens	+	Ctrl_High	+	Ctrl_Low			1.93854	0.0133446	1.06138	3.8904	1.60728	0.0210539	0.928015	2.97798	0.25594	0.55079	-0.225131	-0.625453	1	1.86e-06	0.000157654	O14548	COX7A2L	Cytochrome c oxidase subunit 7A-related protein
14.1523	15.0017	16.0059	15.4993	13.0687	13.0154	14.322	14.2451	14.5205	14.9759	14.7559	14.0419	Homo sapiens	+	Ctrl_High					1.51478	0.0289827	1.50197	2.81475	0.638061	0.167414	0.591247	1.3356	1.16399	0.0760532	-0.910728	-2.21626	5	1.73e-09	0	Q9UI42	CPA4	Carboxypeptidase A4
19.2478	19.0697	18.9527	18.876	18.3816	17.7778	17.6219	18.5763	17.6215	18.4802	18.4255	19.0205	Homo sapiens	+	Ctrl_High					2.08569	0.0104701	0.947166	3.87592	1.13605	0.0530432	0.649638	2.16956	0.345788	0.446874	-0.297528	-0.805926	1	2.53e-05	0.000313529	P15086	CPB1	Carboxypeptidase B
19.63	19.8289	19.7224	19.5223	18.5415	18.7236	18.5725	18.6764	18.3113	18.4981	18.5176	18.6015	Homo sapiens	+	Ctrl_High	+	Ctrl_Low			4.97054	0	1.04742	13.3986	4.95787	0	1.19378	13.3317	1.00936	0.102703	0.146363	1.95872	43	2.23e-21	0	O75976	CPD	Carboxypeptidase D
12.9195	12.5076	13.6616	13.1045	13.9582	13.8889	14.4569	14.1361	13.7147	14.1437	14.9197	13.8916	Homo sapiens	+	Ctrl_High	+	Ctrl_Low			2.10675	0.0100896	-1.06173	-3.91791	1.6909	0.0176929	-1.1191	-3.12805	0.0695844	0.849367	-0.057374	-0.194834	3	0.000113464	0.00200216	Q7Z5Q1	CPEB2	Cytoplasmic polyadenylation element-binding protein 2
13.5158	12.604	14.6671	13.574	15.511	15.6114	15.4851	15.4082	15.3888	15.2523	15.0009	15.3176	Homo sapiens	+	Ctrl_High	+	Ctrl_Low	+	High_Low	2.3921	0.00561159	-1.91367	-4.51146	2.06371	0.00881084	-1.64965	-3.83233	1.507	0.0427825	0.264013	2.80114	7	5.95e-16	0	Q17RY0	CPEB4	Cytoplasmic polyadenylation element-binding protein 4
17.1963	16.675	16.9034	16.5312	16.4785	16.2001	16.2657	16.3972	16.0504	15.8262	16.1419	16.4712	Homo sapiens	+	Ctrl_High	+	Ctrl_Low			1.67792	0.0208453	0.49111	3.10459	1.92644	0.0117457	0.704017	3.56567	0.698893	0.196836	0.212907	1.43963	8	1.32e-11	0	P14384	CPM	Carboxypeptidase M
19.102	18.6387	18.8145	18.7327	18.4573	18.5625	18.5534	18.662	18.4035	18.2691	18.5181	18.5665	Homo sapiens	+	Ctrl_High	+	Ctrl_Low			1.28969	0.0454356	0.263214	2.42769	1.72501	0.0166691	0.382674	3.19001	0.749356	0.177901	0.119461	1.52504	17	2.04e-17	0	Q99829	CPNE1	Copine-1
17.5232	16.9567	17.0966	17.0343	16.7763	16.8109	16.6675	16.8392	16.5897	16.7289	16.6224	16.6426	Homo sapiens	+	Ctrl_High	+	Ctrl_Low	+	High_Low	1.54485	0.0277802	0.379215	2.86751	2.09344	0.00835915	0.506769	3.89135	1.42616	0.0494674	0.127554	2.66081	12	1.2e-13	0	Q96FN4	CPNE2	Copine-2
20.0429	19.744	19.8944	19.8533	19.5134	19.4206	19.6033	19.4956	19.4013	19.398	19.3197	19.4162	Homo sapiens	+	Ctrl_High	+	Ctrl_Low	+	High_Low	2.69113	0.00329334	0.375432	5.189	3.57629	0.000601915	0.499853	7.62516	1.54544	0.0404051	0.124421	2.86854	34	1.75e-27	0	O75131	CPNE3	Copine-3
17.0952	16.8464	16.7088	16.7505	16.6208	16.5441	16.372	16.7558	16.0458	16.0523	16.2079	16.0238	Homo sapiens			+	Ctrl_Low	+	High_Low	1.2431	0.0503428	0.277071	2.34903	3.68172	0.00035503	0.767779	7.96756	2.78675	0.00741144	0.490708	5.41923	11	3.32e-21	0	Q9UBL6	CPNE7	Copine-7
18.925	18.2012	19.2209	18.4504	18.0987	17.9566	18.2817	18.1992	18.1278	17.5043	17.0597	18.1043	Homo sapiens			+	Ctrl_Low			1.24629	0.0500455	0.565348	2.35439	1.56322	0.0226282	1.00034	2.89989	0.812442	0.154409	0.434997	1.63099	4	2.39e-11	0	Q86YQ8	CPNE8	Copine-8
18.5355	18.5023	18.6703	18.5537	17.9547	18.0975	17.9413	17.9661	18.0718	18.2017	17.789	18.0615	Homo sapiens	+	Ctrl_High	+	Ctrl_Low			4.51685	0.000199288	0.575571	11.189	2.89061	0.00168456	0.534456	5.67736	0.169302	0.67238	-0.0411143	-0.437336	23	4.67e-21	0	P36551	CPOX	Oxygen-dependent coproporphyrinogen-III oxidase
16.6438	16.4656	16.5656	16.3672	17.0472	17.0428	16.997	17.042	16.5389	16.4292	16.4356	16.6592	Homo sapiens	+	Ctrl_High			+	High_Low	3.84299	0.000327485	-0.521718	-8.51659	0.021817	0.961277	-0.0051775	-0.0640572	4.06829	0.00133333	0.51654	9.33857	6	5.93e-16	0	Q9Y646	CPQ	Carboxypeptidase Q
15.8683	16.2269	15.823	15.9301	15.5342	15.4245	15.3044	15.3786	15.586	15.9111	15.5763	15.531	Homo sapiens	+	Ctrl_High	+	Ctrl_Low			2.76279	0.00287446	0.551615	5.36088	1.31105	0.0363938	0.310958	2.46392	1.27952	0.06281	-0.240657	-2.41049	5	4.74e-14	0	P31327	CPS1	Carbamoyl-phosphate synthase [ammonia]
17.9045	17.8216	17.8709	17.7828	17.5796	17.7	17.705	17.6157	17.8291	17.8554	17.8226	18.1387	Homo sapiens	+	Ctrl_High			+	High_Low	2.49587	0.00480286	0.194876	4.73968	0.355072	0.350211	-0.0664649	-0.823922	1.71865	0.0294179	-0.261341	-3.17842	27	6.91e-18	0	Q10570	CPSF1	Cleavage and polyadenylation specificity factor subunit 1
17.6245	17.2253	17.3188	17.1938	17.0004	17.014	16.8222	16.9425	17.0425	16.8836	16.5847	16.7999	Homo sapiens	+	Ctrl_High	+	Ctrl_Low			1.98559	0.0125427	0.39581	3.67945	2.01937	0.00984644	0.512904	3.74518	0.512885	0.300737	0.117095	1.11633	10	3.35e-15	0	O95639	CPSF4	Cleavage and polyadenylation specificity factor subunit 4
19.3227	19.0089	19.3146	19.1787	18.5866	18.6812	18.7612	18.786	18.7035	18.7115	18.7932	19.036	Homo sapiens	+	Ctrl_High	+	Ctrl_Low			2.94848	0.00187984	0.502472	5.825	1.99279	0.0103605	0.395202	3.69341	0.557303	0.270854	-0.10727	-1.1951	33	5.33e-19	0	P50416	CPT1A	Carnitine O-palmitoyltransferase 1
18.6115	18.3225	18.0739	18.0046	17.9915	18.0026	17.9182	17.9389	17.549	17.5593	17.4447	18.0399	Homo sapiens			+	Ctrl_Low			1.08678	0.070259	0.290326	2.08744	1.70857	0.0171765	0.604917	3.1601	1.23569	0.0676216	0.31459	2.33655	18	3.28e-19	0	P23786	CPT2	Carnitine O-palmitoyltransferase 2
20.9024	20.6633	20.6546	20.6963	20.3197	20.4428	20.4934	20.4864	20.2328	20.0716	20.2464	20.3607	Homo sapiens	+	Ctrl_High	+	Ctrl_Low	+	High_Low	2.21525	0.00830513	0.293563	4.13806	3.02029	0.00151361	0.501254	6.01213	1.55926	0.0398996	0.20769	2.89289	25	8.12e-17	0	P29373	CRABP2	Cellular retinoic acid-binding protein 2
17.1059	17.2171	17.0717	17.1665	16.6544	16.49	16.4689	16.5437	16.3707	16.0678	16.1764	16.3708	Homo sapiens	+	Ctrl_High	+	Ctrl_Low	+	High_Low	4.57268	0.000208955	0.601058	11.4413	4.45966	0	0.8939	10.9359	1.84567	0.0240083	0.292842	3.41294	20	1.21e-19	0	P43155	CRAT	Carnitine O-acetyltransferase
14.3483	15.9159	15.9773	15.757	13.7792	14.0488	13.8997	14.0877	14.8296	14.8763	14.5459	13.8884	Homo sapiens	+	Ctrl_High					2.11435	0.0100491	1.54579	3.93313	1.12448	0.0546332	0.964571	2.15027	1.29598	0.0612882	-0.581222	-2.43836	5	1.01e-15	0	Q92793	CREBBP	CREB-binding protein
16.6866	16.824	16.7847	16.4968	15.99	15.8582	15.3755	15.5779	15.8187	15.8986	15.9788	16.0238	Homo sapiens	+	Ctrl_High	+	Ctrl_Low			3.15687	0.00123007	0.997588	6.3806	3.96102	0.000450281	0.768019	8.93892	0.781	0.165713	-0.229569	-1.57829	19	7.64e-21	0	Q9NZV1	CRIM1	Cysteine-rich motor neuron 1 protein
18.0281	17.9982	17.7161	18.0563	18.1087	18.4257	17.9905	18.0023	17.5941	17.7078	17.5003	17.519	Homo sapiens			+	Ctrl_Low	+	High_Low	0.686036	0.165191	-0.182143	-1.41775	2.16038	0.00741628	0.369383	4.02591	2.57965	0.00947982	0.551527	4.92918	11	8.98e-17	0	P52943	CRIP2	Cysteine-rich protein 2
13.0534	12.857	13.2429	13.1056	13.9626	14.0587	14.028	13.9006	13.7732	13.797	13.7008	13.8524	Homo sapiens	+	Ctrl_High	+	Ctrl_Low	+	High_Low	4.37337	0.000175549	-0.922774	-10.5638	3.79133	0.000388979	-0.716172	-8.33729	2.32998	0.0140614	0.206602	4.37814	12	3.71e-19	0	Q9H0B8	CRISPLD2	Cysteine-rich secretory protein LCCL domain-containing 2
18.9545	18.8285	18.5969	18.6612	18.6193	18.7856	18.6479	18.7938	18.555	18.4793	18.3856	18.5239	Homo sapiens			+	Ctrl_Low	+	High_Low	0.207909	0.553132	0.048635	0.523223	1.66417	0.0190729	0.27434	3.0798	2.0753	0.0182462	0.225705	3.8553	19	4.29e-22	0	P46108	CRK	Adapter molecule crk
19.4305	19.455	19.1867	19.4279	18.5279	18.9197	18.7652	19.2009	18.5292	18.7416	18.4431	18.5749	Homo sapiens	+	Ctrl_High	+	Ctrl_Low			1.82527	0.0159576	0.521603	3.37482	3.98445	0.000456274	0.802841	9.02487	0.926672	0.119595	0.281238	1.82138	15	5.57e-15	0	P46109	CRKL	Crk-like protein
21.5562	21.1558	21.481	21.2278	21.1246	21.0907	21.3299	21.2636	21.0998	20.818	21.0894	21.1008	Homo sapiens			+	Ctrl_Low			0.655064	0.177201	0.152977	1.36481	1.47933	0.0263865	0.328189	2.7529	1.00425	0.10341	0.175211	1.95024	3	3.19e-12	0	Q5TZA2	CROCC	Rootletin
19.9114	19.8475	19.9199	19.8269	19.8215	19.8605	20.042	20.0504	19.627	19.4	19.6181	19.6643	Homo sapiens			+	Ctrl_Low	+	High_Low	0.474805	0.27637	-0.0671635	-1.04775	2.45735	0.00411707	0.2991	4.65414	2.305	0.0143487	0.366263	4.32521	27	3.56e-15	0	O75718	CRTAP	Cartilage-associated protein
17.8339	17.6413	17.6974	17.5648	17.5068	17.8844	17.7096	17.554	16.4967	16.6535	16.9941	16.8848	Homo sapiens			+	Ctrl_Low	+	High_Low	0.0720066	0.823187	0.0206256	0.201167	3.49597	0.000629156	0.927028	7.37266	3.1745	0.00478924	0.906403	6.4294	10	1.19e-15	0	P02511	CRYAB	Alpha-crystallin B chain
17.8745	17.8507	17.9328	17.9323	17.2342	17.3591	17.3674	17.2138	17.4489	17.2683	17.5367	17.5853	Homo sapiens	+	Ctrl_High	+	Ctrl_Low			4.94767	0	0.603942	13.2781	3.02024	0.00151224	0.437785	6.01201	1.07017	0.0911421	-0.166157	-2.05979	29	4.65e-14	0	Q9Y4K1	CRYBG1	Beta/gamma crystallin domain-containing protein 1
18.4476	18.9006	19.1067	18.8936	18.0413	17.9956	18.3057	18.2889	18.5657	18.842	18.4684	18.8557	Homo sapiens	+	Ctrl_High			+	High_Low	2.25602	0.00745055	0.679285	4.22249	0.398794	0.311467	0.15419	0.907313	2.21181	0.0153956	-0.525095	-4.13097	6	2.79e-08	0	Q68DQ2	CRYBG3	Very large A-kinase anchor protein
23.6793	23.6071	23.6381	23.6494	23.2342	23.1476	23.2701	23.2082	23.2632	23.1925	23.1697	23.3699	Homo sapiens	+	Ctrl_High	+	Ctrl_Low			5.14674	0	0.428427	14.3623	3.78709	0.00038835	0.394653	8.32271	0.268208	0.535207	-0.0337744	-0.650851	25	7.36e-21	0	Q08257	CRYZ	Quinone oxidoreductase
17.9838	18.2692	18.1143	18.3562	17.6168	17.9984	17.8777	18.032	18.4428	18.1408	17.9126	18.1331	Homo sapiens	+	Ctrl_High					1.26906	0.0474882	0.299653	2.39281	0.0610539	0.844879	0.0235481	0.172319	0.984837	0.107518	-0.276104	-1.918	11	2.5e-17	0	O95825	CRYZL1	Quinone oxidoreductase-like protein 1
22.1259	21.8696	22.1376	22.0508	21.4553	21.4676	21.5619	21.5676	21.7998	21.6631	21.7319	21.9151	Homo sapiens	+	Ctrl_High	+	Ctrl_Low	+	High_Low	3.61656	0.000616372	0.532874	7.75445	1.77317	0.0152744	0.2685	3.27828	2.29357	0.0145396	-0.264374	-4.3011	35	6.87e-18	0	O75390	CS	Citrate synthase
19.2051	19.0527	19.1374	19.0926	19.3471	19.4323	19.5533	19.5534	19.6089	19.6039	19.699	19.8455	Homo sapiens	+	Ctrl_High	+	Ctrl_Low	+	High_Low	2.9485	0.00188167	-0.349588	-5.82505	3.89447	0.00041958	-0.567363	-8.69861	1.55136	0.040305	-0.217774	-2.87897	51	1.88e-20	0	O75534	CSDE1	Cold shock domain-containing protein E1
19.7088	19.4678	19.3709	19.6198	19.8375	19.8501	19.7932	19.8993	19.8502	19.9228	19.8221	20.0682	Homo sapiens	+	Ctrl_High	+	Ctrl_Low			2.07367	0.0107414	-0.303219	-3.85206	2.14656	0.00762069	-0.373976	-3.99794	0.557269	0.270769	-0.0707569	-1.19504	17	1.02e-22	0	P48729	CSNK1A1	Casein kinase I isoform alpha
17.0252	16.7725	17.005	16.906	16.5288	16.3566	16.281	16.2209	16.5228	16.4062	16.5779	16.6308	Homo sapiens	+	Ctrl_High	+	Ctrl_Low			3.22731	0.00104202	0.580365	6.57735	2.7064	0.00219574	0.392775	5.22531	1.20286	0.0715349	-0.18759	-2.28137	11	1.5e-15	0	Q9Y6M4	CSNK1G3	Casein kinase I isoform gamma-3
17.5451	17.7314	17.5428	17.7346	17.5685	17.6561	17.7009	17.7823	17.9923	17.9306	17.8225	17.9688	Homo sapiens			+	Ctrl_Low	+	High_Low	0.218348	0.537459	-0.038476	-0.545847	2.32962	0.00530635	-0.290062	-4.37739	2.29973	0.0143909	-0.251586	-4.31409	41	2.44e-24	0	P68400	CSNK2A1	Casein kinase II subunit alpha
17.9568	17.6412	17.5809	17.2251	17.024	17.3027	17.0551	17.2992	16.9298	16.5341	17.0655	17.0614	Homo sapiens	+	Ctrl_High	+	Ctrl_Low			1.36962	0.0380867	0.430781	2.56371	1.94408	0.0113846	0.703308	3.59944	0.951235	0.114064	0.272526	1.86219	9	4.31e-14	0	P67870	CSNK2B	Casein kinase II subunit beta
20.6963	20.9069	20.8551	20.6732	18.9431	18.9424	18.8493	18.6287	18.9856	18.6661	18.7707	18.6926	Homo sapiens	+	Ctrl_High	+	Ctrl_Low			6.07804	0	1.94203	20.6652	6.19458	0	2.00411	21.6218	0.243359	0.567703	0.062077	0.599119	65	4.78e-19	0	Q6UVK1	CSPG4	Chondroitin sulfate proteoglycan 4
21.0978	20.8981	20.8702	20.9128	21.801	21.7877	22.1151	22.0523	21.6185	21.6976	21.1722	21.9683	Homo sapiens	+	Ctrl_High	+	Ctrl_Low			4.24407	0.000156863	-0.994297	-10.0279	2.08027	0.00858875	-0.669374	-3.86516	0.883927	0.131517	0.324922	1.75029	20	2.66e-19	0	P21291	CSRP1	Cysteine and glycine-rich protein 1
18.3354	18.3343	18.066	18.2064	18.9001	18.6329	18.5135	18.564	17.8518	17.6781	17.2552	17.8867	Homo sapiens	+	Ctrl_High	+	Ctrl_Low	+	High_Low	2.09148	0.0103209	-0.417077	-3.88743	1.93456	0.0115396	0.567613	3.5812	2.95502	0.00536877	0.984689	5.84185	20	4.98e-21	0	Q16527	CSRP2	Cysteine and glycine-rich protein 2
20.0977	20.0893	19.9992	20.0953	19.6123	19.9502	19.9452	19.9979	19.435	19.7889	19.3594	19.787	Homo sapiens			+	Ctrl_Low			1.09973	0.0685571	0.193944	2.109	2.20056	0.00691897	0.47782	4.10786	1.01359	0.101815	0.283876	1.96575	10	2.35e-15	0	P04080	CSTB	Cystatin-B
17.4945	17.3756	17.4058	17.4228	17.3331	17.3319	17.3285	17.284	17.5146	17.3167	17.0964	17.6659	Homo sapiens	+	Ctrl_High					2.03651	0.011614	0.105336	3.77876	0.0748732	0.808359	0.0262952	0.208628	0.261581	0.542942	-0.0790405	-0.637164	17	8.29e-18	0	Q05048	CSTF1	Cleavage stimulation factor subunit 1
17.3784	17.3001	17.4372	17.2378	16.4958	16.6911	16.6288	16.4866	16.4284	16.5208	16.5795	16.5634	Homo sapiens	+	Ctrl_High	+	Ctrl_Low			4.57107	0.000208178	0.762803	11.434	5.21255	0	0.815367	14.7389	0.376774	0.413997	0.0525641	0.865583	8	4.48e-21	0	Q13363	CTBP1	C-terminal-binding protein 1
18.7573	18.454	18.531	18.4998	18.224	18.2742	18.2322	18.2256	18.3647	18.4573	18.355	18.3084	Homo sapiens	+	Ctrl_High	+	Ctrl_Low	+	High_Low	2.47534	0.00513441	0.321539	4.69398	1.35882	0.0334059	0.189174	2.54525	2.13113	0.0166225	-0.132365	-3.96683	14	1.64e-16	0	P56545	CTBP2	C-terminal-binding protein 2
20.033	19.6576	19.5255	19.6375	20.4557	20.3697	20.5248	20.4568	20.0416	19.6978	20.1013	20.3462	Homo sapiens	+	Ctrl_High			+	High_Low	3.1733	0.00112442	-0.738338	-6.42608	0.987393	0.0738141	-0.333298	-1.92224	1.59028	0.03828	0.405041	2.94776	12	1.79e-17	0	Q96CG8	CTHRC1	Collagen triple helix repeat-containing protein 1
16.5177	16.806	16.6906	16.9721	17.5795	17.661	17.4335	17.5291	17.3395	17.5801	17.148	17.1731	Homo sapiens	+	Ctrl_High	+	Ctrl_Low			3.5443	0.000838612	-0.804193	-7.52375	2.18789	0.00705028	-0.563587	-4.08193	1.14299	0.0790587	0.240605	2.18116	16	7.35e-18	0	O43310	CTIF	CBP80/20-dependent translation initiation factor
20.4378	20.2857	20.3842	20.2803	20.4497	20.4866	20.6259	20.5208	20.4353	20.5328	20.5414	20.6237	Homo sapiens	+	Ctrl_High	+	Ctrl_Low			1.73752	0.0188105	-0.173745	-3.21286	1.84737	0.013286	-0.186266	-3.41613	0.0837473	0.823418	-0.0125208	-0.231502	77	7.6e-18	0	P35221	CTNNA1	Catenin alpha-1
18.4265	18.8924	18.7113	18.6132	18.9131	18.9034	18.9173	18.9818	18.8137	18.9068	18.8478	18.7894	Homo sapiens	+	Ctrl_High			+	High_Low	1.45601	0.0319157	-0.268059	-2.71242	0.900197	0.090296	-0.178575	-1.77736	1.55084	0.04034	0.0894842	2.87805	51	1.93e-22	0	P35222	CTNNB1	Catenin beta-1
17.9521	17.8887	17.9267	17.9004	17.8743	17.9528	17.9646	18.0125	18.0472	18.0908	18.1992	18.1748	Homo sapiens			+	Ctrl_Low	+	High_Low	0.484964	0.26962	-0.0340748	-1.06614	2.82511	0.00180715	-0.211014	-5.51357	2.08497	0.0181143	-0.176939	-3.87449	15	1.83e-22	0	Q8WYA6	CTNNBL1	Beta-catenin-like protein 1
18.6241	18.7413	18.8524	18.683	18.6434	18.5385	18.5954	18.5183	18.6078	18.7573	18.7042	18.6435	Homo sapiens	+	Ctrl_High					1.44058	0.032891	0.15129	2.68571	0.342208	0.363106	0.0469961	0.798958	1.27147	0.0638575	-0.104294	-2.39689	68	5.39e-20	0	O60716	CTNND1	Catenin delta-1
19.4457	19.2623	19.2807	19.3007	20.642	20.6506	20.6032	20.6229	20.6239	20.6527	20.6379	20.734	Homo sapiens	+	Ctrl_High	+	Ctrl_Low			7.06614	0	-1.30735	-30.2925	6.82326	0	-1.33983	-27.5804	0.566034	0.26566	-0.0324807	-1.21045	45	1.7e-22	0	P17812	CTPS1	CTP synthase 1
18.5196	18.3662	18.3183	18.3828	18.8417	18.8944	18.5281	18.5749	18.4232	18.2627	18.054	18.8458	Homo sapiens	+	Ctrl_High					1.65666	0.021589	-0.313032	-3.06629	0.000586903	1	0.000305653	0.00176426	0.815102	0.15338	0.313337	1.63544	8	5.48e-12	0	Q9NRF8	CTPS2	CTP synthase 2
17.079	17.0446	17.0213	17.0689	16.7684	16.826	16.7012	16.7495	16.9597	16.8303	17.1005	17.1638	Homo sapiens	+	Ctrl_High			+	High_Low	4.26893	0.000160458	0.292167	10.129	0.209763	0.526854	0.0398664	0.527259	1.73068	0.028516	-0.2523	-3.20035	17	8.48e-17	0	Q6PD62	CTR9	RNA polymerase-associated protein CTR9 homolog
18.3272	18.0003	17.9856	17.7586	17.8416	18.1263	18.0131	18.0416	17.2823	17.071	17.4551	17.3464	Homo sapiens			+	Ctrl_Low	+	High_Low	0.0321778	0.92981	0.0122757	0.0934531	2.665	0.00242818	0.729209	5.12731	3.41681	0.00334545	0.716933	7.13065	13	1.7e-20	0	P10619	CTSA	Lysosomal protective protein
21.9681	21.8917	21.8653	21.8399	22.1559	22.1869	21.9951	22.1554	21.7009	21.6584	21.5953	21.7597	Homo sapiens	+	Ctrl_High	+	Ctrl_Low	+	High_Low	2.39122	0.00560789	-0.232098	-4.50956	2.51937	0.00318888	0.212669	4.79235	3.69497	0.00288525	0.444767	8.0115	37	3.13e-22	0	P07858	CTSB	Cathepsin B
17.9922	17.6789	18.135	17.9954	18.5343	18.7053	18.5898	18.7638	18.6764	18.4139	18.6283	18.8308	Homo sapiens	+	Ctrl_High	+	Ctrl_Low			3.14923	0.00122172	-0.697947	-6.35956	2.74366	0.00203207	-0.686994	-5.31461	0.0376152	0.916347	0.0109525	0.108637	21	3e-16	0	P53634	CTSC	Dipeptidyl peptidase 1
21.6869	21.4526	21.5316	21.4671	21.4139	21.3483	21.4382	21.4643	21.0113	20.8853	20.9201	21.1824	Homo sapiens			+	Ctrl_Low	+	High_Low	1.03628	0.0783119	0.118373	2.00345	3.11492	0.00131911	0.534767	6.26565	2.96668	0.00534237	0.416393	5.87202	38	1.28e-17	0	P07339	CTSD	Cathepsin D
19.6536	19.0827	19.1091	19.0281	17.274	17.2524	17.373	17.6033	16.6949	16.4988	16.6909	17.2246	Homo sapiens	+	Ctrl_High	+	Ctrl_Low	+	High_Low	4.48711	0.000195122	1.84271	11.0567	4.5689	0	2.44105	11.4241	1.8446	0.0239917	0.598339	3.41095	15	5.75e-24	0	P43235	CTSK	Cathepsin K
20.4162	19.7604	19.95	19.9119	18.2422	18.7068	18.4659	18.7525	18.3864	18.0466	18.8478	18.5884	Homo sapiens	+	Ctrl_High	+	Ctrl_Low			3.68034	0.000585198	1.46775	7.96299	3.37108	0.00108295	1.54233	6.99382	0.136697	0.726797	0.0745821	0.361709	15	8.22e-20	0	P07711	CTSL	Procathepsin L
16.4355	16.0339	16.7123	16.0497	15.6458	15.6476	15.9436	15.7658	15.8044	15.8398	16.0987	16.3831	Homo sapiens	+	Ctrl_High					1.69094	0.020384	0.55715	3.12812	0.620489	0.174753	0.276392	1.30529	0.945571	0.115498	-0.280758	-1.85278	2	7.23e-15	0	P25774	CTSS	Cathepsin S
15.5955	15.3485	15.4989	14.3187	12.7896	13.2705	14.6427	11.5915	10.1465	13.5001	13.1446	13.1511	Homo sapiens	+	Ctrl_High					2.00933	0.0122256	2.16036	4.63269	0	1	5.04388	0	0.236298	0.576936	0.587989	0.584207	3	4.92e-15	0	O60911	CTSV	Cathepsin L2
14.8774	15.0279	14.9296	15.3093	14.7266	14.7833	14.4152	14.9161	14.8565	14.1517	13.6134	13.5801	Homo sapiens			+	Ctrl_Low			1.19865	0.05515	0.325788	2.2743	1.69678	0.0174672	0.985666	3.1387	1.08258	0.0893843	0.659878	2.08045	2	1.43e-17	0	Q9NWM3	CUEDC1	CUE domain-containing protein 1
16.9847	17.3089	17.3887	17.3723	17.0031	16.8821	16.6962	16.8747	17.25	17.2521	17.0735	17.0249	Homo sapiens	+	Ctrl_High			+	High_Low	1.89865	0.014262	0.399594	3.5128	0.458412	0.265148	0.113519	1.01789	1.78775	0.0254378	-0.286075	-3.30517	33	3.79e-23	0	Q13619	CUL4A	Cullin-4A
18.9931	18.9999	18.9394	18.8176	19.2869	19.3416	19.3985	19.3372	19.2433	19.2724	19.3227	19.3179	Homo sapiens	+	Ctrl_High	+	Ctrl_Low			3.81317	0.000316981	-0.403556	-8.41267	3.56741	0.000665765	-0.351559	-7.59688	0.883941	0.131578	0.0519977	1.75031	76	3.51e-24	0	Q13620	CUL4B	Cullin-4B
18.7024	18.6193	18.6298	18.5952	18.6081	18.5505	18.5187	18.5108	18.3486	18.3869	18.3996	18.5227	Homo sapiens	+	Ctrl_High	+	Ctrl_Low	+	High_Low	1.51054	0.0292568	0.0896583	2.80733	2.6235	0.00265138	0.222239	5.03031	1.6396	0.0350758	0.13258	3.03568	21	1.16e-24	0	Q93034	CUL5	Cullin-5
17.9728	18.1983	18.17	18.2113	17.835	17.6797	17.6824	17.7265	17.7936	17.8549	17.8312	17.5449	Homo sapiens	+	Ctrl_High	+	Ctrl_Low			3.05982	0.00146526	0.407191	6.11706	2.25014	0.00619313	0.381904	4.21024	0.117295	0.760864	-0.0252867	-0.315154	23	1.14e-18	0	Q14999	CUL7	Cullin-7
20.3447	20.5634	20.5354	20.4643	20.5987	20.5035	19.8253	19.7539	20.4536	20.206	20.2203	20.2082	Homo sapiens			+	Ctrl_Low			0.648631	0.179912	0.306582	1.35377	1.41092	0.0301357	0.204927	2.63455	0.171935	0.669374	-0.101655	-0.443312	1	0.000219945	0.00648959	Q8IWT3	CUL9	Cullin-9
17.07	16.7147	16.4647	16.5323	16.1137	16.2334	16.2539	16.4733	16.6406	16.5963	16.5976	16.2365	Homo sapiens	+	Ctrl_High					1.48108	0.0306682	0.42685	2.75594	0.490218	0.2445	0.17764	1.07563	1.07575	0.0902213	-0.24921	-2.06908	7	1.87e-18	0	Q96C57	CUSTOS	Protein CUSTOS
16.2014	16.8389	16.097	16.6509	14.7002	15.2677	15.7377	15.2124	14.7597	14.7059	15.733	15.9218	Homo sapiens	+	Ctrl_High	+	Ctrl_Low			2.34102	0.00636003	1.21757	4.40168	1.73078	0.0164715	1.167	3.20054	0.0461452	0.897862	-0.0505698	-0.132135	2	3.34e-11	0	Q9NTM9	CUTC	Copper homeostasis protein cutC homolog
15.6577	15.4247	15.38	15.4108	15.3144	15.3119	15.4422	14.967	14.698	14.9759	15.1381	14.8499	Homo sapiens			+	Ctrl_Low			0.878529	0.109002	0.209412	1.7413	2.56042	0.00295866	0.552836	4.88525	1.32244	0.0584224	0.343424	2.48326	11	8.98e-21	0	Q9HCG8	CWC22	Pre-mRNA-splicing factor CWC22 homolog
16.3123	16.3853	16.3705	16.4252	16.5408	16.5059	16.2279	16.2806	16.8794	16.7246	16.8578	16.9406	Homo sapiens			+	Ctrl_Low	+	High_Low	0.066912	0.835368	-0.015429	-0.187816	4.06494	0.00017284	-0.477225	-9.32585	2.6438	0.00836019	-0.461796	-5.07759	12	4.91e-16	0	Q69YN2	CWF19L1	CWF19-like protein 1
16.2309	16.0527	16.2553	15.7462	15.5959	15.4906	14.417	15.036	14.6792	14.7745	14.5187	13.7987	Homo sapiens	+	Ctrl_High	+	Ctrl_Low			1.72882	0.0190641	0.936405	3.19696	3.20181	0.00114403	1.62848	6.50559	1.02849	0.0995018	0.692079	1.9905	2	5.2e-17	0	P10145	CXCL8	Interleukin-8
16.6656	16.4419	16.5373	16.5716	16.9979	16.9576	16.9058	16.8655	16.6899	16.5301	15.7116	16.4094	Homo sapiens	+	Ctrl_High			+	High_Low	3.34648	0.000976378	-0.377598	-6.9211	0.444348	0.274892	0.218827	0.992092	1.47226	0.0457911	0.596425	2.7406	5	1.04e-11	0	Q8TB03	CXorf38	Uncharacterized protein CXorf38
16.7085	16.7701	16.7477	16.7728	16.5442	16.4164	16.4268	16.5283	16.5824	16.6033	16.4457	16.4115	Homo sapiens	+	Ctrl_High	+	Ctrl_Low			3.51179	0.000888889	0.27083	7.42186	2.49938	0.00354783	0.239033	4.74753	0.217191	0.60104	-0.0317965	-0.543352	3	5.65e-18	0	O14569	CYB561D2	Transmembrane reductase CYB561D2
17.4897	16.7186	16.7082	16.6148	14.3903	14.3898	15.3145	15.6163	9.46552	13.2922	15.0361	15.3972	Homo sapiens	+	Ctrl_High	+	Ctrl_Low			2.69375	0.0033042	1.9551	5.19522	1.39755	0.0307651	3.58505	2.61158	0.542673	0.279597	1.62995	1.16929	5	2.92e-11	0	P00167	CYB5A	Cytochrome b5
16.66	16.0174	16.6986	16.26	15.0437	15.4704	15.709	15.9867	15.7644	15.4318	15.7642	16.0316	Homo sapiens	+	Ctrl_High	+	Ctrl_Low			1.79308	0.01705	0.856543	3.31503	1.74538	0.0161856	0.66098	3.22723	0.360361	0.431635	-0.195564	-0.834126	7	4.52e-24	0	O43169	CYB5B	Cytochrome b5 type B
19.1574	19.0593	19.1327	18.8759	18.5893	18.6824	18.4626	18.5569	18.1332	18.1196	18.0701	18.3233	Homo sapiens	+	Ctrl_High	+	Ctrl_Low	+	High_Low	3.08632	0.0013808	0.483553	6.18818	4.37912	0	0.894816	10.5883	2.91205	0.00603135	0.411263	5.73174	20	6.72e-20	0	Q9UHQ9	CYB5R1	NADH-cytochrome b5 reductase 1
17.1588	16.9934	16.9187	16.7496	16.5954	16.9254	16.5185	16.7799	16.5357	16.4376	16.5702	16.345	Homo sapiens			+	Ctrl_Low			1.03572	0.0784016	0.250324	2.00251	2.55839	0.00295675	0.48301	4.88064	1.16535	0.0760139	0.232686	2.21852	11	5.74e-18	0	Q6BCY4	CYB5R2	NADH-cytochrome b5 reductase 2
22.0035	21.9402	22.0771	21.846	21.7707	21.9023	21.7886	21.8241	21.6498	21.4055	21.4919	21.579	Homo sapiens	+	Ctrl_High	+	Ctrl_Low	+	High_Low	1.36014	0.0389394	0.145263	2.5475	3.02693	0.0014854	0.43517	6.02967	2.5203	0.0104202	0.289907	4.79445	46	3.96e-24	0	P00387	CYB5R3	NADH-cytochrome b5 reductase 3
16.6696	16.6073	16.7018	16.4023	16.3736	16.4542	16.5746	16.4144	16.1844	16.2185	16.0924	16.1484	Homo sapiens			+	Ctrl_Low	+	High_Low	0.891128	0.105853	0.141031	1.76227	3.01388	0.00149596	0.434328	5.99527	2.91633	0.00572871	0.293296	5.74264	7	3.99e-16	0	Q9BQA9	CYBC1	Cytochrome b-245 chaperone 1
17.7084	16.6117	17.9409	17.2581	14.8929	15.4399	16.9833	16.4999	16.2671	15.7957	16.6245	16.372	Homo sapiens	+	Ctrl_High	+	Ctrl_Low			1.35689	0.0392148	1.42577	2.54195	1.77291	0.0152681	1.11496	3.27779	0.248851	0.559851	-0.310806	-0.610651	5	3.9e-13	0	Q53TN4	CYBRD1	Plasma membrane ascorbate-dependent reductase CYBRD1
19.2635	19.8368	19.7736	19.6109	18.9574	19.1137	19.0613	19.2039	18.9987	18.729	19.0206	18.8532	Homo sapiens	+	Ctrl_High	+	Ctrl_Low			2.08959	0.0103368	0.537132	3.88367	2.59306	0.00280423	0.720838	4.95997	1.12515	0.0813505	0.183705	2.15138	16	7.07e-22	0	P08574	CYC1	Cytochrome c1
16.9545	16.6207	16.6598	16.4588	15.8772	15.7663	15.834	16.0115	12.4935	14.8604	15.3082	14.856	Homo sapiens	+	Ctrl_High	+	Ctrl_Low			3.3516	0.000978947	0.801172	6.93618	3.66196	0.000349854	1.66522	9.5065	1.23397	0.0675101	1.49273	2.33365	2	2.01e-06	0.000157654	Q8WWM9	CYGB	Cytoglobin
16.7556	16.0106	16.4469	16.8912	15.6852	16.045	15.8351	16.072	15.4163	16.2985	15.4831	16.0334	Homo sapiens	+	Ctrl_High	+	Ctrl_Low			1.53983	0.027975	0.616725	2.85869	1.31922	0.0358538	0.718253	2.47778	0.168667	0.673337	0.101528	0.435891	4	2.58e-16	0	Q9NQC7	CYLD	Ubiquitin carboxyl-terminal hydrolase CYLD
17.6163	17.498	17.3886	17.3048	15.5338	15.0533	15.3082	14.9216	14.5742	13.0366	13.993	14.398	Homo sapiens	+	Ctrl_High	+	Ctrl_Low	+	High_Low	5.22272	0	2.24771	14.7979	4.20161	0	3.45147	9.85732	1.76199	0.026325	1.20376	3.25771	7	8.33e-15	0	Q16678	CYP1B1	Cytochrome P450 1B1
19.5264	19.4826	20.0605	19.9186	17.9233	17.8359	17.8558	17.8202	18.6287	18.3968	18.1692	18.5191	Homo sapiens	+	Ctrl_High	+	Ctrl_Low	+	High_Low	4.89774	0	1.88822	13.0185	3.56316	0.00066218	1.31854	7.5834	2.87345	0.00623423	-0.569677	-5.63411	10	1.51e-15	0	Q02318	CYP27A1	Sterol 26-hydroxylase
15.474	15.6066	16.409	15.7089	12.4317	14.9846	14.9525	14.751	12.8906	15.1089	14.6242	14.3986	Homo sapiens			+	Ctrl_Low			1.23111	0.051501	1.51966	2.32884	1.26355	0.0399098	0.933081	2.69268	0.0104968	0.976047	0.024394	0.0312028	4	6.27e-14	0	Q7Z449	CYP2U1	Cytochrome P450 2U1
19.1646	19.0082	19.1199	18.9577	18.9921	18.972	18.9692	19.0096	18.776	18.7043	18.6786	18.8246	Homo sapiens			+	Ctrl_Low	+	High_Low	0.776921	0.135275	0.0768781	1.57143	2.78614	0.00190765	0.316719	5.41773	3.34512	0.00358011	0.239841	6.9171	25	6.23e-22	0	Q16850	CYP51A1	Lanosterol 14-alpha demethylase
15.6136	16.2563	15.1432	15.2846	15.1289	14.8036	14.4228	15.3353	13.9196	13.9661	14.8134	15.4932	Homo sapiens			+	Ctrl_Low			1.06417	0.0736642	0.651777	2.04981	1.20144	0.0460042	1.02633	2.27899	0.384326	0.406022	0.374552	0.879954	7	4.07e-10	0	O75881	CYP7B1	Cytochrome P450 7B1
18.0666	18.0288	18.1084	18.0858	18.1351	18.1156	17.9536	18.1244	17.8287	18.0131	17.8732	17.9572	Homo sapiens			+	Ctrl_Low	+	High_Low	0.0760888	0.812922	-0.00978661	-0.211781	1.86706	0.0127785	0.154354	3.45311	1.47694	0.045643	0.16414	2.74874	12	1.4e-26	0	Q9NUQ9	CYRIB	CYFIP-related Rac1 interactor B
16.6917	15.8265	16.551	16.5249	13.0232	14.4351	15.318	15.2838	15.1219	15.0621	14.5805	14.8588	Homo sapiens	+	Ctrl_High	+	Ctrl_Low			1.78249	0.0175144	1.88352	3.29547	3.20221	0.00114521	1.4927	6.50671	0.296747	0.50307	-0.390823	-0.70895	2	1.98e-10	0	Q9H1C7	CYSTM1	Cysteine-rich and transmembrane domain-containing protein 1
18.7874	18.655	18.8961	18.8922	18.4725	18.6372	18.6996	18.7193	18.6409	18.5666	18.4286	18.5669	Homo sapiens			+	Ctrl_Low			1.15466	0.0609947	0.17553	2.20065	1.92741	0.011751	0.256933	3.56753	0.525946	0.291588	0.0814023	1.13962	7	7.09e-18	0	Q9NWV4	CZIB	CXXC motif containing zinc binding protein
14.6278	14.289	14.3328	14.6771	12.7349	14.0754	13.6851	12.9782	12.7517	11.7875	14.6917	12.4099	Homo sapiens	+	Ctrl_High					1.68896	0.0203952	1.21883	3.34384	0.958217	0.078892	1.40471	1.9398	0.27048	0.532903	0.458224	0.655527	3	1.56e-12	0	Q86T65	DAAM2	Disheveled-associated activator of morphogenesis 2
16.3273	14.8687	16.0972	15.7836	7.85395	7.81952	14.8594	5.47338	12.7916	11.7168	13.9237	9.40804	Homo sapiens	+	Ctrl_High	+	Ctrl_Low			4.05424	0.000394366	8.72026	11.47	2.33699	0.00525339	4.46373	4.86756	0.627005	0.230777	-2.95847	-1.31654	11	9.53e-19	0	Q14118	DAG1	Dystroglycan 1
17.0574	17.027	17.0661	16.96	16.6524	16.7034	16.6447	16.698	16.674	16.6336	16.5829	16.7557	Homo sapiens	+	Ctrl_High	+	Ctrl_Low			4.77848	0	0.352995	12.4177	3.80223	0.000390879	0.366068	8.37483	0.123675	0.750253	0.013073	0.3306	9	5.14e-20	0	Q8NCG7	DAGLB	Diacylglycerol lipase-beta
18.3392	18.2467	18.3156	18.1247	17.8992	17.8549	17.7975	17.8986	18.1471	17.9043	17.7587	17.9832	Homo sapiens	+	Ctrl_High	+	Ctrl_Low			3.47998	0.000869814	0.393981	7.32326	1.77042	0.0153652	0.30826	3.27322	0.456911	0.344547	-0.0857215	-1.01514	15	1.53e-18	0	P51398	DAP3	Small ribosomal subunit protein mS29
16.2148	16.1065	16.0098	15.95	16.6548	16.5849	16.7274	16.6626	16.6984	16.5187	16.7832	16.683	Homo sapiens	+	Ctrl_High	+	Ctrl_Low			3.99103	0.000368421	-0.587125	-9.04917	3.5354	0.000646518	-0.600531	-7.49575	0.0771171	0.836927	-0.0134053	-0.214444	11	4.01e-13	0	O43293	DAPK3	Death-associated protein kinase 3
20.917	20.677	20.7986	20.8647	20.9308	20.9652	20.9352	20.9865	20.8536	20.8206	20.9084	20.904	Homo sapiens	+	Ctrl_High			+	High_Low	1.40368	0.035361	-0.140122	-2.6221	0.462408	0.262357	-0.057332	-1.02518	1.80351	0.025188	0.0827899	3.33436	46	9.16e-22	0	P14868	DARS1	Aspartate--tRNA ligase
18.1281	18.1461	18.2457	18.1464	17.6217	17.6035	17.4061	17.2946	17.8465	17.7972	17.8788	17.9359	Homo sapiens	+	Ctrl_High	+	Ctrl_Low	+	High_Low	3.75206	0.000526126	0.685141	8.20315	3.58242	0.0005337	0.302019	7.64474	2.40715	0.0118459	-0.383122	-4.54413	21	1.72e-21	0	Q6PI48	DARS2	Aspartate--tRNA ligase
19.6889	20.017	19.5136	19.69	19.2978	19.631	19.7424	20.0803	19.2771	19.4502	19.4252	19.4148	Homo sapiens			+	Ctrl_Low			0.0735588	0.818991	0.0395117	0.205211	1.61652	0.0207018	0.335546	2.99444	0.903886	0.126556	0.296035	1.7835	30	7.42e-28	0	Q16643	DBN1	Drebrin
16.3008	16.3505	16.746	16.5191	15.6622	15.8901	15.712	15.7215	16.0179	15.8679	15.5746	15.9938	Homo sapiens	+	Ctrl_High	+	Ctrl_Low			3.21341	0.00109654	0.732662	6.53815	2.29495	0.0056503	0.615579	4.304	0.467214	0.336123	-0.117083	-1.03395	12	4.04e-21	0	P11182	DBT	Lipoamide acyltransferase component of branched-chain alpha-keto acid dehydrogenase complex
17.1499	17.2346	17.0295	16.9113	17.5353	17.3706	17.139	17.2523	17.69	17.5583	17.4177	17.513	Homo sapiens			+	Ctrl_Low			1.15615	0.0607732	-0.242948	-2.20315	2.66278	0.00242483	-0.4634	-5.12208	1.13239	0.0803544	-0.220452	-2.16347	17	2.29e-24	0	Q9NV06	DCAF13	DDB1- and CUL4-associated factor 13
17.0065	17.0378	16.9418	17.1909	16.7238	16.8037	16.6942	16.805	16.686	16.5621	16.4762	16.8195	Homo sapiens	+	Ctrl_High	+	Ctrl_Low			2.52374	0.00432362	0.287525	4.80218	2.36732	0.00491369	0.408268	4.458	0.740634	0.181007	0.120743	1.51033	17	3e-16	0	Q5TAQ9	DCAF8	DDB1- and CUL4-associated factor 8
15.9894	15.8973	16.0447	16.0121	15.5434	15.7256	15.644	15.5036	15.183	15.3399	15.5322	15.7019	Homo sapiens	+	Ctrl_High	+	Ctrl_Low			3.17879	0.00113094	0.381723	6.44134	2.45989	0.00409035	0.546629	4.65976	0.637372	0.225868	0.164906	1.33441	7	8.79e-12	0	Q8WVC6	DCAKD	Dephospho-CoA kinase domain-containing protein
17.4625	16.975	17.3392	17.2968	17.6938	17.7741	17.7091	17.7325	17.8681	17.8303	17.7835	17.9562	Homo sapiens	+	Ctrl_High	+	Ctrl_Low	+	High_Low	2.31936	0.00659494	-0.458991	-4.35559	2.76479	0.00206366	-0.591124	-5.36573	1.76312	0.0263755	-0.132133	-3.25978	14	6.65e-15	0	P27707	DCK	Deoxycytidine kinase
16.5874	16.2862	16.3343	16.0348	15.9423	15.8938	15.7235	15.5208	13.9839	14.525	14.7184	12.8085	Homo sapiens	+	Ctrl_High	+	Ctrl_Low	+	High_Low	1.97076	0.0128199	0.540568	3.65078	2.68926	0.00223776	2.30169	5.18459	2.14999	0.0164321	1.76112	4.00487	2	3.76e-11	0	O15075	DCLK1	Serine/threonine-protein kinase DCLK1
18.2953	18.1929	18.3391	18.068	16.4083	16.3663	16.2529	16.16	15.9405	16.1292	15.8953	15.6628	Homo sapiens	+	Ctrl_High	+	Ctrl_Low	+	High_Low	6.39609	0	1.92699	23.3789	6.05221	0	2.31691	20.4588	1.89679	0.0223279	0.389915	3.50928	14	5.9e-19	0	P07585	DCN	Decorin
15.4609	16.2749	16.2157	16.2417	14.9095	14.9683	15.1437	13.7452	15.0506	15.5339	15.328	14.7921	Homo sapiens	+	Ctrl_High	+	Ctrl_Low			1.95444	0.0129577	1.3566	3.61934	1.85449	0.0129923	0.872161	3.42947	0.648213	0.220893	-0.484443	-1.35305	4	1.79e-12	0	Q8IZD4	DCP1B	mRNA-decapping enzyme 1B
17.034	17.1979	16.9258	16.8646	16.5479	16.7185	16.8513	16.819	16.6961	16.5962	16.7123	16.4298	Homo sapiens	+	Ctrl_High	+	Ctrl_Low			1.45759	0.0318712	0.271403	2.71515	2.17838	0.00717028	0.396989	4.06252	0.636954	0.226015	0.125586	1.33369	6	1.06e-17	0	Q96C86	DCPS	m7GpppX diphosphatase
16.7717	17.0809	16.9571	16.9297	16.5808	16.662	16.8712	16.8059	16.4582	15.7194	16.5143	16.6243	Homo sapiens			+	Ctrl_Low			1.17346	0.0584341	0.204866	2.2321	1.51116	0.0246307	0.60578	2.80841	0.945015	0.11563	0.400914	1.85186	11	1.33e-17	0	Q13561	DCTN2	Dynactin subunit 2
16.9929	17.2272	19.5289	17.3895	15.9403	16.4339	16.2509	16.5962	15.6738	15.7814	17.1847	13.1695	Homo sapiens	+	Ctrl_High	+	Ctrl_Low			1.30306	0.0443156	1.47931	2.45035	1.20476	0.0458272	2.33226	2.28456	0.452533	0.347713	0.852953	1.00712	2	1.5e-09	0	O75935	DCTN3	Dynactin subunit 3
18.228	18.0724	17.9979	18.3052	18.3073	18.3076	18.1671	18.052	17.8814	17.5335	17.9732	17.8373	Homo sapiens			+	Ctrl_Low	+	High_Low	0.25126	0.491251	-0.0576181	-0.615691	1.56904	0.0222926	0.344545	2.91017	1.91425	0.0218855	0.402163	3.54244	5	4.05e-17	0	Q9BTE1	DCTN5	Dynactin subunit 5
15.9828	15.8206	16.1132	15.7503	15.8429	15.9263	15.7391	15.8211	15.7053	15.6031	15.5177	15.5791	Homo sapiens			+	Ctrl_Low	+	High_Low	0.413655	0.322762	0.0843792	0.935188	1.88456	0.0123713	0.315424	3.48611	2.25159	0.014866	0.231045	4.21327	5	3.46e-18	0	Q8IWE4	DCUN1D3	DCN1-like protein 3
16.0478	16.3713	16.6319	16.3373	15.4163	16.3427	16.4081	16.2822	16.8502	16.9675	16.7781	16.8302	Homo sapiens			+	Ctrl_Low	+	High_Low	0.392287	0.340012	0.234707	0.895035	2.16871	0.00727647	-0.509441	-4.04283	1.69871	0.0304176	-0.744149	-3.1422	6	1.59e-15	0	Q9BTE7	DCUN1D5	DCN1-like protein 5
17.923	17.3636	17.9976	17.625	17.2757	17.2166	17.2458	16.8237	17.1034	17.3372	17.4124	17.4129	Homo sapiens	+	Ctrl_High	+	Ctrl_Low			1.76152	0.0182268	0.586849	3.25684	1.34499	0.0343711	0.410785	2.52165	0.654786	0.218227	-0.176064	-1.36433	10	2.34e-17	0	Q7Z4W1	DCXR	L-xylulose reductase
18.488	18.4516	18.2697	18.3815	17.8581	18.0029	17.7992	17.969	17.8335	17.4752	17.4843	17.7355	Homo sapiens	+	Ctrl_High	+	Ctrl_Low	+	High_Low	3.45928	0.000978784	0.490397	7.25968	3.53289	0.000645669	0.765569	7.48787	1.44808	0.0482188	0.275173	2.69868	25	3.51e-20	0	O94760	DDAH1	N(G)
17.4651	17.2128	17.2088	17.0215	16.7995	16.8677	16.8333	16.9316	16.0553	15.7928	16.4019	16.837	Homo sapiens	+	Ctrl_High	+	Ctrl_Low			2.08323	0.0105369	0.369008	3.87103	2.10844	0.0081131	0.955307	3.92128	1.37601	0.0540014	0.586299	2.57463	4	3.26e-22	0	O95865	DDAH2	N(G)
17.9842	17.8092	17.7442	17.8152	17.4009	17.3377	17.3448	17.3415	17.307	17.3204	17.1375	17.2931	Homo sapiens	+	Ctrl_High	+	Ctrl_Low			3.98504	0.000365217	0.481985	9.02705	3.8665	0.000408163	0.573727	8.59931	1.05085	0.0951052	0.091742	2.02766	15	2.68e-15	0	Q92466	DDB2	DNA damage-binding protein 2
16.3555	16.2486	16.2329	16.3799	16.5496	16.7036	16.3479	16.3662	16.5235	16.6552	16.6334	16.4716	Homo sapiens			+	Ctrl_Low			1.05984	0.0742972	-0.187599	-2.04261	2.4509	0.00418447	-0.266692	-4.63991	0.360531	0.431519	-0.079093	-0.834453	3	8.29e-13	0	Q5TDH0	DDI2	Protein DDI1 homolog 2
21.5327	21.4052	21.6174	21.3106	21.0233	21.3297	21.1938	21.1601	21.1645	21.1852	21.2133	21.0948	Homo sapiens	+	Ctrl_High	+	Ctrl_Low			1.69299	0.0202803	0.289799	3.13183	2.23179	0.00643358	0.302071	4.17218	0.0643154	0.860802	0.0122719	0.180967	33	2.18e-17	0	P39656	DDOST	Dolichyl-diphosphooligosaccharide--protein glycosyltransferase 48 kDa subunit
18.5977	18.5021	18.6911	18.6407	17.329	17.3454	17.1743	17.2034	17.1285	17.2468	17.151	17.1978	Homo sapiens	+	Ctrl_High	+	Ctrl_Low			6.32718	0	1.34486	22.7628	7.02029	0	1.42688	29.7611	0.804513	0.156744	0.0820141	1.61772	28	4.07e-20	0	Q16832	DDR2	Discoidin domain-containing receptor 2
18.2752	17.9139	18.4678	18.2751	17.3552	17.8605	17.8795	17.7861	17.2954	17.9624	17.5257	17.4078	Homo sapiens	+	Ctrl_High	+	Ctrl_Low			1.6375	0.0224623	0.512654	3.03192	1.98559	0.0105109	0.685196	3.67945	0.396413	0.395555	0.172542	0.902825	7	5.33e-07	0	P30046	DDT	D-dopachrome decarboxylase
19.9744	20.1115	20.061	20.0622	20.1995	20.2458	20.1602	20.1415	20.1997	20.1456	20.1329	20.2246	Homo sapiens	+	Ctrl_High	+	Ctrl_Low			1.97885	0.0126571	-0.13448	-3.6664	1.86084	0.012863	-0.123461	-3.4414	0.13046	0.73759	0.0110197	0.346877	80	4.05e-20	0	Q92499	DDX1	ATP-dependent RNA helicase DDX1
17.4758	17.3149	17.4605	17.5134	17.8681	17.5554	17.7665	17.8684	18.0007	18.1261	18.0908	18.2341	Homo sapiens	+	Ctrl_High	+	Ctrl_Low	+	High_Low	2.03562	0.0116231	-0.323423	-3.77702	4.32	0	-0.671768	-10.3395	2.12423	0.0164886	-0.348345	-3.95294	8	1.71e-21	0	Q13206	DDX10	Probable ATP-dependent RNA helicase DDX10
20.8951	20.7879	20.9538	20.9289	20.6593	20.6078	20.6689	20.6137	20.741	20.6632	20.8053	20.8312	Homo sapiens	+	Ctrl_High	+	Ctrl_Low	+	High_Low	3.16117	0.00123429	0.25399	6.3925	1.33675	0.0347453	0.131277	2.5076	1.63297	0.0352325	-0.122713	-3.02382	43	3.51e-22	0	Q92841	DDX17	Probable ATP-dependent RNA helicase DDX17
18.4672	18.4063	18.5429	18.4219	18.2075	18.3544	18.4787	18.3346	18.801	18.7206	18.8444	18.865	Homo sapiens			+	Ctrl_Low	+	High_Low	0.92963	0.0970813	0.11579	1.8263	3.65055	0.000421965	-0.348188	-7.86499	3.45437	0.00351592	-0.463978	-7.24464	29	2.25e-26	0	Q9NVP1	DDX18	ATP-dependent RNA helicase DDX18
19.2064	19.132	19.1912	19.2179	19.2884	19.3061	19.2696	19.2525	19.3285	19.2713	19.2774	19.393	Homo sapiens	+	Ctrl_High	+	Ctrl_Low			2.21247	0.00841568	-0.0923004	-4.13233	2.06516	0.00882364	-0.130691	-3.83522	0.593361	0.249218	-0.0383906	-1.25822	29	1.03e-20	0	Q9NUU7	DDX19A	ATP-dependent RNA helicase DDX19A
16.5031	16.2611	16.3025	16.4289	16.3433	16.5061	16.7382	16.4008	16.7742	16.9907	16.9291	16.9074	Homo sapiens			+	Ctrl_Low	+	High_Low	0.554271	0.226368	-0.1232	-1.18976	3.47087	0.000827068	-0.526415	-7.29522	2.19649	0.015481	-0.403215	-4.09952	15	1.37e-16	0	Q9UHI6	DDX20	Probable ATP-dependent RNA helicase DDX20
19.0593	19.0069	19.1886	18.9787	19.9823	19.8908	19.8694	19.8377	20.3757	20.3379	20.3241	20.5136	Homo sapiens	+	Ctrl_High	+	Ctrl_Low	+	High_Low	5.24973	0	-0.836697	-14.9558	6.10833	0	-1.32946	-20.9098	4.04221	0.00126316	-0.492763	-9.23997	49	2.27e-20	0	Q9NR30	DDX21	Nucleolar RNA helicase 2
18.6107	18.4871	18.52	18.4636	18.3309	18.2148	18.0737	18.0243	18.2365	18.2574	18.1194	18.3325	Homo sapiens	+	Ctrl_High	+	Ctrl_Low			2.47189	0.00511282	0.359394	4.68631	2.69278	0.00220757	0.283872	5.19293	0.403771	0.38794	-0.0755215	-0.916672	34	3.82e-21	0	Q9BUQ8	DDX23	Probable ATP-dependent RNA helicase DDX23
17.4711	17.4616	17.388	17.2349	17.469	17.4735	17.4077	17.3685	17.6061	17.4504	17.5703	17.6692	Homo sapiens			+	Ctrl_Low	+	High_Low	0.281475	0.453139	-0.0407867	-0.678027	1.38691	0.0314137	-0.185099	-2.59332	1.47672	0.0456085	-0.144312	-2.74835	29	9.71e-24	0	Q9GZR7	DDX24	ATP-dependent RNA helicase DDX24
18.8261	18.5874	18.5523	18.6342	18.4453	18.4407	18.4072	18.4529	18.6371	18.5507	18.5877	18.5442	Homo sapiens	+	Ctrl_High			+	High_Low	1.86562	0.0148763	0.213497	3.45039	0.494866	0.241886	0.0700965	1.084	3.04591	0.00465918	-0.1434	-6.08	22	1.27e-17	0	Q96GQ7	DDX27	Probable ATP-dependent RNA helicase DDX27
15.6071	15.652	15.6444	15.7351	15.1939	15.3385	14.8424	15.0301	15.7483	15.676	15.7623	15.4745	Homo sapiens	+	Ctrl_High			+	High_Low	2.63998	0.00371496	0.558417	5.06867	0.0269298	0.944846	-0.00563312	-0.0786411	2.38026	0.0126475	-0.56405	-4.48588	1	0.000201301	0.00605144	Q9NUL7	DDX28	Probable ATP-dependent RNA helicase DDX28
21.997	21.8557	22.0375	21.9563	21.8732	21.8716	21.9457	21.8671	22.1762	22.1554	22.1602	22.2714	Homo sapiens			+	Ctrl_Low	+	High_Low	0.834796	0.119508	0.0722523	1.66837	2.53008	0.00314667	-0.229132	-4.81648	4.00608	0.00123077	-0.301384	-9.10489	36	1.13e-17	0	O00148	DDX39A	ATP-dependent RNA helicase DDX39A
19.9172	19.8666	19.9799	19.8615	19.8541	19.7863	19.8059	19.781	19.9438	19.821	19.9259	19.9421	Homo sapiens	+	Ctrl_High			+	High_Low	1.66983	0.0210802	0.099494	3.08999	0.0157885	0.981969	-0.00187826	-0.04666	1.62286	0.035788	-0.101372	-3.00574	29	7.62e-26	0	Q13838	DDX39B	Spliceosome RNA helicase DDX39B
21.6659	21.5586	21.7271	21.6589	21.895	22.0806	22.1295	22.0678	22.0943	22.1423	22.1885	22.3223	Homo sapiens	+	Ctrl_High	+	Ctrl_Low			3.13089	0.00120805	-0.390587	-6.30923	3.94346	0.000441989	-0.53421	-8.87493	1.04999	0.0953015	-0.143622	-2.02624	70	2.38e-22	0	O00571	DDX3X	ATP-dependent RNA helicase DDX3X
17.6798	17.3418	17.5663	17.4217	18.1887	18.3612	18.3439	18.3498	18.2244	18.2821	18.1692	18.3519	Homo sapiens	+	Ctrl_High	+	Ctrl_Low			4.09682	0.000259615	-0.808514	-9.44747	3.95041	0.000446097	-0.754509	-8.9002	0.423718	0.372938	0.0540047	0.953941	5	1.4e-17	0	O15523	DDX3Y	ATP-dependent RNA helicase DDX3Y
18.8387	18.9845	18.8771	18.921	18.6958	18.631	18.687	18.766	18.829	18.9953	18.9257	18.9402	Homo sapiens	+	Ctrl_High			+	High_Low	2.62469	0.00392206	0.210334	5.03308	0.140071	0.651602	-0.0172443	-0.369681	2.66856	0.0083358	-0.227579	-5.13568	45	8.32e-21	0	Q86XP3	DDX42	ATP-dependent RNA helicase DDX42
19.1498	19.1833	19.0644	19.1271	19.0819	19.151	19.1259	19.0656	19.2786	19.287	19.3117	19.3152	Homo sapiens			+	Ctrl_Low	+	High_Low	0.335997	0.392256	0.0250602	0.78683	3.11526	0.00132039	-0.166998	-6.26656	3.94509	0.00111628	-0.192059	-8.88085	59	4.96e-22	0	Q7L014	DDX46	Probable ATP-dependent RNA helicase DDX46
21.5913	21.3949	21.4804	21.4638	21.6339	21.6854	21.681	21.6742	22.0088	22.0198	21.9763	22.1064	Homo sapiens	+	Ctrl_High	+	Ctrl_Low	+	High_Low	2.33572	0.00641124	-0.18602	-4.39038	4.48944	0	-0.545197	-11.067	4.67216	0.00233333	-0.359177	-11.904	59	3.46e-20	0	P17844	DDX5	Probable ATP-dependent RNA helicase DDX5
17.4875	17.3836	17.5474	17.451	17.4534	17.3457	16.995	17.05	17.7209	17.7522	17.5265	17.5294	Homo sapiens			+	Ctrl_Low	+	High_Low	1.15164	0.0616337	0.256367	2.1956	1.25503	0.0406527	-0.164869	-2.36912	1.79413	0.0253163	-0.421237	-3.31699	18	1.15e-17	0	Q9BQ39	DDX50	ATP-dependent RNA helicase DDX50
16.1423	16.1878	16.3223	16.3861	16.3097	16.4879	16.4695	16.3507	16.6953	16.7471	16.5683	16.6643	Homo sapiens			+	Ctrl_Low	+	High_Low	1.04435	0.076751	-0.144852	-2.01685	3.01539	0.00149865	-0.409151	-5.99923	2.4219	0.0116045	-0.264298	-4.5763	13	2.03e-20	0	Q9Y2R4	DDX52	Probable ATP-dependent RNA helicase DDX52
17.9822	18.0666	17.8368	17.6612	18.2	17.9729	17.9813	18.0441	18.1139	18.0692	18.1985	18.205	Homo sapiens			+	Ctrl_Low			0.780393	0.134468	-0.162894	-1.57727	1.47236	0.0265857	-0.259954	-2.74079	0.771135	0.16945	-0.0970602	-1.56171	27	2.14e-22	0	Q8TDD1	DDX54	ATP-dependent RNA helicase DDX54
14.7365	15.1563	15.6756	15.2373	14.1984	14.6142	13.4497	14.5064	13.2351	13.7169	12.3948	14.6073	Homo sapiens	+	Ctrl_High	+	Ctrl_Low			1.67499	0.0209945	1.00922	3.0993	2.48731	0.00366852	2.0858	5.27584	0.63097	0.228747	0.70365	1.32338	3	1.55e-07	0	Q8NHQ9	DDX55	ATP-dependent RNA helicase DDX55
19.7301	19.7516	19.6536	19.7397	19.9599	19.993	19.8616	19.8783	20.0248	19.9765	19.9419	20.0093	Homo sapiens	+	Ctrl_High	+	Ctrl_Low			2.73296	0.00305102	-0.204403	-5.28886	4.07166	0.000174274	-0.269327	-9.35137	0.897234	0.128653	-0.0649233	-1.77243	43	2.07e-21	0	P26196	DDX6	Probable ATP-dependent RNA helicase DDX6
15.7905	15.3443	15.5432	15.5482	15.9824	15.6164	16.0035	15.8288	15.7547	15.7333	15.751	15.8554	Homo sapiens	+	Ctrl_High	+	Ctrl_Low			1.24833	0.0498039	-0.301219	-2.35784	1.1993	0.0461201	-0.217036	-2.27539	0.394814	0.397228	0.084182	0.899809	11	1.2e-12	0	Q8IY21	DDX60	Probable ATP-dependent RNA helicase DDX60
20.2073	20.1928	20.3405	20.1917	19.4001	19.4214	19.5178	19.4556	19.3723	19.3844	19.4434	19.3937	Homo sapiens	+	Ctrl_High	+	Ctrl_Low			5.68553	0	0.784349	17.7371	6.15354	0	0.834619	21.28	0.836625	0.146281	0.0502701	1.67142	20	1.1e-22	0	Q16698	DECR1	2
17.333	17.1251	17.4468	17.2345	16.8379	16.9621	16.9805	16.8329	16.4123	16.425	16.7098	16.4446	Homo sapiens	+	Ctrl_High	+	Ctrl_Low	+	High_Low	2.5304	0.00430543	0.38149	4.8172	3.6823	0.000355556	0.786907	7.96946	2.60841	0.00940092	0.405416	4.99535	12	4.05e-24	0	Q9NUI1	DECR2	Peroxisomal 2
20.4564	20.2009	20.6512	20.5314	20.0509	20.095	20.1916	20.2475	20.6183	20.5884	20.5623	20.7254	Homo sapiens	+	Ctrl_High			+	High_Low	1.60947	0.0239398	0.313727	2.98187	0.798939	0.113569	-0.163633	-1.60838	3.78924	0.00224762	-0.47736	-8.33009	24	7.95e-18	0	P35659	DEK	Protein DEK
18.9011	18.6371	18.8511	18.9071	18.5673	18.9126	18.8759	18.9222	18.5436	18.5491	18.6677	18.6651	Homo sapiens			+	Ctrl_Low			0.0146827	0.97997	0.00459909	0.0434444	1.62319	0.0202494	0.217709	3.00634	1.23149	0.0680098	0.21311	2.32947	11	6.21e-21	0	Q8TCE6	DENND10	DENN domain-containing protein 10
17.3486	17.2226	17.4572	17.0414	17.4484	17.3672	17.5881	17.4602	17.5989	17.4484	17.5832	17.5459	Homo sapiens			+	Ctrl_Low			1.02149	0.0807573	-0.198503	-1.97888	1.5617	0.022645	-0.276658	-2.8972	0.661718	0.215282	-0.0781555	-1.37621	10	1.13e-11	0	P78524	DENND2B	DENN domain-containing protein 2B
15.7976	15.908	16.0209	16.0164	15.3608	15.2341	15.4133	15.5804	15.4573	15.3772	15.4415	15.0882	Homo sapiens	+	Ctrl_High	+	Ctrl_Low			3.03173	0.00143505	0.538594	6.04236	2.97237	0.00153819	0.594692	5.88677	0.197658	0.629531	0.0560982	0.500769	13	1.15e-15	0	Q5VZ89	DENND4C	DENN domain-containing protein 4C
16.5247	15.9759	15.9725	16.8078	16.5533	16.1698	16.8685	16.7076	17.3888	17.1171	17.4604	17.3032	Homo sapiens			+	Ctrl_Low	+	High_Low	0.445321	0.297926	-0.254583	-0.993882	2.39446	0.00473814	-0.997141	-4.51659	2.36339	0.0126165	-0.742558	-4.44956	1	0.000385197	0.00866836	Q8TB45	DEPTOR	DEP domain-containing mTOR-interacting protein
12.7005	13.9084	NaN	12.415	15.1408	15.3352	15.8552	15.2354	15.709	15.7359	14.39	16.6348	Homo sapiens	+	Ctrl_High	+	Ctrl_Low			2.59498	0.00400613	-2.3837	-5.58346	2.27137	0.0057553	-3.01862	-5.49281	0.180099	0.656188	-0.225784	-0.461728	1	7.97e-09	0	P17661	DES	Desmin
15.3966	15.6087	15.806	15.9746	15.5045	15.5135	15.3372	15.2955	15.1731	15.0595	15.2715	14.469	Homo sapiens			+	Ctrl_Low			1.07791	0.0714414	0.2838	2.07267	1.7359	0.0164147	0.703223	3.20989	1.16826	0.0756473	0.419423	2.2234	6	5.28e-13	0	O75907	DGAT1	Diacylglycerol O-acyltransferase 1
19.7988	19.6008	19.8827	19.6968	19.0047	19.119	19.1614	19.1864	19.2287	19.3473	19.3658	19.204	Homo sapiens	+	Ctrl_High	+	Ctrl_Low	+	High_Low	3.85534	0.000330059	0.626921	8.55997	3.09919	0.00135244	0.458371	6.22294	1.58349	0.0385509	-0.16855	-2.93572	23	4.27e-22	0	Q15392	DHCR24	Delta(24)-sterol reductase
19.7292	19.2928	19.6988	19.6129	19.1442	19.198	19.2017	19.0018	18.902	18.8652	18.7245	18.9108	Homo sapiens	+	Ctrl_High	+	Ctrl_Low	+	High_Low	2.17291	0.00915643	0.447034	4.05137	3.28101	0.00110285	0.732842	6.7305	2.38254	0.0126931	0.285808	4.4908	8	3.57e-18	0	Q9UBM7	DHCR7	7-dehydrocholesterol reductase
17.4001	17.3191	17.001	17.2352	17.5163	17.4554	17.229	17.1943	18.0471	18.0192	17.9054	18.1687	Homo sapiens			+	Ctrl_Low	+	High_Low	0.412008	0.32417	-0.109854	-0.93211	3.6396	0.000417143	-0.796217	-7.82925	3.40077	0.00359763	-0.686364	-7.08241	7	3.81e-13	0	P00374	DHFR	Dihydrofolate reductase
16.2495	15.723	15.5761	15.3712	15.0122	15.0707	14.8819	14.9259	15.1594	15.1781	15.1153	15.3847	Homo sapiens	+	Ctrl_High	+	Ctrl_Low	+	High_Low	2.11641	0.0100772	0.757287	3.93725	1.41607	0.0296983	0.520579	2.64343	1.74414	0.0273529	-0.236707	-3.22496	3	1.83e-12	0	Q02127	DHODH	Dihydroorotate dehydrogenase (quinone)
14.7907	15.3242	15.0249	15.1515	14.8126	15.0666	15.186	15.3109	15.31	15.7252	15.274	15.5758	Homo sapiens			+	Ctrl_Low			0.0479859	0.885076	-0.0212007	-0.137156	1.3651	0.0330455	-0.39842	-2.55597	1.32547	0.0581107	-0.377219	-2.4884	5	1.55e-19	0	P49366	DHPS	Deoxyhypusine synthase
16.3481	16.4988	16.3262	16.293	16.1859	15.9961	16.2202	16.023	15.8316	16.0851	15.9627	15.6575	Homo sapiens	+	Ctrl_High	+	Ctrl_Low			1.9361	0.0133624	0.260241	3.58415	2.48517	0.00366626	0.482327	4.71582	1.07208	0.0910016	0.222087	2.06297	10	5.11e-14	0	Q96LJ7	DHRS1	Dehydrogenase/reductase SDR family member 1
18.7495	18.962	18.9946	18.8947	18.7589	18.5307	18.5987	18.5073	18.3787	18.3788	18.3151	18.3307	Homo sapiens	+	Ctrl_High	+	Ctrl_Low	+	High_Low	2.0649	0.0109556	0.301355	3.83469	4.15508	0.000187082	0.549417	9.67339	2.24502	0.0150093	0.248061	4.19962	14	1.2e-18	0	Q9BTZ2	DHRS4	Dehydrogenase/reductase SDR family member 4
19.1281	19.0842	18.8556	18.9548	18.8289	18.8625	18.7081	18.702	18.5979	18.5825	18.6739	18.6766	Homo sapiens	+	Ctrl_High	+	Ctrl_Low	+	High_Low	1.6705	0.0210833	0.230319	3.09121	2.85177	0.00177849	0.372987	5.57981	1.60212	0.0375135	0.142668	2.96879	19	4.82e-19	0	Q9Y394	DHRS7	Dehydrogenase/reductase SDR family member 7
15.7082	15.6436	16.1269	15.9926	16.191	15.3014	15.6361	15.5089	15.6309	15.4675	15.488	15.4135	Homo sapiens			+	Ctrl_Low			0.415275	0.321739	0.208464	0.938214	1.60189	0.0212164	0.367834	2.96839	0.350018	0.443275	0.15937	0.814139	5	1.19e-12	0	Q8N5I4	DHRSX	Dehydrogenase/reductase SDR family member on chromosome X
10.4115	11.9364	12.1898	13.3324	12.4638	11.2089	11.141	11.1722	10.1181	9.46017	10.319	10.6157	Homo sapiens			+	Ctrl_Low	+	High_Low	0.501208	0.257693	0.79349	1.11552	1.52571	0.0240891	1.83929	2.83389	1.82624	0.0244526	1.36826	3.37663	2	1.63e-06	0.000157654	Q96HY7	DHTKD1	2-oxoadipate dehydrogenase complex component E1
20.4799	20.3648	20.4807	20.4471	20.3562	20.426	20.452	20.4306	20.6318	20.6245	20.6102	20.7149	Homo sapiens			+	Ctrl_Low	+	High_Low	0.335301	0.392722	0.0269175	0.785467	2.86286	0.00175884	-0.202221	-5.60754	3.46688	0.00358442	-0.229138	-7.28297	62	1.04e-22	0	O43143	DHX15	ATP-dependent RNA helicase DHX15
17.2985	17.0068	17.23	17.1499	17.2118	17.1657	17.1517	17.1348	17.3193	17.3762	17.4815	17.5316	Homo sapiens			+	Ctrl_Low	+	High_Low	0.028107	0.941034	0.00531483	0.0819772	1.74699	0.0161907	-0.255826	-3.23018	2.65624	0.00840678	-0.261141	-5.10672	18	2.86e-15	0	O60231	DHX16	Pre-mRNA-splicing factor ATP-dependent RNA helicase DHX16
18.6591	18.6164	18.5571	18.5195	18.7563	18.893	18.7517	18.76	18.952	18.9506	18.9135	19.2097	Homo sapiens	+	Ctrl_High	+	Ctrl_Low	+	High_Low	2.32941	0.00649968	-0.202246	-4.37693	2.85127	0.00177425	-0.41844	-5.57857	1.52253	0.0418748	-0.216194	-2.82832	34	1.08e-16	0	Q7L2E3	DHX30	ATP-dependent RNA helicase DHX30
17.5393	17.3327	17.4905	17.5768	17.4329	17.5435	17.5873	17.5084	17.7217	17.7295	17.6977	17.6573	Homo sapiens			+	Ctrl_Low	+	High_Low	0.210131	0.550017	-0.0331902	-0.52806	2.07959	0.00867253	-0.216761	-3.8638	2.62534	0.00898131	-0.183571	-5.03458	28	9.41e-20	0	Q9H2U1	DHX36	ATP-dependent DNA/RNA helicase DHX36
15.6247	15.7365	15.4996	15.349	15.1073	15.329	15.2326	15.135	15.6853	15.6375	15.5788	15.7107	Homo sapiens	+	Ctrl_High			+	High_Low	1.94879	0.0130798	0.351457	3.60847	0.526753	0.222202	-0.100681	-1.14105	3.62121	0.00275	-0.452138	-7.76949	12	1.5e-15	0	Q8IY37	DHX37	Probable ATP-dependent RNA helicase DHX37
17.1387	16.9632	17.0636	17.0933	17.2219	17.3863	17.1237	16.9995	17.3445	17.2296	17.2282	17.4337	Homo sapiens			+	Ctrl_Low			0.627002	0.188837	-0.118158	-1.31653	2.11547	0.00796414	-0.244308	-3.93537	0.628587	0.22956	-0.12615	-1.31927	20	8.52e-19	0	Q6P158	DHX57	Putative ATP-dependent RNA helicase DHX57
16.2186	15.7483	15.9269	16.2603	16.2328	16.5262	16.6896	16.6718	16.2637	16.0531	16.4998	16.4588	Homo sapiens	+	Ctrl_High					1.64618	0.0221425	-0.491553	-3.04748	0.889946	0.0922467	-0.280294	-1.7603	0.696457	0.198087	0.211259	1.43548	8	1.32e-13	0	Q96C10	DHX58	ATP-dependent RNA helicase DHX58
21.1045	20.9977	21.1153	20.9647	20.7954	20.8667	20.8792	20.882	21.0738	21.0527	21.0492	21.1502	Homo sapiens	+	Ctrl_High			+	High_Low	2.34701	0.00618112	0.189714	4.41446	0.346097	0.359686	-0.035934	-0.806526	3.45304	0.0034717	-0.225648	-7.24059	91	4.71e-20	0	Q08211	DHX9	ATP-dependent RNA helicase A
18.4976	18.5767	18.4973	18.5475	18.291	18.2403	18.3199	18.2726	18.4465	18.557	18.5857	18.4841	Homo sapiens	+	Ctrl_High			+	High_Low	4.15399	0.000274112	0.248832	9.66916	0.11318	0.710663	0.0114779	0.305117	3.22066	0.00398095	-0.237354	-6.55857	50	5.25e-22	0	O60610	DIAPH1	Protein diaphanous homolog 1
13.3464	15.0354	14.5375	15.0878	15.5771	15.5536	15.4668	15.5253	15.6318	15.7986	15.448	15.5447	Homo sapiens	+	Ctrl_High	+	Ctrl_Low			1.35491	0.0392343	-1.0289	-2.53857	1.43929	0.0284446	-1.10398	-2.68348	0.42737	0.369284	-0.0750782	-0.960723	11	1.83e-18	0	Q9NSV4	DIAPH3	Protein diaphanous homolog 3
17.3121	16.9434	17.4422	17.2031	17.4598	17.4524	17.2839	17.419	17.7503	17.8006	17.6811	17.8053	Homo sapiens			+	Ctrl_Low	+	High_Low	0.777748	0.135298	-0.178551	-1.57282	2.55208	0.00298069	-0.534121	-4.86629	3.40581	0.00364072	-0.35557	-7.09752	16	6.86e-27	0	Q9UNQ2	DIMT1	Probable dimethyladenosine transferase
19.4067	19.1577	19.2226	19.2497	19.6053	19.6683	19.7215	19.6416	19.6173	19.4781	19.5563	19.721	Homo sapiens	+	Ctrl_High	+	Ctrl_Low			3.32873	0.000964981	-0.399988	-6.869	2.40427	0.00471504	-0.334001	-4.53788	0.538606	0.282296	0.0659871	1.16209	47	1.09e-17	0	Q9P265	DIP2B	Disco-interacting protein 2 homolog B
15.5736	15.7733	15.8254	15.6908	16.8433	16.7216	16.3648	16.3931	16.1873	15.9565	16.1775	15.7123	Homo sapiens	+	Ctrl_High	+	Ctrl_Low	+	High_Low	3.23149	0.00104578	-0.864949	-6.58916	1.23958	0.0422962	-0.292629	-2.34309	1.8898	0.0226076	0.57232	3.49603	15	3.07e-12	0	Q9Y2E4	DIP2C	Disco-interacting protein 2 homolog C
15.6509	15.4896	16.0165	15.8339	14.7445	14.8071	14.9417	14.7846	15.1685	15.2527	15.0082	15.1168	Homo sapiens	+	Ctrl_High	+	Ctrl_Low	+	High_Low	3.57812	0.000690513	0.928258	7.63101	2.56514	0.0029721	0.611195	4.89602	2.50443	0.0103175	-0.317064	-4.75881	9	6.66e-23	0	Q8NDZ4	DIPK2A	Divergent protein kinase domain 2A
19.2508	19.1997	19.0313	19.1176	19.493	19.5011	19.4193	19.4444	19.6547	19.6097	19.5683	19.6968	Homo sapiens	+	Ctrl_High	+	Ctrl_Low	+	High_Low	3.0379	0.0014395	-0.314607	-6.05872	3.89123	0.000418118	-0.482496	-8.68705	2.58427	0.00943243	-0.16789	-4.93976	47	1.68e-22	0	Q9Y2L1	DIS3	Exosome complex exonuclease RRP44
18.5029	18.49	18.4539	18.4165	18.6226	18.6643	18.4812	18.465	18.6416	18.5089	18.5037	18.6689	Homo sapiens			+	Ctrl_Low			0.867674	0.111529	-0.0924554	-1.72321	1.28489	0.0382588	-0.114965	-2.41957	0.127617	0.74324	-0.0225101	-0.340077	26	7.08e-24	0	O60832	DKC1	H/ACA ribonucleoprotein complex subunit DKC1
16.3889	16.1268	15.7543	14.8954	16.9832	16.8762	17.1053	16.905	16.6043	16.1273	16.4791	16.4595	Homo sapiens	+	Ctrl_High			+	High_Low	1.92659	0.0136385	-1.17609	-3.56598	0.934494	0.0835141	-0.626218	-1.83438	2.53185	0.0102564	0.549871	4.82048	4	1.03e-09	0	Q9UBP4	DKK3	Dickkopf-related protein 3
19.5778	19.765	19.763	19.6239	19.2702	19.3055	19.1303	19.2347	19.3344	19.3897	19.2745	19.3244	Homo sapiens	+	Ctrl_High	+	Ctrl_Low			3.47752	0.000868571	0.447258	7.31568	3.22518	0.00116684	0.351695	6.57133	1.12046	0.0820637	-0.0955639	-2.14356	21	1.49e-15	0	P10515	DLAT	Dihydrolipoyllysine-residue acetyltransferase component of pyruvate dehydrogenase complex
19.7279	19.4719	19.6783	19.7361	19.1517	19.1057	18.9297	19.0067	19.139	19.1279	18.5278	19.1828	Homo sapiens	+	Ctrl_High	+	Ctrl_Low			3.57367	0.000686244	0.605091	7.61681	2.1118	0.00803178	0.659164	3.92801	0.123523	0.749966	0.0540733	0.330235	29	6.92e-16	0	P09622	DLD	Dihydrolipoyl dehydrogenase
16.8169	16.0812	14.9401	15.2734	17.6023	17.5655	18.2626	18.2367	18.815	18.4766	18.451	19.6828	Homo sapiens	+	Ctrl_High	+	Ctrl_Low	+	High_Low	2.44181	0.00534791	-2.13892	-4.61992	3.02941	0.00148948	-3.07846	-6.03623	1.45732	0.0470335	-0.939549	-2.71467	1	0.000162821	0.00441266	Q15700	DLG2	Disks large homolog 2
15.5829	15.5834	15.469	15.8251	14.9485	15.2672	14.9988	14.6925	15.1558	15.2193	14.8231	14.5407	Homo sapiens	+	Ctrl_High	+	Ctrl_Low			2.4197	0.00541762	0.638337	4.57149	2.09792	0.00825321	0.680364	3.90028	0.0768316	0.837489	0.0420268	0.213705	8	3.84e-24	0	Q8TDM6	DLG5	Disks large homolog 5
18.1915	17.9029	18.1637	18.0224	18.2528	18.1379	18.4405	18.3846	18.3537	18.4204	18.4941	18.3771	Homo sapiens	+	Ctrl_High	+	Ctrl_Low			1.3043	0.0441789	-0.233804	-2.45246	2.44625	0.00420581	-0.341187	-4.62968	0.69904	0.196913	-0.107383	-1.43987	12	7.66e-19	0	Q9Y2H0	DLGAP4	Disks large-associated protein 4
17.6325	17.5823	17.753	17.215	18.0991	18.2275	18.3045	18.5177	18.5375	18.3558	18.389	18.6609	Homo sapiens	+	Ctrl_High	+	Ctrl_Low			2.65393	0.0036227	-0.741491	-5.10131	3.34969	0.00106576	-0.940077	-6.93054	0.892671	0.129995	-0.198586	-1.76484	9	3.18e-12	0	Q15398	DLGAP5	Disks large-associated protein 5
21.6733	21.4455	21.7341	21.4179	20.8435	20.96	20.9235	20.9292	21.0314	21.0928	21.0486	21.0749	Homo sapiens	+	Ctrl_High	+	Ctrl_Low	+	High_Low	3.6402	0.000631579	0.653665	7.83121	3.11134	0.00131401	0.505754	6.25591	2.70366	0.00818321	-0.147912	-5.21878	20	6.81e-17	0	P36957	DLST	Dihydrolipoyllysine-residue succinyltransferase component of 2-oxoglutarate dehydrogenase complex
16.2139	16.1939	16.0811	16.133	15.4619	15.5167	13.2534	14.34	13.7923	14.2492	14.5499	13.4026	Homo sapiens	+	Ctrl_High					3.79617	0.000314019	0.66622	13.798	0	1	1.90629	0	0.496324	0.312854	0.644478	1.08663	1	1.04e-05	0.000157654	Q9NW81	DMAC2	Distal membrane-arm assembly complex protein 2
12.2219	12.7409	12.5277	12.7382	13.2625	12.9174	12.772	12.6113	12.8786	13.3965	13.1659	12.556	Homo sapiens			+	Ctrl_Low			0.915538	0.0996443	-0.333632	-1.80287	1.56085	0.0226378	-0.589831	-3.07939	0.185643	0.64821	-0.108447	-0.474136	1	1.47e-16	0	Q9Y222	DMTF1	Cyclin-D-binding Myb-like transcription factor 1
14.6841	15.3192	NaN	14.3407	15.7894	15.8897	15.4252	15.4295	15.3039	14.923	15.2147	15.2708	Homo sapiens	+	Ctrl_High			+	High_Low	1.54766	0.0275549	-0.85212	-3.05273	0.723774	0.135712	-0.396764	-1.52036	1.65308	0.0341731	0.455356	3.05985	2	0.00030629	0.00749963	Q09019	DMWD	Dystrophia myotonica WD repeat-containing protein
14.163	16.0136	16.6686	16.5212	14.4803	16.1324	14.1347	10.1403	10.1984	14.1766	14.3993	14.0168	Homo sapiens			+	Ctrl_Low			0.745603	0.144781	2.11969	1.51871	1.20515	0.0457839	2.64382	2.28522	0.120835	0.754226	0.524123	0.323743	3	8.15e-12	0	Q9Y485	DMXL1	DmX-like protein 1
16.4704	16.6645	16.9001	17.2012	16.2547	16.039	16.4904	16.3544	16.7177	17.6027	16.3367	12.9677	Homo sapiens	+	Ctrl_High					1.53517	0.0281755	0.52441	2.85049	0.0747523	0.808367	-0.0766737	-0.21011	0.140751	0.720726	0.37841	0.371283	2	0.000486721	0.00984193	Q9C0G6	DNAH6	Dynein axonemal heavy chain 6
19.7131	19.6607	19.8322	19.6418	19.9975	19.9143	19.9508	19.9247	20.0545	19.9058	19.9664	20.1305	Homo sapiens	+	Ctrl_High	+	Ctrl_Low			2.62399	0.00391595	-0.23487	-5.03146	2.44573	0.00420327	-0.302345	-4.62852	0.606289	0.242185	-0.0674748	-1.28069	26	6.16e-18	0	P31689	DNAJA1	DnaJ homolog subfamily A member 1
18.6699	18.4554	18.6186	18.3756	18.1715	18.1376	18.1415	18.1717	18.3371	18.1163	18.2154	18.5804	Homo sapiens	+	Ctrl_High					2.77437	0.00283522	0.374268	5.38901	0.907997	0.0885096	0.217535	1.79033	0.769274	0.170003	-0.156734	-1.55858	13	1.43e-20	0	Q96EY1	DNAJA3	DnaJ homolog subfamily A member 3
19.1337	18.9112	19.0908	18.9479	18.9279	18.808	18.953	19.0011	18.7732	18.7801	18.808	18.9041	Homo sapiens			+	Ctrl_Low			0.704996	0.158356	0.0983915	1.44999	1.78819	0.0147465	0.204573	3.30599	1.08346	0.0892933	0.106181	2.08192	23	1.37e-19	0	Q9UBS4	DNAJB11	DnaJ homolog subfamily B member 11
16.7427	16.6057	16.8201	16.6477	16.4123	16.4566	16.6322	16.4298	16.4999	16.6859	16.476	16.1877	Homo sapiens	+	Ctrl_High					1.71278	0.0195981	0.221366	3.16775	1.11103	0.0558548	0.241693	2.12783	0.0629135	0.8642	0.0203266	0.177256	12	1.49e-18	0	Q9NXW2	DNAJB12	DnaJ homolog subfamily B member 12
16.6869	16.2502	16.612	16.4312	14.8725	16.3163	14.4561	14.6241	15.0133	14.4031	15.8293	13.0187	Homo sapiens	+	Ctrl_High	+	Ctrl_Low			1.77084	0.0179239	1.42784	3.27398	1.73635	0.0163877	1.92898	3.21071	0.285908	0.513812	0.501148	0.687041	4	1.69e-14	0	P25686	DNAJB2	DnaJ homolog subfamily B member 2
17.8075	17.8425	17.937	17.8834	19.7695	19.6186	19.5758	19.5368	19.5506	19.5279	19.4324	19.6169	Homo sapiens	+	Ctrl_High	+	Ctrl_Low			7.06536	0	-1.75758	-30.2835	7.45693	0	-1.66433	-35.22	0.713893	0.190816	0.093245	1.46509	22	7.7e-19	0	Q9UDY4	DNAJB4	DnaJ homolog subfamily B member 4
14.8048	14.5767	13.4649	NaN	15.6248	15.9365	15.3822	15.626	15.4239	15.6091	15.4004	14.6447	Homo sapiens	+	Ctrl_High					1.8368	0.0156223	-1.36027	-3.6622	1.1584	0.0509166	-0.987407	-2.30384	0.759489	0.173961	0.372866	1.54212	2	4.02e-10	0	O75953	DNAJB5	DnaJ homolog subfamily B member 5
15.1425	15.6247	15.4657	15.3914	14.6538	13.7264	14.5384	15.1486	12.4027	13.912	13.0212	15.8678	Homo sapiens	+	Ctrl_High					1.53782	0.0280171	0.889278	2.85515	1.09815	0.0572667	1.60513	2.10637	0.385827	0.405405	0.71585	0.882802	2	6.13e-13	0	Q9UBS3	DNAJB9	DnaJ homolog subfamily B member 9
18.2141	17.9137	17.8908	17.6712	18.3083	18.0893	18.4214	18.1921	17.9634	17.9275	18.3153	18.622	Homo sapiens	+	Ctrl_High					1.3262	0.0416828	-0.330287	-2.48965	0.697213	0.145276	-0.284575	-1.43677	0.0932922	0.805765	0.0457125	0.255742	9	3.19e-20	0	Q96KC8	DNAJC1	DnaJ homolog subfamily C member 1
18.1184	18.0895	18.2168	18.1331	18.0225	18.0016	17.8253	17.8365	17.6842	17.6831	17.7021	17.8097	Homo sapiens	+	Ctrl_High	+	Ctrl_Low	+	High_Low	1.98695	0.0125003	0.218011	3.68209	4.30721	0	0.419697	10.2865	1.79911	0.0252686	0.201685	3.3262	19	6.29e-25	0	Q8IXB1	DNAJC10	DnaJ homolog subfamily C member 10
19.3161	19.381	19.3796	19.3655	19.1941	19.2025	19.1262	19.0878	19.0445	19.0939	19.1608	19.011	Homo sapiens	+	Ctrl_High	+	Ctrl_Low			3.23677	0.0010534	0.20791	6.60412	3.6538	0.000423803	0.283021	7.87566	0.890624	0.130399	0.0751109	1.76143	105	1.03e-22	0	O75165	DNAJC13	DnaJ homolog subfamily C member 13
15.9342	16.1838	16.4237	16.248	15.753	15.3432	15.0427	14.9766	15.5631	15.273	15.0313	13.9431	Homo sapiens	+	Ctrl_High	+	Ctrl_Low			2.38806	0.00563469	0.918561	4.50272	1.83013	0.0136758	1.2448	3.38389	0.355605	0.436909	0.326238	0.824951	2	5.11e-12	0	Q9Y2G8	DNAJC16	DnaJ homolog subfamily C member 16
16.1635	15.7927	15.4556	15.8296	16.0942	15.9524	16.347	16.0078	16.4673	16.088	16.5198	16.4153	Homo sapiens			+	Ctrl_Low			0.863598	0.112645	-0.290004	-1.71642	1.74431	0.0161804	-0.562238	-3.22528	1.08472	0.0892429	-0.272234	-2.084	5	2.23e-09	0	Q9NVM6	DNAJC17	DnaJ homolog subfamily C member 17
17.3974	17.4831	17.2607	17.3229	16.5921	16.645	16.5422	16.5716	16.5887	16.5443	16.8042	16.7554	Homo sapiens	+	Ctrl_High	+	Ctrl_Low			5.21941	0	0.778332	14.7786	3.90786	0.000425532	0.692869	8.7465	0.607341	0.241517	-0.085463	-1.28252	5	1.67e-21	0	Q96DA6	DNAJC19	Mitochondrial import inner membrane translocase subunit TIM14
17.4532	17.3878	17.4026	17.5282	17.7535	17.738	17.772	17.6403	17.897	17.8286	17.8842	17.8105	Homo sapiens	+	Ctrl_High	+	Ctrl_Low	+	High_Low	3.21725	0.00103704	-0.283036	-6.54895	4.43837	0	-0.412138	-10.843	1.93049	0.0216063	-0.129102	-3.57342	16	1.95e-11	0	Q99543	DNAJC2	DnaJ homolog subfamily C member 2
16.8167	16.7081	16.7506	16.8372	16.4761	16.3301	16.3114	16.5265	16.3198	16.4185	16.0724	16.0493	Homo sapiens	+	Ctrl_High	+	Ctrl_Low			3.02178	0.00148361	0.367088	6.01608	2.9622	0.00153023	0.563146	5.86041	0.946278	0.115381	0.196058	1.85396	7	2.6e-15	0	Q9H3Z4	DNAJC5	DnaJ homolog subfamily C member 5
17.7208	17.8368	17.7102	17.7535	18.1717	18.0731	18.1476	18.0091	18.3809	18.3543	18.1836	18.3279	Homo sapiens	+	Ctrl_High	+	Ctrl_Low	+	High_Low	3.49672	0.000879884	-0.345029	-7.375	4.37778	0	-0.556332	-10.5826	1.98297	0.0201692	-0.211303	-3.67438	31	7.4e-28	0	Q99615	DNAJC7	DnaJ homolog subfamily C member 7
18.1338	18.2702	18.4606	18.317	17.6902	17.7568	18.2021	17.9342	18.2672	18.3786	18.4018	18.3373	Homo sapiens	+	Ctrl_High			+	High_Low	1.62578	0.0228651	0.399603	3.01097	0.287512	0.421523	-0.0507894	-0.690295	2.05451	0.0186683	-0.450393	-3.81417	15	1.36e-14	0	O75937	DNAJC8	DnaJ homolog subfamily C member 8
17.7918	17.2577	17.4018	17.3009	17.3884	17.5978	17.6154	17.6387	18.0023	17.8807	17.9946	18.2589	Homo sapiens			+	Ctrl_Low	+	High_Low	0.397824	0.336155	-0.122021	-0.905485	2.19361	0.00691723	-0.596091	-4.09362	2.52526	0.0103848	-0.47407	-4.8056	16	8.36e-16	0	Q8WXX5	DNAJC9	DnaJ homolog subfamily C member 9
17.5665	17.6011	17.082	17.5144	16.4247	16.2391	16.7349	17.4192	16.76	16.9055	13.6291	12.2239	Homo sapiens	+	Ctrl_High	+	Ctrl_Low			1.3759	0.0375166	0.736544	2.57446	1.50532	0.0249923	0.608262	3.25467	0.752493	0.176622	1.82484	1.53033	1	7.18e-07	0	O00115	DNASE2	Deoxyribonuclease-2-alpha
17.191	17.1287	17.1557	17.1873	17.2192	17.1176	16.6894	16.8148	16.8596	17.097	16.8789	16.9166	Homo sapiens			+	Ctrl_Low			0.81613	0.124572	0.205435	1.63716	2.17157	0.00722468	0.227654	4.04864	0.0577278	0.87396	0.0222187	0.163448	15	1.11e-17	0	Q05193	DNM1	Dynamin-1
19.0025	19.1784	19.0396	19.2136	19.772	19.8651	19.8094	19.8061	19.7961	19.8463	19.8928	19.6951	Homo sapiens	+	Ctrl_High	+	Ctrl_Low			4.85473	0	-0.704624	-12.7987	4.35187	0	-0.699076	-10.473	0.0414224	0.907255	0.005548	0.119173	55	1.33e-24	0	O00429	DNM1L	Dynamin-1-like protein
19.3997	19.3988	19.3536	19.3919	19.5626	19.5399	19.6014	19.4953	19.4797	19.4494	19.5725	19.503	Homo sapiens	+	Ctrl_High	+	Ctrl_Low			3.24526	0.00105854	-0.1638	-6.62823	2.17611	0.00721896	-0.115158	-4.0579	0.686065	0.202655	0.0486426	1.41779	46	1.31e-19	0	P50570	DNM2	Dynamin-2
17.4339	17.1239	17.1594	17.135	17.3575	17.533	17.6966	17.5719	18.0982	18.0175	18.2299	18.4149	Homo sapiens	+	Ctrl_High	+	Ctrl_Low	+	High_Low	1.73399	0.0188986	-0.326685	-3.2064	3.85744	0.000405405	-0.977062	-8.56735	2.95098	0.00546535	-0.650376	-5.83145	50	5.9e-19	0	P26358	DNMT1	DNA (cytosine-5)-methyltransferase 1
18.8953	18.5748	18.7134	18.7958	18.6556	18.6563	18.6154	18.6043	18.5452	18.5183	18.4114	18.4288	Homo sapiens			+	Ctrl_Low	+	High_Low	0.805639	0.12718	0.111936	1.6196	1.928	0.0117563	0.26886	3.56866	2.34707	0.0131744	0.156924	4.41459	27	1.07e-23	0	Q9ULA0	DNPEP	Aspartyl aminopeptidase
18.0265	18.0818	17.9007	18.0103	18.0301	18.2444	18.2754	18.3134	18.0524	17.9114	17.9014	18.0257	Homo sapiens	+	Ctrl_High			+	High_Low	1.53671	0.0280747	-0.211011	-2.85319	0.23997	0.483823	0.0320835	0.591974	1.76797	0.0262538	0.243094	3.2687	10	3.34e-19	0	O43598	DNPH1	2'-deoxynucleoside 5'-phosphate N-hydrolase 1
17.1797	17.2817	17.1491	16.9364	17.107	17.1116	17.2298	17.2204	17.537	17.2768	17.4155	17.7288	Homo sapiens			+	Ctrl_Low	+	High_Low	0.144997	0.663521	-0.0304651	-0.381257	1.58311	0.0219553	-0.352798	-2.93505	1.71661	0.0294448	-0.322333	-3.17472	15	5.4e-16	0	Q5QJE6	DNTTIP2	Deoxynucleotidyltransferase terminal-interacting protein 2
17.3103	16.9225	17.3706	17.3243	16.9242	16.8883	17.0236	16.9855	16.8964	16.7159	17.0654	17.0385	Homo sapiens	+	Ctrl_High	+	Ctrl_Low			1.36355	0.038513	0.276495	2.55333	1.21835	0.0443397	0.30286	2.30739	0.114255	0.765102	0.0263653	0.307746	25	4.13e-21	0	Q14185	DOCK1	Dedicator of cytokinesis protein 1
17.1865	17.2481	17.0347	17.0311	17.8257	17.7749	17.6769	17.6924	17.9631	17.9152	17.8424	17.9536	Homo sapiens	+	Ctrl_High	+	Ctrl_Low	+	High_Low	4.11089	0.000262774	-0.617372	-9.50159	4.88855	0	-0.793487	-12.9712	2.12528	0.0165108	-0.176115	-3.95505	43	1.75e-18	0	Q96BY6	DOCK10	Dedicator of cytokinesis protein 10
16.5816	16.4956	16.6541	16.4786	15.8727	15.9495	16.2567	15.9548	15.9309	15.916	16.3244	16.5538	Homo sapiens	+	Ctrl_High	+	Ctrl_Low			2.93086	0.00195794	0.544025	5.77975	1.21459	0.0447667	0.371174	2.30107	0.433939	0.36468	-0.172851	-0.972891	9	3.53e-19	0	Q5JSL3	DOCK11	Dedicator of cytokinesis protein 11
14.8968	15.2068	15.2983	15.3484	14.8973	14.9063	14.9378	14.465	15.246	15.4508	14.4069	14.9036	Homo sapiens	+	Ctrl_High					1.36139	0.0387794	0.385964	2.54964	0.314339	0.392003	0.185756	0.744128	0.336061	0.457111	-0.200208	-0.786954	7	5.54e-07	0	Q96HP0	DOCK6	Dedicator of cytokinesis protein 6
18.7774	18.7749	18.8247	18.7942	18.4295	18.4476	18.5214	18.5132	18.5282	18.5125	18.5623	18.5066	Homo sapiens	+	Ctrl_High	+	Ctrl_Low			4.73641	0	0.31489	12.212	5.36707	0	0.265386	15.6604	0.965122	0.110954	-0.0495038	-1.88526	64	1.77e-23	0	Q96N67	DOCK7	Dedicator of cytokinesis protein 7
15.8497	16.2415	16.0407	16.1431	16.2206	16.1632	15.8728	16.2581	15.2291	15.8781	15.7505	15.7449	Homo sapiens			+	Ctrl_Low	+	High_Low	0.194797	0.575482	-0.0598779	-0.494461	1.33941	0.0345772	0.418126	2.51213	1.52876	0.0415881	0.478004	2.83924	7	8.03e-19	0	Q99704	DOK1	Docking protein 1
17.3839	17.0707	17.024	16.4884	16.6745	16.7215	16.6802	16.6947	16.2871	16.0362	16.5921	16.4796	Homo sapiens			+	Ctrl_Low	+	High_Low	0.797654	0.129557	0.299001	1.60622	1.55995	0.022647	0.642984	2.89412	1.51519	0.0419676	0.343983	2.81545	3	4.5e-14	0	Q9UPQ8	DOLK	Dolichol kinase
12.8629	13.5412	12.2874	12.8421	14.7683	14.397	13.5651	13.7935	14.0539	14.3246	14.052	14.0955	Homo sapiens	+	Ctrl_High	+	Ctrl_Low			1.7923	0.0170799	-1.24757	-3.31359	1.99787	0.0103228	-1.26013	-4.02717	0.000645739	0.998454	-0.000549555	-0.001941	1	1.62e-07	0	Q86YN1	DOLPP1	Dolichyldiphosphatase 1
16.7738	16.3686	16.5641	16.2842	16.5609	16.8456	15.6693	15.8057	15.8239	15.9256	16.1927	15.9307	Homo sapiens			+	Ctrl_Low			0.397796	0.336144	0.277273	0.905431	2.11479	0.00795226	0.529449	3.93401	0.368484	0.422403	0.252176	0.849734	3	2.26e-11	0	Q9H3H5	DPAGT1	UDP-N-acetylglucosamine--dolichyl-phosphate N-acetylglucosaminephosphotransferase
17.3737	16.6107	16.3581	16.6012	15.3998	12.7497	12.9908	15.5905	15.2345	13.0341	12.962	13.2537	Homo sapiens	+	Ctrl_High					1.67907	0.0208223	1.24077	3.69441	0	1	1.50138	0	0.244588	0.56587	0.561619	0.601703	1	1.02e-05	0.000157654	Q9BVM2	DPCD	Protein DPCD
15.802	15.4724	16.0712	15.787	15.6229	15.3805	15.2852	15.3432	15.8342	15.9866	15.8152	15.1707	Homo sapiens	+	Ctrl_High					1.40223	0.0354635	0.375185	2.61961	0.14132	0.64885	0.0814562	0.372622	0.73491	0.182811	-0.293729	-1.50066	15	8.29e-17	0	Q92785	DPF2	Zinc finger protein ubi-d4
16.3355	16.4321	16.6985	16.5104	16.3069	16.0824	16.1587	16.3243	16.5664	16.4305	16.4057	16.5509	Homo sapiens	+	Ctrl_High			+	High_Low	1.53799	0.028039	0.276048	2.85545	0.0225793	0.958986	0.00577593	0.0662415	2.03835	0.0192574	-0.270272	-3.78238	6	1.64e-21	0	Q9H2P9	DPH5	Diphthine methyl ester synthase
16.6288	16.4988	19.5807	19.5431	16.0343	15.7613	14.1474	15.3895	16.8981	15.1538	15.5118	14.7036	Homo sapiens	+	Ctrl_High	+	Ctrl_Low			1.52948	0.0283717	2.72968	2.84051	1.34931	0.0340465	2.49601	2.52901	0.140386	0.720902	-0.233671	-0.370424	2	3.59e-10	0	Q9BTV6	DPH7	Diphthine methyltransferase
19.9602	19.6812	20.0534	19.8399	19.5919	19.7652	19.5119	19.5392	19.4974	19.5428	19.5919	19.4047	Homo sapiens	+	Ctrl_High	+	Ctrl_Low			1.54067	0.0279624	0.281656	2.86016	2.23249	0.006437	0.374476	4.17364	0.638947	0.225319	0.0928202	1.33712	15	2.62e-15	0	O60762	DPM1	Dolichol-phosphate mannosyltransferase subunit 1
20.5107	20.1723	20.3348	20.2632	19.6572	19.7972	19.6841	19.7691	19.1052	19.0289	19.1648	19.2207	Homo sapiens	+	Ctrl_High	+	Ctrl_Low	+	High_Low	3.53838	0.00083609	0.593362	7.5051	5.15546	0	1.19035	14.4117	4.5351	0.00169697	0.59699	11.2709	42	3.06e-26	0	P27487	DPP4	Dipeptidyl peptidase 4
15.8246	15.7084	15.8106	15.6458	15.7108	15.6167	15.7105	15.7878	15.6918	15.2004	15.512	15.5222	Homo sapiens			+	Ctrl_Low			0.312782	0.416305	0.0408692	0.741033	1.2709	0.0392577	0.265735	2.39592	1.08112	0.089382	0.224866	2.07801	11	3.28e-15	0	Q9UHL4	DPP7	Dipeptidyl peptidase 2
15.2585	15.149	15.3722	15.3282	15.6858	15.5534	15.7052	15.3198	15.5283	15.6557	15.3443	15.4337	Homo sapiens	+	Ctrl_High	+	Ctrl_Low			1.53875	0.0280437	-0.289096	-2.85679	1.38325	0.0317273	-0.213537	-2.58705	0.282842	0.517146	0.0755591	0.68081	6	3.44e-09	0	Q6V1X1	DPP8	Dipeptidyl peptidase 8
18.0217	17.9196	18.1217	18.0696	17.9088	17.9972	17.9624	17.8977	17.6977	17.6582	17.6635	17.7873	Homo sapiens			+	Ctrl_Low	+	High_Low	0.957813	0.0913428	0.0916233	1.87312	3.13956	0.00133595	0.331496	6.33297	3.13972	0.0050087	0.239873	6.33341	17	3e-20	0	Q2PZI1	DPY19L1	Probable C-mannosyltransferase DPY19L1
16.9205	16.954	17.3863	17.3256	13.2306	13.7807	12.3638	13.074	11.5682	18.7123	12.252	18.1957	Homo sapiens			+	Ctrl_Low			0	1	NaN	0	2.24837	0.00624531	-1.30737	-5.41264	0.491709	0.316509	-2.06979	-1.07832	1	9.37e-05	0.00170042	Q7Z388	DPY19L4	Probable C-mannosyltransferase DPY19L4
21.8911	21.7502	21.8269	21.8317	21.6799	21.6443	21.7572	21.7733	21.5162	21.4932	21.4653	21.6584	Homo sapiens	+	Ctrl_High	+	Ctrl_Low	+	High_Low	1.41142	0.0348602	0.111327	2.63542	2.87285	0.00172263	0.291725	5.63259	1.8444	0.0239668	0.180398	3.41056	63	7.85e-23	0	Q16555	DPYSL2	Dihydropyrimidinase-related protein 2
20.0296	20.025	20.1271	20.1793	19.9749	19.9332	19.971	20.0131	19.9525	19.9023	19.87	19.986	Homo sapiens	+	Ctrl_High	+	Ctrl_Low			1.53054	0.0283643	0.117227	2.84237	1.91726	0.0118733	0.162584	3.54817	0.726296	0.185734	0.0453568	1.48609	36	4.94e-20	0	Q14195	DPYSL3	Dihydropyrimidinase-related protein 3
16.8587	16.5494	17.3545	17.2169	19.054	19.2009	19.4752	18.1798	13.0189	19.6237	13.91	12.3627	Homo sapiens	+	Ctrl_High					2.99407	0.00163783	-1.98262	-5.9433	0	1	-2.62882	0	1.34441	0.0566993	4.24868	2.52066	1	1.53e-07	0	Q8N682	DRAM1	DNA damage-regulated autophagy modulator protein 1
18.2948	18.1199	18.1522	18.0778	18.5415	18.609	18.4711	18.5382	18.4318	18.337	18.503	18.4617	Homo sapiens	+	Ctrl_High	+	Ctrl_Low			3.34102	0.000975098	-0.378766	-6.90503	2.44506	0.00419819	-0.272223	-4.62706	1.24995	0.0659366	0.106543	2.36056	21	3.01e-24	0	P55039	DRG2	Developmentally-regulated GTP-binding protein 2
18.3515	18.2642	18.5985	18.4657	18.5462	18.8354	18.4877	18.9486	19.764	19.2882	20.2531	20.5409	Homo sapiens			+	Ctrl_Low	+	High_Low	1.11933	0.0659192	-0.28447	-2.14167	2.78111	0.00197594	-1.54157	-5.40546	2.25772	0.0149245	-1.2571	-4.22602	4	7.77e-07	0	Q8IZU8	DSEL	Dermatan-sulfate epimerase-like protein
17.7811	18.1035	17.7043	17.2554	18.996	19.0404	19.1346	19.2475	18.9513	18.8703	19.0309	19.0369	Homo sapiens	+	Ctrl_High	+	Ctrl_Low			3.5672	0.000682028	-1.39352	-7.59624	3.38689	0.0011007	-1.26125	-7.04089	0.999171	0.104357	0.132265	1.9418	93	1.31e-21	0	P15924	DSP	Desmoplakin
18.8341	19.1005	18.9509	18.9146	18.6791	18.7057	18.6994	18.7456	18.6472	18.7273	18.7793	18.6702	Homo sapiens	+	Ctrl_High	+	Ctrl_Low			2.25441	0.00744146	0.242582	4.21914	2.07873	0.00866829	0.244028	3.8621	0.0149055	0.965042	0.00144577	0.0440929	105	1.68e-16	0	Q03001	DST	Dystonin
21.9696	21.9881	21.9807	21.9095	22.3667	22.2914	22.1485	22.3025	22.1957	22.124	22.1189	22.3801	Homo sapiens	+	Ctrl_High	+	Ctrl_Low			3.15923	0.00123147	-0.315309	-6.38712	2.05503	0.00891198	-0.242702	-3.8152	0.421494	0.374619	0.072607	0.949805	27	5.96e-15	0	P60981	DSTN	Destrin
12.7556	13.8491	13.2493	13.3193	14.3563	13.5443	11.095	11.6167	12.2356	11.4841	8.31625	12.6513	Homo sapiens	+	Ctrl_High	+	Ctrl_Low			2.18976	0.00899532	1.93746	5.21262	1.27234	0.0391764	2.61465	2.5163	0.551231	0.274256	1.48126	1.1844	2	2.07e-07	0	O60941;Q9Y4J8	DTNB;DTNA	Dystrobrevin beta;Dystrobrevin alpha
15.8982	16.2885	15.2036	15.9635	14.3318	15.4307	15.7462	16.1798	12.9939	15.0747	13.7088	14.1424	Homo sapiens			+	Ctrl_Low			0.402051	0.332367	0.416321	0.913441	2.03897	0.00946183	1.8585	3.78358	1.30625	0.0601522	1.44218	2.45576	3	4.47e-10	0	Q96EV8	DTNBP1	Dysbindin
13.2069	12.5617	13.1962	13.2451	11.6588	12.6156	12.7078	13.1981	12.5149	12.1961	13.7959	14.7432	Homo sapiens			+	Ctrl_Low			0.678353	0.168045	0.507401	1.40464	1.23717	0.0423688	0.696988	2.63438	0.528046	0.290031	-0.767445	-1.14335	1	1.04e-05	0.000157654	Q8N9I9	DTX3	Probable E3 ubiquitin-protein ligase DTX3
18.2877	18.2439	18.298	18.2943	18.7931	18.6976	18.7918	18.6967	18.5759	18.4676	18.5739	18.6097	Homo sapiens	+	Ctrl_High	+	Ctrl_Low	+	High_Low	5.315	0	-0.463835	-15.3438	3.77658	0.000383387	-0.275802	-8.28668	2.40996	0.0118376	0.188033	4.55025	39	3.21e-25	0	Q8TDB6	DTX3L	E3 ubiquitin-protein ligase DTX3L
18.9249	18.7737	18.9036	18.7722	18.0748	18.4886	18.4153	18.3527	18.6484	18.7206	18.6169	18.6973	Homo sapiens	+	Ctrl_High	+	Ctrl_Low	+	High_Low	2.67279	0.00335922	0.510752	5.14565	1.9744	0.0106072	0.172819	3.6578	1.95435	0.0211553	-0.337934	-3.61916	24	1.75e-19	0	P23919	DTYMK	Thymidylate kinase
18.424	18.7713	18.4692	18.3966	17.5832	17.2941	14.3517	17.0474	15.4544	15.5388	7.57673	8.19269	Homo sapiens	+	Ctrl_High	+	Ctrl_Low			1.38337	0.0369012	1.94615	2.58725	1.67441	0.0184785	6.82461	3.09825	1.09361	0.0868861	4.87846	2.09881	3	2.98e-14	0	O75319	DUSP11	RNA/RNP complex-1-interacting phosphatase
18.277	18.0716	18.387	18.2244	17.5968	17.8275	17.6649	17.9506	17.6091	17.7002	17.6646	17.3556	Homo sapiens	+	Ctrl_High	+	Ctrl_Low			2.45314	0.0051468	0.480042	4.64485	3.18545	0.00112323	0.657617	6.45987	0.789002	0.162611	0.177575	1.59172	11	4.5e-16	0	P51452	DUSP3	Dual specificity protein phosphatase 3
20.0808	19.8864	19.6664	19.7785	19.9308	19.8895	19.7411	19.8927	20.4959	20.2631	20.3535	20.6569	Homo sapiens			+	Ctrl_Low	+	High_Low	0.0372537	0.915512	-0.010509	-0.107632	2.51454	0.00317884	-0.589334	-4.78149	3.03345	0.00478229	-0.578825	-6.04692	16	1.82e-22	0	P33316	DUT	Deoxyuridine 5'-triphosphate nucleotidohydrolase
16.0944	15.8596	15.7738	15.7527	15.3408	15.0609	15.1569	15.1191	15.1372	15.1777	15.0113	14.8459	Homo sapiens	+	Ctrl_High	+	Ctrl_Low			3.40202	0.000944065	0.700696	7.08614	3.58347	0.000535172	0.827092	7.64808	0.626725	0.230892	0.126396	1.31606	9	2.74e-21	0	O14641	DVL2	Segment polarity protein dishevelled homolog DVL-2
21.2823	21.3604	21.3004	21.3582	21.206	21.2286	21.2075	21.1642	21.1595	21.1913	21.2107	21.1468	Homo sapiens	+	Ctrl_High	+	Ctrl_Low			2.67008	0.0034475	0.123781	5.13925	3.01361	0.00149462	0.148278	5.99453	0.578609	0.25819	0.024497	1.23248	405	4.97e-25	0	Q14204	DYNC1H1	Cytoplasmic dynein 1 heavy chain 1
18.648	18.2676	18.267	18.2428	17.8272	17.7454	17.936	17.9152	17.5809	17.6659	17.6758	18.0013	Homo sapiens	+	Ctrl_High	+	Ctrl_Low			2.47186	0.00510924	0.500371	4.68625	2.45691	0.00411456	0.625371	4.65318	0.571763	0.262583	0.125	1.22049	5	1.47e-11	0	P63167	DYNLL1	Dynein light chain 1
17.6412	17.2056	17.547	17.3075	16.8177	16.844	16.0439	16.4483	17.1008	16.2019	17.0365	16.8594	Homo sapiens	+	Ctrl_High	+	Ctrl_Low			2.2218	0.0080743	0.886864	4.15156	1.46499	0.0270164	0.625679	2.72799	0.414797	0.379439	-0.261184	-0.937321	2	1.39e-14	0	Q9NP97	DYNLRB1	Dynein light chain roadblock-type 1
17.0426	17.4091	17.2006	17.203	16.8862	16.7581	16.7181	16.7528	16.6569	16.5369	16.5573	16.4579	Homo sapiens	+	Ctrl_High	+	Ctrl_Low	+	High_Low	2.69426	0.00330693	0.435021	5.19645	3.60923	0.000488764	0.661598	7.73078	2.20242	0.0152807	0.226577	4.11167	5	2.98e-21	0	P51808	DYNLT3	Dynein light chain Tctex-type 3
18.022	17.6747	17.9886	17.7665	17.4513	17.5002	17.3908	17.2881	17.4651	17.5261	17.4802	17.4309	Homo sapiens	+	Ctrl_High	+	Ctrl_Low			2.4948	0.0048331	0.455339	4.73728	2.36827	0.00488428	0.387342	4.46005	0.655886	0.218057	-0.067997	-1.36622	16	4.93e-22	0	Q99848	EBNA1BP2	Probable rRNA-processing protein EBP2
19.2326	18.9543	19.4575	19.146	18.6387	18.9061	18.7817	18.8999	18.3775	18.538	18.5748	18.7074	Homo sapiens	+	Ctrl_High	+	Ctrl_Low	+	High_Low	1.7358	0.0189124	0.390994	3.2097	2.69898	0.00222159	0.648178	5.20765	1.49486	0.0436677	0.257185	2.77994	5	3.73e-15	0	Q15125	EBP	3-beta-hydroxysteroid-Delta(8)
19.4038	19.4987	19.4423	19.4068	18.6246	18.7679	18.7563	18.8028	18.7699	18.8097	18.6945	18.6282	Homo sapiens	+	Ctrl_High	+	Ctrl_Low			5.35837	0	0.699963	15.607	5.34112	0	0.712293	15.5018	0.0791699	0.832063	0.0123296	0.219745	47	1.27e-21	0	P42892	ECE1	Endothelin-converting enzyme 1
18.5062	18.6425	18.4776	18.3315	17.6877	17.6494	17.6525	17.7475	17.6346	17.5464	17.7622	17.6338	Homo sapiens	+	Ctrl_High	+	Ctrl_Low			4.66865	0	0.805154	11.8874	4.44556	0	0.845184	10.8743	0.343623	0.449444	0.04003	0.801713	12	6.75e-21	0	Q13011	ECH1	Delta(3
19.527	19.3902	19.4948	19.3048	18.7165	18.759	18.7115	18.6376	18.6154	18.6845	18.6479	18.7382	Homo sapiens	+	Ctrl_High	+	Ctrl_Low			4.84868	0	0.723037	12.7681	4.94445	0	0.757701	13.2612	0.422271	0.374099	0.0346642	0.95125	30	1.21e-24	0	P30084	ECHS1	Enoyl-CoA hydratase
18.0717	17.3169	17.9515	17.4177	15.87	16.6199	16.7793	16.7961	16.6899	16.4209	16.9131	13.6653	Homo sapiens	+	Ctrl_High	+	Ctrl_Low			2.17566	0.00910273	1.17311	4.05697	1.99042	0.0103799	1.01481	4.00985	0.318267	0.475824	0.594035	0.751921	2	2.64e-09	0	P42126	ECI1	Enoyl-CoA delta isomerase 1
18.1957	18.3512	18.3025	18.2242	18.0113	17.9709	17.7224	17.7635	17.8166	18.0605	17.8511	17.814	Homo sapiens	+	Ctrl_High	+	Ctrl_Low			2.5941	0.00404285	0.401348	4.96236	2.84344	0.00176862	0.382822	5.55904	0.0708588	0.847205	-0.0185261	-0.198169	23	3.66e-18	0	O75521	ECI2	Enoyl-CoA delta isomerase 2
18.8372	18.7499	18.6141	18.6644	17.8256	17.9805	17.9601	17.9898	17.6421	17.3353	17.6335	18.0092	Homo sapiens	+	Ctrl_High	+	Ctrl_Low			4.79371	0	0.7774	12.493	3.45613	0.000930693	1.06136	7.25002	1.02434	0.100411	0.283955	1.9836	21	2.51e-17	0	Q16610	ECM1	Extracellular matrix protein 1
16.5474	16.6643	16.5096	16.5227	16.3219	16.3277	16.369	16.4392	16.3248	16.297	16.4467	16.3012	Homo sapiens	+	Ctrl_High	+	Ctrl_Low			2.34955	0.00605016	0.196558	4.4199	2.3294	0.00530337	0.218538	4.37692	0.194705	0.63399	0.0219793	0.494257	5	6.25e-12	0	Q9BQ95	ECSIT	Evolutionarily conserved signaling intermediate in Toll pathway
17.5444	17.3436	17.4768	17.2012	17.8609	17.6545	17.66	17.6002	17.9089	17.7892	17.9272	17.923	Homo sapiens	+	Ctrl_High	+	Ctrl_Low	+	High_Low	1.71942	0.0194655	-0.302392	-3.17982	3.01223	0.00149329	-0.495579	-5.99092	1.57768	0.03875	-0.193187	-2.92543	14	1.75e-23	0	Q96F86	EDC3	Enhancer of mRNA-decapping protein 3
13.472	12.8116	14.7329	13.2176	12.0953	12.4476	12.3953	13.502	11.8853	12.3627	12.4743	12.8047	Homo sapiens			+	Ctrl_Low			0.936973	0.0955646	0.948485	1.8385	1.29981	0.0372577	1.31777	2.56826	0.258955	0.546597	0.228299	0.63172	1	4.19e-11	0	Q9BV94	EDEM2	ER degradation-enhancing alpha-mannosidase-like protein 2
19.0782	18.6458	18.5861	18.6844	18.906	18.8809	19.1102	19.0603	19.0746	18.8678	19.1446	19.2964	Homo sapiens			+	Ctrl_Low			0.987765	0.086025	-0.24074	-1.92286	1.29153	0.0379623	-0.347224	-2.43082	0.45401	0.346745	-0.106483	-1.00983	10	2.06e-14	0	O60869	EDF1	Endothelial differentiation-related factor 1
15.8598	15.4339	15.6825	15.5501	15.1724	15.2593	15.4557	15.4097	16.0497	15.6529	15.8746	16.4125	Homo sapiens	+	Ctrl_High			+	High_Low	1.46523	0.0314689	0.307296	2.7284	1.02298	0.0679682	-0.365869	-1.98135	2.08925	0.0178542	-0.673165	-3.883	11	1.84e-15	0	O75530	EED	Polycomb protein EED
26.2084	25.8295	25.8655	25.8812	26.1808	26.3173	26.2521	26.2811	26.3185	26.1416	26.276	26.4393	Homo sapiens	+	Ctrl_High	+	Ctrl_Low			1.81813	0.0161765	-0.31164	-3.36153	1.75115	0.0160308	-0.347702	-3.23781	0.211513	0.609794	-0.0360618	-0.531062	84	5.13e-22	0	P68104	EEF1A1	Elongation factor 1-alpha 1
20.4159	20.6781	20.2405	20.3614	20.5633	20.7537	20.6551	20.9871	20.6621	20.6408	20.5019	20.5879	Homo sapiens	+	Ctrl_High					1.29401	0.0452338	-0.315847	-2.43502	0.889904	0.0922231	-0.174193	-1.76023	0.70339	0.195257	0.141654	1.44727	16	6.44e-14	0	P24534	EEF1B2	Elongation factor 1-beta
21.6812	21.8275	21.6961	21.9208	22.1403	22.129	22.1435	22.2345	22.1324	22.1601	21.8994	22.0417	Homo sapiens	+	Ctrl_High	+	Ctrl_Low			3.06944	0.00141977	-0.380446	-6.14282	1.83178	0.0136586	-0.276989	-3.38697	0.809781	0.154792	0.103457	1.62654	23	2.73e-23	0	P29692	EEF1D	Elongation factor 1-delta
22.2396	21.9522	22.1207	22.0657	22.2502	22.4767	22.647	22.5283	22.6501	22.5915	22.7259	22.7393	Homo sapiens	+	Ctrl_High	+	Ctrl_Low			2.00724	0.0121937	-0.380997	-3.72152	3.81993	0.00039604	-0.582104	-8.43614	1.17457	0.07453	-0.201107	-2.23396	45	2.36e-20	0	P26641	EEF1G	Elongation factor 1-gamma
22.8977	22.7119	22.7735	22.8486	23.3949	23.4399	23.4026	23.4157	23.4447	23.4252	23.4196	23.5613	Homo sapiens	+	Ctrl_High	+	Ctrl_Low			5.14837	0	-0.605367	-14.3715	4.77596	0	-0.654785	-12.4053	0.689155	0.201182	-0.049418	-1.42306	150	3.66e-21	0	P13639	EEF2	Elongation factor 2
18.4243	18.209	18.2076	18.2722	18.3873	18.3057	18.3433	18.4098	18.4706	18.4116	18.3975	18.3968	Homo sapiens			+	Ctrl_Low			0.726721	0.15155	-0.0832472	-1.48681	1.39898	0.0306865	-0.140861	-2.61403	1.0246	0.100441	-0.0576139	-1.98404	15	2.58e-16	0	Q96C19	EFHD2	EF-hand domain-containing protein D2
16.1656	15.9482	15.7038	15.8578	12.9701	12.4732	12.75	13.477	15.284	14.6521	15.5622	13.8156	Homo sapiens			+	Ctrl_Low	+	High_Low	0	1	NaN	0	1.37787	0.0320406	0.495756	2.95186	2.30415	0.0143016	-1.9109	-4.32342	1	0.000395661	0.00866836	P98172	EFNB1	Ephrin-B1
15.9638	16.2711	16.2571	16.0704	15.9193	15.8224	15.9716	15.7782	15.5916	15.5696	15.6272	15.3979	Homo sapiens	+	Ctrl_High	+	Ctrl_Low	+	High_Low	1.66853	0.0211242	0.267734	3.08765	3.22627	0.0011693	0.594001	6.5744	2.53957	0.00996552	0.326267	4.83791	16	3.78e-22	0	Q14156	EFR3A	Protein EFR3 homolog A
21.5921	21.6343	21.7791	21.6665	21.5661	21.57	21.5329	21.4494	21.7863	21.711	21.7042	21.7465	Homo sapiens	+	Ctrl_High			+	High_Low	1.52531	0.028482	0.138428	2.83318	0.769431	0.121561	-0.0689979	-1.55884	3.06932	0.00484047	-0.207426	-6.14248	69	2e-19	0	Q15029	EFTUD2	116 kDa U5 small nuclear ribonucleoprotein component
19.6852	19.4191	19.6428	19.6069	19.0316	19.0958	19.1501	19.1091	19.2814	19.234	19.1863	19.2391	Homo sapiens	+	Ctrl_High	+	Ctrl_Low	+	High_Low	3.60961	0.000611465	0.491874	7.73201	2.9055	0.00167224	0.353346	5.71509	2.35014	0.0131003	-0.138527	-4.42114	56	2.27e-22	0	P00533	EGFR	Epidermal growth factor receptor
17.6258	17.4797	17.7247	17.6015	17.235	17.2991	17.3667	17.4416	17.3938	17.3492	17.457	17.8176	Homo sapiens	+	Ctrl_High					2.17528	0.00912232	0.272347	4.05619	0.38296	0.325359	0.103547	0.87736	0.710995	0.19185	-0.1688	-1.46017	17	7.28e-20	0	Q8NDI1	EHBP1	EH domain-binding protein 1
16.8728	17.4126	17.2195	17.3208	16.8785	16.8659	16.8144	16.9459	16.7226	16.8621	17.0075	16.9057	Homo sapiens	+	Ctrl_High	+	Ctrl_Low			1.46498	0.0314571	0.33025	2.72796	1.34122	0.0345947	0.331923	2.51522	0.00864198	0.979671	0.00167322	0.0257422	11	2.48e-17	0	Q8N3D4	EHBP1L1	EH domain-binding protein 1-like protein 1
20.5804	20.5965	20.5466	20.601	21.0478	20.9563	20.887	20.8382	20.8077	20.8297	20.7761	20.8311	Homo sapiens	+	Ctrl_High	+	Ctrl_Low			3.52206	0.00082127	-0.351197	-7.45393	4.87642	0	-0.230025	-12.9091	1.36979	0.0546639	0.121172	2.56399	37	2.08e-17	0	Q9H4M9	EHD1	EH domain-containing protein 1
21.2741	21.2115	21.2383	21.2631	21.1158	21.0568	21.0901	21.0134	20.9342	20.9864	20.9843	20.9588	Homo sapiens	+	Ctrl_High	+	Ctrl_Low	+	High_Low	3.3037	0.000942966	0.177704	6.79607	5.27707	0	0.28083	15.1171	2.18506	0.015741	0.103127	4.07615	67	1.1e-20	0	Q9NZN4	EHD2	EH domain-containing protein 2
19.5053	19.3708	19.214	19.2387	19.7138	19.5768	19.5555	19.4759	19.6685	19.5573	19.6732	19.741	Homo sapiens	+	Ctrl_High	+	Ctrl_Low			1.60658	0.024229	-0.248295	-2.97674	2.26735	0.00582628	-0.327791	-4.24612	0.602644	0.244116	-0.0794959	-1.27436	20	1.2e-19	0	Q9H223	EHD4	EH domain-containing protein 4
16.3439	16.3731	16.1578	16.1136	16.0881	16.0961	15.7816	16.029	15.5881	15.4256	15.3371	15.7382	Homo sapiens	+	Ctrl_High	+	Ctrl_Low	+	High_Low	1.34425	0.0401554	0.248401	2.52038	3.22824	0.001173	0.724862	6.57997	2.20863	0.0153049	0.47646	4.12444	13	2.75e-16	0	Q08426	EHHADH	Peroxisomal bifunctional enzyme
14.6864	14.741	15.3132	15.2138	14.6474	14.3226	14.5008	14.4753	15.4436	15.3756	15.4854	15.2466	Homo sapiens	+	Ctrl_High	+	Ctrl_Low	+	High_Low	1.55846	0.026941	0.50209	2.89148	1.25338	0.0408309	-0.399185	-2.36635	4.39543	0.00234146	-0.901276	-10.6579	6	1.09e-14	0	Q9H9B1	EHMT1	Histone-lysine N-methyltransferase EHMT1
15.2489	15.1853	15.1681	15.1908	14.9542	14.6195	14.7463	14.827	15.1138	14.9821	14.9812	14.7708	Homo sapiens	+	Ctrl_High	+	Ctrl_Low			2.89221	0.00206704	0.411498	5.68141	1.74892	0.0161844	0.2363	3.23371	0.886518	0.131304	-0.175198	-1.7546	4	7.55e-12	0	Q96KQ7	EHMT2	Histone-lysine N-methyltransferase EHMT2
14.5773	16.1906	15.7817	15.2508	15.8262	15.3149	15.0072	15.2085	14.7889	14.2883	14.3573	14.4799	Homo sapiens			+	Ctrl_Low	+	High_Low	0.104774	0.746321	0.110916	0.284426	1.42268	0.0294124	0.971512	2.6548	2.22842	0.0150816	0.860596	4.16522	2	4.42e-11	0	O14681	EI24	Etoposide-induced protein 2.4 homolog
17.7416	17.9536	17.7074	17.6353	18.006	18.0042	18.2503	18.3842	18.4186	18.1206	18.2557	18.3893	Homo sapiens	+	Ctrl_High	+	Ctrl_Low			1.86611	0.0148904	-0.401671	-3.45131	2.83908	0.00176443	-0.536577	-5.54819	0.536985	0.283424	-0.134906	-1.15922	15	2.98e-21	0	P41567	EIF1	Eukaryotic translation initiation factor 1
15.0635	14.7302	15.9624	15.2782	16.4586	16.0216	16.5692	16.7117	16.5632	16.5349	16.75	16.8206	Homo sapiens	+	Ctrl_High	+	Ctrl_Low			2.11833	0.010028	-1.18169	-3.94111	2.70691	0.00219886	-1.40857	-5.22653	0.663666	0.214386	-0.226887	-1.37954	5	4.69e-17	0	Q8N9N8	EIF1AD	Probable RNA-binding protein EIF1AD
18.4196	18.0404	18.2431	18.2427	17.9258	18.0095	18.5279	18.462	18.466	18.4503	18.5175	18.6815	Homo sapiens			+	Ctrl_Low			0.0101067	0.994301	0.00517511	0.0300562	1.68448	0.0179673	-0.292357	-3.11643	0.931783	0.118669	-0.297532	-1.82987	14	1.96e-19	0	P47813	EIF1AX	Eukaryotic translation initiation factor 1A
20.3278	19.448	19.9088	19.7263	8.51584	15.4815	14.1442	16.7372	17.5053	12.5808	13.9701	13.4765	Homo sapiens	+	Ctrl_High					1.48019	0.0306777	6.27455	2.91779	0	1	2.34737	0	0.116968	0.760983	-0.663507	-0.31436	2	0.000150621	0.00382088	O14602	EIF1AY	Eukaryotic translation initiation factor 1A
19.1626	18.9304	18.9575	19.1416	19.3938	19.4249	19.4634	19.4922	19.5416	19.5234	19.4558	19.6101	Homo sapiens	+	Ctrl_High	+	Ctrl_Low			3.07586	0.00136606	-0.395536	-6.16004	3.40592	0.00102392	-0.484715	-7.09786	1.22895	0.068034	-0.089179	-2.32521	49	8.23e-24	0	Q9BY44	EIF2A	Eukaryotic translation initiation factor 2A
20.1302	19.996	20.009	20.0601	20.4268	20.3901	20.3195	20.3829	20.3604	20.2205	20.2025	20.2621	Homo sapiens	+	Ctrl_High	+	Ctrl_Low	+	High_Low	3.9156	0.000342857	-0.330999	-8.77429	2.41402	0.00445843	-0.212554	-4.55909	1.52764	0.0416811	0.118446	2.83727	33	2.8e-16	0	P19525	EIF2AK2	Interferon-induced
17.744	17.7079	17.4628	17.5642	17.4286	17.4815	17.4386	17.2284	17.3806	17.2639	17.3067	17.5081	Homo sapiens	+	Ctrl_High	+	Ctrl_Low			1.39944	0.0357441	0.225434	2.61483	1.63286	0.019935	0.254867	3.02362	0.143779	0.714926	0.0294323	0.378401	33	2.14e-14	0	Q9P2K8	EIF2AK4	eIF-2-alpha kinase GCN2
18.1738	18.1621	17.9651	18.1493	18.47	18.5677	18.4431	18.5444	18.5299	18.4217	18.3465	18.4995	Homo sapiens	+	Ctrl_High	+	Ctrl_Low			3.31721	0.000953846	-0.393754	-6.83537	2.71163	0.00216964	-0.336818	-5.23777	0.516426	0.299378	0.0569358	1.12265	25	3.39e-23	0	Q9NR50	EIF2B3	Translation initiation factor eIF-2B subunit gamma
18.0983	18.0929	18.2337	18.1259	18.3793	18.3711	18.2583	18.2853	18.3561	18.3606	18.3935	18.313	Homo sapiens	+	Ctrl_High	+	Ctrl_Low			2.2235	0.0079832	-0.185816	-4.15506	2.99256	0.00156537	-0.218127	-5.93935	0.413109	0.38064	-0.032311	-0.934169	19	3.21e-26	0	Q9UI10	EIF2B4	Translation initiation factor eIF-2B subunit delta
20.8665	20.6083	20.6905	20.6559	21.0511	21.0256	20.9709	21.0163	21.028	20.9335	21.0324	21.1755	Homo sapiens	+	Ctrl_High	+	Ctrl_Low			2.73285	0.00304584	-0.310679	-5.2886	2.37686	0.00485333	-0.337025	-4.47855	0.197523	0.629511	-0.0263457	-0.500473	39	4.71e-21	0	P05198	EIF2S1	Eukaryotic translation initiation factor 2 subunit 1
19.6637	19.275	19.3041	19.2414	19.7315	19.8289	19.9259	19.826	19.7885	19.7559	19.8095	19.8213	Homo sapiens	+	Ctrl_High	+	Ctrl_Low			2.29677	0.00694316	-0.457008	-4.30785	2.27013	0.00580435	-0.422711	-4.25193	0.349169	0.443956	0.0342975	0.812491	27	2.25e-18	0	P20042	EIF2S2	Eukaryotic translation initiation factor 2 subunit 2
20.6718	20.4273	20.5217	20.5909	20.8115	20.8161	20.819	20.7695	20.7589	20.7922	20.7367	20.913	Homo sapiens	+	Ctrl_High	+	Ctrl_Low			2.48736	0.00489582	-0.251095	-4.7207	2.04655	0.00941053	-0.247272	-3.7985	0.0321399	0.926546	0.00382328	0.0933466	40	1.02e-16	0	P41091	EIF2S3	Eukaryotic translation initiation factor 2 subunit 3
20.8365	20.7763	20.7879	20.7967	21.0698	21.0955	21.08	21.0481	21.1266	21.1516	21.2171	21.1999	Homo sapiens	+	Ctrl_High	+	Ctrl_Low	+	High_Low	5.52807	0	-0.273973	-16.6791	5.28216	0	-0.374446	-15.1474	2.30633	0.0144198	-0.100474	-4.32801	103	7.29e-23	0	Q14152	EIF3A	Eukaryotic translation initiation factor 3 subunit A
20.1717	20.1325	20.141	20.1769	20.214	20.2945	20.3674	20.3335	20.4012	20.4192	20.4436	20.5515	Homo sapiens	+	Ctrl_High	+	Ctrl_Low	+	High_Low	2.25594	0.007446	-0.146866	-4.22231	3.81599	0.000394737	-0.298376	-8.42247	1.73814	0.0275325	-0.15151	-3.21398	66	1.53e-23	0	P55884	EIF3B	Eukaryotic translation initiation factor 3 subunit B
20.2631	20.2789	20.15	20.2476	20.575	20.602	20.5047	20.4902	20.5882	20.6463	20.5881	20.6448	Homo sapiens	+	Ctrl_High	+	Ctrl_Low			3.62195	0.000619355	-0.308089	-7.77189	4.5702	0	-0.381949	-11.43	1.23237	0.0680269	-0.0738597	-2.33097	50	7.7e-18	0	B5ME19;Q99613	EIF3CL;EIF3C	Eukaryotic translation initiation factor 3 subunit C-like protein;Eukaryotic translation initiation factor 3 subunit C
19.4446	19.3951	19.3441	19.2916	19.8885	19.8122	19.7625	19.7625	19.8374	19.7803	19.8467	19.8846	Homo sapiens	+	Ctrl_High	+	Ctrl_Low			4.20243	0.000148541	-0.437579	-9.86058	4.67254	0	-0.468391	-11.9058	0.362471	0.428811	-0.0308118	-0.838188	42	2.12e-18	0	O15371	EIF3D	Eukaryotic translation initiation factor 3 subunit D
19.1553	19.2395	19.2528	19.1687	19.3889	19.4377	19.4113	19.3601	19.3978	19.4768	19.4728	19.4277	Homo sapiens	+	Ctrl_High	+	Ctrl_Low			3.23418	0.00105085	-0.195396	-6.5968	3.60483	0.000486713	-0.239675	-7.71661	0.89158	0.130218	-0.0442781	-1.76302	39	4.63e-20	0	P60228	EIF3E	Eukaryotic translation initiation factor 3 subunit E
18.4356	18.5695	18.873	18.632	18.2302	18.4454	18.3041	18.3152	18.2728	18.245	18.4407	18.3299	Homo sapiens	+	Ctrl_High	+	Ctrl_Low			1.61015	0.0238698	0.303799	2.98308	1.6293	0.0200482	0.305423	3.01726	0.00875553	0.979521	0.00162363	0.0260771	12	3.32e-16	0	O00303	EIF3F	Eukaryotic translation initiation factor 3 subunit F
18.5111	18.35	18.617	18.5242	18.4817	18.6997	18.7977	18.5966	18.7025	18.7702	18.8297	19.0084	Homo sapiens			+	Ctrl_Low			0.815134	0.124727	-0.143335	-1.6355	2.05144	0.00905758	-0.327099	-3.80813	1.00199	0.103603	-0.183764	-1.94649	30	1.18e-19	0	O15372	EIF3H	Eukaryotic translation initiation factor 3 subunit H
18.9316	18.7653	18.8276	18.9094	18.8932	18.8977	19.0532	18.955	19.0475	19.0688	19.0376	19.146	Homo sapiens			+	Ctrl_Low	+	High_Low	0.859525	0.1137	-0.0913019	-1.70963	2.50486	0.00345103	-0.216492	-4.75978	1.51024	0.0425393	-0.12519	-2.8068	35	5.52e-20	0	Q13347	EIF3I	Eukaryotic translation initiation factor 3 subunit I
18.0382	17.8526	18.1156	17.9213	17.6152	17.6465	17.74	17.7645	17.5522	17.383	17.7467	17.775	Homo sapiens	+	Ctrl_High	+	Ctrl_Low			2.25188	0.00746439	0.290355	4.21388	1.82758	0.0138044	0.367713	3.37913	0.33564	0.457408	0.0773582	0.786129	11	1.54e-22	0	Q9UBQ5	EIF3K	Eukaryotic translation initiation factor 3 subunit K
19.3802	19.4145	19.4334	19.4426	19.6404	19.6135	19.6194	19.5511	19.6654	19.6872	19.6948	19.759	Homo sapiens	+	Ctrl_High	+	Ctrl_Low	+	High_Low	3.67978	0.000584192	-0.188398	-7.96113	4.6154	0	-0.283932	-11.6379	1.85657	0.0235336	-0.0955343	-3.43339	54	1.88e-22	0	Q9Y262	EIF3L	Eukaryotic translation initiation factor 3 subunit L
19.853	19.8443	19.92	20.0996	20.3124	20.2612	20.2467	20.1947	20.3512	20.5071	20.1786	20.2637	Homo sapiens	+	Ctrl_High	+	Ctrl_Low			2.6405	0.00371791	-0.324546	-5.06988	2.29864	0.0056093	-0.39595	-4.31178	0.428211	0.369259	-0.0714045	-0.962282	36	2.73e-21	0	Q7L2H7	EIF3M	Eukaryotic translation initiation factor 3 subunit M
23.3098	23.2271	23.2477	23.3895	23.6601	23.6964	23.7752	23.7728	23.8598	23.9069	23.9001	23.992	Homo sapiens	+	Ctrl_High	+	Ctrl_Low	+	High_Low	4.06493	0.000254717	-0.43257	-9.32579	4.99729	0	-0.621168	-13.5409	2.49074	0.0104646	-0.188599	-4.72822	70	1.17e-19	0	P60842	EIF4A1	Eukaryotic initiation factor 4A-I
18.5962	18.5576	18.5226	18.3873	18.6613	18.6195	18.7322	18.6939	18.3467	18.2121	18.4496	18.4991	Homo sapiens	+	Ctrl_High			+	High_Low	1.69231	0.020263	-0.160792	-3.1306	0.903104	0.0896794	0.139057	1.7822	2.35049	0.0131231	0.29985	4.4219	19	9.03e-21	0	Q14240	EIF4A2	Eukaryotic initiation factor 4A-II
20.8303	20.4986	20.6766	20.559	20.5291	20.5759	20.674	20.6274	20.8541	20.7127	20.8915	21.0163	Homo sapiens			+	Ctrl_Low	+	High_Low	0.195981	0.573055	0.0395355	0.497074	1.2534	0.0408435	-0.227514	-2.36639	2.05686	0.0186784	-0.26705	-3.81882	38	3.97e-20	0	P38919	EIF4A3	Eukaryotic initiation factor 4A-III
20.7412	20.6109	20.3182	20.5378	20.7417	20.8426	20.8171	20.8206	20.744	20.5497	20.9368	21.0721	Homo sapiens	+	Ctrl_High					1.49359	0.0300993	-0.253497	-2.77774	0.971418	0.0764041	-0.273651	-1.89571	0.0615394	0.866065	-0.0201545	-0.173609	22	6.17e-17	0	P23588	EIF4B	Eukaryotic translation initiation factor 4B
20.0422	19.6573	19.5146	19.7755	20.316	20.324	20.317	20.2469	20.1397	20.0493	20.3553	20.2513	Homo sapiens	+	Ctrl_High	+	Ctrl_Low			2.56152	0.00414704	-0.553589	-4.88775	1.87632	0.0125513	-0.451516	-3.47056	0.722885	0.187288	0.102074	1.48032	10	3.69e-12	0	P06730	EIF4E	Eukaryotic translation initiation factor 4E
19.8566	19.9592	19.8991	19.8545	20.3041	20.2468	20.1886	20.1274	20.2412	20.2234	20.3419	20.2603	Homo sapiens	+	Ctrl_High	+	Ctrl_Low			3.4315	0.000958449	-0.324426	-7.17506	4.34322	0	-0.374388	-10.4366	0.494602	0.314225	-0.049962	-1.08353	81	2.79e-19	0	Q04637	EIF4G1	Eukaryotic translation initiation factor 4 gamma 1
18.9643	19.1058	19.0264	19.0107	19.2637	19.2191	19.1724	19.1749	19.3409	19.4235	19.3937	19.3227	Homo sapiens	+	Ctrl_High	+	Ctrl_Low	+	High_Low	2.58911	0.00409734	-0.180731	-4.95089	4.01698	0.000367906	-0.343394	-9.14547	2.66329	0.00831144	-0.162663	-5.12327	55	4.16e-17	0	P78344	EIF4G2	Eukaryotic translation initiation factor 4 gamma 2
20.7037	20.4624	20.4994	20.5074	20.7357	20.7733	20.6289	20.8658	20.8341	20.591	20.8601	20.8929	Homo sapiens	+	Ctrl_High	+	Ctrl_Low			1.52772	0.0283788	-0.207714	-2.83741	1.54193	0.0232648	-0.251268	-2.86237	0.204203	0.620276	-0.0435548	-0.515135	10	2.6e-18	0	Q15056	EIF4H	Eukaryotic translation initiation factor 4H
19.3143	19.1014	19.2733	19.3787	19.7765	19.834	19.7908	19.7387	19.8958	19.917	19.7878	19.93	Homo sapiens	+	Ctrl_High	+	Ctrl_Low			3.77848	0.000308257	-0.518066	-8.29318	4.00852	0.000366472	-0.615743	-9.11398	1.37777	0.0538057	-0.0976768	-2.57765	27	1.93e-17	0	P55010	EIF5	Eukaryotic translation initiation factor 5
22.1907	22.1034	22.0854	22.3557	22.3526	22.52	22.5373	22.5977	22.4403	22.5911	22.3181	22.4352	Homo sapiens	+	Ctrl_High	+	Ctrl_Low			2.11041	0.0100677	-0.318034	-3.92523	1.70247	0.0172618	-0.262358	-3.14902	0.305149	0.492966	0.0556765	0.72581	40	4.72e-20	0	P63241	EIF5A	Eukaryotic translation initiation factor 5A-1
19.3009	19.1627	19.3487	19.1801	19.1999	19.3473	19.4183	19.4111	19.324	19.3952	19.549	19.5915	Homo sapiens			+	Ctrl_Low			0.681904	0.166689	-0.0960574	-1.4107	1.49899	0.0254591	-0.216835	-2.78716	0.729947	0.184445	-0.120777	-1.49227	62	5.42e-24	0	O60841	EIF5B	Eukaryotic translation initiation factor 5B
20.9776	20.8775	20.6964	20.7974	20.8186	20.8607	20.723	20.8497	20.6531	20.6386	20.4523	20.5774	Homo sapiens			+	Ctrl_Low	+	High_Low	0.135856	0.680055	0.0242438	0.359717	1.84732	0.0132803	0.25686	3.41603	2.24465	0.014963	0.232616	4.19884	11	5.23e-19	0	P56537	EIF6	Eukaryotic translation initiation factor 6
16.8118	16.8152	16.6891	16.9272	17.1507	17.0002	16.688	16.8356	16.6564	16.6108	16.2298	16.5013	Homo sapiens			+	Ctrl_Low	+	High_Low	0.431087	0.309075	-0.107799	-0.967612	1.56409	0.0225862	0.311252	2.90141	1.63359	0.0351211	0.419051	3.02492	12	2.96e-19	0	Q53HC9	EIPR1	EARP and GARP complex-interacting protein 1
17.6878	17.8526	17.7725	17.7606	17.6423	17.8757	17.8612	17.7996	18.095	18.1283	18.1338	18.2051	Homo sapiens			+	Ctrl_Low	+	High_Low	0.16019	0.634138	-0.0263152	-0.416506	4.00356	0.000364341	-0.3722	-9.09554	2.99319	0.00533333	-0.345885	-5.941	24	7.29e-21	0	Q9BQ52	ELAC2	Zinc phosphodiesterase ELAC protein 2
15.6113	15.5099	15.6024	15.5996	15.5527	15.2906	15.4361	15.4725	15.5563	15.2781	15.7319	15.3723	Homo sapiens	+	Ctrl_High					1.26729	0.0477403	0.14284	2.38982	0.410598	0.301847	0.0961297	0.929471	0.156285	0.692997	-0.0467107	-0.407511	6	9.59e-17	0	P32519	ELF1	ETS-related transcription factor Elf-1
12.0636	12.66	12.178	12.5152	12.8727	12.3051	12.6246	12.3391	12.8494	12.7439	12.6416	12.5719	Homo sapiens			+	Ctrl_Low			0.358869	0.370471	-0.234685	-0.861275	1.20145	0.046018	-0.347482	-2.279	0.523707	0.293474	-0.166308	-1.13563	1	5.07e-05	0.000932401	Q15723	ELF2	ETS-related transcription factor Elf-2
17.4997	17.3706	17.2609	17.1378	17.2142	17.2741	17.0278	17.2189	17.0424	17.062	17.0005	17.2712	Homo sapiens			+	Ctrl_Low			0.686997	0.164953	0.133495	1.41938	1.20023	0.0461082	0.223222	2.27695	0.509169	0.303531	0.0897274	1.10968	11	1.17e-18	0	Q8IZ81	ELMOD2	ELMO domain-containing protein 2
13.0142	13.4194	13.2153	13.2372	12.22	12.4527	13.1066	12.9863	12.417	12.8809	12.6653	12.9967	Homo sapiens			+	Ctrl_Low			1.23211	0.0514416	0.530139	2.33052	1.71047	0.0170849	0.481559	3.16354	0.0701829	0.848464	-0.0485806	-0.196401	15	3.2e-20	0	Q14241	ELOA	Elongin-A
NaN	15.0604	14.7174	14.8763	15.5687	15.311	15.1847	15.0365	15.66	15.2686	11.8625	13.2298	Homo sapiens	+	Ctrl_High	+	Ctrl_Low			1.25639	0.0488855	-0.390528	-2.48628	1.23465	0.0425632	-0.579618	-2.98729	0.683867	0.20338	1.27	1.41405	1	0.000217347	0.00634345	Q96EB1	ELP4	Elongator complex protein 4
19.6338	19.5226	19.6863	19.6212	19.5032	19.5271	19.4316	19.3963	19.4478	19.4129	19.4739	19.5702	Homo sapiens	+	Ctrl_High	+	Ctrl_Low			1.78875	0.0172203	0.151434	3.30703	1.56908	0.0223007	0.139758	2.91023	0.0937073	0.805372	-0.0116763	-0.256788	56	1.91e-21	0	Q8N766	EMC1	ER membrane protein complex subunit 1
15.9833	16.0532	16.0395	15.8609	15.1768	15.5764	15.4334	15.8832	16.8704	16.8875	16.509	15.6311	Homo sapiens	+	Ctrl_High			+	High_Low	1.64079	0.0222751	0.466804	3.03781	0.822211	0.107463	-0.490266	-1.64733	1.56758	0.0396729	-0.957069	-2.90758	1	1.26e-17	0	Q5UCC4	EMC10	ER membrane protein complex subunit 10
18.4979	18.1472	18.5527	18.3763	18.1291	18.1801	18.1049	18.2186	18.2669	18.0747	18.1041	18.3004	Homo sapiens	+	Ctrl_High					1.34161	0.0403058	0.235377	2.51588	1.00102	0.0715863	0.207006	1.94487	0.177322	0.660249	-0.0283704	-0.455483	13	4.58e-23	0	Q15006	EMC2	ER membrane protein complex subunit 2
18.9688	18.7065	18.7646	18.5123	18.4765	18.5614	18.4272	18.3533	18.5846	18.4739	18.5915	18.4137	Homo sapiens	+	Ctrl_High					1.46955	0.0313226	0.283473	2.7359	1.1217	0.054881	0.222097	2.14563	0.44664	0.352683	-0.0613751	-0.996306	17	6.04e-16	0	Q9P0I2	EMC3	ER membrane protein complex subunit 3
18.0871	17.4778	17.8121	17.5139	17.2676	17.2214	17.2452	17.2884	17.469	17.375	16.8502	17.4521	Homo sapiens	+	Ctrl_High					1.76139	0.0182187	0.467064	3.2566	1.11213	0.0558545	0.436119	2.12966	0.0752751	0.839103	-0.0309453	-0.209671	2	5.4e-12	0	Q9BV81	EMC6	ER membrane protein complex subunit 6
18.2506	17.967	18.2759	18.1206	17.9127	17.9746	18.0294	17.8716	18.0591	18.0748	17.961	18.3139	Homo sapiens	+	Ctrl_High					1.40051	0.0356568	0.206428	2.61666	0.196119	0.549444	0.0512972	0.497379	0.96157	0.111689	-0.155131	-1.87936	8	4.8e-14	0	Q9NPA0	EMC7	ER membrane protein complex subunit 7
15.3804	14.7873	15.3852	14.7122	14.1112	14.8926	14.2414	14.5774	15.025	15.1155	15.1789	13.2597	Homo sapiens	+	Ctrl_High					1.27604	0.0468134	0.610638	2.4046	0.366922	0.339656	0.421494	0.846739	0.145363	0.712382	-0.189144	-0.382113	7	3.24e-07	0	O43402	EMC8	ER membrane protein complex subunit 8
18.9287	18.8694	19.0043	18.7695	18.6592	18.7285	18.5612	18.5484	18.5189	18.4433	18.6738	18.6471	Homo sapiens	+	Ctrl_High	+	Ctrl_Low			2.2015	0.00868639	0.268658	4.10979	2.33221	0.00529949	0.3222	4.38289	0.330151	0.462507	0.0535421	0.775366	22	7.72e-19	0	P50402	EMD	Emerin
18.3321	18.4069	18.4816	18.5398	18.3253	18.5586	18.4921	18.3465	18.7679	18.8127	18.6249	18.902	Homo sapiens			+	Ctrl_Low	+	High_Low	0.0457054	0.890551	0.00946903	0.130933	2.42886	0.00428041	-0.336763	-4.5915	2.28443	0.0145361	-0.346232	-4.2819	12	4.71e-19	0	Q92979	EMG1	Ribosomal RNA small subunit methyltransferase NEP1
17.3577	17.4971	17.3606	17.3831	17.6753	17.8887	17.6519	17.762	17.8334	17.7605	17.7527	17.8716	Homo sapiens	+	Ctrl_High	+	Ctrl_Low			2.811	0.00263588	-0.344831	-5.47871	4.04373	0.000168675	-0.404915	-9.24567	0.441743	0.35799	-0.0600839	-0.987296	20	7.37e-20	0	O00423	EML1	Echinoderm microtubule-associated protein-like 1
17.3627	17.104	16.8246	17.2908	17.6077	17.5422	17.4497	17.6898	17.2941	17.3159	17.1205	17.5202	Homo sapiens	+	Ctrl_High			+	High_Low	1.77061	0.0179158	-0.426808	-3.27355	0.531835	0.218913	-0.167121	-1.15008	1.44646	0.0482273	0.259687	2.69587	16	2.15e-21	0	Q32P44	EML3	Echinoderm microtubule-associated protein-like 3
18.5993	18.4049	18.3948	18.1089	17.9809	17.8041	17.8142	18.191	17.6205	17.5089	17.6086	17.5366	Homo sapiens	+	Ctrl_High	+	Ctrl_Low	+	High_Low	1.71063	0.0195716	0.429461	3.16384	3.60861	0.000488079	0.808352	7.72878	2.14809	0.0163641	0.378891	4.00104	4	2.33e-17	0	P54852	EMP3	Epithelial membrane protein 3
18.4936	19.0977	18.7429	18.9336	19.5526	19.4612	19.452	19.3869	19.4186	19.4459	19.4001	19.2555	Homo sapiens	+	Ctrl_High	+	Ctrl_Low			2.52825	0.00430227	-0.646245	-4.81234	2.20634	0.00664641	-0.563106	-4.11973	0.749086	0.177879	0.0831385	1.52459	23	1.76e-22	0	Q8N8S7	ENAH	Protein enabled homolog
15.2433	13.4818	13.5234	13.6347	15.4464	15.9848	15.4616	15.9143	15.1141	14.9269	15.312	15.7933	Homo sapiens	+	Ctrl_High	+	Ctrl_Low			2.07504	0.0106819	-1.73095	-3.85477	1.52534	0.0241102	-1.31577	-2.83324	0.892178	0.130083	0.415181	1.76402	7	3.97e-10	0	O14682	ENC1	Ectoderm-neural cortex protein 1
17.6075	17.4758	17.7711	17.6331	17.8072	17.8061	17.7755	17.751	17.6425	17.5807	17.6907	17.6942	Homo sapiens	+	Ctrl_High			+	High_Low	1.4086	0.0349835	-0.163078	-2.63056	0.177772	0.580805	-0.0301595	-0.456496	2.371	0.0126655	0.132919	4.46591	7	5.01e-23	0	O94919	ENDOD1	Endonuclease domain-containing 1 protein
16.3698	17.2977	16.6623	16.4846	14.2113	14.5376	15.5903	15.7945	15.345	15.8882	15.615	15.2767	Homo sapiens	+	Ctrl_High	+	Ctrl_Low			2.04437	0.0114316	1.67016	3.79422	2.47618	0.00383015	1.17237	4.69583	0.563425	0.266943	-0.497797	-1.20587	5	2.54e-09	0	Q14249	ENDOG	Endonuclease G
20.2292	19.7938	19.8872	19.857	19.9993	20.0823	20.0083	20.077	19.535	19.3744	19.7238	19.58	Homo sapiens			+	Ctrl_Low	+	High_Low	0.447075	0.296412	-0.0999107	-0.997105	1.73079	0.0164781	0.388481	3.20055	3.19667	0.00457944	0.488392	6.49119	24	2.44e-19	0	P17813	ENG	Endoglin
24.3348	24.0763	23.7715	24.0759	24.3459	24.2424	24.3894	24.4928	24.336	24.2239	24.1193	24.5373	Homo sapiens	+	Ctrl_High					1.27231	0.0473104	-0.302965	-2.3983	0.819154	0.108125	-0.23948	-1.64222	0.250496	0.557859	0.0634847	0.614094	64	6.77e-21	0	P06733	ENO1	Alpha-enolase
18.4637	18.1139	17.9777	18.2506	17.8827	18.0806	17.9461	17.9546	17.9051	17.7569	18.0211	17.7302	Homo sapiens			+	Ctrl_Low			1.09999	0.0685064	0.235472	2.10943	1.512	0.0245736	0.348121	2.80989	0.685341	0.202829	0.112648	1.41656	9	6.84e-16	0	Q9UHY7	ENOPH1	Enolase-phosphatase E1
18.585	18.5042	18.6684	18.6295	18.6405	18.9584	18.9467	18.9212	18.9538	18.8788	18.8023	19.1609	Homo sapiens	+	Ctrl_High	+	Ctrl_Low			1.74649	0.0187225	-0.26992	-3.22927	2.22249	0.00645747	-0.352142	-4.15298	0.322569	0.470608	-0.082222	-0.760431	32	5.78e-16	0	P22413	ENPP1	Ectonucleotide pyrophosphatase/phosphodiesterase family member 1
17.5837	17.5884	17.7162	17.6547	16.3782	16.5664	16.2651	16.4663	16.7021	16.6848	16.7071	16.8617	Homo sapiens	+	Ctrl_High	+	Ctrl_Low	+	High_Low	5.58471	0	1.21675	17.0525	5.62555	0	0.896813	17.3267	2.24456	0.0149399	-0.319938	-4.19865	21	4.08e-15	0	Q13822	ENPP2	Ectonucleotide pyrophosphatase/phosphodiesterase family member 2
15.9356	16.2236	15.8658	16.1002	15.4381	15.2291	15.2512	15.2394	15.5519	15.8155	15.5535	15.9023	Homo sapiens	+	Ctrl_High	+	Ctrl_Low	+	High_Low	3.63707	0.000629508	0.741872	7.82101	1.44277	0.0280703	0.325525	2.6895	2.16904	0.0161073	-0.416347	-4.0435	13	1.26e-18	0	Q09472	EP300	Histone acetyltransferase p300
16.9087	17.1668	17.02	16.9756	17.0016	17.3547	16.7857	16.7912	17.1603	17.2594	17.2169	17.1213	Homo sapiens			+	Ctrl_Low			0.0865752	0.787063	0.0344629	0.238722	1.47324	0.0265697	-0.171707	-2.7423	0.737248	0.18241	-0.20617	-1.50461	14	1.91e-17	0	Q96L91	EP400	E1A-binding protein p400
13.5633	14.4287	13.6877	14.1964	9.41154	10.228	12.7798	13.1964	7.23501	13.1514	12.3402	8.65772	Homo sapiens	+	Ctrl_High	+	Ctrl_Low			1.43921	0.0329513	2.56505	2.68333	1.43913	0.028435	4.28764	2.83685	0.253754	0.553352	1.05787	0.620898	3	2.63e-17	0	P11171	EPB41	Protein 4.1
15.8282	15.6518	15.5945	15.8165	15.219	15.4429	15.404	15.3753	15.1814	14.8145	15.2739	15.12	Homo sapiens	+	Ctrl_High	+	Ctrl_Low			2.49394	0.00482621	0.362433	4.73536	2.78422	0.00194113	0.625324	5.41305	1.25555	0.0653008	0.262891	2.37	16	2.88e-22	0	Q9H4G0	EPB41L1	Band 4.1-like protein 1
18.9637	18.8554	18.9539	18.8427	18.5547	18.6356	18.6145	18.5553	18.6717	18.614	18.7132	18.8212	Homo sapiens	+	Ctrl_High	+	Ctrl_Low			3.77109	0.000306569	0.313918	8.26793	1.98413	0.010506	0.198902	3.67663	1.26015	0.0649529	-0.115016	-2.37777	35	8.25e-22	0	O43491	EPB41L2	Band 4.1-like protein 2
18.5523	18.5454	18.3409	18.163	18.064	18.0268	17.9658	17.9349	17.5583	17.4526	17.4312	17.7053	Homo sapiens	+	Ctrl_High	+	Ctrl_Low	+	High_Low	2.20939	0.00848636	0.402537	4.126	3.59821	0.000486034	0.86356	7.6953	3.26042	0.00364532	0.461023	6.67147	32	2.26e-17	0	Q9Y2J2	EPB41L3	Band 4.1-like protein 3
17.351	17.468	17.5236	17.4348	17.2187	17.1253	16.9566	17.0595	17.0607	17.2847	17.2586	17.003	Homo sapiens	+	Ctrl_High	+	Ctrl_Low			2.76761	0.00287945	0.35432	5.37257	1.99444	0.0103131	0.29256	3.69662	0.287514	0.511965	-0.0617599	-0.6903	43	3.29e-22	0	Q9HCE0	EPG5	Ectopic P granules protein 5 homolog
19.2032	18.6774	19.0362	18.8176	18.2706	18.3468	18.4412	18.3342	18.4107	18.5844	18.672	18.7125	Homo sapiens	+	Ctrl_High	+	Ctrl_Low	+	High_Low	2.53079	0.0043086	0.58537	4.81807	1.3462	0.034243	0.338672	2.52372	1.76334	0.0264008	-0.246698	-3.26018	20	5.13e-18	0	P29317	EPHA2	Ephrin type-A receptor 2
16.9323	17.3451	17.6359	17.3346	16.9275	16.7275	16.7306	16.2757	16.7127	16.882	16.8432	16.1757	Homo sapiens	+	Ctrl_High	+	Ctrl_Low			1.74991	0.0186242	0.646628	3.23554	1.6309	0.0199955	0.658605	3.02012	0.019019	0.956793	0.0119762	0.0560104	7	4.09e-19	0	P29323	EPHB2	Ephrin type-B receptor 2
18.5616	18.9126	18.8354	18.5487	17.1294	17.953	18.132	17.7514	16.1628	17.3613	17.9615	17.9988	Homo sapiens	+	Ctrl_High	+	Ctrl_Low			2.19567	0.00889334	0.973117	4.09784	1.65527	0.0193471	1.34348	3.0638	0.327531	0.465409	0.370361	0.770215	8	1.75e-11	0	P54753	EPHB3	Ephrin type-B receptor 3
18.0825	18.5367	18.5805	18.5645	17.3999	17.6849	17.7804	16.7653	17.561	17.2364	17.5885	16.8666	Homo sapiens	+	Ctrl_High	+	Ctrl_Low			2.1476	0.0097712	1.0334	4.00003	2.79709	0.0019222	1.12793	5.44455	0.124372	0.74932	0.0945234	0.332279	7	1.27e-11	0	P54760	EPHB4	Ephrin type-B receptor 4
19.9943	19.5588	19.6378	19.5548	19.6303	19.5884	19.5602	19.5809	19.1382	19.0772	19.2316	19.3561	Homo sapiens			+	Ctrl_Low	+	High_Low	0.402897	0.331864	0.0964708	0.915031	2.15804	0.00745808	0.485665	4.02116	3.10104	0.00486531	0.389194	6.22796	30	4.2e-19	0	P07099	EPHX1	Epoxide hydrolase 1
17.438	17.4072	17.2764	17.3641	17.3393	17.4166	17.3406	17.0184	17.1251	17.0324	17.1498	17.3747	Homo sapiens			+	Ctrl_Low			0.433519	0.307172	0.0926919	0.972114	1.32707	0.0354935	0.20093	2.49112	0.41867	0.376852	0.108238	0.944545	14	1.52e-15	0	Q7L775	EPM2AIP1	EPM2A-interacting protein 1
16.8975	17.2883	17.1019	16.9127	16.3984	16.5225	16.7797	16.7438	16.8097	16.7261	17.0693	16.9349	Homo sapiens	+	Ctrl_High					1.83572	0.0156006	0.439008	3.39432	0.670484	0.15462	0.165076	1.39121	1.22922	0.0680243	-0.273932	-2.32566	9	6.87e-21	0	Q9Y6I3	EPN1	Epsin-1
17.2363	16.5098	16.601	16.8982	16.0107	16.0281	16.3588	16.186	16.3173	15.9071	16.5619	15.9619	Homo sapiens	+	Ctrl_High	+	Ctrl_Low			1.96206	0.0129302	0.665438	3.634	1.4886	0.025955	0.624244	2.76903	0.0854979	0.81993	-0.0411937	-0.235975	3	6.56e-23	0	Q9H201	EPN3	Epsin-3
18.172	18.8575	18.192	18.3934	18.0967	18.0357	18.0026	18.24	17.6126	17.8658	17.8998	16.8303	Homo sapiens			+	Ctrl_Low			0.942733	0.0945686	0.309976	1.84807	1.55261	0.0230083	0.851648	2.88117	1.1115	0.0836596	0.541672	2.12862	1	5.38e-12	0	P58107	EPPK1	Epiplakin
21.5641	21.6348	21.522	21.6019	21.8184	21.8076	21.8166	21.8096	21.5812	21.7147	21.6956	21.7717	Homo sapiens	+	Ctrl_High	+	Ctrl_Low	+	High_Low	4.10903	0.00026087	-0.232311	-9.49441	1.24535	0.0415934	-0.110068	-2.35281	1.6491	0.034478	0.122243	3.05271	126	5e-21	0	P07814	EPRS1	Bifunctional glutamate/proline--tRNA ligase
15.8961	16.6056	16.1779	16.3037	16.206	16.1242	15.9144	16.2409	15.7813	15.7709	15.8895	15.4976	Homo sapiens			+	Ctrl_Low	+	High_Low	0.321138	0.407673	0.124476	0.757603	1.63146	0.0199608	0.510998	3.02111	1.88194	0.0227811	0.386522	3.48117	4	3.59e-12	0	P42566	EPS15	Epidermal growth factor receptor substrate 15
18.259	18.3905	18.3077	18.332	18.3613	18.3038	18.3544	18.3115	18.1968	18.2514	18.2625	18.1992	Homo sapiens			+	Ctrl_Low	+	High_Low	0.126702	0.698379	-0.0104809	-0.33788	1.58308	0.0219473	0.0947857	2.935	2.46085	0.0114834	0.105267	4.66188	29	3.03e-23	0	Q12929	EPS8	Epidermal growth factor receptor kinase substrate 8
17.4274	17.6416	17.7442	17.6129	17.469	17.3529	17.3179	17.1281	16.5213	16.5722	16.4707	16.6951	Homo sapiens	+	Ctrl_High	+	Ctrl_Low	+	High_Low	1.61506	0.0234859	0.289563	2.99183	4.84517	0	1.04171	12.7504	3.9199	0.00107865	0.752148	8.78976	14	6.26e-11	0	Q9H6S3	EPS8L2	Epidermal growth factor receptor kinase substrate 8-like protein 2
15.6856	14.9257	15.1965	14.3357	16.8328	15.9061	16.0799	16.0065	15.9889	15.8065	15.7941	16.1115	Homo sapiens	+	Ctrl_High	+	Ctrl_Low			1.7974	0.0168972	-1.17044	-3.32303	1.64758	0.019554	-0.889353	-3.04999	0.587633	0.2525	0.281091	1.24824	4	1.32e-11	0	Q96J88	EPSTI1	Epithelial-stromal interaction protein 1
20.0238	19.7586	19.8467	19.8257	19.7123	19.7266	19.6948	19.7525	19.6425	19.6182	19.6157	19.629	Homo sapiens	+	Ctrl_High	+	Ctrl_Low	+	High_Low	1.30599	0.044038	0.142113	2.45532	2.23066	0.00643016	0.237303	4.16985	3.36579	0.00341573	0.0951905	6.97813	49	1.36e-22	0	Q9NZ08	ERAP1	Endoplasmic reticulum aminopeptidase 1
18.5333	18.5939	18.6073	18.4554	18.4398	18.3872	18.3133	18.3111	18.356	18.3183	18.5492	18.2133	Homo sapiens	+	Ctrl_High	+	Ctrl_Low			2.12822	0.00993919	0.184605	3.96096	1.27699	0.0388227	0.188289	2.4062	0.0162461	0.962073	0.00368404	0.0479883	43	1.04e-19	0	Q96RT1	ERBIN	Erbin
16.8502	16.9165	16.9607	17.0271	16.8393	16.7963	16.632	16.7715	16.9923	16.8946	16.8151	16.8326	Homo sapiens	+	Ctrl_High					1.65803	0.0215409	0.178849	3.06875	0.451429	0.269784	0.0549421	1.0051	1.07137	0.0910844	-0.123907	-2.06179	9	6.05e-13	0	P19447	ERCC3	General transcription and DNA repair factor IIH helicase subunit XPB
15.7009	15.7752	15.4873	15.6971	15.1587	15.3055	15.4792	15.2878	15.8212	16.0555	16.0243	15.706	Homo sapiens	+	Ctrl_High	+	Ctrl_Low	+	High_Low	2.1243	0.0099865	0.357306	3.95309	1.20092	0.0460526	-0.23662	-2.27812	2.85583	0.00617857	-0.593925	-5.58995	3	1.1e-12	0	Q92889	ERCC4	DNA repair endonuclease XPF
13.8296	13.879	13.7028	13.8992	13.0287	13.0574	13.4875	13.5433	13.699	13.3165	13.0197	13.0004	Homo sapiens	+	Ctrl_High	+	Ctrl_Low			2.05328	0.0113383	0.548436	3.81175	2.33215	0.0052965	0.669204	5.70926	0.0327988	0.926033	0.0203078	0.0951953	2	0.000163471	0.00441266	P0DP91;Q03468	ERCC6	Chimeric ERCC6-PGBD3 protein;DNA excision repair protein ERCC-6
16.7118	16.5668	16.1794	15.4812	16.5368	16.5074	16.3846	16.4994	16.8563	16.7338	17.0022	16.9578	Homo sapiens			+	Ctrl_Low	+	High_Low	0.390644	0.341487	-0.247263	-0.891927	1.22471	0.0437041	-0.652741	-2.31808	2.98835	0.00545329	-0.405478	-5.92837	10	8.85e-14	0	Q2NKX8	ERCC6L	DNA excision repair protein ERCC-6-like
14.6652	14.8374	15.1106	15.0598	15.433	15.5741	15.4511	15.3423	15.5604	15.7298	16.062	15.8097	Homo sapiens	+	Ctrl_High	+	Ctrl_Low	+	High_Low	2.46936	0.00513408	-0.531853	-4.6807	2.99428	0.00156953	-0.872215	-5.94385	1.60045	0.0374874	-0.340363	-2.96582	3	7.38e-18	0	P50548	ERF	ETS domain-containing transcription factor ERF
18.2926	16.8914	18.5489	17.7348	15.9182	16.0767	17.697	17.823	16.8063	16.9616	16.911	16.1577	Homo sapiens			+	Ctrl_Low			0.777233	0.135289	0.988214	1.57196	1.51353	0.0245054	1.15776	2.81257	0.115976	0.762769	0.16955	0.311944	2	1.28e-10	0	Q9UKR5	ERG28	Ergosterol biosynthetic protein 28 homolog
18.2541	18.204	18.228	18.0506	17.9291	17.8982	17.9562	17.8582	17.9072	17.8109	17.9166	18.0978	Homo sapiens	+	Ctrl_High	+	Ctrl_Low			2.7966	0.00267961	0.273767	5.44332	1.80342	0.0141623	0.251061	3.33419	0.135048	0.729181	-0.0227056	-0.3578	9	2.7e-15	0	Q9Y282	ERGIC3	Endoplasmic reticulum-Golgi intermediate compartment protein 3
16.4169	16.2038	15.3333	15.7731	16.2697	16.1373	16.0372	16.249	16.3766	16.3539	16.6176	16.7612	Homo sapiens			+	Ctrl_Low	+	High_Low	0.4383	0.303786	-0.241538	-0.980947	1.21087	0.0451327	-0.595609	-2.29482	1.70946	0.0299077	-0.354072	-3.16171	8	9.58e-12	0	Q8IV48	ERI1	3'-5' exoribonuclease 1
18.7187	18.6299	18.5901	18.4946	18.3632	18.3846	18.2399	18.2722	18.1396	18.19	18.3977	18.5401	Homo sapiens	+	Ctrl_High	+	Ctrl_Low			2.63013	0.00390259	0.293356	5.04572	1.50783	0.0248092	0.291484	2.8026	0.00630887	0.985062	-0.00187254	-0.0188417	17	4.16e-26	0	O75477	ERLIN1	Erlin-1
20.3695	20.167	20.2388	20.0746	19.9305	19.9057	19.8521	19.7014	19.5581	19.4528	19.6482	19.7343	Homo sapiens	+	Ctrl_High	+	Ctrl_Low	+	High_Low	2.39869	0.00552217	0.365049	4.52575	3.40083	0.00101422	0.614118	7.0826	1.69845	0.0303898	0.249068	3.14172	27	1.32e-18	0	O94905	ERLIN2	Erlin-2
16.0044	15.7823	16.174	16.1219	15.4222	15.3984	15.2121	15.2506	15.0138	15.0943	14.402	14.3265	Homo sapiens	+	Ctrl_High	+	Ctrl_Low	+	High_Low	3.33484	0.000970013	0.699803	6.88689	3.01666	0.00150677	1.31146	6.00259	1.59294	0.0381958	0.611656	2.95249	9	3.48e-11	0	Q7Z2K6	ERMP1	Endoplasmic reticulum metallopeptidase 1
19.4598	19.2202	19.4087	19.3931	18.8909	19.0901	19.1164	19.18	19.0136	18.9435	19.0066	19.1694	Homo sapiens	+	Ctrl_High	+	Ctrl_Low			1.99855	0.0124652	0.301106	3.70461	2.50502	0.00345534	0.337175	4.76015	0.178421	0.658955	0.0360684	0.457958	43	1.81e-19	0	Q96HE7	ERO1A	ERO1-like protein alpha
21.357	21.3622	20.9652	20.8205	20.5602	20.6678	20.7592	21.0494	20.3927	20.1184	20.3519	20.4047	Homo sapiens			+	Ctrl_Low	+	High_Low	1.10496	0.067705	0.367083	2.11772	2.72729	0.00206609	0.809317	5.27524	1.91785	0.0217807	0.442234	3.5493	17	5.58e-16	0	P30040	ERP29	Endoplasmic reticulum resident protein 29
19.6366	19.6066	19.6397	19.4902	19.1075	19.3662	19.4872	19.5692	19.193	19.24	19.2591	19.338	Homo sapiens			+	Ctrl_Low			1.01967	0.0810357	0.210755	1.97585	3.45381	0.000928395	0.335765	7.24296	0.553875	0.273026	0.12501	1.18906	36	9e-18	0	Q9BS26	ERP44	Endoplasmic reticulum resident protein 44
20.3311	20.417	20.3053	20.5251	20.6472	20.6151	20.5649	20.5166	20.4295	20.4314	20.3536	20.4663	Homo sapiens	+	Ctrl_High			+	High_Low	1.8058	0.0165461	-0.191299	-3.33861	0.181393	0.57481	-0.0255566	-0.464631	2.36443	0.0126608	0.165742	4.45178	26	2.27e-20	0	P10768	ESD	S-formylglutathione hydrolase
16.7078	16.7347	NaN	NaN	16.2843	16.4568	15.7482	15.999	16.1372	15.9059	14.2332	15.6013	Homo sapiens			+	Ctrl_Low			1.20028	0.0550796	0.599162	2.55373	1.60477	0.0210912	0.839791	4.18641	0.697404	0.197478	0.652703	1.43709	2	0.00020084	0.00605144	Q96DF8	ESS2	Splicing factor ESS-2 homolog
20.4852	20.5891	20.663	20.4862	20.194	20.2069	20.0855	20.0051	19.9905	20.055	19.999	19.9896	Homo sapiens	+	Ctrl_High	+	Ctrl_Low			3.27804	0.0010087	0.433036	6.72198	4.67327	0	0.547352	11.9093	1.19869	0.0718196	0.114316	2.27437	68	1.15e-20	0	Q9BSJ8	ESYT1	Extended synaptotagmin-1
18.9428	18.8034	18.9039	18.7958	18.791	18.7833	18.7214	18.6037	18.5995	18.5444	18.5822	18.6039	Homo sapiens	+	Ctrl_High	+	Ctrl_Low	+	High_Low	1.27926	0.0464568	0.136647	2.41005	3.42089	0.000968675	0.278964	7.14296	1.69671	0.0303658	0.142317	3.13857	33	2.32e-17	0	A0FGR8	ESYT2	Extended synaptotagmin-2
20.2588	20.1945	20.2772	20.2387	20.2768	20.2445	20.3823	20.4577	20.3662	20.3355	20.3559	20.5527	Homo sapiens			+	Ctrl_Low			0.963736	0.0901008	-0.0980511	-1.88296	1.6182	0.0205421	-0.160293	-2.99743	0.387308	0.404239	-0.0622416	-0.885612	33	1.18e-19	0	P62495	ETF1	Eukaryotic peptide chain release factor subunit 1
21.024	20.7035	20.932	20.9083	20.3052	20.3178	20.2111	20.3332	20.2641	20.1889	20.1253	20.3393	Homo sapiens	+	Ctrl_High	+	Ctrl_Low			3.75831	0.000528029	0.600136	8.22439	3.71729	0.000364742	0.662576	8.08595	0.536804	0.283292	0.0624399	1.1589	21	2.48e-18	0	P13804	ETFA	Electron transfer flavoprotein subunit alpha
20.4601	20.4808	20.5025	20.2789	19.3977	19.544	19.6205	19.8228	19.593	19.4314	19.3563	19.628	Homo sapiens	+	Ctrl_High	+	Ctrl_Low			3.73724	0.00051865	0.834317	8.15302	4.52766	0	0.928409	11.2375	0.372614	0.417924	0.0940924	0.857639	24	2.19e-20	0	P38117	ETFB	Electron transfer flavoprotein subunit beta
16.8046	17.0931	17.3262	17.0686	16.4477	16.2964	16.2004	16.4058	16.4953	16.459	15.9869	16.2933	Homo sapiens	+	Ctrl_High	+	Ctrl_Low			3.05724	0.00146065	0.735539	6.11017	2.54636	0.00300833	0.76449	4.8533	0.0812558	0.828507	0.0289514	0.225113	22	2.98e-19	0	Q16134	ETFDH	Electron transfer flavoprotein-ubiquinone oxidoreductase
20.5494	20.3499	20.499	20.3888	19.8575	20.016	20.0737	20.1132	19.8055	19.9286	19.7998	19.8881	Homo sapiens	+	Ctrl_High	+	Ctrl_Low			2.98351	0.00162475	0.43171	5.91573	4.35989	0	0.591324	10.5068	1.31747	0.0589067	0.159614	2.47482	22	2.79e-19	0	O95571	ETHE1	Persulfide dioxygenase ETHE1
13.4521	14.3248	NaN	NaN	15.1542	15.1157	15.0595	15.0463	15.2196	14.1863	15.3338	15.2778	Homo sapiens	+	Ctrl_High					1.95487	0.0129708	-1.20551	-4.46761	1.07086	0.0610845	-1.11595	-2.2783	0.121718	0.752814	0.0895617	0.325878	3	1.49e-07	0	P14921	ETS1	Protein C-ets-1
13.7288	13.7344	13.5531	13.8737	15.5929	15.5658	15.0647	15.1856	14.6309	14.5324	14.5504	13.7369	Homo sapiens	+	Ctrl_High	+	Ctrl_Low	+	High_Low	4.4634	0.000191126	-1.6298	-10.9523	1.57096	0.022245	-0.640159	-2.91355	2.1382	0.0165792	0.989645	3.98106	2	6.77e-08	0	P41162	ETV3	ETS translocation variant 3
18.3956	18.3118	18.4126	18.4851	18.3165	18.3821	18.3424	18.3395	18.5791	18.5024	18.4351	18.4988	Homo sapiens			+	Ctrl_Low	+	High_Low	0.718819	0.153753	0.0561409	1.47344	1.16651	0.0498479	-0.102596	-2.22048	2.56234	0.00960879	-0.158737	-4.88964	17	1.37e-21	0	Q01844	EWSR1	RNA-binding protein EWS
16.0712	16.7009	16.104	16.1664	13.705	15.0002	14.4646	15.4517	13.2428	15.0852	15.0068	13.9115	Homo sapiens	+	Ctrl_High					2.13375	0.00998416	1.28841	4.35143	0	1	1.1754	0	0.238974	0.573324	0.343829	0.58987	5	1.39e-11	0	Q9NVH0	EXD2	Exonuclease 3'-5' domain-containing protein 2
17.4761	17.5037	17.452	17.6477	17.8053	17.7548	17.7637	17.6641	17.5431	17.6794	17.4435	17.3682	Homo sapiens	+	Ctrl_High			+	High_Low	2.28545	0.00698759	-0.227077	-4.28402	0.049433	0.877345	0.0113316	0.141092	1.75339	0.0268533	0.238409	3.24191	21	3.91e-16	0	Q9NV70	EXOC1	Exocyst complex component 1
18.2019	18.3971	18.2408	18.3924	18.2585	18.2048	18.0587	18.0097	17.9896	18.0986	18.0057	17.9981	Homo sapiens			+	Ctrl_Low			1.18659	0.0566558	0.175169	2.25409	2.62208	0.00264603	0.285061	5.02701	0.861678	0.138692	0.109893	1.71322	27	2.51e-19	0	Q96KP1	EXOC2	Exocyst complex component 2
17.9097	17.7353	18.0477	17.9191	17.7996	17.8885	17.7354	17.8017	17.4907	17.5329	17.5864	17.6885	Homo sapiens			+	Ctrl_Low	+	High_Low	0.648429	0.179963	0.0966568	1.35342	2.27479	0.00575843	0.328362	4.26168	2.32633	0.0141763	0.231706	4.37038	24	1.35e-21	0	O60645	EXOC3	Exocyst complex component 3
17.837	17.8023	17.9432	17.8462	17.6962	17.8837	17.8426	17.7945	17.7878	17.7339	17.6954	17.6829	Homo sapiens			+	Ctrl_Low			0.476038	0.275295	0.0529118	1.04998	1.8655	0.01279	0.132155	3.45017	0.851045	0.142017	0.0792437	1.69549	35	3.1e-24	0	Q96A65	EXOC4	Exocyst complex component 4
18.4748	18.3761	18.6111	18.5862	18.1213	18.2423	18.2339	18.21	18.1547	18.3409	18.2237	18.218	Homo sapiens	+	Ctrl_High	+	Ctrl_Low			2.65309	0.00361692	0.310212	5.09933	2.23	0.00648832	0.27774	4.16849	0.282777	0.517044	-0.0324712	-0.680678	26	6.81e-20	0	O00471	EXOC5	Exocyst complex component 5
17.8537	17.87	17.9421	17.9186	17.6127	17.6799	17.7445	17.8112	17.7498	17.7122	17.7311	17.5526	Homo sapiens	+	Ctrl_High	+	Ctrl_Low			2.09114	0.0103482	0.184009	3.88676	2.25199	0.00619646	0.209679	4.2141	0.158609	0.689371	0.0256701	0.412868	22	1.52e-18	0	Q9Y2D4	EXOC6B	Exocyst complex component 6B
17.6672	17.9303	17.9005	17.8604	17.7855	17.7592	17.7115	17.6484	17.5639	17.5574	17.58	17.728	Homo sapiens			+	Ctrl_Low			0.858341	0.113844	0.113452	1.70766	1.75088	0.0160453	0.232289	3.2373	1.24672	0.0661462	0.118837	2.35512	31	3.95e-23	0	Q9UPT5	EXOC7	Exocyst complex component 7
15.4428	15.3702	16.1158	15.9631	14.4807	15.2742	15.362	15.176	15.4232	15.8091	15.8612	15.1744	Homo sapiens	+	Ctrl_High					1.25671	0.0488699	0.649725	2.37197	0.258274	0.457029	0.155986	0.630304	0.977467	0.109206	-0.493739	-1.90576	6	1.49e-16	0	Q9Y2C4	EXOG	Nuclease EXOG
17.9152	17.7019	17.9087	17.9328	17.7097	17.8789	17.7124	17.8687	18.0973	17.942	17.979	18.108	Homo sapiens			+	Ctrl_Low	+	High_Low	0.450603	0.293706	0.0722318	1.00358	1.2917	0.0379743	-0.166911	-2.43111	2.0482	0.0187765	-0.239143	-3.80175	10	6.61e-16	0	Q13868	EXOSC2	Exosome complex component RRP4
17.3582	17.3457	17.437	17.2207	16.2897	16.6195	17.158	16.8711	17.3435	17.2211	17.1725	17.087	Homo sapiens	+	Ctrl_High					1.72445	0.0192463	0.605837	3.18899	0.989938	0.0735821	0.134409	1.92647	1.30415	0.0603039	-0.471428	-2.45219	9	9.31e-17	0	Q5RKV6	EXOSC6	Exosome complex component MTR3
17.2219	17.3554	17.2849	17.1917	17.4379	17.1348	17.4136	17.1892	17.6986	17.6772	17.5436	17.7099	Homo sapiens			+	Ctrl_Low	+	High_Low	0.134417	0.683211	-0.0303617	-0.356301	3.51894	0.000640625	-0.393875	-7.44417	2.25372	0.0149125	-0.363513	-4.21771	8	1.63e-17	0	Q06265	EXOSC9	Exosome complex component RRP45
16.3637	16.1551	17.0917	16.5956	15.4264	14.9974	15.0322	15.3948	16.1156	15.5159	16.0599	14.4343	Homo sapiens	+	Ctrl_High	+	Ctrl_Low			2.93063	0.00195606	1.33881	5.77916	1.22865	0.0433499	1.02012	2.32471	0.334612	0.458233	-0.31869	-0.784117	6	2.9e-07	0	Q9UBQ6	EXTL2	Exostosin-like 2
13.7605	14.1504	13.8721	13.9608	13.8186	13.6134	13.5998	13.4137	13.9151	14.1229	14.1691	13.4227	Homo sapiens	+	Ctrl_High					1.49432	0.0300637	0.324553	2.77901	0.0527867	0.867869	0.0284753	0.150171	0.770232	0.169783	-0.296078	-1.56019	2	4.92e-21	0	Q99504	EYA3	Eyes absent homolog 3
20.3349	20.2807	20.2333	20.2822	20.1455	20.2411	20.2887	20.3147	20.0896	20.2077	20.1579	20.2555	Homo sapiens			+	Ctrl_Low			0.356689	0.372341	0.0352807	0.827046	1.36542	0.0330279	0.10508	2.55652	0.650354	0.220083	0.0697994	1.35673	34	2.53e-17	0	P15311	EZR	Ezrin
14.7152	9.38493	14.5967	11.731	16.5182	16.9401	17.0124	16.8121	17.776	17.9319	17.7807	17.1902	Homo sapiens	+	Ctrl_High	+	Ctrl_Low	+	High_Low	1.77907	0.0176721	-4.21376	-3.28915	2.11476	0.00794831	-5.06276	-3.93394	2.29946	0.0143675	-0.848995	-4.31351	5	5.07e-14	0	P00742	F10	Coagulation factor X
16.1543	NaN	15.8097	NaN	17.5053	17.1758	17.1955	16.6244	17.2341	17.386	17.5175	17.9267	Homo sapiens	+	Ctrl_High	+	Ctrl_Low			1.74988	0.0186354	-1.14324	-3.88354	2.4684	0.00397796	-1.53406	-6.2201	0.827825	0.1494	-0.390822	-1.65672	2	5.21e-07	0	P00488	F13A1	Coagulation factor XIII A chain
15.2438	14.514	15.3547	14.9932	13.8588	14.1997	14.5479	14.1549	13.6518	13.641	14.2429	14.1937	Homo sapiens	+	Ctrl_High	+	Ctrl_Low			1.92932	0.013565	0.836106	3.57117	2.33316	0.00530548	1.09407	4.38492	0.552294	0.273848	0.257968	1.18628	3	8.12e-13	0	P25116	F2R	Proteinase-activated receptor 1
19.6822	19.38	19.5842	19.8057	18.5718	18.7143	18.7698	18.8137	17.8586	17.5337	17.8582	18.1799	Homo sapiens	+	Ctrl_High	+	Ctrl_Low	+	High_Low	3.86582	0.000330709	0.895641	8.59691	4.47335	0	1.75543	10.996	3.0361	0.00481784	0.85979	6.05393	14	2.27e-19	0	P05413	FABP3	Fatty acid-binding protein
17.3927	17.0649	17.55	17.4611	16.5427	16.5341	16.4879	16.5683	16.5535	16.8482	16.7257	16.5206	Homo sapiens	+	Ctrl_High	+	Ctrl_Low			3.6268	0.000623377	0.833932	7.78761	2.77849	0.00197001	0.705166	5.39907	0.818656	0.152566	-0.128766	-1.64139	17	1.42e-20	0	O60427	FADS1	Acyl-CoA (8-3)-desaturase
18.9339	18.6811	18.801	18.8162	17.8671	17.9916	17.8556	17.7481	17.7747	17.6919	17.6535	17.7535	Homo sapiens	+	Ctrl_High	+	Ctrl_Low			4.91885	0	0.942461	13.1277	5.8012	0	1.08967	18.5552	1.37873	0.0537803	0.147205	2.5793	25	6.6e-18	0	O95864	FADS2	Acyl-CoA 6-desaturase
16.3504	16.0624	16.3226	16.1922	15.8852	16.0151	15.8943	15.5242	15.6298	15.752	16.2774	15.7851	Homo sapiens	+	Ctrl_High	+	Ctrl_Low			1.74014	0.0188026	0.402201	3.21764	1.24783	0.0413595	0.370863	2.35699	0.0625276	0.864819	-0.0313377	-0.176232	10	7.89e-17	0	Q9Y5Q0	FADS3	Fatty acid desaturase 3
18.8161	18.8084	18.8961	18.7993	18.6614	18.5768	18.6311	18.572	18.6002	18.6524	18.5951	18.5036	Homo sapiens	+	Ctrl_High	+	Ctrl_Low			3.39414	0.000938942	0.219646	7.06254	3.14625	0.00128994	0.242147	6.35134	0.241922	0.569805	0.0225005	0.596092	29	6.01e-20	0	Q96CS3	FAF2	FAS-associated factor 2
18.8934	18.7097	18.4617	18.799	18.3919	18.5264	18.4463	18.8223	18.4087	18.0151	17.8496	18.4747	Homo sapiens			+	Ctrl_Low			0.599609	0.202438	0.169269	1.26909	1.60775	0.0210617	0.528942	2.9788	1.0379	0.0973487	0.359673	2.00615	17	4.65e-17	0	P16930	FAH	Fumarylacetoacetase
18.4246	18.572	18.6594	18.4215	17.9606	18.1727	17.7446	17.9497	17.9399	17.815	17.9894	17.9513	Homo sapiens	+	Ctrl_High	+	Ctrl_Low			2.75818	0.00286701	0.56247	5.34972	3.85471	0.000404722	0.595491	8.55774	0.130367	0.737566	0.0330215	0.346656	16	2.16e-20	0	Q6P587	FAHD1	Acylpyruvase FAHD1
18.0664	18.0981	18.2253	17.9799	17.646	17.8767	17.5601	17.6671	17.6037	17.2497	17.5837	17.5474	Homo sapiens	+	Ctrl_High	+	Ctrl_Low			2.52567	0.00433626	0.404944	4.80653	3.06396	0.00147152	0.596305	6.12813	0.909375	0.124784	0.191361	1.79263	16	3.97e-17	0	Q96GK7	FAHD2A	Fumarylacetoacetate hydrolase domain-containing protein 2A
14.9481	14.9788	15.4441	15.4111	15.0809	15.2863	14.9567	15.2938	15.8308	15.6627	15.4213	15.8608	Homo sapiens			+	Ctrl_Low	+	High_Low	0.0953739	0.767095	0.0411093	0.26098	1.60175	0.0212377	-0.498383	-2.96814	2.21897	0.0153303	-0.539493	-4.14573	9	7.25e-19	0	Q96PZ2	FAM111A	Serine protease FAM111A
18.7533	19.6642	19.1385	19.2618	19.0164	19.0021	19.0432	19.2347	18.6626	18.9161	18.7123	18.5337	Homo sapiens			+	Ctrl_Low	+	High_Low	0.276285	0.459775	0.130364	0.667432	1.30002	0.0372493	0.498303	2.44521	2.06023	0.0184608	0.367939	3.82547	34	9.2e-26	0	Q8IWE2	FAM114A1	Protein NOXP20
17.6985	18.105	18.204	17.7878	17.7391	17.5565	17.5931	17.6273	18.0539	17.781	17.6606	17.7185	Homo sapiens	+	Ctrl_High					1.33079	0.0413609	0.319817	2.49747	0.432769	0.284284	0.145326	0.970726	0.929946	0.118964	-0.174491	-1.82682	17	1.27e-17	0	Q9NRY5	FAM114A2	Protein FAM114A2
19.1486	19.4244	19.238	19.1551	19.2579	19.212	19.1397	19.0862	19.0868	19.0856	19.1479	18.9627	Homo sapiens			+	Ctrl_Low			0.397561	0.336311	0.067585	0.904989	1.19884	0.0461248	0.170779	2.27462	0.972662	0.109829	0.103194	1.89778	61	7.4e-28	0	Q9NZB2	FAM120A	Constitutive coactivator of PPAR-gamma-like protein 1
17.0454	17.1973	16.7723	17.7018	17.3329	16.9678	15.4627	15.8395	16.3221	15.8906	16.1429	16.5631	Homo sapiens			+	Ctrl_Low			0.793683	0.130478	0.77848	1.59957	2.11482	0.00795622	0.949521	3.93407	0.138309	0.724746	0.171041	0.365521	4	4.03e-11	0	Q9NX05	FAM120C	Constitutive coactivator of PPAR-gamma-like protein 2
17.3689	17.4702	17.4124	17.4669	16.9058	16.5965	16.9492	16.8411	16.9273	16.5814	16.6926	16.7939	Homo sapiens	+	Ctrl_High	+	Ctrl_Low			3.49268	0.000876081	0.60642	7.36248	3.91836	0.000427807	0.680772	8.78422	0.287244	0.512169	0.0743523	0.689751	6	1.04e-18	0	Q96A26	FAM162A	Protein FAM162A
15.8399	16.0342	16.2272	16.1055	15.4662	15.3432	15.2836	15.4116	15.1949	15.3417	15.2878	15.1713	Homo sapiens	+	Ctrl_High	+	Ctrl_Low			3.53037	0.000826152	0.675574	7.47994	3.94652	0.000444444	0.802807	8.88607	1.18945	0.0727675	0.127232	2.25888	7	2.29e-23	0	O75063	FAM20B	Glycosaminoglycan xylosylkinase
16.1162	16.5288	16.122	16.6829	13.558	13.4571	14.1951	13.2566	12.5446	12.9598	13.5829	14.5376	Homo sapiens	+	Ctrl_High					3.61537	0.000615385	2.7262	9.29511	0	1	NaN	0	0.170462	0.670836	0.210472	0.439971	5	3.09e-17	0	Q8IXL6	FAM20C	Extracellular serine/threonine protein kinase FAM20C
17.2954	17.0506	16.5775	16.1523	16.2335	16.3917	16.192	16.299	15.713	15.4147	16.1859	16.2866	Homo sapiens			+	Ctrl_Low			0.975138	0.0880328	0.489875	1.90189	1.42886	0.0290514	0.868886	2.66546	0.92157	0.121013	0.37901	1.8129	4	0.000145416	0.00351897	Q96ND0	FAM210A	Protein FAM210A
15.9782	16.2503	16.4778	16.3116	15.1372	15.0709	14.9226	13.7959	14.9418	14.0221	13.7973	15.3632	Homo sapiens	+	Ctrl_High	+	Ctrl_Low			2.42801	0.0053739	1.52283	4.58964	2.37032	0.00489838	1.72335	4.46445	0.15799	0.690424	0.20052	0.411444	3	3.41e-15	0	Q96KR6	FAM210B	Protein FAM210B
15.0223	15.0814	15.092	15.348	15.1672	14.3883	13.238	14.0533	14.3164	13.8343	13.0373	12.1214	Homo sapiens			+	Ctrl_Low			1.033	0.078911	0.59967	2.07472	2.35406	0.00507929	1.06058	5.78894	0.684083	0.203447	0.884337	1.41442	1	5.41e-08	0	Q5XKK7	FAM219B	Protein FAM219B
17.2153	17.3864	17.323	17.1806	15.6404	15.7763	15.5288	15.5219	15.2651	15.6928	15.7401	15.7519	Homo sapiens	+	Ctrl_High	+	Ctrl_Low			6.20826	0	1.65947	21.7368	4.93673	0	1.66383	13.2208	0.0112148	0.974593	0.0043602	0.0333105	8	3.01e-20	0	Q9H0X4	FAM234A	Protein FAM234A
19.3005	19.1109	18.9615	18.9973	19.0735	19.041	19.0434	19.0428	18.6898	18.64	18.7713	18.9302	Homo sapiens			+	Ctrl_Low	+	High_Low	0.221506	0.532913	0.0423794	0.552645	1.8238	0.0138956	0.334708	3.37208	2.41872	0.0117259	0.292329	4.56934	13	8.95e-19	0	Q92520	FAM3C	Protein FAM3C
15.7528	14.7854	16.4286	15.9505	17.0564	16.6146	16.509	16.5986	16.5803	16.5555	16.3938	16.3308	Homo sapiens	+	Ctrl_High					1.41121	0.0348477	-0.965323	-2.63506	1.0939	0.0578238	-0.735752	-2.09929	0.838424	0.145834	0.229571	1.67443	12	4.28e-15	0	A6ND36	FAM83G	Protein FAM83G
15.8915	16.2034	16.1337	16.0179	15.3589	15.3367	15.3392	15.0772	14.8369	14.907	14.9577	13.8759	Homo sapiens	+	Ctrl_High	+	Ctrl_Low			3.74429	0.000522361	0.783606	8.17684	2.74669	0.00203355	1.4172	5.32192	1.2628	0.0646915	0.633599	2.38225	8	1.35e-13	0	Q9UBU6	FAM8A1	Protein FAM8A1
18.5208	18.5562	18.5231	18.4802	18.7938	18.7993	18.8443	18.7692	18.6984	18.6883	18.7986	18.7574	Homo sapiens	+	Ctrl_High	+	Ctrl_Low			4.84704	0	-0.281569	-12.7598	3.41686	0.000965186	-0.215593	-7.1308	1.14147	0.0791763	0.0659757	2.17862	24	1.59e-20	0	Q8NCA5	FAM98A	Protein FAM98A
17.7831	17.7944	17.8246	17.8537	17.7551	17.5358	17.6546	17.5768	17.5018	17.8151	17.7309	17.6552	Homo sapiens	+	Ctrl_High					1.94845	0.0130927	0.183354	3.60783	1.04625	0.0646218	0.138185	2.02001	0.220019	0.597345	-0.0451698	-0.549446	12	1.9e-16	0	Q52LJ0	FAM98B	Protein FAM98B
19.9506	19.5764	19.7325	19.6419	19.4999	19.5283	19.5844	19.5905	19.254	19.1389	19.2419	19.3622	Homo sapiens			+	Ctrl_Low	+	High_Low	1.07365	0.0721339	0.174616	2.06558	2.64927	0.00258179	0.476119	5.0904	2.99605	0.00517073	0.301503	5.94847	47	5.39e-21	0	Q12884	FAP	Prolyl endopeptidase FAP
19.6054	19.759	19.8558	19.882	19.5643	19.4848	19.6791	19.5358	19.3099	19.326	19.256	19.2687	Homo sapiens	+	Ctrl_High	+	Ctrl_Low	+	High_Low	1.50555	0.0294649	0.20955	2.7986	3.53632	0.000647368	0.485387	7.49864	3.09829	0.00484553	0.275837	6.22051	39	1.47e-21	0	Q9Y4F1	FARP1	FERM
16.7433	16.9673	17.8912	17.2703	15.8145	16.2646	15.6406	15.9273	16.4303	16.7022	17.1499	16.0343	Homo sapiens	+	Ctrl_High					2.44997	0.00521978	1.30626	4.63787	0.954539	0.0796061	0.63886	1.86768	1.32174	0.0584027	-0.667398	-2.48206	3	1.82e-10	0	O94887	FARP2	FERM
19.1313	19.1596	19.2717	19.3592	19.3436	19.3377	19.4106	19.2704	19.4538	19.4683	19.5714	19.4631	Homo sapiens			+	Ctrl_Low	+	High_Low	0.938192	0.0954003	-0.110137	-1.84053	2.32092	0.00540807	-0.258691	-4.3589	2.01511	0.0197908	-0.148554	-3.73688	33	2.1e-24	0	Q9Y285	FARSA	Phenylalanine--tRNA ligase alpha subunit
19.7192	19.5936	19.5784	19.6678	19.7992	19.7792	19.7073	19.718	19.7933	19.8506	19.8803	19.7638	Homo sapiens	+	Ctrl_High	+	Ctrl_Low			1.49843	0.0298582	-0.111188	-2.78618	2.2994	0.0056124	-0.182267	-4.31338	1.0589	0.0931639	-0.0710783	-2.04104	39	4.58e-23	0	Q9NSD9	FARSB	Phenylalanine--tRNA ligase beta subunit
17.7566	17.4393	17.5541	17.5598	17.0391	16.6616	17.0703	16.7214	16.3463	16.4056	16.5592	16.7247	Homo sapiens	+	Ctrl_High	+	Ctrl_Low	+	High_Low	2.88116	0.00216636	0.704335	5.6535	4.22611	0	1.06847	9.95542	1.44114	0.0485664	0.364137	2.68668	6	4.84e-14	0	P25445	FAS	Tumor necrosis factor receptor superfamily member 6
21.8904	22.082	21.9692	22.0015	21.8579	21.838	21.8287	21.7731	21.8136	21.8826	21.848	21.7266	Homo sapiens	+	Ctrl_High	+	Ctrl_Low			1.99488	0.0124265	0.16133	3.69748	1.75126	0.0160372	0.168064	3.238	0.0627538	0.864385	0.00673342	0.176832	182	3.15e-23	0	P49327	FASN	Fatty acid synthase
16.1669	15.4438	15.938	15.9219	16.1143	16.2141	15.9683	15.5332	16.4967	16.3274	16.474	16.4791	Homo sapiens			+	Ctrl_Low	+	High_Low	0.1619	0.630956	-0.089819	-0.420432	1.98289	0.0105328	-0.576657	-3.67422	1.69559	0.0302831	-0.486838	-3.13654	7	3.83e-25	0	Q9NYY8	FASTKD2	FAST kinase domain-containing protein 2
17.5874	15.5377	17.5631	16.232	17.4347	16.3848	17.797	17.8303	19.2868	19.093	17.8909	20.2717	Homo sapiens			+	Ctrl_Low	+	High_Low	0.467874	0.281134	-0.631614	-1.03515	1.84531	0.0133128	-2.40551	-3.41228	1.61208	0.0365928	-1.7739	-2.98653	3	1.68e-13	0	Q8TDW7	FAT3	Protocadherin Fat 3
21.1972	21.2629	21.1064	21.4715	21.7828	21.8324	21.6384	21.7491	21.6676	21.5076	21.6434	21.4308	Homo sapiens	+	Ctrl_High	+	Ctrl_Low	+	High_Low	2.85646	0.00234395	-0.491176	-5.59153	1.70853	0.0171697	-0.302835	-3.16002	1.45034	0.0479615	0.188341	2.70259	6	3.19e-09	0	P62861	FAU	Ubiquitin-like FUBI-ribosomal protein eS30 fusion protein
21.4042	21.2161	21.3444	21.3012	21.2104	21.3378	21.3253	21.3008	21.5455	21.4842	21.5137	21.7195	Homo sapiens			+	Ctrl_Low	+	High_Low	0.182977	0.594048	0.0228996	0.468179	2.0369	0.00944831	-0.249238	-3.77952	2.39998	0.0122194	-0.272138	-4.52856	39	6.18e-18	0	P22087	FBL	rRNA 2'-O-methyltransferase fibrillarin
17.4889	17.7681	17.6901	17.4459	17.1893	17.1735	17.01	16.9852	16.6196	16.8571	16.8084	16.9637	Homo sapiens	+	Ctrl_High	+	Ctrl_Low	+	High_Low	2.77725	0.00274346	0.508803	5.39603	3.51233	0.000634839	0.78607	7.42353	1.67257	0.032	0.277267	3.09493	18	5.89e-15	0	P98095	FBLN2	Fibulin-2
16.7525	16.8227	16.702	16.7139	17.8119	17.6448	17.6402	17.5377	17.499	17.4707	17.4795	17.5357	Homo sapiens	+	Ctrl_High	+	Ctrl_Low	+	High_Low	5.16664	0	-0.910903	-14.4752	6.49712	0	-0.748466	-24.3118	1.49151	0.0440091	0.162438	2.77411	68	3.1e-25	0	P35555	FBN1	Fibrillin-1
17.5774	17.6738	17.7715	17.7929	16.6385	16.5473	16.3006	16.2659	16.4011	16.3695	16.369	16.3334	Homo sapiens	+	Ctrl_High	+	Ctrl_Low			4.7253	0	1.26581	12.1582	6.66932	0	1.33567	25.987	0.319444	0.474181	0.0698619	0.754252	26	1.36e-17	0	P35556	FBN2	Fibrillin-2
17.1676	17.2124	17.12	17.2803	17.6068	17.4141	17.3523	17.403	17.7592	17.4076	17.4772	17.7034	Homo sapiens	+	Ctrl_High	+	Ctrl_Low			2.04884	0.011405	-0.24896	-3.803	2.27487	0.00576157	-0.391747	-4.26185	0.675348	0.208229	-0.142788	-1.39952	11	8.43e-19	0	Q96ME1	FBXL18	F-box/LRR-repeat protein 18
18.0009	18.0728	17.8466	18.2411	17.5831	17.7728	17.7273	17.4037	16.6684	17.6381	17.0768	16.8244	Homo sapiens	+	Ctrl_High	+	Ctrl_Low			1.93753	0.0133651	0.418627	3.58688	2.31009	0.00551978	0.988404	4.33596	1.32898	0.057842	0.569777	2.49437	4	8.8e-13	0	Q96IG2	FBXL20	F-box/LRR-repeat protein 20
13.1007	13.3684	13.3895	13.2014	13.9228	12.5734	12.8169	12.7157	12.671	12.3924	11.5936	11.0816	Homo sapiens	+	Ctrl_High	+	Ctrl_Low			2.00295	0.0123721	0.498748	4.61313	3.29299	0.00110891	1.9274	10.2572	1.18011	0.0738867	1.07256	2.24323	1	1.52e-05	0.000157654	Q96CD0	FBXL8	F-box/LRR-repeat protein 8
16.8632	16.8944	17.0601	16.828	16.6718	16.6119	16.8341	16.7077	16.9494	16.6937	16.8363	16.973	Homo sapiens	+	Ctrl_High					1.58968	0.0248749	0.205055	2.9467	0.238735	0.485487	0.0483127	0.589364	1.02056	0.100889	-0.156742	-1.97734	4	2.22e-16	0	Q8NEZ5	FBXO22	F-box only protein 22
13.9596	13.4867	14.1149	14.0631	13.2632	13.1734	12.7698	13.3383	13.0803	13.6922	13.3802	13.1005	Homo sapiens			+	Ctrl_Low			0	1	0.567846	0	1.16772	0.049718	0.515156	2.32105	0.40814	0.3848	-0.177139	-0.924869	1	1.12e-05	0.000157654	Q6PIJ6	FBXO38	F-box only protein 38
18.3806	18.5733	18.2354	18.4394	18.8885	18.8124	18.821	18.7659	18.9738	18.9574	18.8299	18.6966	Homo sapiens	+	Ctrl_High	+	Ctrl_Low			2.8486	0.00238692	-0.414741	-5.57191	2.52374	0.00316603	-0.457244	-4.80219	0.250142	0.558215	-0.0425038	-0.613353	8	5.6e-16	0	Q9Y3I1	FBXO7	F-box only protein 7
16.9473	16.8604	16.7231	16.4602	16.0033	15.8533	15.6498	15.5457	15.1931	15.5229	15.0397	14.7934	Homo sapiens	+	Ctrl_High	+	Ctrl_Low	+	High_Low	3.2593	0.000997543	0.98472	6.66826	3.88241	0.000413793	1.61047	8.65565	1.84077	0.0240289	0.625754	3.40378	7	3.62e-15	0	P55899	FCGRT	IgG receptor FcRn large subunit p51
18.2617	18.1724	18.0905	18.0571	17.7138	17.5979	17.7076	17.4767	17.6391	17.5932	17.93	17.6343	Homo sapiens	+	Ctrl_High	+	Ctrl_Low			3.44779	0.000967832	0.521424	7.22457	2.59016	0.00279868	0.446267	4.95329	0.33552	0.457428	-0.0751576	-0.785895	21	2.34e-19	0	P37268	FDFT1	Squalene synthase
19.944	19.8255	19.881	19.9244	19.5391	19.5888	19.5776	19.6063	19.6451	19.6845	19.5297	19.545	Homo sapiens	+	Ctrl_High	+	Ctrl_Low			4.37373	0.000176101	0.315825	10.5654	3.14846	0.00129377	0.292682	6.35744	0.231076	0.583361	-0.0231438	-0.573115	16	3.05e-19	0	P14324	FDPS	Farnesyl pyrophosphate synthase
19.1781	19.318	19.3626	19.253	18.3195	18.27	18.2905	18.3798	18.1572	18.1214	18.0973	18.1096	Homo sapiens	+	Ctrl_High	+	Ctrl_Low	+	High_Low	6.07063	0	0.962995	20.6058	6.80693	0	1.15656	27.4069	3.41666	0.0033253	0.193561	7.13019	33	7.46e-18	0	P22570	FDXR	NADPH:adrenodoxin oxidoreductase
17.9697	17.9055	17.8465	17.7872	17.7034	17.855	17.8636	17.8345	17.7213	17.545	17.6608	17.8716	Homo sapiens			+	Ctrl_Low			0.540114	0.234956	0.0630951	1.16476	1.19156	0.047014	0.17751	2.26242	0.719409	0.188273	0.114415	1.47444	18	3.48e-18	0	P22830	FECH	Ferrochelatase
18.446	18.4148	18.4932	18.6141	18.6876	18.8197	18.6048	18.7385	19.3249	19.1883	19.2802	19.2999	Homo sapiens	+	Ctrl_High	+	Ctrl_Low	+	High_Low	1.89765	0.0142596	-0.220591	-3.5109	5.21634	0	-0.781299	-14.7608	4.3294	0.00223256	-0.560708	-10.3787	15	1.17e-15	0	P39748	FEN1	Flap endonuclease 1
19.3835	19.1345	19.3269	19.3443	19.8399	19.9369	19.9814	20.0263	19.8719	19.8336	19.8652	19.9944	Homo sapiens	+	Ctrl_High	+	Ctrl_Low			4.10875	0.000260241	-0.648824	-9.49334	3.98316	0.000455408	-0.593964	-9.02013	0.464787	0.337881	0.0548606	1.02952	52	2.68e-24	0	Q96AC1	FERMT2	Fermitin family homolog 2
15.3528	15.9696	15.4607	15.7958	15.9833	16.191	16.3195	16.0679	15.7295	15.9296	15.9818	15.8341	Homo sapiens	+	Ctrl_High			+	High_Low	1.66112	0.0213094	-0.495708	-3.07432	0.707925	0.141214	-0.22402	-1.45496	1.59284	0.0382174	0.271688	2.95231	3	2.93e-12	0	Q9UHY8	FEZ2	Fasciculation and elongation protein zeta-2
16.05	14.4932	NaN	15.828	17.8417	17.3614	17.6488	17.6199	17.4498	17.2363	17.3135	17.7725	Homo sapiens	+	Ctrl_High	+	Ctrl_Low			2.42591	0.00537027	-2.16086	-5.10618	2.24	0.00629851	-1.98594	-4.61634	0.523448	0.293699	0.174927	1.13517	4	5.85e-20	0	P05230	FGF1	Fibroblast growth factor 1
17.205	17.1667	17.1016	17.2069	16.9925	13.9881	17.5665	17.439	14.2528	17.6495	17.9332	17.3526	Homo sapiens			+	Ctrl_Low			0.490343	0.266077	-0.162627	-1.09525	1.67619	0.0183916	-0.475064	-3.31703	0.0909299	0.809522	-0.300516	-0.249776	1	2.57e-05	0.000313529	O60258	FGF17	Fibroblast growth factor 17
19.482	18.8263	19.2327	18.818	19.7357	19.5568	19.8187	19.8197	19.7147	19.5935	19.6646	19.8405	Homo sapiens	+	Ctrl_High	+	Ctrl_Low			1.99346	0.0124201	-0.642977	-3.69471	1.94059	0.0114386	-0.613604	-3.59274	0.137405	0.725971	0.0293732	0.363385	11	8.95e-17	0	P09038	FGF2	Fibroblast growth factor 2
15.7914	16.0899	16.1161	15.9321	14.1362	14.3436	14.6162	14.7268	13.8619	14.1726	14.2388	14.8293	Homo sapiens	+	Ctrl_High	+	Ctrl_Low			4.22561	0.000152174	1.52671	9.95342	3.66531	0.000350365	1.70674	7.91341	0.314006	0.481265	0.180036	0.743467	17	4.92e-20	0	P11362	FGFR1	Fibroblast growth factor receptor 1
19.8168	19.6672	19.7316	19.6842	19.3812	19.3602	19.3487	19.2662	19.3076	19.3833	19.3696	19.4003	Homo sapiens	+	Ctrl_High	+	Ctrl_Low			4.03167	0.000386207	0.385849	9.20038	4.03011	0.000270378	0.359722	9.19452	0.347271	0.445418	-0.0261278	-0.808809	40	1.32e-20	0	P07954	FH	Fumarate hydratase
19.9266	19.2303	19.7373	19.6232	19.3765	19.6088	19.8157	19.6375	19.0471	18.9841	18.2562	19.3072	Homo sapiens			+	Ctrl_Low	+	High_Low	0.0396374	0.908076	0.019702	0.114243	1.45835	0.0273663	0.730708	2.71646	1.58029	0.0387294	0.711006	2.93007	16	1.22e-15	0	Q13642	FHL1	Four and a half LIM domains protein 1
19.4029	19.2486	19.2881	19.4656	19.8079	19.935	19.7284	19.8296	19.5214	19.4514	18.7448	19.5295	Homo sapiens	+	Ctrl_High					3.43917	0.000962448	-0.473923	-7.19834	0.0720531	0.814927	0.0395222	0.201288	1.41377	0.0503592	0.513445	2.63947	38	4.84e-18	0	Q14192	FHL2	Four and a half LIM domains protein 2
16.573	16.7557	16.7773	16.8252	17.0482	17.0471	17.092	17.083	17.2679	17.2164	17.2489	17.1638	Homo sapiens	+	Ctrl_High	+	Ctrl_Low	+	High_Low	2.98927	0.0016329	-0.33476	-5.93077	3.75893	0.000377953	-0.491433	-8.2265	3.0623	0.00478461	-0.156673	-6.12371	28	3.52e-18	0	Q9Y613	FHOD1	FH1/FH2 domain-containing protein 1
16.5393	16.4138	16.2143	15.8769	16.0638	16.2239	16.0882	16.2018	15.5705	15.8297	15.8929	15.6982	Homo sapiens			+	Ctrl_Low	+	High_Low	0.331349	0.39701	0.116616	0.777719	1.72072	0.016845	0.51326	3.18219	2.53581	0.0100214	0.396644	4.82942	4	9.53e-13	0	O43427	FIBP	Acidic fibroblast growth factor intracellular-binding protein
16.6692	16.1917	16.4047	15.9414	16.4653	16.3757	15.9202	16.0106	15.853	15.9823	15.5414	15.5113	Homo sapiens			+	Ctrl_Low	+	High_Low	0.211733	0.547794	0.108797	0.531539	1.61718	0.0205689	0.579754	2.99561	1.42369	0.0495318	0.470957	2.65654	4	4e-26	0	Q92562	FIG4	Polyphosphoinositide phosphatase
13.9037	13.6846	NaN	13.3132	14.9103	14.642	14.3928	14.7461	15.1058	14.4955	14.664	15.149	Homo sapiens	+	Ctrl_High	+	Ctrl_Low			2.52535	0.00433309	-1.039	-5.38305	2.41795	0.004441	-1.21976	-5.08449	0.409341	0.383691	-0.180763	-0.92712	3	9.2e-10	0	Q6PIW4	FIGNL1	Fidgetin-like protein 1
15.781	15.6002	16.2265	16.3294	16.5438	16.8903	16.9415	16.9695	17.0479	17.2104	17.324	17.1921	Homo sapiens	+	Ctrl_High	+	Ctrl_Low	+	High_Low	2.26574	0.00723973	-0.852012	-4.24277	3.22884	0.00117423	-1.20933	-6.58166	1.69537	0.030279	-0.357321	-3.13614	21	2.72e-21	0	Q4L180	FILIP1L	Filamin A-interacting protein 1-like
18.306	18.1786	18.3681	18.1949	17.8562	17.8389	17.905	17.873	18.0826	17.871	18.1295	18.0933	Homo sapiens	+	Ctrl_High	+	Ctrl_Low	+	High_Low	3.77811	0.000307692	0.393608	8.29191	1.58613	0.0218029	0.217775	2.94041	1.57427	0.0390262	-0.175833	-2.91941	11	5.5e-21	0	Q6UN15	FIP1L1	Pre-mRNA 3'-end-processing factor FIP1
17.7635	17.9603	17.9628	17.7251	17.3104	17.3072	17.2538	17.5353	17.2962	16.8311	17.38	17.2191	Homo sapiens	+	Ctrl_High	+	Ctrl_Low			2.87417	0.00220221	0.501264	5.63592	2.56958	0.00294202	0.671333	4.90615	0.586097	0.253344	0.170069	1.24556	6	2.68e-16	0	Q9Y3D6	FIS1	Mitochondrial fission 1 protein
17.8536	17.9712	18.0962	17.9523	17.521	17.6393	17.373	17.4154	17.5936	17.7121	17.6221	17.2352	Homo sapiens	+	Ctrl_High	+	Ctrl_Low			3.09095	0.00131744	0.481137	6.20069	1.98635	0.0105063	0.427577	3.68093	0.172253	0.668969	-0.0535603	-0.444032	6	2.98e-18	0	Q8N6M3	FITM2	Acyl-coenzyme A diphosphatase FITM2
21.5177	21.2439	21.1973	21.1452	21.1573	21.216	21.2831	21.4576	20.907	20.8965	20.912	21.1433	Homo sapiens			+	Ctrl_Low	+	High_Low	0.00783518	1	-0.00246334	-0.02336	1.64537	0.0195866	0.31135	3.04603	1.92239	0.0216489	0.313814	3.55796	53	3.58e-21	0	Q96AY3	FKBP10	Peptidyl-prolyl cis-trans isomerase FKBP10
20.186	20.101	20.1528	20.0214	20.1324	19.9369	19.9652	20.0247	19.7876	19.7306	19.5947	19.5326	Homo sapiens			+	Ctrl_Low	+	High_Low	0.907148	0.101817	0.100495	1.78892	3.22683	0.00117053	0.453912	6.57599	2.53691	0.0100429	0.353417	4.8319	9	1.96e-15	0	Q9NYL4	FKBP11	Peptidyl-prolyl cis-trans isomerase FKBP11
16.7809	16.7031	16.8471	16.9027	15.7418	16.2977	16.5234	16.7872	16.113	16.2342	16.1962	16.4	Homo sapiens			+	Ctrl_Low			1.08187	0.0709087	0.470912	2.07926	3.60934	0.000489451	0.572621	7.73115	0.171135	0.669829	0.101709	0.441497	8	1.96e-11	0	Q9NWM8	FKBP14	Peptidyl-prolyl cis-trans isomerase FKBP14
20.2229	20.5062	20.3577	20.3254	20.7088	20.9036	20.5407	20.5664	20.0456	20.3879	20.0977	19.9843	Homo sapiens	+	Ctrl_High			+	High_Low	1.73678	0.0188216	-0.326849	-3.2115	1.09273	0.0579864	0.224169	2.09735	2.3919	0.0126897	0.551017	4.51104	20	1.79e-21	0	P62942	FKBP1A	Peptidyl-prolyl cis-trans isomerase FKBP1A
20.6931	20.6678	20.4158	20.5439	20.4101	20.3886	20.292	20.2616	19.7701	19.9727	19.8567	20.1963	Homo sapiens	+	Ctrl_High	+	Ctrl_Low	+	High_Low	1.78599	0.0173165	0.242083	3.30192	2.87033	0.00171567	0.631222	5.62627	2.1103	0.0173457	0.389139	3.92502	14	3.05e-18	0	P26885	FKBP2	Peptidyl-prolyl cis-trans isomerase FKBP2
19.1663	19.044	19.0138	19.1157	19.067	19.1623	19.0531	19.1175	19.2226	19.1808	19.2212	19.294	Homo sapiens			+	Ctrl_Low	+	High_Low	0.132955	0.686308	-0.0150356	-0.352826	1.8719	0.0125994	-0.144698	-3.46223	2.03621	0.0192741	-0.129663	-3.77817	40	4.41e-19	0	Q02790	FKBP4	Peptidyl-prolyl cis-trans isomerase FKBP4
18.798	18.5564	18.6345	18.5336	18.392	18.4861	18.6218	18.6511	18.3043	18.1047	18.2909	18.328	Homo sapiens			+	Ctrl_Low	+	High_Low	0.499098	0.259567	0.0928283	1.09162	2.4958	0.00361539	0.373642	4.73951	1.91372	0.0219318	0.280814	3.54143	9	2.96e-15	0	Q9Y680	FKBP7	Peptidyl-prolyl cis-trans isomerase FKBP7
19.1368	19.0545	19.1037	19.0643	18.5464	18.4242	18.3242	18.3268	18.3389	18.3756	18.3171	18.1768	Homo sapiens	+	Ctrl_High	+	Ctrl_Low			4.7493	0	0.684409	12.2747	5.51774	0	0.787709	16.6119	0.744179	0.180032	0.1033	1.51631	16	3.61e-19	0	Q14318	FKBP8	Peptidyl-prolyl cis-trans isomerase FKBP8
21.5873	21.3316	21.5519	21.5142	21.1824	21.321	21.3754	21.4935	20.8934	20.8333	20.9295	21.0135	Homo sapiens			+	Ctrl_Low	+	High_Low	0.902339	0.103141	0.153174	1.78092	3.83423	0.000399334	0.57884	8.48595	2.89836	0.00625387	0.425666	5.69696	29	1.86e-22	0	O95302	FKBP9	Peptidyl-prolyl cis-trans isomerase FKBP9
16.9067	16.8356	16.9409	17.0946	16.6366	16.5023	16.1512	15.7835	16.0448	16.1404	15.8736	14.5618	Homo sapiens	+	Ctrl_High	+	Ctrl_Low			1.83754	0.0156073	0.676019	3.39773	3.78065	0.000384615	0.92483	10.0651	0.720748	0.188096	0.613255	1.4767	1	0.000149581	0.00382088	Q9H9S5	FKRP	Ribitol 5-phosphate transferase FKRP
17.1546	16.9939	17.3573	17.1163	16.2681	16.5027	15.8069	15.9798	16.3439	16.4458	16.2535	16.3084	Homo sapiens	+	Ctrl_High	+	Ctrl_Low			2.98722	0.00162963	1.01616	5.9254	4.12208	0.000181425	0.817592	9.54484	0.58698	0.252755	-0.198565	-1.2471	8	1.21e-20	0	Q8NFG4	FLCN	Folliculin
16.0386	16.201	16.0184	15.2321	17.3102	16.7171	17.5812	17.5174	18.4646	17.0398	16.5415	15.9904	Homo sapiens	+	Ctrl_High					2.52497	0.00432993	-1.40895	-4.80496	1.02384	0.067832	-1.13654	-1.98277	0.188952	0.642978	0.272409	0.481507	19	8.32e-21	0	Q5D862	FLG2	Filaggrin-2
19.1472	19.1286	19.2052	19.1422	19.3219	19.3682	19.3017	19.2878	19.2601	19.3516	19.2808	19.3679	Homo sapiens	+	Ctrl_High	+	Ctrl_Low			3.28097	0.00101121	-0.164103	-6.73041	2.64941	0.00258356	-0.159341	-5.09071	0.0529017	0.88393	0.0047617	0.150482	57	6.02e-22	0	Q13045	FLII	Protein flightless-1 homolog
23.3588	23.3144	23.2795	23.3417	23.6387	23.6308	23.6379	23.6765	23.5538	23.5026	23.5229	23.5778	Homo sapiens	+	Ctrl_High	+	Ctrl_Low	+	High_Low	5.42214	0	-0.322393	-16.0019	3.97588	0.000453686	-0.215696	-8.99334	2.80137	0.00724022	0.106697	5.45504	289	4.09e-24	0	P21333	FLNA	Filamin-A
22.3669	22.4871	22.342	22.3778	22.4603	22.5035	22.4664	22.4791	22.5015	22.5405	22.5399	22.5248	Homo sapiens	+	Ctrl_High	+	Ctrl_Low	+	High_Low	1.33521	0.04087	-0.0838761	-2.50499	2.14445	0.00767595	-0.133239	-3.99366	2.01217	0.0198639	-0.0493627	-3.73112	199	5.37e-24	0	O75369	FLNB	Filamin-B
21.6733	21.4931	21.5433	21.6033	22.2307	22.2771	22.1113	22.312	21.968	21.864	21.7214	22.0737	Homo sapiens	+	Ctrl_High	+	Ctrl_Low	+	High_Low	4.51444	0.000198582	-0.654522	-11.1783	2.0889	0.00839803	-0.328542	-3.88231	2.02055	0.0195463	0.325981	3.7475	248	2.51e-21	0	Q14315	FLNC	Filamin-C
19.7828	19.8073	19.8958	19.6997	18.9488	18.9265	19.0627	19.1113	18.8468	18.9924	19.0303	19.0258	Homo sapiens	+	Ctrl_High	+	Ctrl_Low			4.90587	0	0.784064	13.0604	5.06752	0	0.822576	13.9212	0.253969	0.553184	0.0385118	0.621346	37	6.03e-22	0	O75955	FLOT1	Flotillin-1
18.5542	18.6898	18.5586	18.4486	18.0245	17.9755	17.9434	17.9284	17.6159	17.7804	17.8365	17.894	Homo sapiens	+	Ctrl_High	+	Ctrl_Low	+	High_Low	4.48907	0.000195804	0.594856	11.0654	4.25142	0	0.781088	10.0577	1.57913	0.0387304	0.186233	2.928	22	3.47e-19	0	Q14254	FLOT2	Flotillin-2
16.0519	15.5318	15.3464	15.7142	14.7428	14.6396	14.6879	15.1055	14.2794	14.849	14.1116	14.4042	Homo sapiens	+	Ctrl_High	+	Ctrl_Low			2.48428	0.00489235	0.867098	4.71383	2.91316	0.00163423	1.25001	5.73455	1.0428	0.0962381	0.382912	2.01428	6	2.03e-14	0	Q96CP2	FLYWCH2	FLYWCH family member 2
16.3308	16.1162	17.4777	17.8471	10.8044	16.4535	14.9704	12.4143	15.6953	15.0043	14.4303	14.554	Homo sapiens	+	Ctrl_High	+	Ctrl_Low			1.30791	0.043966	3.28231	2.45859	2.12307	0.00791992	2.02198	3.95061	0.433026	0.365603	-1.26033	-0.971203	4	9.42e-13	0	Q96HJ9	FMC1	Protein FMC1 homolog
17.8865	16.6983	17.1884	16.1959	15.8219	15.476	15.3048	13.5973	15.9465	16.0605	15.9085	15.2913	Homo sapiens	+	Ctrl_High	+	Ctrl_Low			1.71277	0.0195897	1.94229	3.16772	1.60701	0.0210304	1.19059	2.97749	0.693679	0.199295	-0.751706	-1.43076	7	1.07e-13	0	Q9NZ56	FMN2	Formin-2
16.9183	16.9188	16.6527	17.0966	17.8202	17.7136	17.5807	17.4004	17.2695	17.5989	17.5019	17.5091	Homo sapiens	+	Ctrl_High	+	Ctrl_Low			2.89483	0.00207283	-0.732131	-5.68803	2.59599	0.00281167	-0.573252	-4.9667	0.667426	0.212709	0.158879	1.38598	23	2.66e-15	0	Q8IVF7	FMNL3	Formin-like protein 3
20.1972	19.9533	20.0952	19.9773	21.3762	21.4353	21.3592	21.3774	21.1979	21.1258	21.2064	21.3057	Homo sapiens	+	Ctrl_High	+	Ctrl_Low	+	High_Low	6.31166	0	-1.33124	-22.6263	5.59041	0	-1.15318	-17.0905	2.33621	0.0137084	0.178057	4.39142	127	1.62e-23	0	P02751	FN1	Fibronectin
18.3912	18.2933	18.3913	18.0498	18.4979	18.5452	18.4837	18.4754	18.3785	18.3849	18.3501	18.3812	Homo sapiens	+	Ctrl_High			+	High_Low	1.43175	0.0335551	-0.219186	-2.67046	0.525997	0.222558	-0.092288	-1.13971	3.45348	0.00349367	0.126898	7.24193	28	3.86e-24	0	Q9Y2H6	FNDC3A	Fibronectin type-III domain-containing protein 3A
18.6469	18.7063	18.6422	18.5078	19.2005	19.1676	19.0659	19.0278	18.9407	18.9952	18.8939	19.038	Homo sapiens	+	Ctrl_High	+	Ctrl_Low	+	High_Low	3.79653	0.000314607	-0.489646	-8.35519	3.20167	0.00114286	-0.341148	-6.5052	1.55065	0.0403077	0.148499	2.87771	42	8.02e-23	0	Q53EP0	FNDC3B	Fibronectin type III domain-containing protein 3B
16.9654	16.6039	16.347	16.9135	15.971	16.711	16.5261	16.8004	15.609	15.7776	15.3896	15.6846	Homo sapiens			+	Ctrl_Low	+	High_Low	0.380386	0.350693	0.205364	0.872464	3.22438	0.00116562	1.09226	6.56907	2.31973	0.0139633	0.8869	4.35637	8	2.36e-14	0	P49354	FNTA	Protein farnesyltransferase/geranylgeranyltransferase type-1 subunit alpha
21.1973	17.484	17.2584	16.4484	14.0549	16.7586	17.7042	15.3588	8.38008	9.17513	11.3363	15.3077	Homo sapiens			+	Ctrl_Low	+	High_Low	0.797236	0.12965	2.12793	1.60552	2.02451	0.00971888	7.04728	3.75524	1.51764	0.0421555	4.91935	2.81975	4	5.55e-10	0	P15408	FOSL2	Fos-related antigen 2
17.2451	17.5889	17.4832	17.4211	16.2371	16.4612	16.7284	16.3873	16.9021	16.7147	16.6108	16.8065	Homo sapiens	+	Ctrl_High	+	Ctrl_Low			3.63548	0.000627451	0.981095	7.81582	3.40548	0.0010227	0.676058	7.09655	1.35399	0.0555507	-0.305037	-2.537	3	3.23e-09	0	Q96CU9	FOXRED1	FAD-dependent oxidoreductase domain-containing protein 1
17.6516	17.2081	17.1621	17.3039	17.6946	17.297	17.6784	17.5335	17.94	17.6073	18.0388	18.0889	Homo sapiens			+	Ctrl_Low			0.748665	0.14378	-0.219418	-1.52388	2.04308	0.00941738	-0.587314	-3.79167	1.38381	0.0531244	-0.367896	-2.58801	7	3.81e-18	0	Q14331	FRG1	Protein FRG1
14.6675	14.7738	14.325	14.4941	15.0853	14.9263	14.6589	14.7242	14.8547	14.9301	14.9162	14.9758	Homo sapiens			+	Ctrl_Low			1.06253	0.0738213	-0.283575	-2.04709	1.88145	0.012407	-0.354133	-3.48024	0.293624	0.505722	-0.0705583	-0.702657	10	1.67e-23	0	Q9P2Q2	FRMD4A	FERM domain-containing protein 4A
19.1	19.0613	18.9307	19.0034	19.8079	19.821	19.7582	19.8407	19.8623	19.7544	19.7996	19.9266	Homo sapiens	+	Ctrl_High	+	Ctrl_Low			5.88633	0	-0.783101	-19.1807	5.33095	0	-0.811863	-15.4401	0.289404	0.510084	-0.0287628	-0.694129	36	5.91e-18	0	Q96NE9	FRMD6	FERM domain-containing protein 6
15.999	16.0756	16.1823	16.2183	16.4277	16.3413	16.2519	16.2247	15.9603	16.2087	16.2388	15.9651	Homo sapiens	+	Ctrl_High					1.52276	0.0287571	-0.192628	-2.82871	0.103606	0.733142	0.0255406	0.281531	1.31097	0.0593167	0.218168	2.46378	9	2.01e-17	0	Q9BZ67	FRMD8	FERM domain-containing protein 8
16.7431	16.5897	16.4956	16.6335	16.6789	16.6302	16.7316	16.7354	16.8837	16.6726	16.8628	17.0316	Homo sapiens			+	Ctrl_Low			0.661759	0.174606	-0.0785251	-1.37628	1.47941	0.0263666	-0.24718	-2.75304	1.136	0.0799161	-0.168655	-2.16948	20	9.39e-28	0	O94915	FRYL	Protein furry homolog-like
21.8434	21.4797	21.7446	21.7208	21.97	22.0367	21.9456	21.9579	22.0394	21.9043	21.9861	22.0794	Homo sapiens	+	Ctrl_High	+	Ctrl_Low			1.8989	0.0142689	-0.280452	-3.51327	1.91825	0.0118786	-0.305187	-3.55006	0.232313	0.582791	-0.0247345	-0.575747	49	5.25e-21	0	Q16658	FSCN1	Fascin
20.5687	19.9825	19.7523	19.7896	16.0607	16.8754	13.2835	12.6908	13.1015	12.9009	16.8675	9.85078	Homo sapiens	+	Ctrl_High	+	Ctrl_Low			3.15073	0.0012231	3.55525	9.42413	1.43062	0.0288878	6.66412	3.07531	0.382585	0.407877	1.54742	0.876646	6	1.23e-16	0	P19883	FST	Follistatin
18.2128	18.2128	18.2011	18.1821	18.842	18.8672	18.7922	18.865	18.6271	18.5076	18.5955	18.6723	Homo sapiens	+	Ctrl_High	+	Ctrl_Low	+	High_Low	7.35808	0	-0.639405	-33.9033	4.52225	0	-0.398427	-11.2132	3.08894	0.00493651	0.240978	6.19526	23	1.73e-22	0	Q12841	FSTL1	Follistatin-related protein 1
20.1712	19.9412	19.8276	19.8828	16.7384	17.1889	17.4163	17.6709	17.4678	17.1348	17.0911	17.1743	Homo sapiens	+	Ctrl_High	+	Ctrl_Low			4.84584	0	2.7021	12.7538	6.46827	0	2.73872	24.0418	0.0601433	0.869049	0.036622	0.169895	19	1.91e-18	0	P02794	FTH1	Ferritin heavy chain
19.3697	18.9361	19.2506	19.2152	17.3647	17.3528	17.6173	17.9435	17.0419	17.2792	17.3315	17.5085	Homo sapiens	+	Ctrl_High	+	Ctrl_Low			4.17652	0.000277635	1.62331	9.75775	5.13725	0	1.90264	14.3088	0.826318	0.149887	0.279335	1.6542	12	4.08e-14	0	P02792	FTL	Ferritin light chain
18.3769	18.2265	18.2532	18.1188	18.0531	18.1428	18.052	17.9792	18.1949	18.2335	18.3595	18.2306	Homo sapiens	+	Ctrl_High			+	High_Low	1.61002	0.0238601	0.187078	2.98286	0.0594807	0.849113	-0.0107813	-0.168129	2.15776	0.0160948	-0.197859	-4.0206	30	5.76e-24	0	Q8IY81	FTSJ3	pre-rRNA 2'-O-ribose RNA methyltransferase FTSJ3
19.3502	19.7347	19.2223	19.2229	18.5494	18.9061	19.0699	19.3536	19.0358	18.7885	19.1178	19.1683	Homo sapiens			+	Ctrl_Low			1.0305	0.0793724	0.41278	1.99384	1.27613	0.0388595	0.354942	2.40476	0.114341	0.765092	-0.0578384	-0.307955	28	5.54e-19	0	Q96AE4	FUBP1	Far upstream element-binding protein 1
20.7935	20.6002	20.4246	20.6656	20.7951	20.6378	20.6348	20.7483	21.0736	20.8178	20.7186	20.9194	Homo sapiens			+	Ctrl_Low			0.425987	0.313331	-0.0830622	-0.958157	1.287	0.0381176	-0.261419	-2.42315	1.08144	0.0894089	-0.178357	-2.07856	26	2.11e-22	0	P35637	FUS	RNA-binding protein FUS
19.7087	19.1434	19.1434	19.055	18.6805	18.7121	18.5014	18.7483	18.6469	18.5071	18.6847	18.5804	Homo sapiens	+	Ctrl_High	+	Ctrl_Low			2.03022	0.0117233	0.60208	3.76643	2.26455	0.00603357	0.657859	4.24028	0.357457	0.435133	0.055779	0.828528	14	6.06e-21	0	Q9BYC5	FUT8	Alpha-(1
19.0538	18.8753	18.936	18.8411	18.909	18.8961	19.1162	18.9942	19.1306	19.1265	19.2434	19.2439	Homo sapiens			+	Ctrl_Low	+	High_Low	0.321801	0.407047	-0.0523043	-0.758913	2.39908	0.00469841	-0.259547	-4.5266	1.84943	0.0238579	-0.207243	-3.41999	31	5.28e-20	0	P51114	FXR1	RNA-binding protein FXR1
19.4069	19.2887	19.2973	19.268	19.5263	19.4535	19.7475	19.6014	19.6549	19.702	19.745	19.8053	Homo sapiens	+	Ctrl_High	+	Ctrl_Low			2.05049	0.0113358	-0.266975	-3.80625	4.03611	0.000271457	-0.411594	-9.21703	1.06508	0.0921183	-0.144619	-2.05132	26	2.78e-21	0	P51116	FXR2	RNA-binding protein FXR2
16.4455	17.1116	16.8496	16.8439	16.093	16.1444	16.0855	15.8821	16.0399	16.2571	15.8735	15.65	Homo sapiens	+	Ctrl_High	+	Ctrl_Low			2.65644	0.00354524	0.761358	5.1072	2.41372	0.00445579	0.857516	4.55843	0.283544	0.516723	0.0961583	0.682237	30	9.44e-16	0	Q9BQS8	FYCO1	FYVE and coiled-coil domain-containing protein 1
17.6924	17.794	17.595	17.4807	16.9517	16.949	16.3885	16.5024	16.6852	16.5641	16.7843	17.1194	Homo sapiens	+	Ctrl_High	+	Ctrl_Low			2.94445	0.00192664	0.942628	5.81462	3.10262	0.00135892	0.852278	6.23224	0.186557	0.646704	-0.0903506	-0.476174	6	3.51e-17	0	Q14332	FZD2	Frizzled-2
19.9704	20.484	20.2486	20.3006	20.5949	20.6613	20.464	20.4755	20.7367	20.8927	20.7903	20.5942	Homo sapiens	+	Ctrl_High	+	Ctrl_Low			1.36665	0.0382584	-0.298013	-2.55863	2.18827	0.00705394	-0.50258	-4.08271	1.39657	0.0521421	-0.204567	-2.60989	35	4.61e-18	0	Q13283	G3BP1	Ras GTPase-activating protein-binding protein 1
19.0438	19.1313	19.0696	18.9922	19.2332	19.322	19.1487	19.1685	19.2124	19.3413	19.4571	19.2471	Homo sapiens	+	Ctrl_High	+	Ctrl_Low			1.76847	0.0179946	-0.158889	-3.26961	2.2066	0.0066499	-0.255264	-4.12026	0.694583	0.199148	-0.096375	-1.4323	29	1.16e-18	0	Q9UN86	G3BP2	Ras GTPase-activating protein-binding protein 2
16.3785	16.3486	16.3144	16.4213	15.0523	14.1405	13.3852	14.2772	13.9351	14.7509	14.2877	14.6087	Homo sapiens	+	Ctrl_High	+	Ctrl_Low			3.12326	0.00124444	2.15192	6.28838	4.42157	0	1.97013	10.7702	0.183835	0.650385	-0.181786	-0.470099	2	3.84e-18	0	Q9BUM1	G6PC3	Glucose-6-phosphatase 3
17.6431	17.2533	17.4768	17.125	17.039	17.0673	16.9338	17.0951	16.1857	15.568	15.9668	16.5521	Homo sapiens	+	Ctrl_High	+	Ctrl_Low	+	High_Low	1.52131	0.0288228	0.340756	2.82618	2.83458	0.00178757	1.30639	5.53702	2.44361	0.0116308	0.965636	4.62387	10	1.71e-11	0	P10253	GAA	Lysosomal alpha-glucosidase
18.2487	18.3049	18.2543	18.3474	17.6462	17.4759	17.2558	17.342	17.1392	17.3107	16.8647	17.609	Homo sapiens	+	Ctrl_High	+	Ctrl_Low			4.17017	0.000276215	0.858851	9.7327	3.27373	0.00114719	1.05795	6.7096	0.515283	0.299739	0.1991	1.12061	3	4.22e-15	0	O95166	GABARAP	Gamma-aminobutyric acid receptor-associated protein
16.9746	16.0851	16.5513	16.2087	16.1797	16.3479	16.4484	16.5199	15.1114	15.3718	15.6917	16.2897	Homo sapiens			+	Ctrl_Low	+	High_Low	0.144876	0.663614	0.0809684	0.380972	1.38972	0.0311916	0.838769	2.59814	1.54382	0.0406619	0.757801	2.8657	9	7.19e-23	0	Q9H0R8	GABARAPL1	Gamma-aminobutyric acid receptor-associated protein-like 1
18.423	18.1133	18.535	18.3163	16.7287	16.8911	16.7735	16.5995	16.5719	16.6331	17.1327	17.1167	Homo sapiens	+	Ctrl_High	+	Ctrl_Low			5.22139	0	1.5987	14.7901	3.81864	0.000395387	1.48331	8.43167	0.296561	0.503068	-0.115394	-0.708576	8	3.28e-19	0	P60520	GABARAPL2	Gamma-aminobutyric acid receptor-associated protein-like 2
NaN	NaN	11.2167	10.8415	12.6091	12.5325	12.8918	13.118	12.9835	13.6296	12.862	12.807	Homo sapiens	+	Ctrl_High	+	Ctrl_Low			2.21828	0.00812425	-1.81832	-6.97431	2.57456	0.00289961	-2.04145	-6.64437	0.568438	0.264239	-0.282698	-1.21467	1	0.000125295	0.00261217	O75899	GABBR2	Gamma-aminobutyric acid type B receptor subunit 2
16.7295	16.694	16.7076	16.4976	16.2672	16.3391	16.525	16.3944	16.9234	16.8204	16.8713	16.9223	Homo sapiens	+	Ctrl_High	+	Ctrl_Low	+	High_Low	1.94645	0.0131406	0.275739	3.60398	2.0716	0.00874355	-0.227165	-3.84796	3.81362	0.00185567	-0.502903	-8.41426	7	4.36e-15	0	Q06546	GABPA	GA-binding protein alpha chain
18.4813	17.9478	18.2959	17.9997	17.8529	17.5768	17.7831	17.7728	17.6808	17.7992	17.5293	17.8943	Homo sapiens	+	Ctrl_High	+	Ctrl_Low			1.68733	0.0204424	0.434755	3.12159	1.65514	0.0193549	0.455265	3.06356	0.0746807	0.840176	0.0205102	0.208128	10	8.54e-18	0	Q8TAE8	GADD45GIP1	Large ribosomal subunit protein mL64
17.2947	17.3173	17.3878	17.1574	16.6445	16.7367	17.0599	16.894	16.8352	16.5898	16.9773	17.0079	Homo sapiens	+	Ctrl_High	+	Ctrl_Low			2.34617	0.00617319	0.455532	4.41267	2.19121	0.00692364	0.436772	4.08872	0.0498215	0.890005	-0.0187593	-0.142147	10	3.06e-21	0	Q14376	GALE	UDP-glucose 4-epimerase
15.5729	15.3693	NaN	16.2678	12.9653	13.0733	14.4755	14.7573	15.8765	16.2376	16.0309	13.8602	Homo sapiens	+	Ctrl_High					1.25849	0.0486445	1.12029	3.05647	0.46202	0.262509	-0.311655	-1.0694	1.23309	0.0678093	-1.68345	-2.33217	1	0.000380854	0.00866836	Q01415	GALK2	N-acetylgalactosamine kinase
18.29	17.6644	18.1344	18.2325	17.6747	17.7914	18.006	18.0502	17.1493	17.3237	17.3587	17.6978	Homo sapiens			+	Ctrl_Low	+	High_Low	0.554577	0.226152	0.199741	1.1903	2.05686	0.0089013	0.697968	3.81881	1.85662	0.0235584	0.498227	3.43348	6	4.86e-14	0	Q96C23	GALM	Galactose mutarotase
15.8804	15.8961	15.6939	15.5584	15.1227	15.1295	14.6104	15.4101	14.8916	13.9349	14.5132	14.234	Homo sapiens	+	Ctrl_High	+	Ctrl_Low			2.00762	0.0122001	0.689016	3.72227	3.09954	0.00135373	1.36375	6.2239	1.36951	0.0547009	0.674732	2.56351	5	3.82e-11	0	P34059	GALNS	N-acetylgalactosamine-6-sulfatase
14.2723	13.7119	14.4223	14.2767	14.8287	14.6564	14.6158	14.8795	14.9825	14.7858	14.5439	14.4265	Homo sapiens	+	Ctrl_High	+	Ctrl_Low			1.8318	0.0157943	-0.574269	-3.387	1.37174	0.0323734	-0.513867	-2.56733	0.166776	0.67625	0.0604017	0.431584	12	1.96e-15	0	Q86SR1	GALNT10	Polypeptide N-acetylgalactosaminyltransferase 10
20.7476	20.4446	20.584	20.4771	20.2868	20.3899	20.4443	20.3739	20.2237	20.1373	20.3368	20.439	Homo sapiens	+	Ctrl_High	+	Ctrl_Low			1.33573	0.0408196	0.189612	2.50586	1.58832	0.0217827	0.27915	2.94428	0.570754	0.263115	0.0895371	1.21873	46	1.1e-20	0	Q10471	GALNT2	Polypeptide N-acetylgalactosaminyltransferase 2
18.2163	18.1936	18.1526	18.0666	17.8859	17.7302	17.5354	17.5014	17.2746	17.2279	17.1881	16.9666	Homo sapiens	+	Ctrl_High	+	Ctrl_Low	+	High_Low	2.68222	0.00330945	0.49404	5.16791	4.91438	0	0.992982	13.1045	2.35263	0.0131379	0.498942	4.42648	15	1.2e-19	0	Q7Z7M9	GALNT5	Polypeptide N-acetylgalactosaminyltransferase 5
17.1285	16.9585	17.183	17.1724	16.3292	16.6339	16.6603	16.756	16.9381	16.7008	16.8296	16.9444	Homo sapiens	+	Ctrl_High	+	Ctrl_Low			2.55167	0.00428934	0.515777	4.86535	1.79955	0.0143358	0.25739	3.32702	1.26032	0.0649937	-0.258387	-2.37806	23	4.92e-18	0	Q8NCL4	GALNT6	Polypeptide N-acetylgalactosaminyltransferase 6
17.9487	17.3804	17.7757	17.4228	17.1725	17.2043	17.0691	17.0765	17.142	16.9104	17.1345	16.9791	Homo sapiens	+	Ctrl_High	+	Ctrl_Low			1.90808	0.0139796	0.501309	3.53069	2.12358	0.00790782	0.590374	3.95164	0.63551	0.226285	0.0890646	1.3312	12	3.89e-24	0	Q86SF2	GALNT7	N-acetylgalactosaminyltransferase 7
16.984	16.9108	17.0128	17.0851	16.5479	16.23	16.6447	16.2219	16.2585	15.4556	16.1336	15.8054	Homo sapiens	+	Ctrl_High	+	Ctrl_Low			2.66387	0.00342811	0.587081	5.12464	2.98115	0.00155166	1.08491	5.90959	1.25392	0.0655325	0.497834	2.36726	4	1.7e-10	0	Q14353	GAMT	Guanidinoacetate N-methyltransferase
22.4265	22.1744	22.3861	22.2729	21.9289	22.1139	22.1557	22.0914	21.9994	21.8973	22.0008	22.1089	Homo sapiens	+	Ctrl_High	+	Ctrl_Low			1.73385	0.0188821	0.242473	3.20614	2.33065	0.00530934	0.313367	4.37956	0.490936	0.317223	0.0708938	1.07692	96	1.61e-20	0	Q14697	GANAB	Neutral alpha-glucosidase AB
25.8448	25.671	25.557	25.7517	26.0468	25.922	25.8149	25.9575	25.7905	25.7993	25.5963	25.9258	Homo sapiens	+	Ctrl_High					1.59216	0.0247336	-0.229177	-2.95109	0.335625	0.369766	-0.071856	-0.786101	0.968499	0.110432	0.15732	1.89087	54	3.77e-22	0	P04406	GAPDH	Glyceraldehyde-3-phosphate dehydrogenase
19.0409	19.1369	18.9782	19.1192	19.5679	19.574	19.5613	19.493	19.3526	19.4795	19.4506	19.329	Homo sapiens	+	Ctrl_High	+	Ctrl_Low	+	High_Low	4.61653	0	-0.480269	-11.6432	3.17893	0.00117103	-0.334141	-6.44172	1.91524	0.021872	0.146128	3.54433	33	5.24e-19	0	Q14C86	GAPVD1	GTPase-activating protein and VPS9 domain-containing protein 1
20.6124	20.5509	20.4451	20.587	21.0315	21.1257	21.0821	21.0682	20.9016	20.8987	20.9176	20.9266	Homo sapiens	+	Ctrl_High	+	Ctrl_Low	+	High_Low	4.8314	0	-0.528033	-12.681	4.15832	0.000188341	-0.362287	-9.68614	3.70989	0.00293333	0.165747	8.06119	66	4.31e-21	0	P41250	GARS1	Glycine--tRNA ligase
19.998	19.9351	19.9269	20.0033	20.0517	20.138	20.1212	20.0132	20.189	20.0958	20.2299	20.2635	Homo sapiens	+	Ctrl_High	+	Ctrl_Low			1.74932	0.0186454	-0.115171	-3.23444	2.82331	0.00180575	-0.228723	-5.50911	1.2936	0.0614173	-0.113552	-2.43433	60	9.69e-24	0	P22102	GART	Trifunctional purine biosynthetic protein adenosine-3
13.9952	13.7626	13.2683	13.4571	14.6188	14.8436	14.81	13.9561	13.9145	13.9716	14.0891	13.7778	Homo sapiens	+	Ctrl_High			+	High_Low	1.93218	0.0134815	-0.936312	-3.57664	0.931087	0.0841797	-0.317431	-1.82872	1.5416	0.0409333	0.618881	2.86179	2	4.89e-05	0.000932401	Q99501	GAS2L1	GAS2-like protein 1
17.7576	16.9263	17.3308	17.1426	15.853	16.2171	15.5269	16.3042	16.1217	15.5509	16.0838	15.5284	Homo sapiens	+	Ctrl_High	+	Ctrl_Low			2.70915	0.00331046	1.31406	5.23187	3.0579	0.00146197	1.46817	6.11195	0.261855	0.542917	0.154107	0.637732	11	7.98e-14	0	Q14393	GAS6	Growth arrest-specific protein 6
12.3537	13.82	12.1861	12.6227	11.8216	11.0002	12.3827	12.3255	5.12396	13.4359	9.29275	10.426	Homo sapiens			+	Ctrl_Low			0.893689	0.105509	0.863122	1.76653	1.59517	0.0215529	4.46474	3.14928	0.629946	0.229061	2.31286	1.32161	2	7.97e-14	0	Q8WUU5	GATAD1	GATA zinc finger domain-containing protein 1
16.7232	16.9509	16.6964	16.8473	16.9787	16.905	16.8099	16.9454	17.3464	17.2747	17.2716	17.2874	Homo sapiens			+	Ctrl_Low	+	High_Low	0.746396	0.14449	-0.105284	-1.52005	3.68889	0.000357143	-0.490542	-7.99129	4.11472	0.00143284	-0.385259	-9.51638	16	1.95e-19	0	Q86YP4	GATAD2A	Transcriptional repressor p66-alpha
18.788	18.9473	19.1448	19.0095	18.7219	18.6767	18.4938	18.536	18.9075	18.8471	18.8828	18.6808	Homo sapiens	+	Ctrl_High			+	High_Low	2.13252	0.00997288	0.365327	3.96962	0.786981	0.117088	0.142851	1.58833	1.60393	0.0375452	-0.222476	-2.97202	11	9.12e-16	0	Q8WXI9	GATAD2B	Transcriptional repressor p66-beta
17.0725	16.9391	17.1824	17.074	16.4924	16.5343	16.6297	16.6994	16.4081	17.2783	16.5019	16.5684	Homo sapiens	+	Ctrl_High					3.37405	0.000992	0.478051	7.00264	0.938429	0.0827255	0.377835	1.84092	0.192787	0.637031	-0.100216	-0.490014	7	1.14e-18	0	Q8NB37	GATD1	Glutamine amidotransferase-like class 1 domain-containing protein 1
17.3371	17.2423	17.4946	17.344	16.145	16.5848	16.54	16.5426	16.7386	16.3419	16.5438	16.3869	Homo sapiens	+	Ctrl_High	+	Ctrl_Low			3.62915	0.00062439	0.90142	7.79524	3.75321	0.000376176	0.851705	8.20708	0.137452	0.726031	-0.0497146	-0.363496	14	1.92e-22	0	A0A0B4J2D5;P0DPI2	GATD3B;GATD3	Putative glutamine amidotransferase-like class 1 domain-containing protein 3B
20.1864	19.9468	19.9702	19.8542	19.5139	19.5645	19.5392	19.6009	19.3052	19.0522	19.355	19.4088	Homo sapiens	+	Ctrl_High	+	Ctrl_Low	+	High_Low	3.00817	0.00160245	0.43476	5.98025	3.27392	0.00114843	0.709096	6.71013	1.83026	0.0244176	0.274336	3.38413	29	7.32e-22	0	P04062	GBA1	Lysosomal acid glucosylceramidase
NaN	11.6541	12.108	11.6782	10.8108	8.36883	12.6664	9.283	11.2171	10.5898	13.0655	13.5304	Homo sapiens	+	Ctrl_High	+	Ctrl_Low			1.48173	0.0306797	2.32587	3.19744	1.24541	0.0415694	0.909989	3.0184	0.760143	0.173717	-1.81842	-1.54322	1	8.42e-05	0.00139211	Q9HCG7	GBA2	Non-lysosomal glucosylceramidase
19.2014	19.1309	19.2455	19.363	19.0447	18.9763	19.0743	18.9818	18.8478	18.7628	18.8278	18.8662	Homo sapiens	+	Ctrl_High	+	Ctrl_Low	+	High_Low	2.13592	0.00998981	0.215926	3.97646	3.57592	0.000601093	0.409076	7.62399	2.96432	0.00542282	0.193151	5.86591	51	9.11e-23	0	Q04446	GBE1	1
18.8611	18.9534	19.16	19.1372	19.6282	19.7098	19.9471	19.8699	19.6278	19.5769	19.5941	19.655	Homo sapiens	+	Ctrl_High	+	Ctrl_Low			3.50863	0.000886297	-0.76086	-7.41201	3.65244	0.000423188	-0.585549	-7.87119	1.23795	0.0673702	0.175311	2.34034	36	5.55e-24	0	P32455	GBP1	Guanylate-binding protein 1
16.7441	15.9156	16.5137	18.5842	13.7565	16.2982	15.7191	14.8202	16.0979	14.4127	14.5693	13.3079	Homo sapiens			+	Ctrl_Low			1.17859	0.0577042	1.7909	2.24069	1.55363	0.0229731	2.34247	2.88297	0.28794	0.511383	0.551568	0.691163	3	4.74e-07	0	O75600	GCAT	2-amino-3-ketobutyrate coenzyme A ligase
17.763	17.8058	17.4902	17.6722	17.3676	17.4343	17.1782	17.1033	17.2739	17.319	16.9864	17.0567	Homo sapiens	+	Ctrl_High	+	Ctrl_Low			2.11516	0.010066	0.411927	3.93474	2.56123	0.00296248	0.523786	4.88711	0.445654	0.353717	0.111859	0.994494	8	8.7e-18	0	Q92947	GCDH	Glutaryl-CoA dehydrogenase
16.2296	15.4322	15.4728	15.4193	16.2157	16.4515	16.4472	16.3203	16.3228	16.2033	16.5392	16.1258	Homo sapiens	+	Ctrl_High	+	Ctrl_Low			1.89592	0.0142459	-0.720174	-3.50761	1.64128	0.0196419	-0.659296	-3.03868	0.230713	0.583619	0.0608788	0.572343	11	6.52e-19	0	P48506	GCLC	Glutamate--cysteine ligase catalytic subunit
18.5639	18.6903	18.7583	18.7545	19.1016	19.1952	19.2021	19.1461	19.2371	19.271	19.1933	19.0996	Homo sapiens	+	Ctrl_High	+	Ctrl_Low			4.02929	0.000385321	-0.469512	-9.19145	3.88708	0.000415945	-0.508506	-8.67227	0.388366	0.403507	-0.0389948	-0.887615	17	4.64e-20	0	P48507	GCLM	Glutamate--cysteine ligase regulatory subunit
15.9068	15.8424	15.3238	15.7241	15.5459	15.7084	15.4924	15.6116	15.2802	14.952	14.7665	15.0972	Homo sapiens			+	Ctrl_Low	+	High_Low	0.337711	0.390505	0.109664	0.79018	2.13155	0.00782504	0.675301	3.96766	2.5114	0.0103817	0.565636	4.77444	7	3.42e-10	0	Q9NXN4	GDAP2	Ganglioside-induced differentiation-associated protein 2
16.3292	15.797	16.062	15.542	15.387	15.3852	15.2638	15.3796	14.1196	14.5483	14.6395	15.6088	Homo sapiens	+	Ctrl_High	+	Ctrl_Low			1.81745	0.016169	0.57867	3.36026	1.8223	0.013916	1.20351	3.3693	1.02125	0.100947	0.624842	1.97847	4	1.27e-10	0	Q9NZC3	GDE1	Glycerophosphodiester phosphodiesterase 1
19.5898	19.5454	19.5701	19.7139	19.8571	19.8432	19.7539	19.8073	19.8269	19.8262	19.8533	19.9578	Homo sapiens	+	Ctrl_High	+	Ctrl_Low			2.51796	0.00430792	-0.210617	-4.78918	2.76089	0.00205908	-0.261282	-5.35628	0.620655	0.233895	-0.0506649	-1.30557	25	9.19e-19	0	P31150	GDI1	Rab GDP dissociation inhibitor alpha
21.2129	21.1107	21.1491	21.2566	21.4268	21.3452	21.385	21.4145	21.3613	21.3513	21.2831	21.3928	Homo sapiens	+	Ctrl_High	+	Ctrl_Low			2.88113	0.00216436	-0.210574	-5.65344	2.21138	0.00662323	-0.164824	-4.13009	0.768186	0.170424	0.0457506	1.55675	78	3.72e-19	0	P50395	GDI2	Rab GDP dissociation inhibitor beta
15.1158	15.4592	15.2409	14.5724	14.7053	14.7961	13.7575	14.4709	14.8331	13.7515	13.9654	13.7777	Homo sapiens			+	Ctrl_Low			1.15662	0.060795	0.664602	2.20392	1.7309	0.0164847	1.0151	3.20075	0.45446	0.34652	0.350497	1.01065	5	1.36e-08	0	P55040	GEM	GTP-binding protein GEM
17.9693	18.0365	17.8443	17.9496	18.2515	18.1378	18.1335	18.0963	18.4158	18.2325	18.2956	18.4025	Homo sapiens	+	Ctrl_High	+	Ctrl_Low	+	High_Low	2.11447	0.0100547	-0.204813	-3.93336	3.20813	0.00114995	-0.386674	-6.52331	1.77981	0.025767	-0.181861	-3.29052	44	6.76e-19	0	Q8TEQ6	GEMIN5	Gem-associated protein 5
15.458	17.0288	16.0169	18.4387	8.48842	8.22564	12.6854	12.8246	10.113	14.7472	13.5279	9.57594	Homo sapiens	+	Ctrl_High	+	Ctrl_Low			2.30389	0.00676942	6.17955	4.32286	1.79775	0.014404	4.74456	3.32368	0.34224	0.451225	-1.43499	-0.799021	3	1.01e-08	0	Q17RS7	GEN1	Flap endonuclease GEN homolog 1
20.0166	19.9153	19.8921	19.9303	19.8537	19.8884	19.7877	19.8417	19.8046	19.7372	19.5678	19.6833	Homo sapiens	+	Ctrl_High	+	Ctrl_Low	+	High_Low	1.50131	0.0296958	0.0956802	2.7912	2.25424	0.00615385	0.240317	4.21878	1.4294	0.0492006	0.144637	2.6664	25	1.82e-19	0	O43681	GET3	ATPase GET3
17.4678	17.3818	17.4558	17.5162	17.1277	16.9358	17.3032	17.0779	17.2701	17.209	17.1877	17.256	Homo sapiens	+	Ctrl_High	+	Ctrl_Low			2.27513	0.00711823	0.344213	4.2624	3.24588	0.00118298	0.224685	6.62999	0.750667	0.177224	-0.119528	-1.52725	10	8.81e-17	0	Q7L5D6	GET4	Golgi to ER traffic protein 4 homolog
20.5014	20.5005	20.4394	20.5188	20.8027	20.8249	20.8664	20.8898	20.684	20.662	20.6879	20.7724	Homo sapiens	+	Ctrl_High	+	Ctrl_Low	+	High_Low	4.99915	0	-0.35592	-13.5508	3.4013	0.00101542	-0.211556	-7.08399	2.44162	0.0115862	0.144363	4.61949	57	1.26e-24	0	Q06210	GFPT1	Glutamine--fructose-6-phosphate aminotransferase [isomerizing] 1
18.5935	18.6179	18.6389	18.4271	19.2348	19.2864	19.3641	19.4392	19.2399	19.1955	19.3102	19.3615	Homo sapiens	+	Ctrl_High	+	Ctrl_Low			4.59962	0	-0.761783	-11.565	4.61737	0	-0.707397	-11.6471	0.415323	0.379154	0.0543857	0.938303	50	4.83e-18	0	O94808	GFPT2	Glutamine--fructose-6-phosphate aminotransferase [isomerizing] 2
18.6122	18.5246	18.4435	18.6044	18.9128	18.8994	18.859	18.8863	18.8599	18.8073	18.7161	18.7497	Homo sapiens	+	Ctrl_High	+	Ctrl_Low	+	High_Low	3.7906	0.000312268	-0.34321	-8.33478	2.46666	0.00397552	-0.237064	-4.67472	1.69947	0.0304088	0.106146	3.14357	15	2.69e-21	0	Q13630	GFUS	GDP-L-fucose synthase
16.4204	16.464	16.458	16.3399	16.0528	15.9856	16.3332	16.2915	16.1493	16.4334	16.3226	16.0439	Homo sapiens	+	Ctrl_High					1.51044	0.0292456	0.254783	2.80715	1.03466	0.0664214	0.18328	2.00076	0.236148	0.577048	-0.0715029	-0.583889	5	6.03e-15	0	Q9UJY5	GGA1	ADP-ribosylation factor-binding protein GGA1
16.3986	16.6654	16.8122	16.4083	15.8715	15.7904	15.7818	15.6414	16.3211	16.3052	12.9377	16.3539	Homo sapiens	+	Ctrl_High					3.41925	0.000950549	0.799841	7.13801	1.00692	0.070459	0.24438	2.02755	0.129184	0.74004	0.291794	0.343828	2	1.31e-11	0	Q9UJY4	GGA2	ADP-ribosylation factor-binding protein GGA2
16.7478	17.0218	16.4677	16.7159	12.6415	7.50778	12.3445	14.5648	13.608	13.5528	13.7428	13.4624	Homo sapiens	+	Ctrl_High	+	Ctrl_Low			1.48312	0.0306114	5.16695	2.92359	4.29708	0	3.15792	18.4799	0.568895	0.264166	-1.82684	-1.21547	3	3.79e-05	0.000624025	Q9NZ52	GGA3	ADP-ribosylation factor-binding protein GGA3
18.7037	18.6661	18.4663	18.2349	18.2855	18.232	18.0887	17.9652	17.903	18.1028	18.1591	18.165	Homo sapiens	+	Ctrl_High	+	Ctrl_Low			1.55711	0.0270043	0.374905	2.88909	1.89685	0.0121253	0.435243	3.50938	0.260878	0.543578	0.0603385	0.635708	15	9.59e-11	0	P38435	GGCX	Vitamin K-dependent gamma-carboxylase
18.254	17.8543	17.871	17.8496	18.2491	18.3646	18.2262	18.3564	18.6608	18.5315	18.6059	18.7358	Homo sapiens	+	Ctrl_High	+	Ctrl_Low	+	High_Low	1.7557	0.0183779	-0.341852	-3.24615	3.11273	0.00131655	-0.676265	-6.25968	3.00134	0.00518881	-0.334413	-5.96232	14	6.01e-16	0	Q92820	GGH	Gamma-glutamyl hydrolase
16.7291	15.6459	16.6748	16.6502	15.6601	15.5483	15.6947	15.3332	15.7603	15.2564	15.3236	16.7115	Homo sapiens	+	Ctrl_High					1.71694	0.019529	0.86588	3.17532	0.769965	0.121442	0.662045	1.55974	0.239346	0.573183	-0.203835	-0.590655	7	1.28e-15	0	Q9UJ14	GGT7	Glutathione hydrolase 7
17.5463	17.6811	17.6395	17.2774	17.2469	17.4449	17.4515	17.0845	17.0424	17.2666	17.1286	16.6552	Homo sapiens			+	Ctrl_Low			0.921252	0.0987458	0.229128	1.81237	1.74009	0.016366	0.512887	3.21755	0.912053	0.123668	0.283759	1.79708	16	4.74e-15	0	Q8N2G8	GHDC	GH3 domain-containing protein
19.0403	18.6608	18.6722	18.7679	18.3107	18.4528	18.5266	18.4093	18.5166	18.455	18.3228	18.7801	Homo sapiens	+	Ctrl_High					1.96277	0.0129165	0.360468	3.63535	1.06028	0.0627595	0.266685	2.04334	0.386213	0.405421	-0.0937839	-0.883535	7	6.66e-16	0	Q9H3K2	GHITM	Growth hormone-inducible transmembrane protein
17.3075	17.5939	17.3327	17.355	17.6474	17.5011	17.4246	17.4014	17.6302	17.567	17.7279	17.5499	Homo sapiens			+	Ctrl_Low			0.51213	0.251256	-0.0963578	-1.11498	1.53852	0.0233087	-0.221464	-2.85638	0.928549	0.119216	-0.125106	-1.8245	27	9.28e-18	0	Q6Y7W6	GIGYF2	GRB10-interacting GYF protein 2
16.9042	17.1652	17.2526	17.2751	16.3822	16.3335	16.4022	16.5963	16.6427	16.7162	16.7223	16.2421	Homo sapiens	+	Ctrl_High	+	Ctrl_Low			3.3765	0.000994652	0.720747	7.00993	2.1421	0.00774533	0.568458	3.98893	0.553779	0.272969	-0.152288	-1.18889	7	6.19e-12	0	Q9Y2X7	GIT1	ARF GTPase-activating protein GIT1
17.313	17.2613	17.3357	17.3816	17.3348	17.2622	17.3337	17.3159	17.1741	17.2573	17.1689	17.1307	Homo sapiens			+	Ctrl_Low	+	High_Low	0.140547	0.671518	0.0112185	0.370803	2.06447	0.00881937	0.140151	3.83384	2.18432	0.0157184	0.128932	4.07464	29	1.87e-19	0	Q14161	GIT2	ARF GTPase-activating protein GIT2
17.9504	17.6771	18.1061	17.8672	15.1705	15.1247	15.302	15.4184	15.056	15.0807	15.2434	15.0858	Homo sapiens	+	Ctrl_High	+	Ctrl_Low			6.43826	0	2.64631	23.764	6.87176	0	2.78378	28.1021	0.876922	0.133535	0.13747	1.73862	26	2.63e-20	0	P17302	GJA1	Gap junction alpha-1 protein
15.9177	16.0328	16.1785	15.8487	14.2013	14.0383	14.4811	14.1841	14.3732	14.4083	14.5429	14.4866	Homo sapiens	+	Ctrl_High	+	Ctrl_Low			5.26953	0	1.76825	15.0724	5.84496	0	1.54171	18.8743	1.19194	0.0722923	-0.226547	-2.26306	4	2.65e-16	0	P36383	GJC1	Gap junction gamma-1 protein
17.8879	17.8986	17.9131	17.7208	18.1541	18.2135	18.109	17.9521	17.7858	17.8547	17.8319	17.8066	Homo sapiens	+	Ctrl_High			+	High_Low	1.89667	0.0142528	-0.252098	-3.50905	0.313964	0.392272	0.0353117	0.743384	2.59423	0.00936961	0.28741	4.96266	28	7.07e-15	0	P32189	GK	Glycerol kinase
15.4407	15.404	15.1866	15.0948	14.4631	14.9759	15.1872	14.7788	14.8399	14.698	14.3734	14.2457	Homo sapiens	+	Ctrl_High	+	Ctrl_Low			1.30585	0.0440231	0.430271	2.45508	2.4294	0.00428297	0.742283	4.59268	0.739386	0.181681	0.312013	1.50822	2	3.26e-12	0	Q14410	GK2	Glycerol kinase 2
15.2932	14.9251	14.6215	14.6459	15.1773	15.377	15.2246	15.6372	15.5473	14.9486	15.3968	15.6986	Homo sapiens	+	Ctrl_High	+	Ctrl_Low			1.37383	0.0376986	-0.482596	-2.57091	1.23608	0.042505	-0.526426	-2.33721	0.0823947	0.826267	-0.0438306	-0.228037	5	1.11e-14	0	P06280	GLA	Alpha-galactosidase A
18.5612	18.4232	18.3995	18.3022	18.9546	19.0451	18.8547	18.828	18.6149	18.5235	18.5684	18.4697	Homo sapiens	+	Ctrl_High			+	High_Low	3.32004	0.000957529	-0.499055	-6.8436	1.02448	0.0677231	-0.12256	-1.98384	3.17458	0.00481081	0.376496	6.42963	16	9.93e-20	0	P16278	GLB1	Beta-galactosidase
16.3868	16.2012	16.4972	16.1833	15.7184	15.6743	15.4493	15.5299	15.4118	15.7632	15.4125	15.9019	Homo sapiens	+	Ctrl_High	+	Ctrl_Low			3.4976	0.000882438	0.724158	7.37774	2.5076	0.003464	0.694755	4.76592	0.07573	0.838665	-0.029403	-0.210851	4	6.8e-07	0	O94923	GLCE	D-glucuronyl C5-epimerase
19.8105	19.6265	19.6653	19.5373	19.2039	19.1521	19.2521	19.1296	19.045	18.8769	19.207	19.2136	Homo sapiens	+	Ctrl_High	+	Ctrl_Low			3.54569	0.00084115	0.475515	7.52814	2.9626	0.00153287	0.574308	5.86144	0.543813	0.279847	0.0987926	1.1713	63	1.19e-18	0	Q92896	GLG1	Golgi apparatus protein 1
16.5775	16.623	16.6813	16.5012	16.2503	16.329	15.884	16.0147	16.5976	16.5841	16.3356	16.4854	Homo sapiens	+	Ctrl_High			+	High_Low	2.31012	0.00670447	0.476258	4.33603	0.635927	0.168168	0.0950918	1.33192	1.72529	0.0290281	-0.381166	-3.19052	7	6.2e-14	0	P48060	GLIPR1	Glioma pathogenesis-related protein 1
18.9805	18.403	18.3914	18.3887	19.2962	19.2236	19.2251	19.133	18.8898	18.0585	18.7453	19.2079	Homo sapiens	+	Ctrl_High					2.39315	0.00562269	-0.678576	-4.51375	0.268363	0.445205	-0.18445	-0.651171	1.0459	0.0960339	0.494126	2.01944	6	6.54e-15	0	Q9H4G4	GLIPR2	Golgi-associated plant pathogenesis-related protein 1
16.4159	16.6166	16.5876	16.2832	16.5891	16.0469	13.9211	15.9052	13.7742	15.8046	15.6819	15.1311	Homo sapiens			+	Ctrl_Low			0.711336	0.156569	0.860284	1.46075	1.57631	0.0220554	1.37791	2.92302	0.289163	0.510264	0.51763	0.69364	2	2.57e-25	0	Q92990	GLMN	Glomulin
17.6337	17.1658	17.1397	17.1574	16.7329	16.3033	16.0203	16.2592	14.7177	15.3161	14.7491	15.5969	Homo sapiens	+	Ctrl_High	+	Ctrl_Low	+	High_Low	2.59103	0.00411612	0.945222	4.95528	3.92356	0.000431655	2.17921	8.80295	2.47873	0.0106374	1.23398	4.70151	3	1.42e-09	0	Q8WWB7	GLMP	Glycosylated lysosomal membrane protein
19.2579	19.3057	19.4219	19.232	19.4445	19.4303	19.3885	19.3999	19.5042	19.6038	19.5391	19.3784	Homo sapiens	+	Ctrl_High	+	Ctrl_Low			1.35054	0.0396951	-0.111404	-2.53112	1.72402	0.0167101	-0.201971	-3.18821	0.939755	0.116835	-0.0905666	-1.84312	36	3.15e-20	0	O94925	GLS	Glutaminase kidney isoform
18.0039	17.7769	17.8255	17.7563	17.5223	17.5407	17.5244	17.5932	17.4524	17.4092	17.5453	17.6278	Homo sapiens	+	Ctrl_High	+	Ctrl_Low			2.62523	0.00392512	0.295527	5.03434	2.36582	0.00495982	0.332031	4.45478	0.296359	0.502996	0.0365033	0.708169	21	1.96e-17	0	Q68CQ7	GLT8D1	Glycosyltransferase 8 domain-containing protein 1
[truncated: 2,745 more rows]

## Sheet: supplTable_02
Supplementary Table 2: List of antibodies and dyes used for fluorescence/ immunofluorescence staining
Name (Prod. No.)	Company	Dilution
[truncated: 17 more rows]

## Sheet: supplTable_03
Supplementary Table 3: Primer sequences for q(RT)-PCR
[truncated: 24 more rows]
