# Supplementary material for: MIRO2-mediated mitochondrial transfer from cancer cells induces cancer-associated fibroblast differentiation
Source: Nat Cancer. 2025 Aug 28;6(10):1714–33. doi: 10.1038/s43018-025-01038-6 (PMC12559006; doi:10.1038/s43018-025-01038-6)
Supplement: Supplementary file 4 — Statistical source data. [file 43018_2025_1038_MOESM4_ESM.xlsx]

## Sheet: 1d
Contact	Transwell
13	0
26	0
28.1	0

## Sheet: 1e
Ctrl	CBX
11	18.2
12.8	19.5
13.1	18.8

## Sheet: 1f
qRTPCR			FACS
si-Ctrl	si-Cx26		si-Ctrl	si-Cx26
1	0.122149		14.8	15.8
1.0221	0.160724		17.4	14.6
1.56793	0.198415		18.5	12.9

## Sheet: 1i
Ctrl	NOC		Ctrl	Cyto B
11.5	23.4		14.8	2.66
11.1	28.5		18.3	3.3
14.1	22.4		17.4	2.92

## Sheet: 1j
si-Ctrl	si-Sec3	si-Sec5
15.2	9.72	9.75
14.6	9.09	8.46
13.2	9.47	12

## Sheet: 1k
HaCaT	A431
14.1	21.3
11.2	14.5
10.5	20.4
