# Supplementary material for: MIRO2-mediated mitochondrial transfer from cancer cells induces cancer-associated fibroblast differentiation
Source: Nat Cancer. 2025 Aug 28;6(10):1714–33. doi: 10.1038/s43018-025-01038-6 (PMC12559006; doi:10.1038/s43018-025-01038-6)
Supplement: Supplementary file 5 — Statistical source data. [file 43018_2025_1038_MOESM5_ESM.xlsx]

## Sheet: 2a
-	+
1	9559.17
2.45017	14678.3
1.1345	6211.05

## Sheet: 2b
	hFN1	hFN1	hFN1	mFN1	mFN1	mFN1
-	0.03	0.02	0.01	1.39	1.19	1.06
+	0.06	0.06	0.057633	2.04	2.08	2.24

## Sheet: 2c
Mouse	Human
0.6	30.9
2.1	26.1
2	29.8

## Sheet: 2g
NS	Tumor
1	113.545
1.14899	613.131
6.08161	73.7646

## Sheet: 2h
Position (pixel)	Anti-human mitochondria	Anti-COL1
0	83.0378	12.4654
1	90.2281	13.513
2	97.5972	14.9655
3	96.716	14.65
4	92.0928	13.6069
5	92.5251	13.6349
6	92.115	13.8585
7	88.9044	13.6365
8	84.6514	12.1687
9	80.546	11.3355
10	76.7137	11.0497
11	77.7651	12.0974
12	79.6419	14.5849
13	77.517	15.4695
14	68.6921	14.9851
15	59.1784	14.3179
16	55.9917	16.488
17	51.774	18.0046
18	44.4078	18.2691
19	40.6327	19.6076
20	42.7983	22.4845
21	44.8204	24.7113
22	39.6697	24.09
23	34.7195	21.9488
24	39.743	19.7132
25	41.2405	18.2925
26	42.591	18.575
27	46.1621	20.2927
28	52.9151	20.4842
29	54.0743	20.7317
30	52.2903	22.1953
31	47.2241	21.5211
32	53.4635	20.3044
33	59.0106	19.0498
34	53.6469	19.3214
35	47.0614	21.8816
36	49.58	23.3465
37	70.5989	26.6068
38	77.1248	29.0276
39	66.8546	30.9944
40	63.3065	34.3778
41	61.4083	38.5076
42	62.435	49.1171
43	74.1217	69.2526
44	88.5485	90.4432
45	78.7349	94.9873
46	66.6579	89.2457
47	59.5668	73.9056
48	53.4557	56.7542
49	64.9039	48.49
50	62.6127	42.1856
51	59.0323	39.7756
52	62.8649	42.7709
53	73.8729	47.6397
54	83.9998	54.3651
55	92.4171	57.882
56	84.6868	50.4448
57	92.2221	47.1286
58	100	45.6829
59	85.101	39.1264
60	67.3199	33.8972
61	54.5476	32.9471
62	57.2862	39.9171
63	89.6226	57.3526
64	87.2945	59.4984
65	63.0945	49.4309
66	58.3347	48.3269
67	61.1923	54.4369
68	55.3502	55.2096
69	35.1893	44.4307
70	38.7775	40.1294
71	61.2286	50.7231
72	53.1735	57.9087
73	48.7647	66.2948
74	52.8523	80.1128
75	60.0551	93.5395
76	61.7642	100
77	48.2533	93.4369
78	24.2262	78.0312
79	26.6793	73.7545
80	42.0908	80.1821
81	43.0143	83.3835
82	35.4921	79.1636
83	10.3831	64.562
84	37.2107	61.217
85	56.3535	54.0038
86	40.9727	40.6301
87	39.4009	34.1533
88	45.8398	31.2327
89	43.9405	26.8717
90	46.4646	24.8131
91	52.1028	23.5685
92	54.8662	22.4115
93	55.6161	21.9245
94	48.8704	18.9964
95	50.8909	19.0227
96	52.5945	20.216
97	55.6328	24.3508
98	35.0321	22.7186
99	27.6095	25.8332
100	39.5923	32.8148
101	29.1373	30.4679
102	17.0864	25.7318
103	22.6551	24.8869
104	35.1641	25.6617
105	41.966	24.2244
106	38.1407	19.4829
107	32.6003	14.5837
108	35.0067	12.0373
109	41.233	9.87349
110	46.1243	9.44583
111	40.8061	8.78993
112	38.2854	8.2446
113	34.8499	7.75727
114	34.1595	7.70595
115	35.6804	8.1791
116	35.8866	8.24335
117	33.871	7.7798
118	31.6647	7.34712
119	32.1895	7.51026
120	31.8261	7.39719
121	31.2958	7.23238
122	30.9184	7.08927
