# Supplementary material for: MIRO2-mediated mitochondrial transfer from cancer cells induces cancer-associated fibroblast differentiation
Source: Nat Cancer. 2025 Aug 28;6(10):1714–33. doi: 10.1038/s43018-025-01038-6 (PMC12559006; doi:10.1038/s43018-025-01038-6)
Supplement: Supplementary file 6 — Statistical source data. [file 43018_2025_1038_MOESM6_ESM.xlsx]

## Sheet: 3a
q<0 5 non significant	Log2FoldChange	-LOG10(p)		log2foldchange>0 5	Log2FoldChange	-LOG10(p)		log2foldchange<0 5	Log2FoldChange	-LOG10(p)		CAF genes	Log2FoldChange	-LOG10(p)
PDGFRA	-0.0769	5.48555		ISG20	2.05031	134.559		CD74	0.004305	0.008698		INHBA	3.32678	300
FAP	0.495529	86.8103		ISG15	1.08543	37.0809		POLR2H	0.106375	1.48207		COL1A1	0.787087	72.07
SLC35E4	0.499457	6.85304		OASL	2.87776	300		ZC3H10	-0.33595	1.48181		ACTA2	1.4409	300
AMMECR1L	0.498911	22.5748		IL6	3.8742	300		CHID1	-0.07973	1.48155
NKIRAS2	0.498692	26.2712		CXCL10	2.32994	138.653		ZNF20	-0.933	1.48102
HLA-G	0.498582	1.96186		TGFB3	4.39165	303.159		NTMT1	0.185766	1.48074
SLC7A1	0.498353	75.5972		PDGFRB	2.03734	300		TRIM39	0.154795	1.4802
ANKH	0.498243	12.7395		FOXS1	10.2894	6.89414		LIG3	-0.10654	1.47991
MAGED4B	0.498172	2.02744		NKD1	9.25981	60.7025		PTPN11	0.077849	1.4795
LARP6	0.498077	21.5909		CLDN14	7.57675	46.3351		MRPL23	0.184517	1.47942
RNF213	0.497976	4.99582		CXCR5	7.49225	3.84855		KIF3C	0.088787	1.47826
UBAP1	0.497832	49.4119		KCND2	7.43615	3.78365		CTXN1	0.666795	1.47674
ZNF598	0.49782	11.6767		LDLRAD4	7.09556	3.56651		ZNF841	0.195082	1.47669
SPRED1	0.496899	10.5717		FLJ16779	6.91113	3.40576		ENOX2	0.1161	1.47633
SCYL1	0.496808	22.9069		ISLR2	6.79384	5.73516		RFC3	-0.17167	1.47577
ABL1	0.496656	43.024		KIF21B	6.79095	82.415		NDUFC2	-0.12605	1.4736
ZFAND5	0.496561	41.6481		HEYL	6.77744	109.772		PP7080	-0.32537	1.47325
UBE2S	0.496338	5.19128		AUXG01000058.1	6.77511	3.28231		DNAJC16	-0.11679	1.47267
FBRSL1	0.496337	6.38373		PKNOX2	6.22058	2.71314		RFC5	-0.15985	1.47249
SNRPB	0.496218	73.9509		RPTN	5.86562	4.24528		HIKESHI	0.14624	1.4719
FOXO3B	0.495997	5.43553		IL11	5.65836	300		TOE1	-0.13322	1.4714
MAP4K5	0.495905	30.9546		SORBS2	5.61438	51.7807		AUH	-0.26021	1.47076
MIF	0.495895	7.59734		SLAMF8	5.60709	109.838		UBAP2	0.102816	1.46994
PLS3	0.495879	18.1486		DAND5	5.57271	3.85437		RPGR	0.215339	1.46981
	0.49542	22.9836		KRT79	5.38873	3.59391		C2orf49	-0.11315	1.46969
CUEDC1	0.495417	35.0481		KRT3	5.37338	8.90985		CPM	-0.2053	1.46962
MUS81	0.494588	20.4802		MMP7	5.35743	16.9358		PTRH2	0.164507	1.46865
NAPA	0.494305	10.4655		SLC13A5	5.32789	3.52414		RAP1GDS1	0.104677	1.46759
RHOG	0.493499	3.70092		KRT6A	5.08234	2.19062		PHC3	-0.13217	1.46657
FERMT1	0.493354	24.6586		NOTUM	5.04917	143.115		COA4	-0.09651	1.46651
PKNOX1	0.492821	3.26807		HCN4	5.02786	13.7742		KHDC1	-0.44187	1.46615
PPFIA4	0.4926	23.8712		AFAP1L2	5.02496	16.9458		CHD6	-0.18416	1.46579
TMEM184B	0.492575	58.8443		KANK4	5.01908	300		ZNF626	-0.46474	1.46539
AKT3	0.492223	38.9243		KRT5	5.01689	4.24115		TTC21B	-0.15712	1.46345
CHD9	0.492048	15.4815		NOX4	4.88991	139.201		UROS	-0.13336	1.46334
TMEM104	0.491036	16.3795		PLXDC1	4.87806	82.9993		POP7	0.224976	1.46257
MYBBP1A	0.490506	17.976		GDF6	4.86524	167.004		MFSD2A	0.363653	1.46247
RELA	0.490306	15.383		PWWP3B	4.85745	6.96435		IRF2-DT	-0.53567	1.46234
NSMCE3	0.490138	3.60984		NEURL3	4.81722	5.45792		GPRC5C	0.430362	1.46171
KCNT2	0.490092	10.4774		PMEPA1	4.8134	300		HSD11B1	0.243591	1.46169
RUSC1	0.489913	11.0791		HES1	4.81074	300		FAM229B	-0.34834	1.46013
ULBP1	0.489705	5.76081		DCLK3	4.73779	23.6773		ERGIC3	0.106503	1.45928
CCNJ	0.48949	18.7321		LAMP5	4.73779	9.94408		DDOST	0.093377	1.45885
UBE2E2	0.489126	179.998		KRT14	4.65782	6.95795		N4BP2L2	-0.09932	1.45848
CDH11	0.488714	22.3933		DRAXIN	4.65373	9.59974		TRAPPC2	0.193923	1.45695
MRC2	0.488672	2.11393		GRB14	4.62449	28.1321		RPL30	0.207719	1.45633
EVA1B	0.488664	12.9242		SIK1B	4.5449	116.107		TMEM94	-0.17553	1.456
FLI1	0.488328	8.95678		HEY1	4.5191	153.9		RCHY1	0.257709	1.45542
CCND3	0.488067	16.7159		PI16	4.50287	114.881		TRIM13	0.332987	1.45493
UBASH3B	0.488021	34.6552		EGR2	4.42632	287.141		ZFAND4	-0.25913	1.45418
HERPUD1	0.487955	10.2399		BHLHE40	4.41515	300		PTGES3L	1.12381	1.45346
DEDD	0.48792	1.74386			4.31477	8.33839		ZNF177	-0.71578	1.45101
PRKCH	0.48778	7.9936		SIK1	4.31027	5.11291		NDUFA12	-0.13018	1.45057
PDK1	0.487768	13.1436		ANO1	4.28557	37.979		TMEM175	-0.17051	1.45061
EOGT	0.48748	56.1708		RAP1GAP	4.28289	11.8746		TOLLIP	0.09272	1.44979
CTDSP2	0.487325	33.7568		PKP1	4.27823	23.2625		MRPL14	0.101982	1.44926
PPP6R1	0.487209	1.73345		CHRNA9	4.26735	300		H2BC11	0.452391	1.44911
TM6SF2	0.48716	2.73978		NR4A1	4.24884	31.5819		TCEAL9	0.128785	1.44738
HOXC9	0.486715	7.21856		RASL12	4.24828	15.3192		MON2	0.096651	1.44723
SPEN	0.486457	27.1851		NRARP	4.18934	29.9285		THAP1	0.235283	1.44679
PPP1R15B	0.486432	9.61487		CYP26B1	4.14309	53.7379		FUOM	0.306316	1.44663
DOT1L	0.486285	39.5323		PDE3A	4.12344	98.6905		TRIM9	1.16775	1.44549
DSE	0.486202	10.3813		PTHLH	4.10437	14.1597		CIB1	0.121903	1.44539
IGF2	0.486029	4.11585		PTGDR	4.08949	9.65475		MYO19	0.08407	1.4452
COX10	0.485854	5.7392		AIRE	4.07837	31.2608		DIAPH2	0.132593	1.44463
TMEM164	0.485652	14.3749		CASC15	4.07057	53.4806		ZNF614	0.288037	1.44462
AKAP8L	0.485244	19.3214		LIPG	4.05634	300		ATAD1	0.123764	1.44405
GNL3	0.485089	7.65701		ATF3	4.04655	4.71074		TAF1B	-0.16152	1.44404
FAM219A	0.485028	15.8609		HEY2	4.00344	71.3741		XPOT	0.073217	1.44342
ACSL4	0.484865	1.7072		ALPL	3.97335	300		PLCL2	-0.15535	1.44305
HOXD10	0.484596	2.17276		TGFB2	3.9696	83.4784		PCSK7	-0.12033	1.44284
UBBP4	0.484594	34.1557		NR4A2	3.9657	65.133		C4B	-0.61167	1.44262
CEBPG	0.484572	31.1156		C3orf80	3.96419	37.8684		YBX1	-0.11063	1.44176
FGFR1OP2	0.484357	55.3008		HHIP	3.95617	18.3218		C12orf66	0.335131	1.4416
PLOD1	0.48422	1.66805		RASL10B	3.94142	300		STK35	0.119701	1.4414
HOMER2	0.48393	58.4128		JAG1	3.93161	152.064		SERP2	-0.54836	1.4406
HLA-E	0.483655	1.84465		KCNE4	3.91107	10.4519		STK11IP	0.128481	1.44046
TUBB2B	0.483199	9.71328		ADAMTS16	3.84639	24.3751		SAPCD2	-0.31825	1.44017
ENY2	0.483183	3.79901			3.83441	103.393		TSPAN18	0.73737	1.4396
ZNF432	0.483058	11.4865		RDH8	3.81302	34.5525		COPS5	-0.08854	1.43896
ENG	0.482707	8.75326		C11orf96	3.78246	9.24625		FAM214A	-0.14837	1.43895
FBXO46	0.482462	11.7385		S1PR5	3.7745	26.0857		EIF2B3	0.142811	1.43825
PWWP2A	0.481302	34.4512		RPLP0P2	3.76219	197.365		OGFRP1	-0.91115	1.43814
SLC44A1	0.481236	46.6003		GUCY1A1	3.75532	6.17742		TUBGCP6	-0.20526	1.43808
CSNK1E	0.481186	24.4974		HES4	3.74016	8.29625		CWC15	-0.14468	1.43796
HK2	0.480718	12.399		CDX1	3.73592	8.34899		PAPSS2	-0.05093	1.43799
SLC15A4	0.480142	8.59654		RND1	3.70027	4.84925		NUDT8	-0.46495	1.43785
LCOR	0.480049	9.5871		IQSEC3	3.67827	2.1838		SLC4A3	-0.31353	1.43732
SDC1	0.479934	9.14782		ACOD1	3.67311	7.77981		ANG	0.259324	1.43666
TEN1	0.47979	14.7738		BMP8A	3.67108	11.9242		LYSMD3	-0.09302	1.43635
DMWD	0.479774	67.8702		GDF10	3.6527	125.03		PCOTH	-0.41119	1.43627
FEM1B	0.479504	17.1042		CBLN2	3.60583	5.86774		ARL2BP	-0.12534	1.43609
UHRF1BP1	0.479358	8.48197		PGF	3.59852	31.727		A4GALT	0.118949	1.43588
TMEM135	0.478987	19.0727		ITGB6	3.59686	7.89538		ZSCAN29	0.111135	1.43555
RSBN1L	0.478864	21.6296		TMEM88	3.57729	197.032		FJX1	0.249977	1.43541
METTL4	0.478539	2.28926		ELOVL3	3.56243	3.76		ILVBL	-0.15434	1.43495
ZNF579	0.47846	25.921		CCN4	3.55219	5.0808		GDAP2	-0.19459	1.43397
SMARCA5	0.478357	80.048		CDH3	3.55023	6.51036		PPA1	-0.08978	1.43359
MAML2	0.478331	20.5469		COL26A1	3.51869	79.9936		HMBOX1	-0.19769	1.43348
HECA	0.478308	2.51459		PDE4C	3.50598	6.16136		PDAP1	0.085222	1.43179
RBM47	0.478253	6.77508		CYP24A1	3.46435	120.58		ZNF462	-0.30014	1.43153
TMEM62	0.478051	48.1584		KRT75	3.44783	92.2455		COPS7B	-0.11651	1.43049
OPTN	0.477894	35.0556		RASD1	3.44367	101.526		ZCCHC7	0.124073	1.42986
KDM5B	0.477791	31.8032		BMP6	3.42367	6.179		VLDLR-AS1	0.361979	1.42959
STAT1	0.477478	2.3627		AXIN2	3.41963	300		MLLT3	0.148947	1.42803
SUGCT	0.476766	28.6644		CLEC7A	3.39851	300		KMT2B	0.15012	1.42786
FSTL1	0.475895	25.6339		HTRA3	3.39586	300		MCTS2P	-0.62271	1.42754
AFF4	0.475536	46.3731		PFKFB4	3.3651	300		BTBD6	0.096362	1.42682
RPS6KA3	0.475269	75.1387		CCN2	3.36504	300		PDK3	-0.5989	1.42636
IGF1R	0.475051	3.48102		NEDD9	3.31662	91.0436		CAD	-0.09928	1.42452
ZNF821	0.474683	2.2885		ADAMTS4	3.31291	168.35		TACC1	-0.09804	1.42433
LINC00997	0.47457	7.94008			3.28387	300		PGAP3	-0.28046	1.42413
USP31	0.47403	3.92217		PTPRE	3.26958	7.78565		FAM185A	-0.42898	1.42271
FOXC1	0.473779	34.6758		EDNRA	3.26334	300		C6orf47	0.17629	1.421
GLS	0.473591	2.96626		NOTCH3	3.25306	83.4768		PEDS1-UBE2V1	0.696895	1.42094
C1QTNF5	0.473179	3.70734		PHOSPHO1	3.24776	197.187		CH25H	0.165174	1.42089
RPS6KA1	0.472905	26.9883		CDKN2B	3.24006	4.4818		NUDT9	-0.17139	1.42045
CCDC117	0.472705	11.4464		DIRAS3	3.23761	200.698		RIOK2	0.138053	1.42048
IFNGR2	0.472684	9.56354		DTX4	3.22662	150.177		TRAPPC5	0.178565	1.42055
MRPS12	0.472385	13.8893		MPPED2	3.21556	300		ZNF408	0.197611	1.42002
ZNF703	0.472023	3.24947		PDZD2	3.21362	9.35201		TMEM134	-0.3086	1.41995
CCDC68	0.471729	41.7236		CCL5	3.2122	5.09342		CHST7	0.260934	1.41938
ARCN1	0.471632	43.3631		IER3	3.20736	7.4586		AKAP11	-0.09789	1.4191
EIF1	0.471477	10.8795		IFNB1	3.20702	126.921		SELENOH	-0.13214	1.41812
ZBED4	0.471238	13.4451		CILP	3.19324	229.934		MPV17L2	0.194976	1.418
ZCCHC14	0.470777	3.03529		CXCL9	3.18785	13.3888		HIGD2A	0.111919	1.41715
GFOD1	0.470628	37.0654		PPP1R14C	3.18084	217.364		NOM1	0.098211	1.41506
RBPJ	0.470409	6.32566		ZNF469	3.17992	204.68		EPB41L2	0.04867	1.41487
PRRG1	0.470185	11.9161		LAMC3	3.17661	23.8083		NBPF10	-0.18308	1.41486
HEATR3	0.469846	146.614		EDN1	3.17507	123.274		FAM117B	0.532722	1.41452
BPNT2	0.469518	10.0688		LIF	3.17337	24.7488		FAM225B	-0.77909	1.41376
USP42	0.469302	12.1244		ITGB4	3.12144	5.75978		PSTPIP2	0.206781	1.41366
REXO1	0.46907	9.8155		SLC46A3	3.11746	23.7189		RING1	-0.06827	1.41306
MIR503HG	0.468767	17.9482		IL16	3.09733	6.184		ZKSCAN4	-0.47549	1.41249
CSGALNACT2	0.468381	18.3997		ODAPH	3.0888	300		MRS2	-0.20182	1.41161
SLC31A1	0.468295	9.58758		RASD2	3.08787	8.89745		SELENOK	0.393928	1.4105
KIFAP3	0.467983	8.23375		CCL3L3	3.08674	300		TPGS1	0.575494	1.41039
RP2	0.467912	4.39422		MEST	3.08026	41.0376		AASDHPPT	-0.10917	1.40947
SMN2	0.467796	2.94346		GPR183	3.07606	3.85561		ITPR1	0.198666	1.40936
LSR	0.467717	9.29221		SNAI1	3.07242	5.26692		DLEU2	-0.33751	1.40906
ATAD3A	0.4676	4.82057		CYP27C1	3.06877	8.78468		LYSMD1	0.279813	1.40844
KLHDC7B	0.467201	22.3461		SLC18A2	3.06246	12.8517		RHBDL2	-0.37568	1.40832
TLN1	0.467165	7.806		NECTIN4	3.06041	5.45984		C1QBP	0.095033	1.40824
RABAC1	0.467143	19.4691		PSD2	3.05232	212.376		ZNF610	-0.6583	1.40799
PUS7	0.466926	16.2791		SSTR2	3.02896	300		RPL23AP42	0.12618	1.40766
MIR31HG	0.466917	38.4218		SH3GL3	3.01386	37.396		TSEN54	-0.30799	1.40768
ARPC4	0.466552	5.25491		CARMN	3.00419	300		AAMDC	-0.29321	1.40691
KCNJ8	0.466528	2.46596		NPR3	2.99278	11.0674		EMC8	0.165195	1.40696
C1orf52	0.466483	4.44608		KRT86	2.95053	300		ME2	-0.12619	1.40595
SLC10A7	0.466355	4.32752		VSTM4	2.94603	295.988		CHCHD1	-0.16963	1.40529
MYPOP	0.466216	16.2225		NPY4R	2.92864	308.537		LAMA1	0.130932	1.40534
PCGF2	0.465969	32.322		TCF7	2.92384	300		SCAF11	0.057652	1.40468
R3HDM4	0.465922	16.7864		UCN2	2.88458	203.15		NSMCE2	0.11274	1.40366
ARID1B	0.465906	12.0944		GGT5	2.87047	300		NDUFV3	-0.22529	1.40233
APBA3	0.464646	2.65326		HAS2	2.81645	300		MRPL40	-0.15027	1.40025
MEG9	0.463942	37.0316		TSPAN2	2.80116	17.983		MCEE	-0.32665	1.40002
HLA-C	0.46392	17.0308			2.79514	53.8534		CLDN12	-0.17471	1.39968
GAPVD1	0.463915	18.4599		FBXO32	2.76483	144.643		LRRC42	-0.08602	1.39904
CHST15	0.463896	21.1357		DUSP1	2.7595	300		RAB40C	0.182371	1.39872
TSC22D4	0.463694	58.4096		RHCG	2.75651	300		AIM2	0.615276	1.39673
ENPP1	0.463414	57.3083		F2RL1	2.74534	3.45424		ZNF174	-0.22949	1.39666
ADGRA2	0.463404	13.0707		MIR23AHG	2.74409	300		CCDC112	-0.21193	1.39635
KLHDC10	0.462935	5.57829		RNF152	2.73711	300		RCBTB2	-0.2931	1.39507
ZNF677	0.462743	5.25131		BAALC	2.72748	52.5519		PRECSIT	-0.25418	1.39423
WDR18	0.462285	44.1953		PCDHAC2	2.72221	7.91508		NECTIN3	0.077174	1.39409
ZBED1	0.462084	98.6753		SAT1	2.70917	300		USF3	0.208287	1.39377
SSR2	0.462038	49.7571		ACTC1	2.69413	118.485		MAPK10	-0.80726	1.39194
UQCRC1	0.461533	17.7734		RNF122	2.68528	4.53317		PLEKHF2	0.173147	1.3915
RMC1	0.461311	22.9476		LINC01060	2.67789	77.2667		COPZ1	0.074801	1.39139
ZEB2	0.461137	10.33		SOCS2	2.67662	7.57018		SCAP	-0.10255	1.39143
WDR74	0.460998	28.13		TNFAIP3	2.67559	8.19939		CEP72	-0.27547	1.38988
ATXN7	0.460397	8.71128		GATA3	2.67008	11.1281		HMBS	0.181953	1.38947
SLC35C1	0.460013	54.7296		RRAD	2.66808	21.6061		NUDT18	-0.35031	1.3894
ELMO2	0.459294	18.0074		MCHR1	2.66584	25.9589		ZBTB6	0.148419	1.3886
EMP2	0.459125	2.72735		SALL4	2.66195	5.23823		ANKRD33B	0.187705	1.38772
NLK	0.459092	62.9979		LINC01050	2.66064	135.337		GLMN	-0.2919	1.38692
PTBP3	0.458997	38.811		NPAS4	2.65713	183.573		ZNF219	0.315709	1.38651
LAMC1	0.45859	26.1999		PCDH19	2.65627	260.054		ZNF528-AS1	0.252648	1.38616
MAML1	0.458246	3.14184		LINC00536	2.65033	11.6898		RPL23AP2	0.257007	1.38594
SCHIP1	0.457723	25.7734		SUSD2	2.64449	267.891		TMEM9B	-0.14955	1.38562
GNA12	0.457332	3.44951		TSKU	2.63019	232.424		VSTM2L	0.722938	1.38567
RET	0.456574	37.8216		TRIB1	2.62441	282.87		XKR6	-0.54534	1.38468
CTNNBL1	0.456439	4.28351		DAAM2-AS1	2.62336	140.192		MLLT10	0.108478	1.38453
ARHGEF19	0.45637	7.9638		MARCKSL1	2.61963	203.696		VPS13D	-0.16806	1.38442
PSMB10	0.456232	41.6165		SPHK1	2.61403	5.67806		LRRK1	-0.17319	1.38404
ALDOA	0.456134	56.6425		KLF9	2.59845	25.8567		ZKSCAN7	-0.21787	1.38405
RIPK1	0.45556	23.4943		ARSI	2.59483	6.23159		MT-ND4	0.069134	1.38395
ANKRD10	0.455286	6.56784		GBP5	2.58833	297.462		AKR1E2	-0.46655	1.38385
SREBF1	0.455239	7.15137		FAM124A	2.58384	257.829		TBC1D7	0.286417	1.38222
LRRC3	0.455211	20.3092		RNF112	2.58281	300		DTX2	0.222144	1.382
CTDP1	0.454755	218.179		CACNA1I	2.57934	300		TOR1AIP1	-0.06061	1.38065
RBFOX2	0.453924	1.76406		ZC3H12A	2.57927	285.95		CHPT1	-0.12956	1.37991
ST3GAL5	0.453862	13.9326		PRR5L	2.57797	131.117		TMBIM4	-0.17165	1.37922
SACS	0.453621	3.93856		GFPT2	2.57551	14.226		AIP	0.223715	1.37847
PIGA	0.45313	16.0208		ADAM19	2.57146	4.15841		SHLD3	-0.70781	1.37735
DENND6A	0.45282	4.72479		SLC22A23	2.56007	17.3955		SPATA2	0.199003	1.37703
SNRNP48	0.452459	18.8784		LYPD3	2.55519	300		TMEM69	-0.18652	1.37629
ZMIZ1	0.451471	39.0011		SLFNL1-AS1	2.54325	4.77894		TRIM7	0.305648	1.37559
RAB6A	0.451157	8.71432		CCDC33	2.54278	7.61253		GOT1	-0.14037	1.37539
COMMD5	0.451056	16.3338		P2RY6	2.53249	127.82		LINC00623	0.489965	1.37452
FAT1	0.450806	2.20816		COL5A3	2.52791	249.989		TRMT12	-0.19885	1.3743
ZFP69B	0.45076	16.997		NPY4R2	2.51818	82.7581		SMIM10L1	-0.18715	1.37315
ATXN1L	0.450656	17.9576		RUNX3	2.51605	300		CDK4	-0.05695	1.37276
TASOR2	0.450616	49.9559		PIM1	2.51237	5.83557		LIN9	-0.18721	1.37262
INTS6	0.450477	3.19085		SFRP2	2.50621	83.7902		ERVK9-11	-0.87944	1.37166
C1orf159	0.45024	23.1828		IL1RN	2.50616	37.9825		TGDS	0.241947	1.37136
NRAS	0.450068	9.97571		DACT1	2.50391	300		C15orf40	-0.21373	1.37097
PGGHG	0.450057	10.9439		FCER1G	2.48922	141.281		STAT4	0.520452	1.371
CCDC86	0.44996	34.5015		CAMK2A	2.47683	1.68667		PHACTR1	0.203364	1.37059
EFR3A	0.449206	1.91014		TSPAN11	2.44876	24.89		RALY	-0.08055	1.37001
PLEKHA8P1	0.448974	14.8059		STK38L	2.43498	7.88772		FMO5	-0.78573	1.36855
RNF24	0.448754	37.9733		SLC1A3	2.41975	20.3935		CBR4	-0.27809	1.36816
UBP1	0.448636	32.0618		CNGA3	2.41778	300		PINLYP	-0.36805	1.36808
MACROH2A1	0.448552	33.6812		MAFB	2.40677	14.0011		HTRA2	-0.1373	1.36799
MARK3	0.448217	8.28101		POM121L7P	2.4038	62.7999		USP30	-0.28177	1.36798
YAF2	0.447077	10.0238		KRT17	2.39907	18.0833		FERMT3	-0.66758	1.3677
NINJ1	0.446688	4.79791		PMAIP1	2.39837	7.91559		RNPEPL1	-0.14887	1.36747
HRH1	0.446671	12.7891		MMP9	2.39033	238.859		SPG21	0.11846	1.367
C19orf12	0.446653	16.0025		AZIN2	2.38922	65.0744		MICA	0.11302	1.36568
NNMT	0.446651	12.2264		CSF1R	2.38412	5.60658		NDST2	-0.12825	1.36527
G0S2	0.446572	15.729		KRT87P	2.37263	24.6536		FAM98B	-0.12198	1.36442
IFI16	0.446512	21.9073		SOX4	2.36512	117.747		LRIG2	-0.14821	1.36392
TMED8	0.446409	62.787		CXCL11	2.35935	18.4969		KIT	-0.5182	1.36366
MSRB3	0.446395	13.3834		PLCH1	2.34005	22.2015		MROH8	-0.96833	1.36375
POMP	0.446364	25.8263		ADRA1D	2.339	229.361		RWDD3	-0.22079	1.36368
FYTTD1	0.446239	20.2716		KRT81	2.33158	42.9645		THAP9-AS1	-0.08206	1.36364
MTMR9	0.445773	31.2456		TSPAN15	2.3258	300		GPRC5D-AS1	-0.73461	1.36284
WDFY2	0.445458	3.8564		ST6GAL2	2.32429	300		BAHD1	0.122173	1.36273
NR2F1-AS1	0.445441	2.52353		CPA4	2.32175	148.416		PPAN-P2RY11	0.925136	1.36132
LSM12P1	0.445376	7.1282		ICOSLG	2.31434	18.0008		PPP2R5C	-0.09999	1.36075
FLT3LG	0.445196	25.4385			2.30819	308.527		CLIC2	-0.95479	1.36028
ARL5A	0.4447	60.9919		COL27A1	2.30004	5.16364		MFSD3	0.286671	1.35986
PPIF	0.444673	4.16056		ENC1	2.29527	300		NCOA5	0.082708	1.35907
PRSS35	0.444642	11.2803		KIAA1755	2.28566	300		PLCG1	0.096477	1.35881
MEX3C	0.444208	13.974		KIAA0040	2.28425	126.522		SETD7	0.049948	1.35614
PSMA6	0.444147	9.02774		PITPNC1	2.28388	2.97438		MRPL44	0.17149	1.3557
STX5	0.444115	64.52		MIR181A2HG	2.28224	70.6856		DDX46	0.088428	1.35502
ALCAM	0.443988	12.6193		NUAK2	2.28169	4.60432		CDK5R1	0.402281	1.354
TCF7L2	0.443758	8.73224		NFKBIA	2.28161	300		RHBDD1	0.131678	1.35382
SEL1L3	0.443691	10.3914		KCNG1	2.27348	3.46256		ZNF7	-0.12655	1.35335
CDK5	0.44336	24.8954		TAC3	2.27291	7.54624		EFNA3	0.79775	1.3532
ACOT9	0.443291	45.1172		LEF1	2.26776	179.223		HS1BP3	-0.2011	1.35314
PANK3	0.443103	12.4893		NANOS3	2.26293	60.0501		ZCCHC9	-0.15805	1.35264
WDR45	0.44302	26.8598		FSTL3	2.2533	300		WASL-DT	-0.87563	1.35206
LIMA1	0.442475	4.33313		DRD1	2.25231	300		TAB1	-0.09053	1.35151
H2BC21	0.442177	14.3793		NKILA	2.2501	53.3044		AFMID	-0.18142	1.3513
RASSF3	0.441748	13.6725		STRA6	2.24934	56.1878		SH3BGR	-0.53031	1.35066
ZC3H12C	0.441705	7.69309		ASPHD2	2.24431	235.325		RPL7	0.111224	1.35049
SNRK	0.441679	24.1191		CRISPLD2	2.24367	8.17222		UBE2SP1	-1.36159	1.35004
MARCKS	0.441659	17.5575		MYO10	2.23903	300		TFAP2A-AS1	-0.52716	1.34999
PUS1	0.441402	15.8358		ADAMTS14	2.23814	38.459		MSTO2P	-0.36488	1.34894
GYS1	0.441117	32.7029		CAVIN4	2.22376	14.2551		DPT	0.357814	1.34821
FN1	0.440713	17.7985		RNF19B	2.21866	61.3766		ATP6V1D	0.113527	1.34801
NAB1	0.440656	9.05827		TACSTD2	2.21165	63.0682		ABRAXAS2	0.17541	1.34757
SRA1	0.4406	25.9619		ETV3	2.20872	12.3491		PGBD4	-0.43299	1.3474
ATXN2L	0.440196	32.722		SOCS2-AS1	2.20744	22.6567		EXOSC2	-0.1427	1.34733
FARP1	0.439886	151.686		RASGRP1	2.20329	224.59		COX4I1	0.089319	1.34621
WAC	0.439801	144.268		FOXQ1	2.20145	306.613		ZNF256	0.355415	1.34528
TPM4	0.439375	31.7677		COMP	2.1997	7.47847		CLIC6	0.47574	1.34446
PWP1	0.439236	21.542		PTGER4	2.19309	30.7778		AGER	0.216429	1.3441
TMEM87B	0.438524	10.8679		FP565260.3	2.18803	300		PPP2R1A	0.148469	1.3438
EIF3J	0.438518	12.253		TSPAN13	2.18783	5.95049		WDR61	-0.15094	1.34338
RSL24D1	0.43838	15.1131		JARID2	2.1836	16.8689		RNF220	0.060377	1.3424
SYT14	0.438314	12.3579		ZBTB46	2.18317	300		NRP1	-0.07816	1.34196
ATXN7L3	0.437718	4.28837		ZNF423	2.178	300		SLC2A10	0.083754	1.34183
PTER	0.43737	15.2733		B3GNT2	2.17785	300		ZNF702P	-0.25627	1.34116
PGK1	0.436932	15.6707		RORB	2.16936	61.924		AFTPH	-0.12892	1.34005
HSPA13	0.436014	23.7597		BTBD11	2.16119	15.6779		NUDT19	0.164344	1.33987
GRWD1	0.435801	25.6342		GLIS3	2.15777	53.6058		ZNF554	-0.70746	1.33991
YKT6	0.435613	7.41289		INSIG1	2.15335	260.018		TEPSIN	0.324507	1.33955
RAD9A	0.435448	8.61889		ITGA1	2.15028	40.1915		EIF2B2	-0.12407	1.33885
SNHG17	0.435018	2.77616		AK4	2.14472	30.0894		LINC01397	-0.26665	1.33828
CREB5	0.434701	17.6736		MIR210HG	2.13684	6.22755		TMEM267	0.202055	1.33813
TOMM40	0.43437	49.2788		EFR3B	2.1294	27.7241		ESS2	0.121641	1.33788
AKIRIN1	0.434265	3.7302		DSP	2.12113	219.901		PPARA	0.120158	1.33782
KIAA0408	0.433911	33.1022		ANGPTL4	2.1195	8.10107		THUMPD3	-0.13031	1.33729
TTPAL	0.433842	48.8262		IGFN1	2.11672	300		MFHAS1	0.095367	1.33669
HIRA	0.433697	40.9786		CCDC194	2.11543	186.741		FAM171A1	-0.1014	1.33657
ABI3BP	0.433606	13.5109		LINC01705	2.11484	121.868		C11orf71	-0.92341	1.33641
CCSER2	0.433573	8.85798		CHMP1B	2.09848	3.84077		FAM110B	-0.14951	1.33622
TRIM16	0.433441	36.7255		OTOF	2.09842	6.68686		IMPA2	-0.22681	1.33623
NSUN2	0.433036	4.43803		ITGB3	2.09483	1.52425		PRMT3	-0.1838	1.33624
KLHL17	0.432539	8.57997		ADAMTS12	2.09389	216.651		UTP4	0.143102	1.33564
RILPL2	0.432185	25.6063		SLCO2A1	2.09061	10.3526		ANO7	0.648743	1.33402
ITGA3	0.431897	7.74819		WNT11	2.08863	55.5887		DHX36	0.111823	1.33225
PTGFRN	0.43158	39.0386		P2RY2	2.08741	2.65609		ECM1	-0.05747	1.33122
SLC38A7	0.431484	3.94505		AQP1	2.08622	9.34543		MYCBP	0.249636	1.32991
CKB	0.4314	12.1505		CD82	2.08042	3.14973		TIGD6	-0.15953	1.32855
ATP6V1G1	0.431089	5.0664		TMEFF1	2.07635	300		ATP5F1D	0.207049	1.32788
LRWD1	0.43083	65.4013		SLC19A2	2.0745	92.3634		MIB2	0.174151	1.32729
MAGED2	0.430696	2.39295		PDE10A	2.07439	30.8793		PGRMC2	0.126973	1.32695
PXYLP1	0.430479	4.514		NEBL	2.07298	300		MDC1	-0.0415	1.32605
CPZ	0.430185	44.0638		BX679664.3	2.07222	151.965		DLG1	0.137727	1.32494
YARS1	0.430028	2.46817		XYLT1	2.07118	36.1794		SHC1	0.0420663	1.32423
NME1-NME2	0.429899	7.59816		HUNK	2.06896	34.8938		SORD	-0.15637	1.32422
SLC7A8	0.429804	11.4096		ZNF295-AS1	2.06767	155.181		ABHD11-AS1	-0.75197	1.32406
PSMA3	0.429683	10.4105		TGFBI	2.06321	7.31279		RAB1B	0.119006	1.32404
PSPH	0.42966	2.09313		CSRNP1	2.06273	300		URI1	-0.11144	1.32375
LDHAP4	0.429494	16.8135		GRIP2	2.05998	300		MRPL50	0.144303	1.32358
ILRUN	0.429231	7.49841		DUSP5	2.05709	282.122		THBS2	0.05376	1.32334
DCUN1D5	0.429063	72.8265		PRELP	2.05107	300		LDAH	-0.14097	1.3232
SLC7A11	0.428681	6.25936		GIPC3	2.04944	145.773		MRPS5	0.0598438	1.32226
PUSL1	0.428539	6.24651		CHST11	2.04912	189.475		PARS2	-0.32545	1.32228
SPICE1	0.42822	22.4976		BPGM	2.04717	25.4931		VAPB	-0.10484	1.32137
S1PR2	0.427532	7.01623		GALNT15	2.04572	10.2365		CYB5D1	-0.10334	1.32106
TENT4B	0.427342	13.3438		FMOD	2.0446	2.77686		ZNF442	-0.63682	1.32094
GSE1	0.427305	15.6597			2.03262	8.91116		NDFIP1	-0.06096	1.32055
AIMP2	0.427218	15.8276		GBP4	2.02611	6.69394		SARS2	0.133439	1.32035
HMGCR	0.42712	5.55263		ID3	2.02397	5.47232		LMO7-AS1	-0.3116	1.31995
ALKBH8	0.425976	8.12224		SLCO5A1	2.01698	11.1353		RAB5IF	0.079933	1.31886
NOP16	0.425659	10.5987		PIK3AP1	2.01468	21.687		HK2-DT	-0.53575	1.31725
GANC	0.424559	11.9941		LINC01929	2.01327	164.462		TPRN	-0.15979	1.31685
ZNF654	0.424462	7.86843			2.01185	39.7119		BRD1	0.120905	1.3164
ZNF358	0.423991	17.5546		DSG2	2.00404	35.6783		MCM10	-0.12827	1.31562
UBE2L6	0.423908	7.46339		ZNF704	2.00256	9.69214		CU638689.4	-0.316	1.31519
IRX3	0.422962	49.1601		CGB7	2.00027	300		COBLL1	-0.10176	1.31425
FXR2	0.422649	14.5931		PDE8B	1.99139	8.00525		RARS1	0.107729	1.31385
ITPKC	0.422516	3.28756		MAP3K4-AS1	1.98835	128.536		SUPT4H1	0.14583	1.31268
SCAND1	0.422469	5.52962		TMEM45A	1.98576	4.63353		CFAP58	0.5719	1.31249
RABGGTA	0.422244	2.85993		FOXO1	1.9806	10.7162		SRSF1	0.103602	1.31219
AKAP7	0.421989	15.9676		HAPLN3	1.97846	300		VKORC1	0.135206	1.31218
IBTK	0.421833	43.4725		NIPAL1	1.97726	19.9414		FBXO41	0.251351	1.31121
TEAD1	0.421704	68.0197		FLT1	1.97301	13.7031		APLF	0.170337	1.31031
FNDC3B	0.421694	16.4055		KY	1.97163	52.9721		HNRNPUL2	-0.08528	1.31014
SEMA4C	0.421643	8.47626		DLX2	1.97067	300		GPR137	-0.15485	1.30939
NOTCH2	0.421585	15.583		SLC26A4	1.955	127.822		RADIL	-0.39293	1.30887
SMARCD1	0.421526	22.5469		AK4P1	1.94962	300		TERF2	0.122068	1.30873
MBOAT2	0.421018	6.73591		KDM6B	1.94498	6.34334		BAX	0.173516	1.30807
ATG101	0.42091	30.0225		PTGER2	1.94393	90.664		TRMU	-0.14196	1.30751
VMP1	0.420809	3.87346		FOSB	1.94276	7.72577		ZNF788P	-0.26457	1.30737
CCL2	0.420379	18.3997		PELI1	1.94104	226.373		TRMT10B	-0.28119	1.30704
ACTB	0.420062	10.468		ARHGAP31	1.93826	300		HNRNPU	-0.08202	1.30696
CCNI	0.419968	28.3559		SEC14L2	1.93635	113.994		CNOT3	0.101788	1.30569
ANXA6	0.41996	1.9365		SDC2	1.93587	7.03021		PDHX	-0.13866	1.30467
KCTD14	0.419909	6.90231		MYLK2	1.93207	300		GTPBP10	-0.17306	1.30424
SNHG15	0.419884	30.2557		LRP4	1.93166	3.22855		RPS28	0.100269	1.30341
ERF	0.419863	21.8432		LINC02257	1.92548	7.58321		SLC25A36	0.139251	1.30289
UBE2K	0.419818	5.52439		RSAD2	1.92074	300		SOS2	0.0846	1.30291
TNRC18	0.419379	38.9524		AMIGO2	1.91693	9.36814		ABCB7	0.124789	1.30245
PTPN1	0.419305	13.8092		GAS7	1.91608	300		GHITM	0.154397	1.30228
DUS3L	0.419254	3.6214		SLC22A3	1.91419	5.05618		TAF3	0.236629	1.3019
LZTS1	0.418916	33.5383		FMNL3	1.91131	29.7003		TSBP1-AS1	-0.83228	1.30083
OTUD5	0.41852	1.57108		SYNDIG1	1.91034	5.27987		ZNF280B	-0.70602	1.30033
DNAJC25-GNG10	0.417821	2.16569		RHBDL3	1.90958	6.68915		HSP90B1	0.071064	1.30015
SMCO4	0.417752	6.73441		PRDM1	1.9046	2.75109		TSNAX	0.099941	1.30018
C1QTNF6	0.417637	79.6222		SFN	1.90366	54.3596		PLCB4	-0.13786	1.29959
EIF2AK2	0.416589	8.74226		LGR4	1.89772	300		NBPF15	-0.15387	1.29892
LZTS2	0.416323	10.7562		NOD2	1.89374	14.1477		CLSTN3	0.222981	1.29843
MORC3	0.416284	17.548		BMF	1.88583	7.9268		PAQR4	-0.12142	1.29833
AMMECR1	0.416223	16.642		LINC00519	1.87919	137.75		PTGES3P1	0.490304	1.29737
PVR	0.415998	5.56137		COL17A1	1.87578	147.558		A1BG	0.282075	1.29725
FGD6	0.415977	30.8675		ADGRG2	1.87275	12.0992		ERAP2	0.192477	1.29716
SMG6	0.415871	19.8695		SORCS2	1.87047	6.25112		NT5C3B	-0.09846	1.29522
ANKFY1	0.415643	5.93088		TNFRSF19	1.8698	16.9205		TSHZ2	-0.52247	1.29493
SLC35B1	0.415523	12.9652		ROS1	1.86516	23.3925		SPTB	0.741743	1.29471
FBXL3	0.41548	2.57176		BMPR1B	1.86072	300		TMEM19	-0.29326	1.29437
IRF1-AS1	0.415204	15.5074		JUNB	1.86038	6.88976		FAM219B	-0.08208	1.2931
CRTC2	0.415153	51.9759		YPEL2	1.85971	126.445		ITGAE	-0.27534	1.2923
TPI1	0.414974	39.9992		CFAP45	1.85908	47.5989		ZBTB49	-0.35451	1.29158
UBE2M	0.414805	6.97171		WNT7B	1.85891	184.122		ATG12	0.067976	1.29091
HLA-H	0.414382	7.8486		FRMPD3	1.85757	33.555		UTP3	-0.07066	1.29065
JKAMP	0.414097	5.92065		IL4I1	1.85701	289.379		DCLRE1C	-0.12311	1.29025
RTN2	0.414017	23.0547		ITPRIP	1.84922	125.841		MAP3K9	-0.49778	1.29017
SEPTIN11	0.413752	16.1546		NIPAL4	1.8446	248.064		PSMA5	0.150487	1.2902
RCC2	0.413544	2.9078		TMEM132A	1.83132	5.47434		EXOSC6	-0.08938	1.28938
PET117	0.413495	8.36393		RNF144A	1.83131	30.8302		FAM131B	0.346398	1.28932
DCUN1D3	0.413276	6.93011		SMOX	1.83099	82.7126		TEC	-0.42231	1.28928
ZNF444	0.412981	18.7534		CARMIL2	1.82438	5.06371		C9orf116	-0.39782	1.28898
CTNNB1	0.412727	8.70926		NUAK1	1.82101	4.21511		ZC3HC1	0.2024	1.28874
PARP8	0.412629	19.9273		NOCT	1.82053	246.628		STAT3	0.041039	1.28866
WBP1L	0.412235	2.05282		PHLDB1	1.82007	300		PITPNA	0.123906	1.28842
MZT2B	0.411629	20.0989		MYOZ1	1.81952	34.6256		CACNA2D4	-0.80041	1.28707
NPTN	0.411607	24.5061		AMZ1	1.8144	20.5715		EID3	-0.40516	1.2866
SSR3	0.411543	12.0076		LAMC2	1.81117	134.009		RAB9B	-0.49417	1.28626
CALCOCO2	0.411424	6.70871		RNF128	1.80888	304.735		SLC25A17	0.190112	1.28626
RABEP2	0.411174	28.2951		IGFBPL1	1.80866	6.52043		ARHGAP44	0.579225	1.28582
SRM	0.411164	6.64877		MSC	1.79843	2.97052		IL13RA2	0.155633	1.28567
TFB2M	0.410513	9.12167		PFKFB3	1.79842	71.8989		GTPBP6	0.117167	1.28498
ORAI2	0.410436	9.62586		ADAMTS10	1.7983	35.9521		ATXN1-AS1	-0.36172	1.28437
SEC61B	0.410354	18.4512		SEPTIN4	1.79293	300		CMTM3	0.170479	1.28397
KCTD5	0.409885	75.0486		NFKBIZ	1.79206	3.21575		PROM2	0.823925	1.28348
CLSTN1	0.409861	38.2539		APCDD1L	1.7913	116.426		ZFX	0.130583	1.28321
NRBP1	0.409646	24.3652		BEAN1	1.78644	187.916		UBE2Q1	0.070253	1.28272
TFRC	0.409399	8.60281		FAM189A1	1.78446	273.787		PSD	0.83134	1.28259
NPIPP1	0.409181	6.38765		TNFSF10	1.77898	214.681		CCDC151	-0.96909	1.28224
C1orf122	0.409038	10.7469		CXCL2	1.77818	3.74637		ARHGEF34P	-0.3374	1.28219
PFKL	0.408364	7.95895		IL1B	1.77794	300		CPAMD8	-0.63398	1.28198
SNHG16	0.408255	23.4012		HOXC-AS2	1.77485	300		ZNF684	-0.28861	1.2815
DESI1	0.408196	15.4894		DDIT4	1.76183	13.4247		DOLPP1	-0.11566	1.28049
ASNS	0.407912	3.77611		TNFRSF21	1.76063	243.12		ZNF761	0.120035	1.27955
SS18L1	0.407884	4.2872		SMAD7	1.75954	22.2503		CHKB-DT	-0.7416	1.27945
TBPL1	0.407785	9.45788		HS3ST3B1	1.75836	300		PNMA2	-0.51765	1.27944
SBSN	0.407779	16.0905		IL24	1.75823	17.3018		ACAD8	-0.20676	1.27913
TRAF4	0.407376	44.3189		FHOD3	1.75636	69.5193		NTHL1	-0.22097	1.27653
ATG13	0.407312	8.00757		PTK7	1.75404	104.707		TBC1D32	-0.35128	1.27583
TDRD7	0.407209	8.20763		PRR15	1.75045	300		CCDC88B	-0.72159	1.27565
DDI2	0.407083	4.30152		KSR1	1.74768	300		GPR155	-0.31206	1.27545
AMER1	0.40611	8.92935		CSF3	1.74105	6.62564		SRP68	0.090835	1.27539
MASTL	0.405573	10.3996		KLF13	1.73419	180.198		TMEM39B	0.122164	1.27493
AMBRA1	0.405439	51.2866		SCG2	1.72451	153.243		TXNDC15	0.10256	1.27469
SRSF2	0.405333	38.0765		LRRN3	1.72184	146.099		PGM1	-0.11539	1.27446
FILIP1L	0.405059	11.7217		TSPAN9	1.72091	107.299		U2AF2	0.080729	1.27408
HSF1	0.404895	6.22075		CYTOR	1.71246	112.108		CALM2	0.117586	1.27286
ZBTB43	0.404844	18.3787		KRT7	1.71172	49.9387		ATP5PB	-0.09855	1.27211
MAK16	0.404671	19.1588		AJAP1	1.70803	152.792		KIAA0825	-0.52119	1.27158
DCBLD2	0.404601	55.4304		COL7A1	1.69725	147.322		MIAT	0.339238	1.27156
ACTG1	0.404232	1.54326		KDM7A	1.69421	185.257		DNAH11	-0.58733	1.26811
C16orf87	0.403718	40.0875		ARNTL	1.69187	300		VPS4A	0.13586	1.26785
MAP4K4	0.403603	10.7873		TEK	1.68926	54.0139		ZNF780A	-0.19144	1.26705
WDR81	0.403248	9.49781		MEGF6	1.68507	40.8798		HMGN2P5	-0.3626	1.26695
LGALS8	0.403173	17.9198		SHANK3	1.6823	4.32676		TUBA1B	-0.08911	1.26692
ANKRD13C	0.403155	9.49903		PNRC1	1.68068	2.57118		AVEN	0.141592	1.26662
MICB	0.40278	3.86362		IL33	1.6804	248.313		FBXL15	0.272907	1.2665
GORAB	0.402727	13.2572		TYMP	1.68035	62.0489		SLC27A5	-0.48455	1.26633
MSI2	0.402719	15.0501		HERC3	1.6751	300		MBD5	0.106338	1.26617
STK10	0.402396	6.98704		GDNF	1.67231	4.91455		DNM3	0.412705	1.26599
ETV4	0.402273	61.1285		ODF3B	1.67226	300		ATP2A3	0.329772	1.26579
COPG1	0.40218	16.5901		EN1	1.67187	3.28368		PPM1M	-0.14738	1.26576
TMEM237	0.40214	1.93397		TNFRSF8	1.67094	11.7756		ZBTB33	0.148558	1.26581
NDRG4	0.402098	3.81814		OLFM2	1.66731	3.36633		POLR1F	0.143945	1.26385
STBD1	0.402058	5.74025		ZNF365	1.66434	6.2255		LIG4	-0.13465	1.26355
VRK2	0.402024	28.8201		MCC	1.66332	172.21		INPP4A	-0.09035	1.26298
DDX52	0.402021	59.7352		CACNA1H	1.66264	2.56174		CCT6B	-0.35718	1.26282
DDX60	0.401987	1.85575		IVNS1ABP	1.66254	42.6483		SSRP1	0.099277	1.25988
MEX3D	0.401937	21.823		KLHL38	1.65898	8.99985		MPHOSPH6	0.121857	1.25962
GNB1	0.401164	5.90676		CCDC184	1.65131	300		CTU2	0.283646	1.25921
LRRC8E	0.40066	2.97112		EHF	1.65029	48.3157		ZNF257	-0.55006	1.2589
RBMXL1	0.400261	20.9122		TNS4	1.64966	43.6762		TFAP2C	0.144921	1.25855
DNAJC1	0.399638	43.967		PRICKLE2	1.64683	18.6998		GAS5	-0.07006	1.25682
HM13	0.399383	7.65262		CD38	1.64599	192.217		ASH2L	-0.13808	1.25645
SLC35D1	0.399341	13.8457		TFEB	1.64491	92.2463		GK5	-0.14433	1.25632
KIAA1549L	0.399254	12.2921		SRRM3	1.64189	132.281		SNRNP35	-0.10976	1.25583
DERL1	0.399142	24.7386		MAFK	1.63641	10.0281		CCDC120	0.361719	1.25572
ZBTB1	0.398928	40.1261		BMP2	1.63192	300		ZZEF1	0.181723	1.25548
PURB	0.398766	12.5958		MIR1915HG	1.62847	3.68363		PCOLCE2	0.276865	1.25405
TCF3	0.398563	16.9065		NMB	1.62772	25.827		KIF7	-0.1495	1.25357
MOB4	0.398213	19.6269		CHN1	1.62685	18.6461		SLC27A1	-0.19165	1.25353
USP7	0.39806	43.113		HS3ST3A1	1.62494	179.818		MRPL58	0.092474	1.25328
RACK1	0.397876	6.49505		MLXIP	1.62383	300		BISPR	0.547269	1.25317
ZNF470	0.397666	9.53766		COL25A1	1.62007	9.03592		PRMT6	-0.16564	1.25249
XAF1	0.397568	23.9356		DIXDC1	1.61742	9.32122		ZNF548	0.167277	1.25209
SF3B4	0.397373	2.87041		LINC02889	1.61706	18.2228		TAF1A	-0.4229	1.25135
NPTXR	0.397289	100.621		HBEGF	1.6156	249.347		LINC01006	-0.47554	1.25081
LRRFIP1	0.39725	10.6861		RTL9	1.61433	10.9647		THOP1	0.087323	1.2502
PPP4R2	0.396869	20.5545		BGN	1.61396	74.5374		CAMK1G	0.181267	1.25015
FBXL7	0.396723	13.0582		LHFPL2	1.61242	5.91109		MIR155HG	-0.44896	1.24996
CNOT8	0.396592	21.1021		SYT7	1.60932	27.853		FXN	0.174787	1.24868
DLG4	0.396489	16.3529		SHC4	1.6073	9.50745		SLC25A22	-0.14763	1.24868
SORBS3	0.39611	5.0048		EVA1C	1.60041	300		ASB9	-0.89452	1.24749
SPSB3	0.395968	9.05211		KLF7	1.59834	13.9164		HLA-DMA	-0.52596	1.24672
MCL1	0.395721	7.17686		SORBS1	1.59702	38.7799		TBC1D31	-0.3197	1.24671
C17orf49	0.395706	4.78402		PDE4D	1.59512	5.54707		NADSYN1	-0.14943	1.24659
PPP1R12C	0.395453	27.1304		MSX2	1.59502	4.82868		BACE1	0.06752	1.24651
GTPBP2	0.395184	10.8711		LRRC32	1.59484	10.0752		COX20	-0.12109	1.24647
GRPEL2	0.395102	15.81		ANXA8	1.59484	3.25423		MAPK14	0.127507	1.24555
UBE2Z	0.395102	4.31362		KRT18	1.59483	3.89126		TRIM4	0.08953	1.24535
LINC00662	0.394836	32.2368		NCF2	1.59367	187.248		ZNF749	-0.34237	1.24498
ARF1	0.394757	16.3858		EYA2	1.59212	36.2949		SLC29A3	0.306075	1.24492
BRWD3	0.394614	13.338		CILP2	1.5918	101.461		C18orf32	-0.31094	1.24445
TNFRSF12A	0.39452	5.25561		TENM3-AS1	1.58912	300		SP2-AS1	-0.80674	1.24441
SHQ1	0.394317	4.33684		LRRC17	1.58791	10.2395		GADD45A	0.210771	1.24433
TRADD	0.3938	6.55969		BACH2	1.58722	19.5591		PRRC2C	0.15068	1.2437
COPS8	0.393401	1.53596		SLC8A2	1.58634	280.648		RABL2B	-0.08744	1.24315
MAP1LC3A	0.393069	14.3664		PAPPA	1.58396	94.1981		ARFGEF2	0.077205	1.24267
LOXL3	0.393067	4.94208		RHEBL1	1.5837	162.511		LCA5L	-0.71078	1.24268
BHLHE41	0.392826	7.55488		GADD45B	1.5783	163.404		SFSWAP	0.08831	1.24197
CSNK1G1	0.39255	7.01633		P4HA3	1.57706	50.7197		TSEN34	-0.12344	1.24174
TOMM20	0.392165	19.8971		TMOD1	1.57441	6.48351		GUCY1A2	0.442238	1.24073
VARS1	0.392086	12.8387		NXPH4	1.57416	304.681		SHF	-0.64407	1.23991
SPATS2L	0.391971	23.2433		ID4	1.57396	300		ZNF404	-0.43102	1.23879
HLA-A	0.391658	23.4653		ZSWIM4	1.57303	239.81		SYT16	2.15471	1.2387
MRPS24	0.391554	26.7743		APBB2	1.57249	300		FOXF1	-0.25227	1.2383
BLMH	0.391242	26.3269		KLF10	1.57192	37.7991		IFT81	-0.1718	1.2378
MOB3A	0.39097	5.11953		SYTL3	1.57014	165.889		EIF4BP6	0.581779	1.23745
ZNF140	0.390888	38.7468		NTN1	1.56838	2.84044		MKRN3	-0.61713	1.23692
RNF41	0.390861	5.35063		FOXN3	1.56772	6.08072		PAGR1	-0.18894	1.23655
FAM160B2	0.3908	13.3566		CMPK2	1.56117	86.3304		XPNPEP3	-0.21678	1.23494
GRINA	0.390334	21.1288		BIN1	1.56086	3.72432		RPRD1B	0.078685	1.2342
HARS1	0.390171	15.6563		MICAL2	1.55866	5.65941		TTN-AS1	-0.24573	1.23395
PCGF5	0.390145	15.7297		SERPINB9	1.55756	37.3807		MTFR2	-0.16154	1.23281
GTF2IRD1	0.389904	14.6394		UNC5B	1.55515	33.5111		RPL36A	0.23298	1.23281
SPINDOC	0.3899	21.7289		ANKRD45	1.5548	11.2896		FABP3	-1.20069	1.2326
ZFAND3	0.389806	1.95238		CYP27B1	1.55294	12.115		PPP1R16A	0.134907	1.23257
CFAP69	0.389702	20.4989		LINC00511	1.54651	193.522		VIPAS39	-0.12879	1.2322
SPNS1	0.389458	67.8715		SH2D2A	1.54508	11.8823		SAP18	-0.08411	1.23047
USP47	0.389455	18.2302		SCG5	1.54421	6.17358		TCAF2	0.336673	1.23011
SRPX	0.389332	21.7033		HOMER1	1.54178	164.697		ZNF528	-0.1732	1.2299
PTPN9	0.388883	7.83979		LYPD1	1.54096	19.3395		TMEM184C	-0.10058	1.22922
SEC61G	0.38858	11.0564		ZFPM1	1.53988	137.624		ADCY4	-0.1207	1.22905
GPX7	0.388274	1.59749		IGSF3	1.53913	8.97059		GPR108	0.082748	1.22891
ZNF136	0.388213	20.4687		PPARD	1.5362	169.375		INSR	-0.17335	1.22832
TMX1	0.388155	13.2994		ANKRD37	1.53488	172.567		LSM6	-0.19021	1.22769
ZNF362	0.388095	15.2069		ABCA4	1.53445	131.679		ZNF571	-0.38092	1.2276
INPPL1	0.387874	5.66634		TGFB1	1.52676	84.0563		CCDC90B	-0.14787	1.22753
MANF	0.387147	28.8536		LIMD2	1.52599	109.051		ATXN2	-0.04282	1.22681
TFPI	0.387059	9.43635		MFAP2	1.52508	216.996		METTL5	-0.18329	1.22669
TBRG1	0.386881	6.41082		TMEM92	1.52433	91.5867		HNRNPL	-0.07356	1.22642
CAPN15	0.386881	15.5236		LMCD1	1.52416	119.074		C15orf65	-0.68611	1.22516
EIF5A	0.386437	29.2801		BMP1	1.52213	39.2283		RAB11A	-0.11684	1.22418
OTUD7B	0.386421	29.3616		PENK	1.52204	95.7955		GPATCH11	-0.17086	1.22334
TBC1D10B	0.386354	4.19926		ANK1	1.52	70.2264		WASH6P	-0.09018	1.22332
C7orf26	0.386282	6.3167		CD274	1.51726	144.036		UBXN4	-0.10558	1.22311
STON1	0.385989	14.0224		TET3	1.51416	192.371		SLC38A9	0.133434	1.22289
SNAPC2	0.385951	15.6489		VCAN	1.51266	63.8187		TEX30	-0.12131	1.22069
FUT11	0.385346	33.0716		COL18A1	1.51066	3.42391		WDR53	-0.25243	1.22012
DDX60L	0.38492	2.61942		C3orf52	1.50991	251.831		SETD1B	0.141606	1.22001
WDR25	0.384918	38.7953		TMEM51	1.50913	2.67955		PNPLA8	0.11837	1.21997
ATP2A2	0.38468	6.67416		PIK3CD	1.50836	163.516		PACRGL	-0.14902	1.21958
E2F1	0.384618	5.64069		FNDC1	1.50508	300		MTOR	0.092086	1.21933
USP38	0.384538	15.6088		TLE3	1.50225	3.78703		TXNDC16	-0.32249	1.21914
BNIP3L	0.384087	207.728		JPH2	1.49687	9.86993		THAP11	0.212992	1.21884
VCP	0.383883	9.25839		LINC01943	1.49595	2.56042		GFER	0.112998	1.21869
RNF44	0.383608	10.277		GBP1	1.49473	2.28419		VPS51	0.147045	1.2181
RUBCN	0.383085	15.7388		LIMS4	1.49278	90.0498		LNCOG	-0.54186	1.21752
STRN4	0.382472	14.9385		PER1	1.49102	261.149		ZNF621	0.068465	1.21735
NLGN2	0.382279	8.24807		SNAI2	1.48586	42.2876		DHX8	0.09888	1.21723
CDC73	0.38204	9.17987		HMGN1P3	1.48415	81.6893		TMED1	-0.10306	1.21719
ADGRA3	0.381542	4.61998		DLX1	1.47936	90.816		TRAF3IP2	0.13348	1.21664
ZNRF1	0.381127	7.53899		TLL2	1.47773	71.4648		UBXN2A	0.102051	1.21663
ALG3	0.381115	13.1149		HTR1D	1.47585	14.3468		GYG2	-0.41847	1.21658
ADIPOR2	0.380994	12.1068		PPP1R13L	1.47445	280.776		MRPS18B	-0.11042	1.21627
B4GALT5	0.380435	3.03539		SRF	1.46983	91.0337		CDKN2B-AS1	-0.45903	1.21585
CORO2A	0.379837	12.6251		ACKR3	1.46863	65.6844		LAMP3	0.676532	1.21477
PCDHGC3	0.379709	11.7236		WWC1	1.4647	135.531		VPS9D1-AS1	0.377132	1.21431
KATNB1	0.379697	10.3878		MEDAG	1.45868	6.52013		PGM2	-0.16787	1.21394
GBP2	0.379454	23.0114		C2orf27A	1.45514	300		HDAC4	0.155399	1.21361
TMED9	0.379418	9.17488		SP6	1.45354	32.4947		UBE3B	-0.06551	1.2129
DOCK9	0.379266	10.0387		ETV6	1.44935	23.5865		NAGPA	-0.1215	1.21213
BCL7B	0.379198	18.8161		THEMIS2	1.44821	300		SUGP1	0.073231	1.21132
MTMR2	0.37873	2.52415		CYGB	1.44699	43.4703		ZNF597	0.204735	1.21028
TIMM17A	0.378559	10.452		ST3GAL2	1.44627	300		FLOT1	-0.03166	1.20978
LSM14A	0.378267	5.084		CEACAM1	1.44313	123.544		ZNF35	0.237592	1.20898
CCDC12	0.378174	24.799		TGM2	1.44296	4.83547		MEIS3P2	0.878176	1.20858
DDA1	0.378038	9.82215		TNFSF13B	1.44139	7.53055		PFKM	-0.10048	1.20853
TATDN2	0.377919	2.88728		MYOCD	1.43922	68.1399		FER	0.117377	1.20824
PDCL3	0.377812	7.73296		EMILIN2	1.43826	15.4177		NPHP3-ACAD11	-0.39907	1.20674
TULP4	0.377778	1.79873		STARD4	1.43697	19.3918		TRABD	0.228177	1.20588
ZC3H12B	0.377111	22.2656		ST3GAL1	1.43349	18.5816		TAF1C	0.078874	1.20578
DDX3X	0.3771	1.93481		HERC5	1.42948	51.277		YWHAE	0.091207	1.20565
BCAS4	0.376995	34.329		INHBB	1.4291	7.5235		ATG4A	0.205169	1.20533
AUP1	0.376933	8.22409		URGCP-MRPS24	1.42683	4.92927		RTF2	-0.04894	1.20453
FAM241A	0.376771	6.48212			1.42546	116.796		KIAA0513	-0.10602	1.20432
NETO2	0.376628	1.58651		ULK1	1.42192	5.83703		PLXNA3	0.142426	1.20389
ZNF414	0.376472	10.9004		HR	1.42188	156.677		C1QTNF3	-0.75231	1.20336
SLC2A3	0.376365	11.5141		PDGFA	1.41986	93.0774		SRRT	-0.08122	1.20291
DNAJC6	0.376283	1.5552		COL10A1	1.41755	61.1948		ELMOD2	-0.14473	1.20212
ZNF34	0.376277	21.3928		LOXL1	1.41591	6.87543		C10orf88	0.168135	1.2015
BRPF1	0.375925	8.25309		NKAIN1	1.41548	2.90892		NUPR1	0.125614	1.20138
NFATC3	0.375838	41.9296		SLFN12L	1.41226	37.9993		ZNF19	-0.3575	1.2013
CCDC6	0.375825	1.70248		PGM2L1	1.41172	4.35363		MAP3K13	-0.15949	1.20124
GPR3	0.375433	6.85351		FAM222A	1.41057	300		SYDE2	-0.26121	1.20082
SARM1	0.375367	32.7922		EFNB2	1.40974	73.1494		MRPL16	-0.14861	1.20001
BNIP2	0.375205	27.2523		IL32	1.40855	57.8849		WBP2	0.083122	1.19839
GOLGA2	0.374853	5.16688		UBTD1	1.40665	3.0592		MAN2C1	0.092997	1.19804
STARD3NL	0.374826	8.28895		LMO2	1.4043	151.099		SEMA3F	-0.30089	1.19758
TAF13	0.37448	43.8511		PITRM1-AS1	1.39705	50.7994		EXOSC1	-0.15618	1.19726
SEC24A	0.374313	4.86839		SINHCAF	1.39596	143.156		ITPA	0.233525	1.19595
ATP7A	0.373878	23.2364		CACNA2D3	1.39571	16.3319		HAX1	0.102196	1.19484
SMC6	0.373875	12.6553		CXXC5	1.39474	170.183		GABRR2	0.786188	1.19475
PHF21A	0.373497	9.62325		IFIT2	1.39085	10.7113		USP28	0.120657	1.19464
POLR3F	0.37343	8.7771		BAMBI	1.38563	300		HSPA1L	-0.40634	1.19324
SDAD1	0.373269	5.94349		RN7SL834P	1.3854	170.98		TRAF3IP1	-0.1445	1.19318
PSMB9	0.373237	19.2422		TENM3	1.38461	69.3429		CLNS1A	-0.15771	1.19312
DYNC1LI1	0.372848	7.8599		GPR153	1.38255	300		PLXNB3	-0.28724	1.19185
ZNF496	0.372496	6.1686		SCUBE3	1.38198	114.882		ZNF524	-0.23221	1.19108
SIN3B	0.372363	4.90883		SYN1	1.37896	43.224		NOP10	0.112825	1.19056
SIAH1	0.372308	10.4644		TES	1.37826	92.1226		SLC30A5	0.05857	1.19032
APOBEC3G	0.372275	32.2206		TINAGL1	1.3739	300		TLR2	-0.90059	1.18975
YTHDF1	0.371973	5.28343		MIR4435-2HG	1.37244	7.79583		MTG1	0.167485	1.18968
BANP	0.371801	5.23749		CHSY1	1.37041	42.7648		DICER1	0.057973	1.18939
PDE4B	0.371542	16.9806		SULF2	1.36939	84.3092		NUP54	0.100848	1.18917
XXYLT1	0.371444	3.76207		WNT5A	1.36833	6.29555		MIR924HG	-0.39448	1.1885
CDKL5	0.371121	49.5357		C15orf39	1.36395	2.42672		NATD1	-0.22311	1.18847
CAP1	0.370794	4.10939		DAPK3	1.36354	300		ZSCAN2	0.213668	1.18703
ZNF22	0.370449	4.92589		ARHGAP32	1.36212	32.6157		TATDN2P3	0.784604	1.18671
UBTD2	0.370404	54.989		B4GALT1	1.35216	41.5059		FNBP1L	0.094627	1.18664
BICC1	0.370204	10.5901		GPM6B	1.34982	48.9625		SCAF1	0.112548	1.18652
TTC8	0.370077	3.76656		POPDC3	1.34956	130.668		PLAA	0.12057	1.18556
SYNE1	0.370032	7.23109		C21orf91	1.34884	65.0729		SDF4	0.077572	1.18544
ABCB8	0.370001	41.4451		ZNF488	1.34215	42.5489		IP6K2	0.134028	1.18527
LARP4B	0.369833	4.62811		PLEKHG1	1.34044	32.4316		UBAP2L	-0.03121	1.18524
LINC00294	0.369798	5.63456		PRSS23	1.33962	22.6381		ALKBH3	0.16406	1.18505
GMPPB	0.369507	2.58491		RSPO3	1.33906	28.2831		DNAJC9	-0.06445	1.18351
DNAL1	0.369246	2.62557		RELT	1.33762	15.4153		ASF1A	0.188071	1.18283
MED30	0.3692	8.01938		GCNT4	1.33719	1.91444		RPRD2	-0.07705	1.18126
ADRM1	0.368904	4.07052		BNC1	1.3359	2.897		ZNF382	-0.19072	1.18123
ABCD1	0.36875	25.0271		FHL3	1.33405	116.26		SYNGAP1	-0.11905	1.18095
LYPLA1	0.368502	2.40352		MPP4	1.33363	136.235		EIF5	-0.05495	1.18063
PIGBOS1	0.36837	16.7094		LYSMD2	1.33174	2.58855		FAM162B	-0.45331	1.17981
ZBTB2	0.368303	6.66048		PDLIM4	1.32982	10.8838		CU633906.5	-0.56394	1.17952
TMEM87A	0.368196	11.461		YRDC	1.32934	135.334		SPATS2	0.13084	1.17938
RNF216P1	0.36796	6.20351		ANKRD1	1.32749	9.7029		ASB1	0.119716	1.17583
VEZF1	0.367856	9.22982		UQCRFS1P1	1.3263	61.7711		DOK3	0.241853	1.17578
TTC7B	0.367643	35.5514		C3AR1	1.32568	125.438		PKN1	-0.114	1.17551
SURF4	0.367617	3.58715		CPEB4	1.32558	43.2207		MORN2	-0.27103	1.1752
PIK3IP1	0.366899	16.3359		TMEM268	1.32483	2.81342		RALA	0.119075	1.17405
DUSP10	0.366702	8.53563		RAB43	1.32379	67.5039		GLCE	-0.07415	1.17387
PIP5K1C	0.366628	11.1921		LINC01679	1.32255	29.6538		MTPAP	0.116684	1.17376
NUS1	0.36651	15.4712		BST2	1.32148	8.69108		CCNDBP1	-0.11396	1.17357
TNKS1BP1	0.365811	13.6452		MMP11	1.31985	9.49119		CCNC	0.122331	1.17337
SAR1A	0.365749	2.67702		PLPPR4	1.31955	300		EIF5A2	0.138679	1.17319
KLHL28	0.365631	2.684		TNIP1	1.31881	147.321		FAM104B	-0.37929	1.17313
NR2F6	0.3656	4.00542		TMEM204	1.31789	87.0879		C2orf76	-0.24537	1.17307
ZNF48	0.365466	6.58969		SCX	1.31752	53.6609		UBAC2	-0.09892	1.173
TIMM23B	0.365007	48.9014		AFAP1L1	1.31698	275.639		SLC25A45	-0.23543	1.17292
SPECC1L	0.364966	26.4954		FAM13A-AS1	1.31405	28.7964		GPR4	0.264645	1.17277
TAOK1	0.364679	17.3219		PDZK1	1.31347	22.6512		PDE6D	-0.12737	1.17238
RNF168	0.364613	31.6925		LINC01415	1.30958	233.667		DCAF1	-0.06191	1.17209
WDR43	0.364517	3.9553		PEDS1	1.30809	300		FBXO2	0.582585	1.17129
PKD1P3	0.364433	9.32011		MRTFA	1.30641	94.7861		NME6	-0.1541	1.17093
PI4K2B	0.364322	70.7512		GLI2	1.29946	148.564		ZDHHC3	-0.14789	1.17082
LMAN1	0.364305	25.3094		PLEK2	1.29916	143.244		UCHL3	-0.26804	1.16948
UBE2R2	0.364183	4.12464		DENND2B	1.29832	15.1562		PLEKHA1	-0.18803	1.16935
MTND1P23	0.364166	12.7319		CHSY3	1.29722	11.1923		Z68871.1	-0.51811	1.16774
STEAP1	0.364037	14.2651		MFAP3L	1.29662	45.6694		TGFBR1	0.129915	1.16756
TFG	0.363999	12.8933		KLHL42	1.29465	2.6968		RFX3	0.24367	1.16732
CLPP	0.363903	6.51526		PLOD2	1.29343	10.1783		SLC2A8	0.231725	1.16669
RFK	0.363823	26.1899		PAG1	1.28943	97.2031		CPT1C	-0.16913	1.16636
NUP153	0.363598	11.9298		SH3PXD2B	1.28868	21.7539		VPS33B	0.254865	1.16613
C16orf70	0.363299	2.89432		PKIG	1.28803	300		WWP2	-0.06726	1.16423
PKD1	0.363038	8.29382		MYOSLID	1.28528	8.16824		AURKAIP1	0.205081	1.16418
DDX18	0.362987	18.3837		CEBPB	1.28499	101.342		FBXO31	-0.12156	1.16401
IGFBP4	0.362725	8.36881		RCL1	1.28472	23.0809		THSD8	-0.9497	1.16346
NAA60	0.362592	3.97903		HPDL	1.28348	13.6423		MROH1	-0.17097	1.16338
GRAMD1A	0.362428	6.43784		RAB20	1.283	93.8065		SENCR	0.556851	1.16317
NFYC	0.362112	21.7735		NCOR2	1.27933	34.9901		SELENOO	0.176577	1.16307
SMTN	0.361694	15.5642		PLPP4	1.27795	126.284		PRR4	0.594683	1.16275
KLF12	0.361379	11.3511		CTPS1	1.27554	71.5841		SGPP1	0.083462	1.16256
SCAMP1	0.361078	10.9814		EML5	1.27233	71.1659		SUGT1P4-STRA6LP-CCDC180	-0.58602	1.16241
TAF8	0.361058	28.3672		TSHZ3	1.26632	177.445		IFI27L1	-0.25352	1.16203
TMED5	0.360878	44.7668		SLC7A7	1.25678	138.014		SYCE2	-0.83233	1.16085
MPZL1	0.360519	14.0903		RIPK4	1.25557	36.723		MBTPS2	0.09365	1.1603
SSR1	0.360314	7.67381		SLC6A9	1.25524	56.4553		FAM199X	0.090328	1.15994
ITCH	0.360311	2.16097		INHBE	1.25514	105.016		DDX31	0.180897	1.159
RGS19	0.360238	4.69378		SH3BP5L	1.25204	3.30132		MRPS16	-0.11484	1.15866
CHMP5	0.360167	4.69293		GASK1B	1.25076	108.878		AK1	-0.08752	1.15802
DGKQ	0.359995	9.90784		DZIP1L	1.25042	251.962		GPSM1	0.124509	1.15796
IDH3G	0.359892	20.7387		DDX58	1.24583	12.3451		NDFIP2	-0.11096	1.15747
DNM2	0.359484	5.86779		FURIN	1.24419	30.2987		LTBP3	-0.12773	1.15701
FOXD1	0.359251	9.64997		MINAR1	1.244	1.82809		NUP214	-0.09723	1.15673
MED17	0.359248	3.23952		RELB	1.24379	53.7258		CRIP2	0.112537	1.15653
TRIM3	0.358919	9.7269		NREP	1.24291	38.303		ZKSCAN5	-0.12906	1.15645
AEN	0.358874	34.1366		ADAP1	1.24141	201.729		ZFP82	-0.21574	1.15618
CHST3	0.358851	49.3436		FOXP4	1.24088	5.1355		ESYT2	0.07043	1.15583
CARS1	0.35827	6.50407		AKR1B1	1.23973	29.2073		SOX13	-0.16298	1.15556
POMT2	0.358248	9.64383		TMEM52B	1.23957	70.5506		RAB11B-AS1	0.458569	1.15508
JAZF1	0.358242	13.3491		ABAT	1.23946	3.24849		H2BP1	-0.49263	1.15432
PCK2	0.358086	8.87855		DUSP8	1.23926	73.8103		CDC42SE2	0.15027	1.15416
ZBTB5	0.357866	17.7536		PABPC4L	1.23521	46.0884		DDX59	0.149131	1.15364
PHLDB2	0.357561	1.71686		MEX3B	1.23227	16.3315		CAPS	-0.34097	1.15311
NRCAM	0.357242	1.71588		SUSD6	1.23079	39.3862		C2orf92	-0.51806	1.15252
BICRA	0.357013	13.0017		BX322562.1	1.23058	15.5601		CPED1	0.068543	1.15248
SH3BP2	0.356942	6.36481		GCH1	1.23013	11.3357		OTUD6B	-0.15721	1.15219
NSMF	0.356462	8.73644		DGKI	1.22998	51.1959		RAB3A	-0.31678	1.15212
FBXO42	0.356443	39.7427		MED12L	1.22975	7.17574		ST20-MTHFS	-0.27929	1.15183
NIN	0.356404	23.1571		NAV1	1.22936	85.1741		RRP1	0.245185	1.15167
SFXN1	0.356325	4.34922		CXCL5	1.22817	7.48698		ZFAT	0.199608	1.15124
GMEB1	0.356082	17.6215		ZFP92	1.22709	2.07605		ROCK2	-0.09433	1.15116
ERCC2	0.356003	10.305		RHBDF2	1.22687	17.2008		TRIP6	-0.08968	1.1511
ISOC2	0.355836	16.9395		STARD10	1.22598	189.327		CCDC43	0.127857	1.15089
COL16A1	0.35537	9.30036		PLEKHG3	1.22534	141.09		NLGN4Y	-0.14632	1.15047
PRPSAP1	0.355098	3.21032		RORA	1.22519	97.3113		ELOVL4	0.285997	1.1501
TMEM199	0.354202	2.80737		EFHD1	1.22491	9.30407		COL4A4	-0.55346	1.14979
CORO7	0.354111	12.1066		TNS1	1.22478	207.627		CLIC1	-0.06872	1.14912
FOXJ3	0.354035	59.712		PPM1H	1.22214	217.03		HNRNPUL2-BSCL2	-0.09453	1.14787
CAMSAP2	0.353797	2.74416		FKBP1C	1.22001	2.89383		NFATC4	0.080584	1.1472
EOLA2	0.35376	6.7317		FGD4	1.21849	9.92725		FEM1C	0.11991	1.14692
PNO1	0.353725	63.8731		CREB3L1	1.21846	5.65586		CRELD2	-0.06377	1.14673
STT3B	0.353656	42.9345		COL5A1	1.21666	262.326		EIF5AL1	0.303082	1.14635
MPRIP	0.353636	24.8022		LSAMP	1.21662	80.0402		CCDC74B	-0.47181	1.14579
ECE1	0.353498	20.1372		ROBO4	1.21585	276.111		USP35	0.127005	1.144
CKAP4	0.353407	7.17546		MEF2D	1.2145	69.0655		RPS6KA4	-0.12187	1.14287
CSNK1G2	0.35327	12.3233		LMO4	1.21385	60.5979		ZNF85	-0.25478	1.14285
ARHGEF1	0.353084	28.557		SPINT1	1.21376	73.1245		LZTR1	0.072293	1.14238
RRP36	0.353017	55.475		CAMK1D	1.21174	88.8472		PBXIP1	-0.09868	1.14101
CFH	0.352962	2.81469		ASIC2	1.20717	13.2623		CNBP	0.087414	1.14004
CHST12	0.352951	49.8928		COL15A1	1.20541	9.29217		ADORA2A	1.15396	1.13947
SLC41A1	0.352944	5.28036		GK	1.20519	3.74554		BANK1	-0.70062	1.13832
ENO2	0.352629	4.94732		PLAT	1.20292	155.681		FAM122A	0.156541	1.13834
WHAMM	0.352616	7.006		UAP1L1	1.20177	98.9649		MMP2	0.046177	1.13821
ZC3H3	0.352311	7.89008		IRF1	1.19866	31.5745		NCDN	0.124497	1.13796
ELK1	0.352277	11.377		BVES	1.19668	35.1425		RSBN1	0.144767	1.13546
PEAK1	0.352172	8.27365		TUFT1	1.19607	1.52826		ZNF286A	0.183311	1.13542
UBE2V1	0.352094	38.0545		NUP153-AS1	1.19595	172.611		SNX11	0.150395	1.13471
SZRD1	0.352062	11.4347		PLGLB2	1.19181	202.458		DHX34	-0.16114	1.13438
BICD2	0.352035	6.58214		CHST6	1.18784	138.229		TUBGCP3	0.072656	1.13432
ATP6V0A2	0.351936	5.13587		MALT1	1.18753	65.6671		CBWD1	-0.09749	1.13412
ZMYND19	0.351674	19.1836		PIK3R3	1.18658	40.5144		PLAG1	-0.19196	1.13319
POLG	0.351552	6.79193		EPHB1	1.18568	86.5609		CTBP1	0.107757	1.13305
CREM	0.35155	11.1917		ARHGAP27	1.18503	42.5922		EIF2AK3	-0.13816	1.13202
MCPH1	0.35153	13.3336		ADCY5	1.18437	11.6004		NIPSNAP2	0.093728	1.13136
SLC27A4	0.350909	5.18651		PFKP	1.18059	37.751		ADAM23	-0.12166	1.1312
ZNF468	0.350506	10.8234		LIMCH1	1.17905	77.83		CISD1	-0.087	1.13101
TSPYL5	0.350368	6.00939		CALHM5	1.17854	69.8005		RAB4A	-0.1238	1.1302
MED10	0.350154	7.75427		GJD3	1.17823	84.7786		NAA20	0.069556	1.12966
GTPBP4	0.349912	12.3769		CLCF1	1.17717	1.83629		RPP14	0.142405	1.12867
TMEM140	0.349881	25.498		SHB	1.17591	16.0367		MRPL51	-0.10472	1.12792
RRBP1	0.349819	37.9878		KLHL29	1.17588	4.84742		NUFIP2	-0.08251	1.12718
HIPK3	0.349526	3.87897		L1TD1	1.17373	39.5028		BIVM-ERCC5	-0.52034	1.12703
SLC25A13	0.349079	16.4233		NFIL3	1.17295	26.587		SNRNP25	-0.22231	1.12665
GNB2	0.348973	8.28138		MOCS1	1.17153	196.869		MAP3K2-DT	0.382677	1.12548
CAMSAP1	0.348879	13.367		RBM24	1.16923	300		C3orf62	-0.30288	1.12476
SNX27	0.348364	3.73539		NHS	1.16873	300		ZNF229	0.118145	1.12472
ABHD13	0.348258	14.0572		PGBD5	1.16872	16.426		THOC3	-0.19374	1.12451
FKRP	0.347914	8.07175		MT1M	1.16807	102.772		SLC25A11	0.065861	1.12427
EMG1	0.347893	5.77307		CD36	1.16702	200.108		ZNF527	-0.20885	1.12415
HOOK3	0.34756	20.339		HELZ2	1.16599	4.14798		PRPSAP2	-0.15228	1.12372
NOP53	0.347548	27.0253		TNFAIP6	1.16253	66.5554		MAEA	-0.12672	1.12257
CHD4	0.347471	15.8693		GABARAPL1	1.162	9.35586		MFN2	-0.0647	1.12112
KIRREL3	0.347436	10.7164		CNN3	1.16184	10.2077		RAMAC	-0.09659	1.1211
ZNF777	0.347399	20.9857		SERPINE1	1.16048	7.29039		ATP8B2	-0.07231	1.12092
ICE1	0.34731	14.653		SLC49A3	1.16037	2.21516		CCT8	0.128119	1.1206
RAP2A	0.347141	24.5967		USP18	1.15964	27.7136		AGAP9	0.171703	1.11985
RAB2A	0.347068	2.25508		ABCA1	1.15709	300		FASTKD5	0.127201	1.11985
APBA2	0.346908	13.7211		ADRA2A	1.15634	1.67406		STIMATE	0.122264	1.11973
PSME4	0.346891	10.7161		C1QTNF1	1.15603	14.0553		HDAC2	0.085726	1.11906
FOXO3	0.346886	28.7177		PLXDC2	1.15189	6.34177		ATE1	0.146411	1.1181
PPP1R9B	0.346828	11.5197		SOCS1	1.15116	210.572		CEP85L	0.1248	1.11788
SERTAD3	0.346766	7.90924		FZD8	1.14757	37.3815		HSD17B7	-0.32415	1.1178
ADM2	0.346436	9.72122		ARTN	1.14651	300		BTN3A1	0.093859	1.11736
C6orf89	0.34615	7.58542		CXCL8	1.14551	59.873		PIK3C2A	-0.11177	1.11689
UFM1	0.346048	5.62128		FAM168A	1.1444	20.7599		TTC30A	-0.24344	1.11686
CDK17	0.345842	22.0321		EBI3	1.13985	2.70591		PEX3	-0.10343	1.11645
MARCHF7	0.345746	3.31013		PLCG2	1.13929	31.0327		LGALSL	-0.39554	1.11603
CAMKK1	0.345248	4.68005		SUSD4	1.1392	6.71055		NUDT11	-0.23797	1.11607
TIMM13	0.345159	1.71887		SGPL1	1.13675	21.7123		SURF2	-0.18901	1.11562
RNASEK-C17orf49	0.345155	10.5718		PDPN	1.13614	91.9157		TBC1D23	0.120767	1.11505
MOV10	0.345105	3.20749		RAB31	1.13581	5.7978		ATP2A1-AS1	-0.50112	1.11468
BLOC1S4	0.344967	33.1218		DIP2C	1.1354	9.01108		LY6E-DT	-0.19908	1.11468
POSTN	0.344779	10.5085		NFATC2	1.13446	259.541		SRRM2	0.126425	1.11405
SYVN1	0.344649	12.7757		NRIR	1.13379	236.436		TP53I11	-0.15595	1.11403
TMEM165	0.344228	5.33401		SLC15A3	1.1337	118.379		ST7L	-0.13987	1.11381
ZNF282	0.344211	24.7239		TMEM26	1.13271	115.664		AFP	0.828006	1.11339
DDX1	0.344108	1.53883		HOXB2	1.13266	290.406		ZNF345	-0.45905	1.11313
ENDOG	0.344016	19.6941		VLDLR	1.13072	94.8335		SLC44A3	-0.73923	1.11291
GPT2	0.343872	9.25759		NXPH3	1.13067	187.232		YWHAH	-0.12793	1.11247
CRK	0.343693	13.202		HLA-K	1.12633	11.1788		IRF2BP1	-0.15015	1.11236
TMEM39A	0.342982	6.81224		ELK3	1.12593	145.735		AGO1	-0.12278	1.11149
FAM76A	0.342973	2.52888		SH2B3	1.1259	56.4157		SLC30A4	-0.16614	1.11139
CCNB1IP1	0.342847	8.21598		RNF217	1.12538	72.4769		SLC30A6	-0.12602	1.11127
WSB2	0.342619	5.8784		NCOA7	1.12535	5.68795		ARHGAP10	0.141392	1.11108
NDNF	0.342239	15.5923		JAK1	1.12498	109.123		REXO2	0.089404	1.11061
ASS1	0.342123	7.31972		EPSTI1	1.12495	81.8207		QRICH2	0.300944	1.11016
IFITM3	0.341447	7.99128		ITGA2	1.1248	1.82571		STARD3	0.074883	1.10986
ZNF276	0.341235	113.489		GBP1P1	1.12438	23.0642		FBXO10	-0.26256	1.10946
ARPC5	0.340456	8.49385		CYTH3	1.12384	107.795		GTPBP8	-0.14902	1.10844
TRPV2	0.340388	12.6097		MXD1	1.12304	193.373		SUMO2	0.107718	1.10848
PACSIN2	0.340388	6.22594		POU2F2	1.12209	88.7571		USP54	-0.19578	1.10815
ZBTB8A	0.340323	7.4416		TMEM217	1.11972	31.3622		ANKRD39	-0.20075	1.10781
FAM118A	0.340277	4.19165		ZNF697	1.11866	97.1422		PSMB1	0.167153	1.1078
PROCR	0.339852	8.28171		CDR2L	1.11866	205.758		EPHB6	0.289981	1.10674
RMND5A	0.339831	12.7573		NDRG2	1.11844	300		GRIK2	0.068675	1.10579
PPP2CA	0.33939	25.5483		ADAMTS5	1.11751	92.6205		RAB11FIP2	0.071322	1.10561
CTTNBP2NL	0.339361	26.7874		HIP1R	1.11713	229.66		POLK	0.069767	1.10554
PHGDH	0.339347	7.12994		ALPK2	1.11399	114.037		GDNF-AS1	-0.77534	1.10536
KLC2	0.339314	10.3025		ARHGEF40	1.11345	177.234		MARF1	-0.12567	1.10534
BCKDHA	0.33916	25.9534		ADARB1	1.11045	8.73565		NVL	-0.15544	1.1054
MYL9	0.339129	2.77423		BCL9L	1.10612	71.3769		DHX29	-0.09161	1.10487
RNF38	0.339125	26.071		FRMD6	1.10524	174.377		TIMM8A	-0.28255	1.10425
SETD3	0.339035	9.59739		DCBLD1	1.10517	149.497		MGAT4B	-0.13214	1.10404
TENT4A	0.338914	4.60187		ZNF618	1.10503	2.51911		UFC1	-0.14115	1.10401
CCZ1	0.338891	2.48727		ETS1	1.10438	76.2216		C19orf53	0.16059	1.1039
RPL35A	0.338608	45.2019		IFIT3	1.10393	49.3921		SH3RF3-AS1	0.709697	1.10383
LIMK1	0.338439	30.6294		S1PR3	1.10308	8.86155		APOD	-0.15345	1.10336
UBA6	0.338429	8.98343		FAM89A	1.10224	11.3881		NELFB	0.11021	1.10309
ZNF641	0.338327	16.8093		RHOB	1.10193	2.05576		SGK1	0.12493	1.1026
NDST1	0.33829	14.8645		CMIP	1.09914	279.026		FAM78A	0.399284	1.10201
SLC35A2	0.338239	7.08008		HIVEP2	1.09781	81.0441		KMT2D	0.242423	1.10134
TFPT	0.338197	5.47788		H19	1.09742	31.151		DDX50	-0.1063	1.101
SUB1	0.33803	6.46287		FZD4	1.09595	206.621		TMEM150A	-0.32673	1.10103
NR1H2	0.337666	11.3816		CTHRC1	1.09552	29.5822		DAD1	0.108911	1.10093
SERP1	0.337654	25.7042		USP43	1.09551	1.49981		SH3BGRL	0.114929	1.10069
EEF2	0.337644	8.53596		DRP2	1.095	8.18995		CENPW	-0.17298	1.10053
FMR1	0.337387	11.9216		RAB33A	1.09347	127.431		RBPMS2	0.938231	1.10053
ARAP3	0.337042	29.7889		DAB2IP	1.09281	300		SMDT1	-0.33604	1.10021
SMARCB1	0.336752	12.0658		RGS3	1.09084	89.7466		KIF13B	-0.23215	1.09895
FEM1A	0.336595	1.94479		GAL	1.08894	6.7937		DISP1	-0.23161	1.09883
CNNM1	0.336556	4.67913		SAMD9	1.08748	7.73249		FLRT1	0.927129	1.09828
RSPRY1	0.336547	4.88469		AGPAT4	1.08659	48.3069		MCRIP2	-0.4609	1.09816
SIRT6	0.336511	26.4603		PCDH17	1.0862	121.185		HTRA1	-0.06008	1.09783
KLF3	0.33646	50.0299		FRMD5	1.08609	32.864		FYB1	0.378517	1.09682
PRKAA1	0.336324	5.84937		MMP14	1.08482	1.84347		RASEF	-0.33657	1.09601
EHBP1	0.335871	11.6587		COL4A1	1.08409	2.48026		FUT8-AS1	0.495224	1.09466
PUF60	0.335817	17.2417		TCF7L1	1.08372	1.83709		SLC38A1	0.049422	1.09302
GPBP1	0.335387	7.57049		PLEKHG4B	1.08219	9.77354		ECSCR	0.96044	1.09243
OPA3	0.335356	13.0985		SLC45A3	1.08217	133.385		RIMS2	-0.43766	1.09073
ZNF592	0.335128	11.1623		UBALD1	1.08133	113.479		TUBB2A	0.100329	1.0906
YY1	0.335008	5.25333		P3H2	1.0807	8.90963		YIPF5	0.076195	1.08993
FUNDC2	0.334774	6.59032		MFSD12	1.08058	80.7614		EID2	0.168713	1.08946
BRIP1	0.334773	5.41854			1.08057	220.713		RTL8B	0.077353	1.08887
RPS6KB1	0.334465	7.88668		TSPAN12	1.07847	86.6046		ASL	0.099749	1.08827
SERTAD1	0.334342	8.4093		F11R	1.07842	179.881		ACTL10	0.962727	1.08813
KANSL1	0.334342	7.89447		FRK	1.07814	61.2216		NDUFAB1	0.209858	1.08767
GPAT4	0.334322	6.15826		GXYLT2	1.07793	21.2487		POGLUT1	0.168395	1.08776
SLC36A1	0.334191	21.2419		CUL4B	1.07621	160.43		SNRPE	-0.17472	1.08768
ARPC2	0.333978	2.47438		SH3PXD2A	1.0756	28.523		PRELID3A	0.234457	1.08629
LMBR1L	0.333911	3.21015		FO681492.1	1.07486	25.9573		UBA2	0.103214	1.0862
RTKN2	0.333847	4.71405		MLPH	1.074	3.36059		CRTAP	0.053191	1.08614
CLPB	0.333844	28.5193		SRPX2	1.074	8.95318		NUB1	0.061815	1.08604
KLHDC3	0.333638	2.30234		CTSS	1.07353	72.7367		ZNF773	0.205232	1.08601
PANX2	0.333606	5.8007		ITGA5	1.07302	28.1275		CPOX	0.085296	1.08573
RRP9	0.333412	7.07443		FOXP1	1.07167	7.30138		C2orf69	-0.15311	1.08529
KDELR1	0.333194	3.33771		HMCN1	1.07075	5.47315		MROH6	-0.38074	1.08498
RNFT1	0.333071	2.02179		TPM1	1.07014	11.3114		NRN1	-0.64169	1.08464
PCDH7	0.333027	15.4801		ZNF503	1.0696	7.64715		PTPRD	-0.22301	1.08459
PHF2	0.332897	5.86873		HLX	1.06854	3.09307		CHASERR	0.160038	1.0841
ELP4	0.332799	8.15335		AKR1B10	1.06703	118.511		TIGD7	-0.24314	1.08286
F3	0.332675	28.6594		VWA1	1.06525	300		MTR	-0.05912	1.08266
SLC35E1	0.332249	13.3266		SHROOM3	1.06459	64.4695		ZNF572	-0.66259	1.08258
PDE4A	0.33214	10.6258		ITPRIPL2	1.06341	6.19056		CGRRF1	0.187411	1.082
MAPK8	0.33198	8.5745		ZNF503-AS2	1.06333	20.517		POLR2J	0.069894	1.08116
DNAJB11	0.331697	2.8179		ST6GAL1	1.06331	53.2931		CACNB1	-0.12253	1.08047
LZTFL1	0.331615	12.8126		HCN2	1.06216	2.06284		MRPS9	-0.11027	1.08044
RIC8A	0.331417	5.88719		LINC02605	1.0621	18.2831		RSF1	0.092346	1.08035
KIAA2013	0.331401	9.98959		EBF4	1.06037	3.80367		VSIG10L	-0.16727	1.08038
ANKIB1	0.331126	14.1871		IFIH1	1.06013	62.2891		ZNF564	-0.25061	1.08051
KLC1	0.330934	4.9917		AMOTL2	1.05787	1.97474		ZNF37A	-0.07348	1.07977
LPCAT2	0.3309	6.2259		ARID5A	1.05604	300		TRIM34	0.173536	1.07944
LYST	0.330847	2.29966		LINC02574	1.05417	180.977		ZNF148	0.08267	1.07944
EGFL7	0.330836	7.79637		ETV7	1.05377	155.18		ADAM10	0.051071	1.07834
RABL3	0.330774	4.07318		ADGRG1	1.05229	104.306		USP25	-0.08394	1.07749
FLAD1	0.330656	3.30376		LINC00926	1.05169	2.15132		GP1BB	0.478504	1.0772
MT-CYB	0.330511	8.65762		EGR3	1.04806	225.721		CDRT1	0.432446	1.07648
PIEZO1	0.330497	10.3583		RPL29P19	1.0477	56.0697		CCDC13	-0.47125	1.07521
NCLN	0.330358	13.3031		DYRK2	1.04726	6.36666		ATP5PF	-0.08944	1.07465
ARHGAP17	0.330309	2.49489		PAK3	1.04705	8.20186		GSTZ1	-0.24547	1.07455
ABTB1	0.330189	36.3277		PDLIM5	1.04687	149.496		RANBP1	0.089264	1.07355
TRANK1	0.329831	1.72995		PANX1	1.04567	1.99446		RABEPK	0.132935	1.07303
RNF182	0.329803	14.6566		DNAJB4	1.04302	11.4148		CTCF	0.088094	1.07258
FAM91A1	0.329618	5.96296		AHR	1.043	121.672		RBKS	-0.55845	1.07261
SHOX	0.329527	5.06716		CEROX1	1.04264	95.4703		TRIM52-AS1	-0.40427	1.07239
AKAP17A	0.329477	17.9282		PLEKHO1	1.04188	90.0237		UBE4A	-0.0808	1.07238
SEC23A	0.329424	33.1679		LINC00842	1.04169	156.382		LINC01123	-0.39821	1.07207
EIF4A1	0.329185	18.9521		LINC02035	1.0409	2.33929		CBX2	-0.33861	1.07179
NCOR1	0.329111	9.91754		TGM1	1.04062	66.8542		ARHGEF26	-0.34243	1.07137
YBX3	0.329051	5.95378		KCTD15	1.0404	1.71389		LHFPL6	0.05228	1.0712
SNRPB2	0.329025	10.5307		TRIM29	1.04005	276.556		GSEC	-0.4843	1.07114
UGDH	0.329015	2.56352		CPEB3	1.03949	40.4708		SLK	-0.07363	1.07064
GPR157	0.32893	7.00607		LBH	1.03906	15.2336		FAM198B-AS1	-0.4946	1.06997
TMEM259	0.32841	2.59571		PDLIM1	1.03842	120.442		SHPRH	0.118726	1.06994
PFDN4	0.328367	33.3247		PALLD	1.03778	27.7431		KALRN	0.115067	1.06979
PTDSS1	0.328048	8.59881		HERC6	1.03609	12.8401		SETDB1	0.106417	1.06974
DDX41	0.327944	20.994		KRTCAP3	1.03583	94.4547		ZNF254	-0.22751	1.06945
JMJD1C	0.327838	8.61415		ARHGEF17	1.03487	39.4897		NME4	-0.09399	1.06814
ARFIP2	0.32767	11.8264		USP32P2	1.034	298.567		ATP5PO	-0.15389	1.06764
MRGBP	0.327293	11.5475		MTCH1	1.03344	103.455		WDR33	-0.06566	1.0675
CACHD1	0.327198	2.43217		ARL5B	1.03318	5.7435		EEFSEC	-0.107	1.06628
POLD4	0.326994	12.801		LINC00839	1.03102	56.5306		CDK8	0.11181	1.06569
ARHGEF9	0.326975	4.23714		LGMN	1.02684	7.21428		CIR1	-0.07126	1.06506
DMAC2	0.326953	6.66232		SOCS3	1.0267	15.3749		GADD45GIP1	0.194083	1.06394
ALAS1	0.326747	12.4038		PCDHGC5	1.02657	67.711		PDSS2	0.105433	1.06366
TMEM185B	0.32665	8.72341		OAS1	1.02606	33.8773		TARDBP	0.0302312	1.0635
TRIM6	0.326627	3.82956		LINC01128	1.02385	86.011		SRXN1	0.049592	1.06329
ZNF746	0.326587	6.99834		ADAM12	1.0224	24.3207		WRNIP1	0.146611	1.06316
IKZF5	0.326439	8.08156		TSC22D3	1.02196	157.338		UBE3D	0.388161	1.06311
GCLM	0.326399	5.39159		BATF3	1.0205	105.114		MSL3P1	0.83891	1.06255
EP300	0.326348	9.16185		SLC38A5	1.01896	71.0009		SCART1	0.293266	1.05971
GNPNAT1	0.326185	8.9092		TAF4B	1.01893	190.167		ZNRD2-AS1	-0.60897	1.05966
FBXO30	0.326009	12.9487		PELI2	1.01832	50.2462		GYPE	-0.63188	1.05949
DDX49	0.325925	6.57082		SHC3	1.01484	100.351		NPIPA3	0.304346	1.05864
UBE2D1	0.325898	22.6944		BATF2	1.0145	2.42261		ZNF529-AS1	-0.44615	1.05729
MOB1A	0.325827	13.1227		RIPK2	1.01445	4.36919		NLGN4X	-0.65187	1.0564
ZNF644	0.325756	1.77906		PITPNM1	1.01335	95.7318		PRRG4	0.618792	1.05578
PRXL2A	0.325632	2.86706		ALDH2	1.01298	6.54336		NUFIP1	0.160374	1.05566
ARHGAP39	0.325511	10.6602		KDM3A	1.01178	20.9891		GABPA	-0.08872	1.05545
PITPNB	0.325374	8.54994		FBLIM1	1.01142	25.1323		PRDM15	0.248082	1.05549
DCAF12	0.324994	29.7138		SKIL	1.01108	3.77549		DYNLT2B	-0.32365	1.05507
GNL2	0.324927	8.73929		PPM1K	1.00997	4.71444		TFIP11	0.119882	1.05385
UBE2G1	0.324718	1.96625		FYN	1.00987	3.89938		NDOR1	-0.12459	1.05353
MEIS3P1	0.324703	4.72608		CITED4	1.00911	12.8597		DCHS1	-0.15794	1.05265
LENG1	0.324211	11.51		LINC00702	1.00826	2.42676		TMEM44	0.186912	1.05239
CSNK1G3	0.324203	12.267		TPST2	1.00778	71.0964		ARL4A	-0.16434	1.052
PAPOLA	0.323923	15.5752		PLCL1	1.00753	83.5402		STAT6	-0.05706	1.05178
RAB35	0.323792	1.90721		ACOX3	1.0074	207.932		C5orf38	-0.37699	1.05171
INTS12	0.323666	7.00204		HIC1	1.00736	4.33115		Z83844.2	0.448853	1.05132
SLC2A1	0.323538	6.39182		MEOX1	1.00536	4.21562		RRAS	0.102782	1.05113
NACC2	0.323432	5.25968		DLL1	1.00511	20.7358		NDUFAF2	0.114193	1.05064
RIPOR1	0.323289	3.1456		MXRA7P1	1.00374	57.7959		TRMT5	-0.22341	1.05067
PIGW	0.323233	11.4176		RASA4B	1.00228	23.1825		NFU1	-0.14557	1.0505
TAB3	0.323072	16.2307		EPHA3	1.00092	16.3592		AF117829.1	0.126113	1.04982
RFX7	0.323022	13.5504		PML	0.998481	25.2133		NOTCH2NLA	-0.20355	1.04965
COPB1	0.322995	11.2176		NCS1	0.998125	68.1221		BAZ2B	0.120844	1.04912
ZNF24	0.322865	7.41641		SVIL	0.997986	224.892		BLOC1S5	-0.24918	1.04904
ATP1B3	0.321772	47.8195		ANXA8L1	0.996968	2.0901		BTBD1	0.11469	1.04898
ILK	0.321623	10.0238		DPYSL4	0.995565	11.3914		GPR63	0.682838	1.04865
UTP25	0.321552	18.2697		TMEM171	0.994776	9.44198		ETFA	0.078442	1.04819
EVL	0.321522	6.58704		SPOCD1	0.994659	26.4628		ST6GALNAC5	-0.4548	1.04757
CPNE2	0.32139	7.36887		WHRN	0.993928	91.665		FSIP1	-0.41097	1.04724
REEP3	0.321323	11.9507		KCNH1	0.992833	16.5152		NDUFC2-KCTD14	0.603327	1.04639
DGCR8	0.32112	8.2918		IFFO2	0.990952	21.97		TMEM200B	-0.12973	1.04639
NOB1	0.321057	17.3147		ATP13A2	0.989131	86.711		BACE1-AS	-0.37434	1.04629
UBE2H	0.320832	22.2169		CALD1	0.987416	19.6982		RAB22A	-0.10023	1.04608
FKBP10	0.320427	12.1302		PRDM6	0.986654	161.756		THRB	0.155042	1.04612
TBRG4	0.320343	15.8563		ZFPM2	0.986123	3.88893		PSMD1	-0.03707	1.04558
NAPG	0.32022	40.9322		ZBTB42	0.985468	13.126		STK25	0.076551	1.04521
PES1	0.320172	6.17665		CRLF1	0.985136	30.1621		TMEM161B	0.118478	1.04511
SCNM1	0.320169	11.8543		IFI44	0.983838	62.6912		TMEM67	-0.19269	1.04462
MSL3	0.32016	6.91969		DUS4L-BCAP29	0.982825	96.8279		QSER1	-0.0857	1.04327
GOLGA3	0.320086	24.8462		DOK6	0.982599	28.2053		SLC16A13	-0.38955	1.0432
DDR2	0.319928	5.24247		MX2	0.980801	28.5934		KBTBD3	-0.6671	1.04267
OSTC	0.319605	4.24404		RGS4	0.980797	300		KMT2C	0.130573	1.04269
MAPK8IP3	0.31934	3.00001		AKAP12	0.980066	49.7703		ENTR1	0.12723	1.04128
YIF1A	0.319077	4.34966		PROB1	0.980014	13.2835		TGS1	-0.07685	1.0403
ZBED6	0.318973	30.2442		ADAMTS15	0.979707	1.97013		SARDH	-0.47555	1.03977
BCL2L13	0.318952	11.5532		SLC41A2	0.978847	225.544		EZH2	-0.09341	1.03967
WDFY1	0.318529	7.77552		IFNGR1	0.97796	19.6412		VASH1	0.10893	1.03952
HCFC1	0.318525	1.68472		RICTOR	0.977879	300		BDH1	-0.41245	1.03929
CMTM7	0.318521	5.89652		KIF26B	0.976472	21.1357		DXO	-0.12707	1.03919
OVCA2	0.31797	10.9991		SCO2	0.976326	180.649		EPHX1	-0.11406	1.03921
DPP8	0.317818	14.3594		SLC39A14	0.976173	62.5684		KRBOX1	-0.32514	1.03925
YEATS2	0.317702	7.94797		MED14	0.975896	12.0468		JMJD4	-0.12339	1.03835
PLAUR	0.317507	1.93695		MAML3	0.975658	33.3065		MAT2B	0.120532	1.03834
TRAPPC2B	0.317496	1.74719		LINC02701	0.975363	163.988		EPHA2	-0.12113	1.03808
BEND3	0.317444	5.65938		ENAH	0.97494	73.2913		ZFAND6	-0.06517	1.03735
PISD	0.317327	16.8946		IRF7	0.974675	87.8722		TSR2	-0.13166	1.0371
MEIS1	0.317144	1.68971		ACTN1	0.972752	300		AGTR1	0.456483	1.03696
ZNF720	0.316979	6.65729		DNM1	0.971325	278.597		ZFAND2B	0.140505	1.03656
CCN1	0.316946	16.2184		LIMS1	0.970095	3.74586		CNNM4	0.137912	1.03629
NAMPT	0.316607	7.40461		NRG1	0.96916	13.1923		FDX1	0.147124	1.0359
GAK	0.316322	16.9374		CENPV	0.96857	7.79724		NAA80	0.184722	1.03592
DHPS	0.316288	6.9094		PITX2	0.967783	73.4381		ARHGAP26	0.171739	1.03534
TIMM44	0.316173	2.62505		GRB10	0.967274	87.1374		CHKA	0.156511	1.0343
GALNT4	0.316026	3.09227		PDE8A	0.96698	30.3679		ZNF805	0.156511	1.0343
OPN3	0.316021	2.50644		GLIPR2	0.966804	2.82363		RSRC2	0.039779	1.0338
RNF113A	0.31587	6.56407		MYC	0.966671	45.5443		CHCHD7	-0.09587	1.03357
BET1L	0.315768	7.30028		PARP12	0.966501	2.46988		SAP30L	-0.0777	1.0334
SLC35G2	0.315739	2.14954		Z99129.4	0.965943	69.8861		MIEN1	-0.14392	1.0329
LRP1	0.315669	8.42582		MIR193BHG	0.964427	2.67827		CEP120	0.127573	1.03281
DUSP12	0.315591	5.98418		GSTT2B	0.964419	300		MSTO1	0.122976	1.03233
ZBTB17	0.31545	8.46128		ITPR2	0.964165	1.7739		DENND5B	0.192854	1.03196
MLX	0.315405	20.801		CASP7	0.964155	57.6129		CFAP298-TCP10L	-0.15778	1.03106
RPS2P5	0.315299	4.94889		GLIS1	0.963604	89.077		ZNF75D	-0.19232	1.03106
LRIG3	0.315143	4.82606		C1QL1	0.961753	40.7695		PSTK	-0.37593	1.03023
RAB27B	0.31511	7.73565		RAI1	0.960094	263.835		AKNA	-0.15231	1.03005
DDX3Y	0.314688	10.9125		ANKLE1	0.9588	300		ABCA9	-0.7372	1.02967
PAN3	0.314414	5.14199		PLXNC1	0.958261	109.726		NUBPL	-0.20062	1.02944
SLC16A1	0.314392	9.06787		MYRF	0.957481	72.6835		ZNF575	0.229275	1.029
KLHL7	0.314067	4.16837		NDRG1	0.95691	11.6102		TNPO1	-0.03755	1.02888
IREB2	0.313909	13.3071		TBILA	0.956352	1.54997		CCT3	0.073632	1.02883
NMD3	0.313689	12.2829		LRP12	0.954695	60.5314		CES1	0.82543	1.02865
MARK2	0.313537	10.2346		EPHB2	0.953296	17.3743		C1RL-AS1	-0.12032	1.02818
COMT	0.313273	22.4214		HDAC5	0.945006	4.87712		FDFT1	0.113053	1.02799
WWC2	0.313092	78.5347		VEGFA	0.944463	106.178		CEACAM19	-0.42785	1.02748
SF3A1	0.313058	9.75144		AFAP1	0.943334	251.984		CAPZA1	0.078508	1.02698
FAM76B	0.313025	16.2089		TFPI2	0.943266	29.9747		CDKL3	-0.57924	1.02555
TMED7	0.312731	5.23663		PLPPR2	0.94324	162.001		STK11	-0.1015	1.02495
NFE2L3	0.31271	2.33638		DENND2A	0.942828	16.1965		TEX261	-0.08237	1.02456
KLHL15	0.312561	5.55416		KCNE3	0.942819	123.584		INTS9	-0.20947	1.02438
KAT2A	0.312378	16.4598		MAFF	0.942782	5.09822		C15orf48	0.201508	1.02417
GNA11	0.312306	11.3307		SLC17A9	0.941535	100.914		IARS1	-0.05622	1.02399
DAP	0.312149	1.57798		KDR	0.941232	117.091		PKD1P4	0.320713	1.02378
PLA2G4A	0.312088	16.9957		ATP10A	0.940479	23.0143		PTPN23	0.108106	1.02366
PTBP1	0.312057	3.57714		VASP	0.94025	20.9858		PDCD7	-0.08491	1.0236
GEMIN7	0.311783	8.48028		ZNF672	0.940013	192.995		SRSF9	0.108764	1.02307
DDX54	0.311693	10.8088		PDZRN3	0.937602	71.104		BRK1	-0.06905	1.02223
ETS2	0.311504	7.41798		BTBD19	0.936936	6.96684		TRPC4	0.129533	1.02215
POFUT2	0.31108	7.21244		COL6A3	0.936836	2.47732		ACP1	0.1101	1.02188
CSNK2B	0.311067	1.56633		KIF5C	0.936736	6.82846		JMY	0.193143	1.02101
FAT3	0.310966	54.9165		ATXN1	0.936038	45.5926		C12orf29	-0.15608	1.02096
H3-3B	0.310927	3.71989		CRTC3	0.936029	77.1145		ASH1L	-0.12304	1.02071
NDUFAF5	0.310683	4.70684		PCED1B	0.935691	11.0839		TEAD4	-0.11761	1.01997
KIAA2026	0.310646	5.2061		SOBP	0.934846	89.0936		PCDH8	-0.49056	1.01947
RAB1A	0.310126	16.836		SLC7A5	0.934587	63.9334		EBPL	-0.16081	1.01929
IMP4	0.310091	14.6443		STK17A	0.934204	42.7058		ARID2	-0.07171	1.01827
TXNDC11	0.309829	6.28394		SGCG	0.933433	41.6486		SLC5A6	0.077582	1.01798
RPS16	0.309483	11.9388		LIMS3	0.933358	300		KTN1-AS1	-0.55428	1.0179
RPS27A	0.309293	12.2991		ARHGDIB	0.933165	189.087		LINC02193	-0.64558	1.01769
SRGAP2C	0.309182	14.1966		OAS2	0.933004	83.3116		TMEM41A	-0.12841	1.01696
UBE3C	0.309057	9.60453		TRIM5	0.931277	73.8872		SENP2	0.073303	1.01625
PPP2R3A	0.308948	12.6854		ARRDC2	0.930125	59.334		NOTCH2NLR	0.324232	1.01567
CCNK	0.308721	12.5503		RUNX2	0.929914	48.3904		CLEC3B	-0.30697	1.01549
MAX	0.308686	9.209		DNAJB5	0.928746	3.41961		PCTP	-0.18504	1.01529
DLAT	0.308663	6.97322		CDYL2	0.927128	98.0298		FOXN2	0.147225	1.01457
NCKAP1	0.308159	16.0384		TGFB1I1	0.926324	171.697		JCHAIN	-0.8991	1.01455
MAGED1	0.308036	10.7695		MED13L	0.925615	54.8235		NABP2	-0.14191	1.01436
CAND1	0.307916	2.49941		RUNX1	0.924394	9.36472		LINC00862	0.599338	1.01371
NAMPTP1	0.307915	52.5111		XBP1	0.924135	3.90583		THOC5	0.067083	1.0136
NPLOC4	0.307586	4.74066		TAP1	0.923649	134.805		EIF3FP3	0.224898	1.01341
ME3	0.307562	5.38117		SEMA7A	0.922161	70.2977		METTL17	0.065544	1.01316
MBD3	0.307519	8.70725		MT1X	0.920374	93.1314		C1orf216	-0.0766	1.01208
RC3H2	0.307494	32.8277		HTR1B	0.920171	1.8105		PIGG	-0.06178	1.01203
GRSF1	0.307382	7.89908		FHOD1	0.919944	39.9406		C1orf131	0.170679	1.01148
ARID1A	0.30738	7.10581		NFKB2	0.919893	52.2476		PEMT	0.171409	1.01129
DGAT1	0.307361	15.6022		NCK2	0.917308	52.7053		RWDD1	-0.07199	1.0112
ANKRD40	0.307157	16.0837		DOCK4	0.917036	44.7037		UCHL5	-0.11723	1.01102
SLC33A1	0.307125	4.41597		MYB	0.915718	109.542		GON7	-0.32496	1.01053
RPL13	0.306968	41.3939		AEBP1	0.915551	72.7936		EIF4G2	0.102213	1.00957
DAZAP2	0.30692	8.0219		SYDE1	0.913456	190.679		TMA7	-0.16279	1.00958
EIF4E2	0.306904	16.0836		SRC	0.913308	60.9548		IL13RA1	0.073627	1.00911
RSU1	0.30666	4.38926		PARM1	0.911184	91.9298		MTREX	-0.06213	1.00591
OSTF1	0.3065	5.80357		IL15RA	0.910003	32.4806		A1BG-AS1	0.173879	1.00472
DHX32	0.306432	6.17458		SLC25A25	0.908705	193.46		AACS	0.079789	1.00445
ERRFI1	0.306407	33.3234		DUSP6	0.907058	1.74686		ZNF277	0.204721	1.00442
AKT1	0.306385	12.1526		BAHCC1	0.906954	18.0805		MCTS1	0.12486	1.00402
RNMT	0.306266	4.74837		MAP2K1	0.904021	93.8795		GAN	0.230658	1.00309
ZNF394	0.306029	3.99788		HIF1A	0.903033	307.56		NUDT16L2P	-0.71372	1.00077
ZNF155	0.305979	10.2092		PRRX1	0.90294	57.6558		NBAS	0.114878	1.00072
RILPL1	0.305756	12.5547		RIN2	0.901512	50.6916		ABCB4	-0.50859	1.00064
USP11	0.305659	8.08309		OSMR	0.901086	146.364		MADD	0.04966	1.0002
ARFGAP3	0.305639	28.8884		FRMD8	0.900885	7.14221		AJUBA	-0.05438	1.00015
PRKAR2A	0.305353	12.4763		SPRED2	0.900644	6.08501		CLEC11A	0.187108	0.999548
EPC1	0.305093	11.8667		FGF11	0.899458	59.0954		ARRDC1	-0.20289	0.999041
AEBP2	0.304934	10.3041		BRINP1	0.898421	33.7037		RNF7	-0.10487	0.999078
PSMC4	0.304642	17.1753		JAK2	0.898228	42.9051		PTCHD4	-0.72089	0.998335
MAST2	0.304622	7.41985		TCF4	0.897526	27.7831		MKRN1	-0.08713	0.998273
SLC30A1	0.304477	13.0071		PHLDA2	0.897398	2.8163		STXBP5	-0.09154	0.997932
EIF2A	0.303927	13.2528		ISLR	0.896451	52.0545		SETMAR	-0.27475	0.997739
IDH2	0.303883	3.6683		RUSC2	0.896255	60.7177		PGGT1B	0.156339	0.9975
TP53INP2	0.30388	17.0945		MT1F	0.89488	7.57718		CTNND1	0.099677	0.996851
PREB	0.303821	5.02068		TNFAIP8L3	0.894438	81.5702		NUP37	-0.19166	0.99687
EPN1	0.303553	25.3021		ZBTB21	0.894073	165.236		SLC35A3	-0.18017	0.996875
USF2	0.30333	1.5665		CBX4	0.893895	132.649		HUS1	0.167921	0.996662
GUCY1B1	0.302985	49.164		AUTS2	0.892042	96.7456		ADIPOR1	0.059503	0.995555
IRS1	0.302983	6.9707		ZCCHC2	0.891626	13.22		GIGYF1	-0.11106	0.995151
YJU2	0.302965	3.18168		RARA-AS1	0.891303	65.1533		DCLK2	0.153362	0.994853
MCRIP1	0.302853	12.6946		EIF4EBP1	0.890588	140.892		ATRN	0.077174	0.993826
IRAK3	0.302432	4.44352		APCDD1	0.890484	2.55833		DIS3L2	0.152248	0.993651
MRPL2	0.302129	5.49009		GAREM1	0.890453	25.9229		HYAL3	0.283392	0.993024
UBE2J2	0.302058	2.07893		RNF149	0.890447	80.9394		DLD	-0.14799	0.992817
ZNF587B	0.302044	4.39947		PHC2	0.890365	93.102		HPSE	-0.3579	0.992052
LINC00968	0.302015	44.5795		SPIRE1	0.887662	109.155		RASSF5	-0.35292	0.992036
SEC31A	0.301936	1.58162		PTPN12	0.88659	199.611		ZNF542P	0.293969	0.992046
HARBI1	0.301902	44.7822		RNF126	0.886311	102.445		POGZ	0.095462	0.991954
MARS1	0.301483	27.1723		SIPA1L3	0.885374	7.57875		BACE2	0.113977	0.991841
CLMP	0.301422	3.95423		SPARC	0.88526	33.6928		C2orf81	-0.35432	0.99087
PKD1P2	0.301256	3.45595		BORCS8-MEF2B	0.885118	164.122		CIAO3	0.116366	0.990759
MAP1S	0.301235	6.59342		PPP1R3B	0.885023	21.1442		HYDIN2	-0.45891	0.990654
GOLGA5	0.301059	9.89591		GARRE1	0.884132	1.63129		BRSK1	0.265563	0.990287
KDELR2	0.300964	10.6495		SLC9A3R2	0.88337	24.434		GTF3C5	0.115101	0.988879
FBLN2	0.300957	33.2945		PAWR	0.881426	57.2457		INPP5B	0.074066	0.988851
PDIA4	0.3009	4.03823		RYBP	0.881342	22.7244		ZNF625	-0.70937	0.987241
ELL	0.300778	6.49997		BASP1	0.881169	32.5157		ZRANB2	-0.04391	0.987111
CLK3	0.300662	9.67747		MT1G	0.880757	22.1816		ISCA1	0.082332	0.986886
SNX33	0.300533	11.3429		NR1D1	0.880722	28.9849		TMEM255B	-0.42306	0.986863
EIF2S2	0.300492	2.30685		F2R	0.88008	115.053		R3HCC1	-0.13242	0.986401
MARCHF5	0.299954	3.28461		SH3BP1	0.87981	43.6337		ABHD6	-0.32054	0.985886
PRAG1	0.299942	18.0394		STIMATE-MUSTN1	0.879434	76.0624		LARP1B	0.158122	0.985848
GNAS	0.299874	4.3194		IL15	0.878829	75.3471		TRAPPC3	0.090272	0.985735
SLC17A5	0.29977	2.79368		KIFC3	0.878532	80.4657		NSD3	-0.04795	0.985655
RPP38	0.299587	6.93551		PSD4	0.878402	4.28093		RXRB	0.077288	0.985586
WDR47	0.299521	9.57358		ZFP36	0.878006	3.88261		TOX2	0.132326	0.985587
FADS2	0.299329	3.34195		ZNF628	0.877124	48.0298		CEBPZ	0.063731	0.985231
SLC16A3	0.299203	6.83565		TLNRD1	0.876557	50.5015		CDC6	-0.10716	0.984677
STOML2	0.298801	12.993		CEMIP2	0.875135	61.1029		PRR19	-0.4974	0.984551
ZPR1	0.298733	4.61857		TICAM1	0.874707	76.4788		ATP6AP2	0.0523703	0.983922
PNMA1	0.298481	4.20261		FOSL2	0.87449	74.5112		SPRY4-AS1	-0.4315	0.983803
ACSL1	0.298325	20.0567		GPC6	0.87357	140.278		HSP90AB1	-0.06688	0.983599
CDV3	0.298127	45.5808		LDLR	0.873233	104.263		CPT2	-0.14079	0.982839
PRRC1	0.298054	13.6007		KRT8	0.872999	58.4879		CC2D1B	-0.05375	0.98228
SND1	0.298039	11.2087		KDM7A-DT	0.872473	90.5822		BLOC1S6	-0.11013	0.981962
ATN1	0.297836	6.64151		DIP2B	0.872424	87.2676		NSA2	-0.07767	0.98198
GSTP1	0.297535	13.2676		C2CD2	0.871288	1.87407		NAXD	-0.13159	0.981022
DHX33	0.29736	7.80968		HSPA2	0.870778	30.8001		GLYATL1	-0.82994	0.980723
GNG12	0.297199	7.85857		SHFL	0.87047	4.61968		APC	-0.06237	0.980122
TRIM11	0.297182	1.69888		LARGE1	0.870444	37.0298		FASTKD2	-0.09582	0.979786
MAP11	0.297007	11.7825		PELO	0.869981	124.568		MAN1A2	-0.06142	0.979751
PROSER1	0.296922	11.0487		TRPS1	0.869099	20.3055		ZNF74	-0.2536	0.978667
CLUH	0.296875	3.40098		BOC	0.868739	151.848		SERF1B	-0.11908	0.978289
EAF1	0.29677	9.24461		TAGLN2	0.867708	191.442		TBL3	0.112446	0.976879
FKBP1A	0.296677	6.38023		KDM5C	0.867248	5.26962		SH2B2	0.437137	0.976553
SRPRB	0.296623	3.36947		ASIC3	0.867132	11.411		ZP3	-0.72946	0.975852
TRAF5	0.296274	8.32475		POLR1G	0.862854	20.2629		BRCA2	-0.11261	0.975103
ATOX1	0.295904	28.9194		NOTCH4	0.861931	4.25232		MPPE1	-0.09458	0.973792
BMS1	0.295712	5.63967		TIMP1	0.861888	258.91		FAAH	-0.54576	0.973689
PPP2R3C	0.295377	42.1894		TENT5A	0.860954	7.73444		NFS1	-0.23834	0.97366
C6orf62	0.295329	8.15767		SLC2A6	0.860883	95.3011		PGAP6	0.122169	0.973586
DBN1	0.29505	6.57641		PLSCR1	0.860837	7.25863		SHISA5	-0.11211	0.973423
C19orf47	0.294937	26.3587		CNN1	0.860453	16.1586		PRTG	-0.39179	0.973087
RPN1	0.294894	11.4945		ANKDD1A	0.860006	4.59205		HOXD11	0.587207	0.973026
PSMA4	0.294791	19.3262		MEOX2	0.859924	34.9549		WDR44	0.061234	0.972663
GSK3A	0.294715	9.57082		SOX9	0.858944	2.56887		ZNF438	-0.27879	0.972032
HSBP1	0.294464	10.4572		IL12A	0.85839	23.0305		RPS2P55	0.515686	0.971356
MYL12A	0.294382	3.89522		ANO6	0.857592	9.46485		EXOC3-AS1	-0.50095	0.971263
LLGL1	0.294345	1.65938		SLC35F2	0.8565	140.794		SGK3	0.136484	0.970391
DYRK1B	0.294234	3.27446		ADAMTS2	0.856129	43.245		SNAP29	-0.05996	0.970204
RNF2	0.294149	2.17928		PCSK1	0.854785	15.6283		NDUFB9	0.148156	0.97
KLC4	0.293932	23.4975		CXorf38	0.852846	41.5483		SYT1	0.31362	0.969835
ASCC3	0.293911	9.58197		S100A2	0.851867	11.1801		SYTL4	-0.12448	0.969609
SIDT2	0.293781	2.21116		SLC26A6	0.85184	81.4364		EIF4ENIF1	0.122922	0.969453
ZBTB22	0.293768	3.59836		SH3RF2	0.851757	79.6862		EXOSC7	-0.14263	0.969484
SHOC2	0.293765	10.0848		POLRMT	0.851679	45.8023		RAP2C	0.123924	0.967475
CHCHD2	0.293592	6.31732		ELFN1	0.851608	1.91927		CFDP1	-0.11715	0.9671
USB1	0.29339	7.52607		MX1	0.851469	156.293		RPS26P19	-0.38509	0.967087
MT-ND1	0.29326	2.0575		COL6A2	0.850674	13.9773		KYNU	0.551939	0.966168
METRNL	0.293208	4.52721		SMAD1	0.850519	57.7634		TENM4	0.096081	0.965954
RPS23	0.292942	4.96838		SLC2A13	0.849933	1.5523		N6AMT1	-0.20377	0.965466
GNL3L	0.292836	31.8861		COL24A1	0.848129	13.4362		TLR3	0.146273	0.965324
TMEM123	0.292811	23.9078		KCTD10	0.848087	208.896		SYCP2	-0.32408	0.964526
SMAD4	0.292755	3.33577		SLC4A2	0.847598	90.6321		SCAF8	0.043051	0.964205
POLM	0.292633	4.8979		SLC7A6	0.846881	2.31474		STXBP1	-0.09467	0.964012
SQOR	0.292411	5.26831		PCDH1	0.846197	181.46		RBFA	-0.13912	0.963383
GSDMD	0.292363	5.08202		POLR3D	0.844949	9.38068		GMFB	-0.08775	0.963297
LY6E	0.292242	5.03758		ZNF699	0.844017	146.805		MANBAL	0.097482	0.96186
B2M	0.292006	26.131		ZNF275	0.843392	40.3121		ZNF846	-0.31411	0.961657
RPS13	0.291945	10.3331		RASAL2-AS1	0.842708	38.9031		KHDRBS1	0.0570598	0.961378
RPL18A	0.291813	5.88742		LTBP4	0.842532	34.5549		TCEAL8	-0.08609	0.960679
FLNA	0.291811	3.38614		MYO1E	0.84236	53.9215		ZFYVE26	0.109297	0.95942
ZFP28	0.291714	7.39524		RFLNB	0.842172	17.3846		ACO2	-0.07035	0.958954
POLR3H	0.291504	9.0182		RNF180	0.840336	44.6581		EEF1E1	0.169244	0.958487
TTC38	0.29142	5.26453		MYH9	0.840229	46.516		CHKB-CPT1B	0.648756	0.958343
ASB6	0.291381	3.81536		MAMDC2	0.839948	5.88742		MAN2A1	-0.0553	0.958384
BTN2A2	0.291192	9.40243		CFLAR	0.839381	47.2862		ZNF354B	-0.16373	0.957769
RIT1	0.290889	4.56387		IFI35	0.839224	118.632		PSMB8-AS1	-0.15876	0.957532
TAF5L	0.290829	10.9981		AMPD2	0.837849	6.87809		REL	0.205463	0.956882
DSTN	0.29047	3.92338		STX1A	0.837176	65.8588		LINC01569	-0.66519	0.956614
VAV2	0.290431	2.59406		RAB23	0.835667	79.9706		C4orf3	-0.10477	0.956308
SAMD14	0.290394	6.76615		PLXNA2	0.833415	99.3246		ARPC5L	-0.11883	0.955157
HDHD5	0.290382	3.49161		CPPED1	0.832194	2.15553		RNF215	0.13761	0.954959
PTDSS2	0.290326	13.1085		TLE1	0.831311	67.154		MTX3	-0.11848	0.954675
TMEM50A	0.290284	4.80422		EGF	0.829995	40.7672		NFKBIL1	0.118738	0.954638
PYURF	0.29013	1.53424		NOL4L	0.829718	16.8531		HOXD9	0.296971	0.954226
NUBP2	0.28998	11.868		PDP1	0.828962	20.2272		RTRAF	0.129547	0.953982
TUBE1	0.289897	6.31914		KBTBD8	0.828932	27.7732		KDM5D	-0.11037	0.953673
LIMS2	0.28985	10.7278		MRAS	0.82843	1.66454		UTY	-0.10536	0.953245
ACTR2	0.289763	23.5892		MAP3K4	0.827823	38.3505		TOX4	0.103362	0.952936
FOXK2	0.289686	5.77019		FERMT2	0.827811	88.6424		RPP30	-0.10672	0.952579
GNAI1	0.289619	7.38632		HNRNPA1P33	0.827716	41.4125		SRP19	0.135565	0.952551
ASCC2	0.289598	8.6652		GNB4	0.827475	65.3424		CUL1	0.078621	0.952143
FRS2	0.289583	6.76705		OGFR	0.827387	95.3726		THOC2	0.052841	0.952136
RPS7	0.289445	7.33539		GRID1	0.827339	58.9426		GNE	0.117141	0.951165
SMC5	0.289439	8.05859		NARF	0.826453	66.5288		ARL6IP4	0.109588	0.950825
SREBF2	0.289283	2.341		PDLIM7	0.82598	25.0219		TSPAN3	-0.09338	0.95002
ARG2	0.28918	5.04167		CTBP2P10	0.825959	44.8131		ZNF485	-0.38605	0.949934
LEPROTL1	0.288932	23.9111		ARL4C	0.825469	73.6601		C8orf31	0.19677	0.949778
UFD1	0.288844	17.4785		WARS1	0.824573	140.409		HELB	-0.26172	0.949182
TMED3	0.288836	55.0452		RTP4	0.822246	2.4462		ARHGAP4	-0.6399	0.948974
SMAD3	0.28868	3.49152		SPRY4	0.821418	15.5179		PRR7	0.570432	0.948098
BOK	0.288286	2.77477		ATP6V0B	0.821307	2.7625		PPP1R3F	0.309349	0.947882
EOLA1	0.288239	2.5459		SSBP3	0.82119	102.997		ALYREF	0.065731	0.947111
PPP4C	0.288166	12.3609		STING1	0.82069	8.15612		DNAJC21	-0.05501	0.945075
NOL6	0.288065	5.18881		USP46	0.820111	97.1376		MTF2	0.140391	0.945008
TPCN2	0.288015	8.46536		CDK6	0.819521	262.318		VPS39	-0.06952	0.944942
MTFR1	0.287753	51.6519		ANGPTL2	0.819061	31.2048		DDX27	0.098089	0.944347
SULF1	0.287685	29.7404		TAB2	0.818767	41.5435		CRBN	0.104582	0.944226
NBN	0.287583	2.44829		TC2N	0.817173	69.822		DDX6	0.050177	0.944027
TRAF6	0.287484	5.67987		FOXF2	0.816973	60.5863		FOXL2	-0.25765	0.943538
TMEM263	0.287179	12.7782		BCL2L2-PABPN1	0.81691	116.645		GLRX	-0.13657	0.942459
NAA10	0.287136	1.95286		TBC1D2B	0.816719	67.4088		CD99	-0.07373	0.942209
NDUFAF4	0.287131	10.9028		PRR5	0.81619	197.763		CEP104	0.063373	0.94223
COASY	0.287069	13.075		KCTD12	0.815846	17.7221		E2F7	0.079869	0.94204
DPH3	0.286824	10.6444		ROBO1	0.8157	6.7932		USP3	0.083525	0.941975
RPL10	0.286764	2.39233		MTSS1	0.814901	31.642		INTS10	-0.11109	0.941153
OTUB1	0.286637	13.7451		PLK3	0.813975	11.2971		KIF1B	0.046234	0.940063
DNAJA1	0.286533	3.81926		EML1	0.813048	46.3069		EMC10	-0.04939	0.939767
TMEM109	0.286347	2.75842		SLC20A2	0.812911	30.9433		KCNJ6	-0.63863	0.938626
C8orf76	0.286327	14.6229		NLRP1	0.812012	4.95727		ZNF660	-0.41135	0.938073
TIMM50	0.286144	4.90427		CLIP2	0.811153	6.76277		FAM126B	0.173411	0.936768
SLC6A17	0.286135	15.4819		PPFIBP1	0.810593	28.4307		SERPINB8	0.088209	0.936672
AHCYL1	0.28606	4.56763		ZNF385A	0.810503	71.8231		FCGRT	-0.14756	0.936269
PPP2CB	0.286051	10.8593		EEF1AKMT4	0.810273	41.5516		UBXN7	-0.05853	0.93631
SP140L	0.285931	9.17684		MSC-AS1	0.809635	39.4484		PNPLA2	0.105521	0.934403
RBM42	0.285899	10.6567		APCDD1L-DT	0.809257	42.5715		ANKMY1	-0.26559	0.934034
UBE2B	0.285656	2.03849		TRIM26	0.809124	95.8871		MED21	0.141946	0.932873
TARS3	0.285392	75.24		BCAR1	0.807636	15.0785		ANKRD49	-0.13845	0.931203
CDK2AP1	0.285303	6.88761		ZSCAN5A	0.80608	300		MGAT2	0.062608	0.931008
LRP8	0.285276	5.03871		IFITM10	0.805948	20.6053		SGTB	-0.14458	0.930821
UNK	0.285236	9.29213		FNIP2	0.805933	62.0985		TMTC4	-0.13816	0.930849
NIPA2	0.285216	25.1682		IKBKE	0.805657	68.4552		HSD17B14	-0.3994	0.930677
GPBP1L1	0.285196	6.37192		CDC42EP1	0.805211	4.21959		MARVELD2	-0.35655	0.930326
MRPL42	0.285121	6.08749		IFIT1	0.805144	3.05544		MRPL20	0.085734	0.930285
TMEM64	0.284746	4.72408		PLXND1	0.80491	2.99557		TTC25	-0.43002	0.930166
RIC1	0.284493	1.69097		SERPINH1	0.802784	8.52647		SMPD3	0.439986	0.929803
BNIP1	0.284319	2.49229		CDC14A	0.802664	179.205		WAC-AS1	-0.07938	0.928513
FAM174C	0.284314	4.00645		SCD	0.802611	17.2006		C1orf109	-0.08742	0.928325
SNHG18	0.284285	4.43119		TCIRG1	0.80148	20.0699		ZNF511	0.091189	0.92824
RPL37A	0.284151	10.2546		MAFG	0.801412	45.4078		KRR1	0.053973	0.927599
FAM43A	0.284146	7.99343		TEAD3	0.80046	13.4949		CASP1	-0.17342	0.926972
GTF2F1	0.283982	4.1065		TAFA5	0.79786	6.67842		NKRF	0.135059	0.926437
SRD5A1	0.283866	3.49921		TMEM229B	0.797572	1.51009		CEP164	0.041075	0.925971
ATXN7L2	0.283748	4.00894		NCALD	0.797324	32.7954		RFLNA	0.350281	0.925363
MCUR1	0.283553	16.2125		OTUD1	0.795834	10.9715		LNCTAM34A	-0.45579	0.924726
LATS1	0.28312	7.18202		FRMD4A	0.795642	23.5691		SLC6A8	-0.09521	0.924724
OSTM1	0.283072	8.63841		APBA1	0.795493	300		DOCK1	0.051175	0.92431
B4GALT2	0.283054	15.47		CGNL1	0.794952	38.768		ZNF224	0.129991	0.923076
UBQLN2	0.282847	2.32542		ARFGAP1	0.79455	38.7339		ZNF747	0.136364	0.922942
ASAH2	0.282839	8.1612		EPB41L4A-AS1	0.79407	19.9025		EARS2	0.069848	0.922622
ZMYM2	0.28282	5.08757		P2RY11	0.79248	2.79194		CIPC	-0.24699	0.922447
ELOF1	0.282616	8.40571		CDK18	0.790968	83.4068		STARD7-AS1	-0.18029	0.922069
NDUFB4	0.282611	5.33716		PXDC1	0.789712	119.792		TBC1D12	-0.11342	0.921482
UBA7	0.28245	3.6223		GLI1	0.787943	27.2577		CU634019.1	0.665637	0.921212
RAB18	0.282281	2.56364		GRAMD1B	0.787884	13.1705		TNRC6A	-0.0678	0.920528
RBAK	0.281955	10.3091		ACLY	0.78728	30.7776		FBXO39	-0.60807	0.920257
PRDX4	0.281642	15.4506		IFIT5	0.786606	18.6469		PSMD12	0.044938	0.920119
DNAJB12	0.281125	2.5365		SELENOM	0.786048	23.8587		ACSL3	-0.05366	0.919659
AOPEP	0.280953	9.35424		FSCN1	0.785908	7.06507		ICAM3	-0.13598	0.919452
PPP3R1	0.280879	4.73406		ADAT3	0.785706	23.2283		USP12	-0.09363	0.919488
RPL27	0.280633	10.2331		BAZ1A	0.785006	11.5448		TXLNGY	-0.34077	0.919391
DARS1	0.280489	3.80901		ICAM1	0.783369	58.6192		RPAP3	0.056949	0.919076
DYRK3	0.28046	16.5598		LOXL1-AS1	0.782789	18.5566		CAV2	0.074644	0.918218
SIK3	0.280295	11.9323		GREB1L	0.78272	37.5036		ACTR3B	-0.27858	0.918172
PDIA5	0.280252	14.0123		MGAT5	0.782569	21.2912		CERS4	-0.48111	0.917165
LTV1	0.280181	1.57736			0.781276	63.3448		SYT15	0.599065	0.916923
PCGF1	0.280105	26.2822		SLC49A4	0.781142	11.9154		RPSA	0.07056	0.916534
ABCF1	0.280064	7.49087		IRF2BPL	0.78058	34.3367		LINC01160	0.583984	0.914846
RPL18	0.279959	29.4063		RFTN2	0.779867	12.3652		LRRC1	-0.25851	0.914468
PSMD3	0.279884	5.00279		LRRC8C	0.779803	25.6857		GPR137C	-0.34379	0.913973
MGRN1	0.279876	2.95028		NPTX1	0.77939	11.9748		ST6GALNAC3	0.673234	0.913969
SF3A2	0.279835	12.0092		LAMB3	0.779188	23.7513		MOSMO	-0.10626	0.913189
TBK1	0.279471	4.79829		SNHG26	0.778389	8.81667		VPS37D	-0.66417	0.912766
GABPB1	0.279308	4.95201		SPSB1	0.777843	66.2933		GNAZ	-0.38124	0.912344
HIPK1	0.279156	8.24147		BOLA2	0.77764	24.8945		NEU1	-0.15497	0.912111
AZI2	0.278743	15.5082		PCNX1	0.777491	17.0257		HDDC2	0.119955	0.910757
URB1	0.278651	49.5524		SERINC5	0.77643	22.8251		STEAP2	0.144828	0.910336
MTDH	0.278366	1.5698		ARHGAP24	0.77573	24.0897		DAGLB	-0.11998	0.910095
SRRD	0.278276	12.4362		TNFSF4	0.773616	2.21306		ANTXR2	0.0433237	0.909447
CLPTM1L	0.277977	1.53722		CPEB2	0.773509	87.3751		PDXK	0.058179	0.908996
LYRM4	0.27753	3.06647		LFNG	0.772535	171.494		TRAF3IP2-AS1	-0.48153	0.908757
NDUFA9	0.277425	3.37991		OSBPL6	0.770449	5.55074		DIDO1	-0.08191	0.90865
ATF7	0.277354	4.92147		FAM229A	0.770149	45.4146		PMS2P6	-0.39551	0.90843
PDCD5	0.277193	5.41875		N4BP1	0.769746	57.2121		PYGB	-0.06018	0.908074
STIM2	0.276782	8.2388		TBC1D16	0.769617	4.55603		ZNF501	-0.23848	0.90783
FADS1	0.276393	3.78637		SPON2	0.767781	40.667		SAYSD1	0.16174	0.907705
LYPLA2	0.276392	13.5684		ANGPTL1	0.767084	2.66598		ZNF347	-0.1302	0.907055
RBM15B	0.276347	5.72665		LGALS9	0.766698	75.9705		ZSWIM5	-0.29556	0.906968
RANBP9	0.276184	10.225		ZNF711	0.766441	87.3855		FAM50A	0.078453	0.906866
UXT	0.275821	6.49033		SLC1A5	0.765454	6.74228		AGAP6	-0.25969	0.906514
MRTO4	0.275511	51.532		EHD4	0.765301	29.1511		KRIT1	-0.094	0.906071
SYNJ2	0.275398	19.4659		TESK2	0.76513	21.7531		PHF5A	-0.12588	0.906056
EID1	0.274927	1.59382		MYO9B	0.764573	5.59728		SZT2	0.111192	0.905968
WARS2	0.274864	13.7645		SSH1	0.764544	5.997		CCDC61	-0.15015	0.905663
SRPK2	0.274839	2.82153		JAM2	0.764192	20.4583		COL13A1	0.113314	0.905579
STX3	0.274559	7.08624		WNT5B	0.764182	90.4796		RAB12	0.116438	0.905104
RNF121	0.274426	32.3889		IDO1	0.763398	17.4539		HNRNPA2B1	-0.13275	0.904759
EFTUD2	0.274312	4.15721		NPAS2	0.762655	20.4234		ST6GALNAC6	0.117028	0.904646
ZNF28	0.274074	2.80572		CTIF	0.762201	47.507		ZDHHC8	0.148218	0.90438
ZNF320	0.273582	15.2932		RHPN2	0.762036	62.0484		UCHL1	-0.08284	0.904179
PTMS	0.273537	8.32141		TRAF3	0.761539	15.4006		MRPL10	0.061353	0.903838
CHMP7	0.273382	6.21868		IGF2BP3	0.761231	195.889		MED18	-0.15735	0.903707
UBE2D2	0.273331	1.66076		GNAO1	0.760968	42.4296		DNAJC8	-0.07615	0.902475
OTULINL	0.273131	6.02578		ARHGAP42	0.760889	36.8422		PHKG2	0.139284	0.902122
GBF1	0.273069	4.31761		RAB24	0.760396	242.163		LIMD1	0.107884	0.901987
UBA52	0.27293	16.5875		CXCL6	0.760324	94.0512		SPATA24	-0.58788	0.901203
TBC1D20	0.272422	1.81158		CHIC2	0.760047	117.345		LPAR2	0.244796	0.900345
MB21D2	0.272387	9.45606		CNNM2	0.759329	16.6476		NR2C2AP	-0.22188	0.900233
GRB2	0.272146	1.87692		TOM1	0.759314	27.0772		GNG11	-0.0854	0.90014
RASIP1	0.27154	3.64498		TRIM38	0.759225	43.8333		BBS12	0.210926	0.899787
TBCCD1	0.271533	16.937		ARMC5	0.759115	51.0274		STUB1	-0.12626	0.899629
SMURF2	0.271497	6.66369		COL5A2	0.758023	100.665		CCDC74A	-0.15961	0.898996
MRPS35	0.271276	8.92108		CSRNP2	0.7574	54.4295		ZNF695	-0.31875	0.898504
LEMD3	0.271225	11.2695		CXCL1	0.756788	250.158		DHRS4L2	-0.10825	0.897994
TJP1	0.271196	2.42461		GABBR2	0.756662	46.8074		LINC01852	-0.43759	0.89802
SMAD6	0.271113	7.93835		VGLL4	0.756279	300		RPL39	0.083969	0.898054
SH3GL1	0.270757	16.4251		LRIG1	0.755744	14.0507		XXYLT1-AS2	-0.85356	0.897926
PHF11	0.270683	28.6558		ZNRF3	0.755586	4.18224		ZNF131	-0.09375	0.897919
ARIH2	0.270578	20.1884		STAT5B	0.75548	48.4524		YIPF4	0.076146	0.897623
LTBP1	0.270464	3.11554		TPCN1	0.754826	157.685		NKAPP1	-0.81626	0.897338
TRPC1	0.270402	6.43455		COL6A1	0.754108	54.8959		ANKRD54	0.129324	0.897121
SLC12A4	0.270293	3.91836		NET1	0.753804	50.4151		BCL2L1	-0.09168	0.896847
RAB5A	0.270276	48.0045		STX12	0.753269	29.361		NEFM	0.422764	0.896789
UBTF	0.270001	4.42285		MAPKAPK2	0.752896	137.588		FBXO34	-0.12645	0.894472
MARK4	0.27	12.4948		MLKL	0.752779	14.902		TMEM18	0.063569	0.893947
PIAS3	0.269836	7.7211		STK24	0.751299	75.134		ABCF2	0.114451	0.893842
ANKRD11	0.269805	5.27673		MAGED4	0.750807	63.6927		PANK4	0.083132	0.893816
BDP1	0.269489	3.46511		LINC00641	0.7482	32.1062		CSTF2T	0.0578	0.893395
TEP1	0.269341	20.4601		DNAJB9	0.748133	31.6743		WNT2	0.09822	0.893292
STAT2	0.269055	2.44226		ZEB1	0.747663	28.0301		NUTM2A-AS1	-0.06886	0.892523
ELOC	0.268077	2.34105		ITGA11	0.74733	26.8116		ESYT3	-0.64249	0.891613
ZNF639	0.267933	41.9257		BRD4	0.74727	15.8099		FAM193B	0.1631	0.889945
KDM2A	0.267665	6.72084		ZNF267	0.746595	59.3733		ZNF225	-0.15429	0.889938
UBE2N	0.267509	4.29377		JDP2	0.745777	88.1381		IL6STP1	-0.80089	0.889032
MPDU1	0.267446	11.8918		BID	0.745645	45.1057		SH3BP4	0.0270294	0.888742
SHARPIN	0.267415	4.25873		EGLN1	0.744431	2.60215		RPL18AP3	1.43002	0.888513
DGKZ	0.267214	2.52108		GPR180	0.744392	4.35521		PLXNA1	0.112402	0.888034
IGSF8	0.267127	5.71771		IFI27	0.744217	14.4988		MATN3	0.369808	0.88787
CREB3	0.266953	2.74704		HLA-F	0.74404	71.3175		ZW10	-0.12479	0.887537
BACH1	0.266894	5.14735		ATOH8	0.743722	93.1689		SEPHS2	0.111885	0.887435
ZFAND2A	0.266425	6.99773		ZHX2	0.742812	10.91		CASD1	-0.18483	0.887055
YME1L1	0.266416	3.02064		TRIB2	0.741572	29.7755		WASHC1	-0.20399	0.886006
WDR4	0.266385	7.63579		P4HA2	0.741285	61.6698		SAFB2	-0.12546	0.885504
WWTR1	0.266309	6.63857		PCGF3	0.740632	53.7735		SLC38A11	-0.57919	0.884809
CREBBP	0.266223	13.7603		UST	0.74062	6.49257		PURA	0.091082	0.883322
RPRD1A	0.266029	3.64002		AF127577.4	0.740363	107.207		CAPZA2	0.123408	0.88255
EIF2S1	0.265982	3.36844		ERO1B	0.740231	183.535		MIATNB	-0.34128	0.882297
AGAP1	0.265797	9.33498		KDM4B	0.740031	25.1233		TPM3P9	0.186503	0.882132
FAM107B	0.265578	5.66457		APOL6	0.739803	46.2793		TMED2-DT	-0.51551	0.881645
TMEM120B	0.265514	22.2005		AMOTL1	0.738645	24.9425		SRGAP2	0.081298	0.881589
SUPT5H	0.265085	19.4315		SLX1B	0.738595	24.7134		CEP95	0.103121	0.881368
RPL15	0.264991	3.66069		NRBF2	0.735973	22.4902		H2AZ2	0.067347	0.881032
CRLS1	0.264943	2.7746		STC1	0.735609	41.943		TMEM186	-0.34214	0.880876
ERICH1	0.264913	5.67121		ELF1	0.735551	9.86225		SPAG4	0.739922	0.880124
PSMB2	0.264866	1.62637		FIBCD1	0.735369	156.032		ITGB7	-0.67972	0.879879
ZKSCAN2	0.264809	4.02181		ABHD2	0.735352	20.9466		HIPK2	-0.14033	0.879567
RABGGTB	0.264781	4.99826		SETD5	0.735173	33.2658		CCDC137	-0.05619	0.879275
LACTB	0.264645	2.43178		SESN2	0.734289	39.632		ILKAP	0.086575	0.87919
UBE2F	0.264457	6.11338		SIPA1L1	0.733518	13.9695		ATP5F1A	0.0534351	0.879067
NANS	0.264366	6.474		HIVEP3	0.733479	2.50588		MRPS30	-0.08264	0.879018
ZMIZ2	0.264241	7.86482		IGF2BP1	0.73155	79.2022		CHCHD6	-0.41087	0.87861
NUP58	0.264214	5.47112		KLF6	0.730533	77.2206		ITPRIPL1	-0.30881	0.877839
WDR55	0.264121	4.08687		CD2AP	0.72997	43.8616		ZC2HC1C	-0.39821	0.876716
SLFN12	0.264007	3.11088		CSMD2	0.72991	12.3474		USP14	-0.09312	0.87622
FAM177A1	0.263812	6.3637		UCK2	0.728989	26.6673		SCML1	-0.11987	0.875462
CCZ1B	0.263742	14.8874		DOK1	0.728732	77.0878		ORMDL2	-0.19805	0.8752
MORF4L2	0.263665	2.5036		STK17B	0.725882	19.9509		NAIPP2	-0.36722	0.875142
ZNF865	0.263393	2.25738		SIPA1	0.725504	105.648		KMT5C	-0.16446	0.874933
ZRSR2	0.263194	4.55846		FASN	0.725497	80.7788		ACAT2	-0.05513	0.874628
FBXO7	0.263193	2.79074		PPP4R4	0.724715	3.8363		LAMP1	-0.06327	0.874618
BLOC1S3	0.263099	18.6768		PARP10	0.724715	13.5161		LRRC29	-0.35512	0.874459
RPS5	0.262844	23.4929		SAMHD1	0.724243	97.4896		MKKS	-0.11712	0.8743
PAFAH1B1	0.262423	4.19319		MNT	0.722519	32.5825		P3H4	0.0363935	0.874118
CERS6	0.262358	5.11846		EXOSC4	0.722295	36.3159		SMARCAL1	-0.10267	0.873961
PARP9	0.262343	8.36952		ADO	0.722147	77.6236		HMGB3	-0.12949	0.873862
MAPKAPK5	0.262309	2.17574		CHFR	0.721717	21.8604		NBDY	-0.14145	0.873862
PARL	0.262178	7.13342		DHRSX	0.721458	88.8883		SNX24	0.088633	0.873683
ANO4	0.261894	3.31375		C16orf72	0.721216	20.8026		PRKX	0.150295	0.873324
TSFM	0.261812	8.24673		HMGXB3	0.720592	108.882		TTC32	-0.35749	0.873208
RALB	0.261757	24.119		PSMD6-AS2	0.720556	60.3805		BCAM	0.125321	0.872629
RPL13A	0.261714	3.1614		MTFP1	0.720281	77.8395		ADK	-0.10597	0.872063
LMF2	0.261574	7.77906		SPTLC2	0.720259	48.4582		TVP23C-CDRT4	0.632749	0.871302
ARHGDIA	0.260894	4.35817		DHX37	0.720027	13.7632		PTOV1-AS2	-0.16346	0.870893
MAP2K2	0.260853	11.0586		USF1	0.719055	2.601		APLP1	-0.18038	0.870047
KDM5A	0.260821	2.20395		MAP3K2	0.71887	16.5184		FRG1	-0.0958	0.869732
UBE2W	0.260789	2.39854		TMEM65	0.718605	43.5528		RGP1	0.0449094	0.869698
PSMA2	0.260613	13.232		IL4R	0.718573	7.11179		MRM1	-0.1707	0.868863
MIEF1	0.2606	5.06935		RASA4	0.717806	104.866		PCBP1-AS1	-0.14083	0.868784
DUSP7	0.260516	7.29563		RASAL2	0.717679	77.1605		COL12A1	-0.08899	0.868489
SMN1	0.26042	2.8892		SP110	0.716656	204.247		NUDT16	0.071186	0.86789
FBXL6	0.260279	1.73009		DVL3	0.716205	118.483		UGGT2	0.083458	0.86792
ZNF205	0.260198	1.65225		B4GALT3	0.715062	50.0176		WDR59	-0.11976	0.867086
ABHD17A	0.260119	5.70261		ASAH2B	0.714406	20.228		ICAM5	-0.24677	0.866591
ARAP1	0.260006	13.904		LINC01137	0.71348	1.67199		ADGRE2	0.449938	0.866506
SV2A	0.259901	5.77204		SMIM13	0.713151	300		IFT20	0.092411	0.866273
CIAO2B	0.259778	18.4568		ZNF281	0.713035	10.29		RNF13	0.0602404	0.866239
SCARB2	0.259775	6.07096		UNC93B1	0.71215	60.6321		SUGT1	-0.04984	0.865673
RCOR1	0.259746	10.2088		RFTN1	0.712145	49.5212		MSH5-SAPCD1	-0.66971	0.864661
MAPKBP1	0.259615	2.93268		COL4A2	0.711768	66.1878		FAF2	-0.0511	0.864118
ZBTB7B	0.259613	3.05305		PSMD2	0.711475	7.98721		SNORD17	0.668072	0.863939
FAM89B	0.25949	9.90736		DKK3	0.711074	30.6163		RNF157	-0.36492	0.863871
GOPC	0.259343	8.76272		NLRC5	0.710959	70.994		LSM2	-0.07869	0.863658
MRPL38	0.259269	3.66589		DCP1A	0.710897	19.6438		EEF1AKMT1	-0.20603	0.863321
ZBTB40	0.259102	5.8768		GNA14	0.71067	23.7932		ZNF667-AS1	-0.2308	0.863325
SRGAP2B	0.259051	2.41448		TIMP3	0.710501	82.4231		LAGE3	-0.29819	0.862715
NDUFB11	0.259024	33.0471		PACC1	0.710376	249.432		FAM151B	0.319544	0.862319
SLFN5	0.258951	6.88379		SLC25A43	0.709462	74.634		SEPTIN3	-0.72978	0.861264
PYCR1	0.258515	10.2103		PARP14	0.709396	10.7967		C19orf25	-0.11466	0.860763
UBB	0.258391	6.69156		PNP	0.708668	25.2132		GPR173	0.109021	0.860144
UTP20	0.258338	17.2272		PRICKLE1	0.707785	32.1812		RSPO4	-0.17981	0.859142
DNAJB6	0.258319	6.48608		PRKD2	0.707651	24.9769		ALG12	-0.144	0.858261
C5orf15	0.258285	2.21538		RAI14	0.707512	4.58821		INSYN1	0.18837	0.857683
KLF16	0.258144	13.2095		SLC6A15	0.707379	9.71294		RPS21	0.144594	0.856995
TINF2	0.258066	3.17868		TRIM32	0.705451	54.6486		GGA1	-0.14152	0.856434
OAF	0.257984	6.44852		SH3RF1	0.704668	67.6001		MRPL46	-0.10048	0.856074
PRDX1	0.257857	5.37095		ABLIM3	0.704663	54.8671		PPP3CB	0.085577	0.856063
RBM18	0.257456	13.6062		ITGAV	0.703498	18.7712		HERC1	-0.1111	0.855899
NIBAN2	0.257309	3.41458		MAP3K10	0.70349	25.0518		PPP2R5D	-0.08845	0.855875
ARL13B	0.257296	6.6415		MSANTD3-TMEFF1	0.70332	51.5057		FXR1	-0.06168	0.855662
CFL1	0.257079	4.6932		MFSD14A	0.703252	43.8954		GTF2A2	-0.08598	0.855557
TMCC1	0.257011	6.55517		CCDC9	0.702289	5.69649		PTS	0.132442	0.854711
ITSN1	0.256926	5.03668		EPOP	0.702076	58.4008		UCK1	-0.11983	0.853569
WDR41	0.256819	5.16403		LINC00327	0.701201	25.8117		PLA2R1	-0.08596	0.852821
RPL4	0.256778	7.8791		SQLE	0.700827	157.884		RFNG	-0.13037	0.852549
PCIF1	0.256431	19.8665		RASA3	0.700173	40.8513		KPTN	-0.1872	0.851822
GALNT1	0.256328	5.19141		DDX21	0.699979	40.5061		NIPBL	0.064565	0.85156
TVP23B	0.256314	2.09339		ARHGEF6	0.697157	90.3438		RBM23	-0.04471	0.851556
MRPL54	0.256289	4.10507		DNPH1	0.69707	10.6263		C8orf82	-0.18197	0.850755
TRMT61A	0.256168	5.45185		KAZN	0.696374	30.3903		SENP6	0.060951	0.850118
UTP15	0.256131	3.92082		BMPR2	0.69637	66.1603		CALM2P2	0.621467	0.84984
INSIG2	0.255873	5.48837		BOLA2-SMG1P6	0.696305	39.4711		ASIC1	0.168073	0.849259
CCDC47	0.255794	4.23286		WWC3	0.696228	11.6861		GPR146	1.82652	0.848967
HOXC6	0.255764	3.96778		GRIN2D	0.695851	12.0475		PDCD6	0.068648	0.848632
LIN7C	0.255705	3.21393		WIPF1	0.694532	1.78489		GALNT18	-0.18946	0.848031
CCNE1	0.255603	7.08767		IFI6	0.693981	74.2729		ISY1	-0.13303	0.848009
IPO7	0.255136	6.17365		PLEKHG2	0.693826	27.2144		VILL	-0.22811	0.847693
VPS37A	0.255024	3.43884		MYADM	0.693568	39.1963		CWC27	-0.06381	0.847266
TRMT1	0.255001	3.61379		DMD	0.69236	24.8313		FAM131A	-0.22039	0.846846
B3GALT6	0.254895	20.6578		GTPBP1	0.690847	34.8867		PAQR7	-0.0856	0.846769
MCM3AP	0.25471	2.12058		PICALM	0.690736	116.685		ZSWIM7	-0.1955	0.845592
LDLRAD3	0.254647	19.6405		SH3RF3	0.69062	13.7431		ATG2A	-0.11185	0.845254
FBH1	0.254533	12.3095		NOTCH1	0.690255	3.03915		SCFD1	0.063902	0.845098
ARNTL2	0.254486	1.61449		ZNF71	0.689817	51.0961		ALKBH2	0.125155	0.844401
SREK1IP1	0.25447	2.53477		FOS	0.689789	17.2261		ATP5MC3	0.074134	0.84404
ZNF121	0.254443	1.93253		DUSP14	0.688226	42.7689		ZMYM6	-0.09868	0.844003
CDC34	0.254275	4.5531		TAP2	0.688151	17.821		FHDC1	-0.41883	0.843046
ZNF513	0.25418	5.38415		AKAP13	0.687913	4.06649		RAB3GAP2	0.046767	0.842135
TOMM7	0.254129	16.2355		CENPBD1P1	0.687716	300		NXF1	0.04913	0.841829
PDPK1	0.253878	8.04898		PRPS1	0.687642	6.64812		RPS2P46	-0.27284	0.84102
NAB2	0.253797	10.1601		TRIM22	0.686973	35.4991		PELI3	-0.11528	0.840834
SRSF4	0.253488	3.77488		DPH2	0.686621	134.093		PSMD14	0.084939	0.840581
FPGS	0.253399	9.62136		ACAN	0.686125	7.33771		PRKCZ-AS1	-0.47447	0.839741
NT5DC2	0.252628	8.04286		PTPN21	0.68548	88.3765		DMPK	0.099898	0.839411
RAB5C	0.252388	5.28086		POP1	0.685158	57.967		CCDC32	0.250442	0.839064
LRIF1	0.252198	6.6893		NXN	0.684401	26.4874		ENGASE	-0.13138	0.838678
PRR14	0.252177	10.0552		JMJD6	0.684193	14.5495		NOSIP	0.10063	0.838582
PHRF1	0.251999	9.44609		TNFSF18	0.683809	16.7471		TANGO6	-0.13221	0.838558
ENO1	0.251638	4.69893		NID2	0.68267	121.67		GUSBP9	-1.05992	0.838075
PAFAH1B2	0.251612	9.50703		NPTN-IT1	0.682298	5.56197		SIX2	0.439204	0.837386
SAMD4A	0.251571	4.94607		HMOX1	0.681718	2.23917		CACTIN	0.102456	0.837086
PRR12	0.251532	4.41698		ANTXR1	0.681395	34.3449		PARN	-0.05903	0.836851
GLA	0.251454	11.3174		MEF2C	0.680239	169.905		TRAK1	-0.0716	0.836838
POLR3A	0.251252	3.54779		FTSJ1	0.68021	21.1846		KCNMB3	-0.48974	0.836566
MED25	0.251178	21.7018		PXDN	0.679409	2.29572		HSD17B10	-0.06409	0.836445
EIF4H	0.251148	12.8016		KDM6A	0.679139	40.5632		INPP5E	-0.13147	0.836052
GTF3C2	0.251105	2.22981		KLF2	0.679034	49.3164		PLAGL2	-0.17273	0.836093
NSUN4	0.250863	7.04931		KCNS3	0.678718	6.76297		SEC14L1P1	0.296494	0.835208
LANCL2	0.250665	5.25716		GSTO1	0.678029	2.78088		KRT8P33	0.465552	0.834
MAP2K7	0.250532	4.41034		GASAL1	0.677956	12.68		BBS7	-0.13272	0.833743
FCHO2	0.250365	1.70096		SDK2	0.677948	114.937		HSPB3	-0.33223	0.833165
DPCD	0.25021	7.46739		ZYX	0.677635	29.0267		CDK10	-0.08406	0.832966
VDAC2	0.250154	7.32586		CDC42SE1	0.677343	35.3		GNRH1	-0.58256	0.832051
THADA	0.250043	4.48281		IRAK2	0.677301	75.9548		ZFP57	0.554193	0.832049
KLHL8	0.249932	3.58552		CYP2E1	0.676789	6.8275		FGFR1	0.045873	0.831617
UBXN1	0.249902	12.038		TRIM21	0.676657	56.2062		FAM216A	-0.141	0.831489
SELENOF	0.2496	9.13323		PNPT1	0.676421	21.0104		COA3	-0.09079	0.831334
FBXO38	0.249427	19.3141		ATAD3B	0.675737	42.1743		SLC9A3	-0.38746	0.83084
TMEM181	0.249256	2.79088		SYNPO2L	0.675438	22.3131		ADGRL2	-0.07916	0.830782
EFNB1	0.248998	6.61022		CLTCL1	0.675294	8.02125		MT-CO3	-0.04712	0.830529
ACBD3	0.248659	2.33955		SMURF1	0.674723	49.2718		DSTNP2	-0.59206	0.830019
FAM135A	0.248651	51.0623		SLCO3A1	0.674124	8.51343		TIMM29	0.144415	0.829572
WDR1	0.248425	16.6336		GCLC	0.672205	6.66965		CCIN	0.226653	0.829212
BMERB1	0.248248	6.09256		NRP2	0.671985	6.88746		DEAF1	-0.08153	0.829115
RBMS1	0.247754	17.2668		NAP1L5	0.67159	133.278		LINC00476	-0.28503	0.827807
LRRFIP2	0.24752	10.8842		TBC1D2	0.67154	12.8787		PHC1P1	-0.24523	0.827754
PIK3CA	0.24738	5.61472		ST6GALNAC4	0.671501	22.3981		DHX30	0.070081	0.827558
MBD2	0.247269	5.30289		BLZF1	0.671398	151.104		APOBEC3D	-0.18718	0.827001
CABIN1	0.247266	2.60004		FBXL19	0.671366	144.287		NFYC-AS1	-0.56823	0.826593
RPL9	0.247209	1.66768		PRICKLE3	0.669661	66.2022		DOK4	0.103437	0.826255
RAP1GAP2	0.2471	19.5017		HECW2	0.669482	46.1008		MAP1LC3B	0.076978	0.825834
PRPF31	0.246943	5.70848		GAS1	0.669151	2.08239		GNAI2	0.053517	0.825782
EDEM3	0.246912	5.24384		FBXO6	0.669087	1.87813		C8orf48	0.1563	0.825546
LAPTM4A	0.2468	4.16689		MAP3K8	0.667639	3.87231		NEURL1	-0.60662	0.825125
CHD2	0.246573	11.5738		ELF4	0.66724	91.4304		LINC00630	-0.29153	0.824965
BZW2	0.246547	23.7187		IPPK	0.666917	6.91336		GPC2	0.424927	0.824883
GDI1	0.246457	4.80355		HDX	0.666297	15.7015		FUT10	-0.28712	0.824298
SLC25A6	0.246394	14.8114		SH3KBP1	0.666244	15.0921		ILF3-DT	-0.22208	0.824332
CLINT1	0.245802	4.82911		BTN2A1	0.666121	35.5457		WDR73	-0.10581	0.824032
SLC5A3	0.245794	3.19128		TBC1D9	0.665674	55.9941		CDIP1	-0.14218	0.82376
CYC1	0.245673	5.83123		VDR	0.665335	21.3446		ZNF215	-0.1451	0.822629
DHX16	0.245625	4.57507		CIRBP-AS1	0.665229	68.0106		DDX47	-0.08407	0.821965
EIF3M	0.245616	2.27177		AKAP5	0.665015	21.0833		GPR85	-0.19135	0.821873
PTGS2	0.245331	4.14261		INAFM1	0.66443	9.84342		CCNT2-AS1	-0.26172	0.821193
SNRPA	0.245321	2.83464		IRF2	0.664415	56.0175		PRR34-AS1	-0.42108	0.82073
SLC9A3R1	0.245248	3.53703		RHOJ	0.66323	32.7717		METTL22	-0.12214	0.820217
AKIRIN2	0.245019	7.21011		PTGIR	0.663217	143.689		SHC2	0.715928	0.820126
C3orf38	0.245016	7.33367		MICALL2	0.663113	29.8968		PAXIP1-DT	-0.32819	0.819916
AAR2	0.244874	3.98023		CD276	0.662705	59.6506		OSGIN2	-0.12138	0.819678
ATF5	0.244859	6.38938		SEPTIN6	0.661949	5.68071		CCNE2	-0.13384	0.819616
SBF1	0.244848	1.56229		PLK2	0.66154	186.873		ALG13	0.067542	0.819167
TMEM158	0.244833	7.25006		ACVR1	0.660949	49.1815		WHAMMP3	-0.31914	0.818617
VPS54	0.244706	4.89964		NRIP1	0.660908	25.6842		HSPE1-MOB4	-1.75244	0.817806
RFXANK	0.244442	3.71533		GNB1L	0.660289	3.58622		LMTK2	-0.10156	0.817035
NSDHL	0.244425	17.8228		SP100	0.659186	6.06635		CAMTA1	0.177123	0.8166
TNKS2	0.244406	2.02709		PCDH9	0.657509	13.7586		FAM204A	0.098017	0.816615
GAB1	0.244372	2.89381		ZCCHC24	0.656225	9.33417		KIF9	0.406714	0.816243
EFS	0.244084	12.4172		TSC22D1	0.656086	43.1577		FICD	-0.1556	0.815625
PDGFC	0.243985	3.9374		GPR161	0.655759	88.5702		STX16-NPEPL1	-0.5255	0.814904
PPP1R8	0.243887	3.66704		MAFG-DT	0.655208	7.23926		RPL36	0.135417	0.814856
OTULIN	0.243638	5.0486		KIRREL1	0.655195	2.96065		SLC35A5	-0.08662	0.814588
ZC3H11A	0.243377	2.16124		ABL2	0.655093	31.2172		RABEP1	-0.05426	0.814538
SLC18B1	0.243315	3.12575		JADE3	0.654778	2.06695		PRX	-0.18418	0.814371
SLC66A2	0.243283	1.79208		IRX2	0.652629	76.3311		IZUMO4	-0.4885	0.814218
GBA2	0.243249	3.08689		INO80C	0.65249	5.89554		WWP1	0.105915	0.812968
ZCCHC10	0.243237	8.69427		EML3	0.652163	168.108		EFNA4	-0.23588	0.811945
GPATCH4	0.243188	36.9771		ACOT2	0.651727	26.6569		BX322234.1	-0.49519	0.810793
EIF3B	0.243096	1.82914		LTBP2	0.651567	42.6285		METTL8	0.092653	0.810745
YOD1	0.243086	4.95729		IGFBP3	0.651287	22.7745		ZMAT5	0.096944	0.808653
DR1	0.242876	6.59755		RAPGEFL1	0.650915	10.2924		TXNDC17	-0.13979	0.807775
RERE	0.242212	9.48331		PTGER3	0.650696	21.2039		PRR3	-0.19732	0.807617
UBE2D3	0.242167	1.8308		DDX10	0.650609	29.3661		LRRC45	-0.0851	0.807358
INAFM2	0.241972	3.54662		LYL1	0.649616	8.02926		UBE4B	-0.04534	0.80739
MTF1	0.241916	11.3311		TNS3	0.649076	31.313		RPH3AL	-0.37715	0.807218
LDHA	0.241264	5.21478		JUND	0.648741	20.795		SNHG11	-0.19635	0.807047
GORASP1	0.241157	5.81427		HIP1	0.648595	120.011		USP21	-0.12852	0.805602
PTK2	0.241145	4.76926		SLC52A2	0.648214	37.4738		MGMT	-0.1805	0.805265
OAT	0.241041	3.24225		ADCY3	0.64765	12.3511		ANXA2R	0.673212	0.805113
REST	0.240798	2.6025		SLC25A32	0.647294	22.8789		PPARGC1B	0.470037	0.80513
ELK4	0.240737	1.63168		PLA2G4C	0.646593	51.4249		VCAM1	0.353291	0.804662
ZNF627	0.240695	4.35578		TMEM41B	0.645791	32.9026		ABHD12	-0.08558	0.804619
UBXN6	0.240592	4.61586		PACS1	0.645452	20.5882		LINS1	-0.12985	0.804531
CBR3	0.240517	3.60974		ZNF8	0.645186	69.6237		NFAT5	0.191499	0.804331
PIK3C3	0.240473	24.9527		APOL2	0.645065	13.1543		FER1L4	0.630927	0.804143
CIZ1	0.24005	2.31127		MDGA1	0.645008	23.6723		L3MBTL2	-0.10146	0.804116
TBCEL	0.239999	1.90369		SERINC3	0.644834	7.05139		AUNIP	-0.14807	0.803939
TOP1MT	0.239989	17.0931		ZNFX1	0.643977	264.979		EP400	0.109947	0.803916
DNAJC5	0.239925	9.3954		PHLDA3	0.643046	76.0218		PRPF40A	0.045225	0.803502
RASSF8	0.239857	7.94795		RPS6KC1	0.642633	28.3646		ANAPC11	0.078945	0.803436
LNPEP	0.239789	10.5942		ZNF710	0.642587	23.0224		HMG20B	-0.12462	0.803358
PSMB8	0.239723	5.53775		SLC25A28	0.642478	12.8665		PRSS3	0.159558	0.801793
ZNF263	0.239708	11.0389		BNIP3	0.642162	58.0293		TMEM98	0.0527774	0.801217
STARD13	0.23957	1.81092		TGIF1	0.639401	18.6746		ZFP69	0.17203	0.800596
CHCHD10	0.239491	2.84927		SOGA3	0.638939	1.60132		EPAS1	0.05075	0.800472
TMEM222	0.239404	9.1702		TARS1	0.638327	59.2393		LITAF	0.074479	0.799577
HERPUD2	0.239369	19.4916		PPP3CC	0.637962	59.6558		RPL26P19	0.361408	0.798845
ATP1A1	0.23935	1.54253		GREM1	0.637297	4.03609		UGGT1	0.074923	0.798347
HPS6	0.23932	23.1157		HSPA5	0.637159	9.24376		CCDC40	-0.38268	0.79829
BRD2	0.238911	5.58285		PLEKHA3	0.637099	18.3804		ZNF451	0.057791	0.797644
UBR1	0.238731	9.81455		SUFU	0.637088	16.1767		MRPL18	0.129197	0.79719
OGFOD1	0.238573	3.8372		CHAC1	0.636912	95.8701		CNOT4	-0.06774	0.79712
CYB5R4	0.238398	10.1477		SIAH2	0.636777	30.1786		RAB40B	-0.14865	0.796614
EPN2	0.238335	3.49957		PTPDC1	0.636448	38.6128		CEL	-0.44731	0.79652
CNPY2	0.238201	2.4883		LINC01002	0.635997	29.7135		UNC13D	0.518886	0.796184
CPXM1	0.238106	62.536		DLGAP4	0.635357	23.0694		BEGAIN	0.60016	0.794926
HDLBP	0.2381	3.70957		P3H1	0.634985	12.5464		RPLP0	0.063389	0.794703
FAM53B	0.238068	19.2337		FRAT2	0.634885	300		STK26	0.150606	0.794074
MAPRE1	0.238062	7.88247		PPP2R5B	0.63459	7.17479		LSG1	0.0459	0.793419
PID1	0.238024	5.4257		RIPOR3	0.634112	76.0717		POLR2F	0.081492	0.793397
GATAD2B	0.237932	3.65262		L3HYPDH	0.633954	25.4888		LINC01534	-0.60007	0.793291
RAPH1	0.237571	2.54127		RHOQ	0.633745	6.60189		GPAA1P2	0.408489	0.792756
ITPKB	0.237538	12.0172		QPCT	0.633333	28.0462		ITGA8	-0.24297	0.792714
TMEM214	0.237523	4.53611		SDE2	0.633182	95.0848		ARMC8	-0.06194	0.7923
JMJD8	0.23735	5.25211		MAP7D1	0.632817	39.5819		SPACA6	0.212218	0.792157
KDM4A	0.237278	9.84439		RREB1	0.631946	25.5212		ACP3	0.301756	0.792008
YWHAZ	0.237243	3.0054		TBC1D10A	0.631627	10.7763		SCAMP1-AS1	0.181977	0.791631
CLCN5	0.237013	2.74096		ZC3HAV1	0.631497	1.73547		WRN	-0.10282	0.791626
CLCN7	0.23695	12.2392		DDX51	0.630682	17.0193		ZXDA	0.252431	0.791678
RPS3	0.236905	6.43235		IRF2BP2	0.630055	36.4045		HSD11B1L	-0.37186	0.791543
KARS1	0.236816	7.64628		TRIO	0.630028	130.604		SKP1	-0.10505	0.791466
FTO	0.23679	9.0966		KLF11	0.629824	21.7032		N4BP2	-0.14872	0.790714
TBL2	0.236674	12.4191		POMK	0.629692	30.3927		ZNF605	-0.10609	0.790734
CLPTM1	0.236668	7.35727		SLC3A2	0.629422	7.12906		TM9SF2	0.069085	0.790541
SRPRA	0.236664	1.58939		MTHFD2	0.629119	24.5811		TMEM258	0.131735	0.790577
SMNDC1	0.236623	2.23992		IFITM1	0.629022	12.051		AIFM1	-0.09388	0.790453
POLR3E	0.236593	2.23003		TGIF2	0.628638	31.2698		MOSPD1	0.122288	0.790373
LSM11	0.236518	2.30817		RPS7P11	0.628209	14.135		NPIPA5	0.413485	0.790259
AXIN1	0.23614	7.68786		LIMK2	0.627607	7.0827		COPS6	-0.0658	0.789825
OGFRL1	0.235966	3.52989		TTC7A	0.627124	26.8236		NTAQ1	0.134018	0.789799
TBC1D19	0.235949	5.2525		SPOCK1	0.626699	23.7303		ZNF580	0.10287	0.789808
HCCS	0.235812	7.76117		PRDM2	0.625885	32.1599		PSMD5	-0.0522	0.787862
EMSY	0.235432	5.86396		FKBP14	0.625853	89.0168		CCNL2	-0.04724	0.787783
NAT9	0.235268	3.16231		SHANK1	0.625481	17.9294		LINC01605	-0.57935	0.787689
CYP51A1	0.235147	6.26028		TWF2	0.625274	40.4068		PAK1IP1	0.109707	0.787645
STAG2	0.235139	5.08891		C2CD2L	0.62482	132.181		KLHL23	-0.29256	0.787585
FP565260.1	0.235021	5.13122		CASK	0.624717	3.45712		GPRIN1	-0.08661	0.78564
PLSCR3	0.234501	4.12273		DNAJC18	0.623956	24.78		THUMPD3-AS1	-0.15814	0.785373
SAMD8	0.234477	3.76527		CLDN23	0.623474	18.2345		C16orf91	-0.19297	0.785289
MAU2	0.234449	8.4577		ZSWIM6	0.623341	32.9957		AGFG1	0.086434	0.785193
RO60	0.234399	1.71848		LAP3	0.623096	6.60377		ARHGAP20	0.17005	0.784767
RPL6P27	0.234289	2.43317		EDEM1	0.622634	133.883		CLN5	-0.13737	0.784761
UTP18	0.234279	4.35749		PRKAB2	0.622383	36.3138		GTF2A1	-0.06998	0.784524
MRPL32	0.234267	2.76829		TET2	0.621364	2.00348		GPANK1	-0.10253	0.78442
MYCBP2	0.234131	8.24761		RBMS2	0.620486	2.10893		NR4A3	-0.25472	0.784366
MLF2	0.234037	1.51861		SIRPA	0.620227	95.3452		ZFP91-CNTF	-0.39647	0.784174
ITGB1P1	0.233944	12.0607		DNLZ	0.620221	10.5636		TP53I13	-0.15551	0.783613
EEF1D	0.233933	5.38804		CYTH1	0.620098	3.77787		ZNF324	-0.16947	0.783507
BFAR	0.233856	4.91517		HMGCS1	0.619005	73.2466		NCOA1	-0.06832	0.783276
TKT	0.233836	4.48307		CHPF2	0.618555	11.5336		SEPTIN2	0.060235	0.783276
LIX1L	0.233802	2.22989		ESRRA	0.61838	42.6189		KCTD13	0.185942	0.782937
ZNF26	0.233796	2.11378		NCOA3	0.618053	8.69456		NCOA2	-0.13473	0.782848
NSUN5	0.233743	2.19254		TAGLN	0.618047	27.3394		OPLAH	-0.16462	0.782419
SLC39A13	0.233573	5.19076		ZNF560	0.617664	4.16876		PPA2	-0.14506	0.782234
TOR1A	0.23354	12.3529		NRGN	0.61747	13.6444		SMARCAD1	0.081043	0.781977
WDR46	0.233375	2.07009		SAMD9L	0.617216	54.1057		ZNF565	0.232265	0.781993
TWNK	0.233329	11.9122		KLHL2	0.617126	8.3684		AHDC1	0.100724	0.781054
DEGS1	0.233319	5.32072		PKD1P6	0.61639	4.08294		ZNF613	-0.15951	0.780794
CTDSP1	0.233311	3.96388		MSN	0.616224	45.1821		NOTCH2NLB	0.181191	0.780702
PSMG3	0.233219	14.7938		REC8	0.615707	96.9608		RASSF8-AS1	-0.20635	0.780544
PAIP1	0.232678	10.952		P4HA1	0.615344	32.8358		ASB3	0.137228	0.779682
SETX	0.232643	4.02923		PLEKHF1	0.615013	19.6642		ZNF321P	-0.55167	0.779507
ABT1	0.232419	13.1521		PTPRJ	0.614934	6.80144		FAM53C	0.082656	0.779391
CDH13	0.232347	10.832		FUT4	0.614913	5.86413		FAXC	-0.28132	0.779054
CMTM6	0.232338	4.04948		NOD1	0.614887	24.5105		NRDE2	0.129897	0.779049
CNOT2	0.232331	10.3292		RAPGEF2	0.614745	13.2074		FZD5	-0.25109	0.778906
ENDOD1	0.232151	2.89256		ZNF583	0.614702	2.61975		PRPF38A	0.081839	0.778633
NEPRO	0.232139	9.4968		ZNF787	0.614399	48.8327		KLF14	-0.60765	0.778353
RDH11	0.232118	9.40969		AGPS	0.614144	85.1237		ZNF264	0.200281	0.778147
PHF20	0.231907	6.29173		FKBP11	0.613764	69.3094		SMO	-0.20021	0.777651
PLEKHM2	0.231877	5.71603		TRAPPC10	0.613546	31.5049		PCDHB13	0.428626	0.776229
TANC1	0.231852	3.4438		FCRLA	0.613081	102.031		PTGES3L-AARSD1	-0.68537	0.776212
POM121	0.231279	4.32762		ULBP2	0.612589	10.2026		LY6G5B	-0.14874	0.776018
MYO1D	0.231099	7.75661		MSX1	0.612536	3.85806		EME2	-0.20436	0.775719
TRAPPC12	0.231081	3.28344		UBALD2	0.612113	2.57051		TTLL11	0.169773	0.775708
MAPK7	0.230807	8.79492		NFKBIB	0.611586	24.6179		POLR2B	0.055468	0.775605
TRPC4AP	0.230767	5.38753		RGPD6	0.611463	68.6173		PCMT1	0.07083	0.775436
DAXX	0.2306	4.51319		LRCH1	0.611393	1.67898		SLC45A4	-0.18589	0.775226
DAZAP1	0.230484	24.2572		CEP170	0.610917	16.1292		MREG	0.338372	0.774546
MYBL2	0.230457	11.4298		TBC1D1	0.610899	40.9696		ITGA10	-0.34143	0.774369
PTEN	0.230369	6.03066		SSC5D	0.610839	115.632		SHROOM4	0.687575	0.774123
ERCC3	0.23033	3.15255		TLK2	0.610591	19.301		ZNF516	-0.08177	0.773171
SNX25	0.230276	1.5431		MIIP	0.610026	50.3479		TNIP2	0.070096	0.772798
AGAP2-AS1	0.229964	2.13942		ERFE	0.60936	15.6963		ERVK3-1	0.0988	0.771872
ZNF880	0.229897	4.51358		GSTO2	0.60757	15.6249		LINC02381	0.17907	0.771651
GNG5	0.229854	6.39998		GTF2E1	0.607403	10.6245		PRDM5	-0.1208	0.771517
RIOK1	0.229681	12.7942		CAPZB	0.607259	19.0337		NFIC	-0.05994	0.770985
DDX39A	0.229654	5.94716		NETO1	0.6072	50.5641		CNEP1R1	-0.14603	0.770753
FADD	0.229441	1.50961		E2F3	0.606874	6.11822		CAMK2N2	0.311901	0.769834
MLLT11	0.229365	12.0014		PDCD1LG2	0.606649	53.926		RER1	0.056175	0.769519
PSMD11	0.229352	7.65087		IL1R1	0.605108	43.3626		ADAM8	-0.46084	0.76927
SSR4	0.229141	8.27221		TANC2	0.605031	7.32912		HNRNPUL1	0.0539376	0.768779
SLC35C2	0.22885	10.1051		MYD88	0.605002	21.6402		MRRF	0.068241	0.768618
NFE2L1	0.228842	6.49496		RPL28	0.604936	10.7434		TRMT112	-0.0939	0.768213
NOC2L	0.228624	1.77752		ZFHX3	0.604226	65.1588		YIPF2	0.069752	0.767974
CCNL1	0.228611	6.75482		TP53RK	0.60382	20.952		TRIM36	0.331077	0.767807
WBP11	0.228399	4.99354		TLN2	0.60375	61.5937		OBSCN	-0.16188	0.766925
LMOD1	0.228377	3.5624		ID1	0.603735	3.83826		RPP40	0.253625	0.766888
IGBP1	0.228247	2.74081		FGFR3	0.603493	48.0921		MTPN	0.0381992	0.766397
ADNP2	0.228066	10.6271		PREP	0.603262	30.7649		MYL6B	-0.09354	0.766307
RPL24	0.227885	1.83629		ADAMTS6	0.602789	67.3094		CYP20A1	-0.08809	0.766187
TBC1D22B	0.227866	5.21302		TMEM241	0.602666	39.1189		RPL3P4	-0.66974	0.765931
UBL3	0.227765	21.2781		FOXK1	0.602614	40.5369		TPI1P2	-0.57065	0.765751
SUN2	0.227726	1.98296		NMNAT2	0.602537	48.0681		INPP5K	0.111413	0.765583
ZNF195	0.227718	2.59777		ATF4	0.602125	8.36021		PLEKHJ1	-0.14103	0.764432
COX10-AS1	0.227673	6.44045		CBLB	0.60208	85.7816		ZNF484	-0.16276	0.764135
CASP3	0.227672	10.2012		SPECC1	0.60202	9.67069		FNBP4	0.089552	0.763957
BCL6	0.227404	8.70995		CHRD	0.601219	50.7466		TRIM62	0.148562	0.763784
ARHGEF7	0.227268	1.77998		TBC1D8B	0.600112	10.7501		ITIH4	-0.36839	0.763302
MZT2A	0.227264	3.16397		MSMO1	0.599175	43.5677		SLC9B2	0.059584	0.762581
IFNAR2	0.227224	1.95949		CDYL	0.598952	25.6061		TCAF1	-0.10155	0.762514
SPOPL	0.227159	12.4077		MAP2K3	0.596516	13.7362		RPUSD2	-0.18689	0.762326
CSNK2A2	0.227058	2.02522		HS6ST1	0.59604	297.84		GPX8	-0.0334	0.761572
DNAJC24	0.226942	4.37329		GRK5	0.595759	113.592		NUDT21	-0.03621	0.761031
SEC16A	0.226928	3.46616		DUSP4	0.594835	4.22487		DGCR11	0.25501	0.760864
PDCD10	0.226921	6.91144		MTAP	0.594779	21.2292		PEX5	-0.10233	0.760829
ZSWIM8	0.226913	2.62755		MAP3K1	0.594338	44.9166		SNRPD2	0.123301	0.760667
RHBDD2	0.226861	5.84555		EMP1	0.594224	13.4599		RUNDC1	0.091164	0.760598
UAP1	0.226855	2.73651		FAM210A	0.594173	27.2106		NAGLU	-0.08776	0.759912
MFAP3	0.226674	8.44688		CDC42EP2	0.592559	195.66		FLG-AS1	-0.48919	0.759687
PTPRK	0.226656	2.61791		DLC1	0.592447	2.17932		CLDN15	-0.28972	0.759521
RPS15	0.2265	3.63538		ZNF93	0.592429	9.3097		PDCD2	-0.09991	0.758493
INTS1	0.22648	5.61097		LRRC59	0.59205	2.56139		PIGL	0.242336	0.758291
CCT2	0.226413	4.70521		KLHL5	0.592007	17.3213		GTDC1	0.095365	0.757754
PPP4R3A	0.226378	2.80556		CALB2	0.591596	72.9329		PLEKHH2	-0.25179	0.757225
RAB11B	0.226184	5.77871		GMPR	0.590804	123.965		PRUNE1	0.15745	0.755971
MKRN2	0.22596	5.3355		VEPH1	0.590309	9.82898		FLYWCH2	0.104307	0.755757
ARID5B	0.225871	10.2569		TDG	0.58994	300		NBPF20	-0.169	0.755254
UTP11	0.225591	16.8404		TEAD2	0.58985	23.8902		DONSON	-0.14949	0.753901
CTNNA1	0.225293	22.9384		BCAT1	0.589278	56.3266		MMP17	0.144891	0.753932
RPL34	0.225203	8.61844		ACOT1	0.589226	8.498		PDXDC2P-NPIPB14P	0.084782	0.753657
SMARCA4	0.22501	4.79449		ZNF175	0.588982	6.16507		PCSK5	0.22099	0.753611
GMEB2	0.225002	5.55068		LINC00632	0.588492	9.58693		DTD2	-0.13549	0.752479
SP2	0.224933	4.27277		XRN1	0.588373	4.17659		HSPA14	0.096478	0.752444
RNF25	0.224687	3.54044		PMM2	0.587813	4.85822		OAZ2	-0.09925	0.751272
MIR34AHG	0.224574	3.43811		CDH2	0.587453	23.1199		CCDC107	-0.10322	0.750502
ADA	0.224094	3.77095		FGF1	0.586621	10.8488		JCAD	0.103753	0.750528
DESI2	0.224039	8.34455		IFI44L	0.586553	24.5182		PCDHB5	-0.62128	0.750531
PPM1A	0.223989	3.98536		AKAP8	0.58655	77.67		ELP2	-0.04851	0.749916
RPLP2	0.223683	7.57652		CDK14	0.586472	8.30931		AGBL3	-0.74728	0.749874
QARS1	0.223671	5.9246		SLC36A4	0.585943	122.025		CDT1	-0.10685	0.748241
COP1	0.223629	12.5507		SLC26A10	0.5857	21.3206		GCN1	0.061802	0.748153
RNF187	0.223423	11.7462		ERN1	0.585049	11.9561		DBI	-0.0689	0.747796
CYCS	0.223401	8.62801		PLAAT4	0.585011	16.3013		GUSBP13	-0.53976	0.747643
PSMB3	0.223223	12.2596		TMCC2	0.584996	10.2182		MT2A	-0.17523	0.747003
GLRX3	0.223161	5.22672		FAM214B	0.584979	3.07924		ZNF443	-0.33775	0.746912
DPM2	0.223022	5.32674		IDI1	0.584299	21.2929		UBLCP1	-0.06387	0.746702
ASCC1	0.222958	8.55798		SHOX2	0.584018	23.0181		KPNA5	-0.21498	0.746477
C1R	0.222951	6.92428		TRIB3	0.583683	124.37		EEF1AKNMT	-0.05398	0.746155
RPL37	0.222521	3.84786		CRADD	0.583606	14.3752		IDS	-0.05126	0.746112
SLU7	0.222443	4.83226		LAMB1	0.583537	7.66105		ADGRF3	0.696029	0.744649
FLYWCH1	0.222422	5.18261		DNM1L	0.583284	5.40213		CST3	0.106841	0.744154
C1S	0.222258	4.87346		NUDCD1	0.583017	33.3847		BMS1P4-AGAP5	-0.37669	0.743905
SUPV3L1	0.221703	1.8207		MALSU1	0.582977	91.5787		TECR	0.09232	0.743604
TMEM167A	0.221623	23.0726		ZFAS1	0.582877	43.261		IL18BP	0.16115	0.742815
PPP6R3	0.221563	3.6785		ADAMTS3	0.582844	6.04152		R3HDM1	-0.03626	0.741811
REEP5	0.221459	3.583		ALDH1B1	0.582841	167.928		MRPL19	-0.10271	0.741622
NACC1	0.221352	4.60803		NHSL1	0.581905	16.9803		TIMM17B	-0.12102	0.741391
CD55	0.221347	4.43911		HYOU1	0.581336	8.3206		BCO2	-0.68453	0.741317
TMEM219	0.221312	3.47854		TCIM	0.58119	4.12143		ADGRB2	-0.14284	0.740979
RPUSD4	0.221158	2.52991		CADPS2	0.581074	11.1511		CDC40	-0.09034	0.740536
PRELID1	0.221052	4.72764		KTI12	0.581057	4.67679		ZNF410	0.081602	0.7401
STX2	0.221022	1.98531		SEC24D	0.580232	5.61317		BFSP1	-0.19628	0.739656
COG6	0.220937	16.0955		FUT8	0.579947	30.6634		CU633967.1	-0.30994	0.739636
TXNL1	0.22087	3.67927		WLS	0.579827	15.0847		ZNF223	-0.34183	0.73963
RSL1D1	0.220823	2.4682		SDF2L1	0.579332	2.51838		UQCRH	0.082955	0.739109
RBM7	0.220719	5.64599		SH3GLB1	0.579228	18.3493		CNOT10	-0.06141	0.73896
PSMB5	0.220501	3.23668		CMPK1	0.579213	50.3157		IMP3	0.166077	0.738904
DCAF10	0.220448	4.45888		C11orf95	0.579134	32.7252		TMEM256	-0.1139	0.738921
GOSR1	0.220444	12.4413		IER5L	0.579086	260.866		NLGN3	-1.52766	0.738187
SEC23B	0.219975	3.15054		ATG4D	0.578087	23.2401		THUMPD1	0.051133	0.738117
ZNF518B	0.21969	1.67672		TREX1	0.57717	7.08426		HASPIN	-0.1337	0.736542
TRDMT1	0.219682	8.75435		SATB1	0.577043	21.2324		MAP4K3	-0.05772	0.736363
CHD1L	0.219538	14.377		VOPP1	0.576824	18.8889		OXSM	-0.24447	0.736357
LSM12	0.219453	9.72786		GMIP	0.576589	28.0446		TMBIM1	0.052525	0.736146
SF1	0.2193	1.55901		PKD1P1	0.576552	54.9982		CCDC58	0.153598	0.735025
ACER3	0.21914	6.49777		RNF145	0.576028	42.9893		PLS1	-0.45737	0.734725
AMD1	0.219117	3.07868		ISY1-RAB43	0.575713	198.352		SMIM27	-0.30121	0.734442
TRAPPC6B	0.219041	3.95459		NR2F1	0.575367	2.85408		GTPBP3	-0.10192	0.733777
XPR1	0.219006	3.97988		COL3A1	0.574962	9.20515		NPIPA8	0.164455	0.732927
MMD	0.218992	2.58119		CARD9	0.574424	11.6739		FBLN7	-0.19751	0.732765
C12orf57	0.218977	4.15523		OLR1	0.574304	6.77216		XRCC4	0.129949	0.732459
OXA1L	0.218866	3.83442		SLC12A2	0.57377	8.96238		SRP14	-0.09339	0.731896
SARS1	0.218854	14.205		MID2	0.572601	13.9112		ADRA1B	0.695734	0.731734
LTBR	0.218794	6.0959		OAS3	0.572415	2.18626		KRCC1	0.093745	0.73151
MAN2B1	0.218676	5.64644		GRIA3	0.572356	4.95715		UBC	0.058799	0.731533
RAP1B	0.218503	2.34391		PRKG1	0.572318	16.8637		RP9	-0.12664	0.73131
DUS1L	0.218146	3.01173		ASAP1	0.572309	16.8324		SMIM39	0.21812	0.731338
ZDHHC18	0.218115	2.30362		SCARF2	0.572167	20.5479		DUSP18	-0.21788	0.731091
ZNF845	0.217961	1.56864		KLHL24	0.572014	21.2822		FAAP24	-0.21294	0.731116
CLN8	0.217793	5.37616		BBOF1	0.571955	60.8703		NUP85	0.0524156	0.731004
NCBP3	0.217647	4.08818		TUSC1	0.571544	4.88144		NPIPB2	-0.19584	0.730789
ATF2	0.217361	2.03131		ZBTB10	0.571301	27.7641		TATDN3	-0.12672	0.730221
ZNF212	0.217283	2.70917		SERINC2	0.571004	43.6202		BIN3	-0.06459	0.72987
PTOV1	0.217163	5.43098		CORO1A	0.570723	24.4826		ZXDB	-0.17345	0.72976
PSMB7	0.217138	4.79727		GAREM2	0.570716	16.5032		KCTD1	0.107773	0.729494
CCDC149	0.216984	10.5696		PGAM1	0.570529	19.0366		LASTR	0.415129	0.729449
ABCC1	0.216905	4.58102		RNF114	0.570528	4.85679		RAB28	0.106074	0.729522
COPE	0.216894	10.6817		RAP1A	0.570462	103.691		ZNF876P	-0.85836	0.729463
FBXW11	0.216465	7.9785		ARF4	0.568794	58.6605		LPCAT3	0.11051	0.729395
DNAJC2	0.216389	2.53389		FBN1	0.567452	3.49166		SMPD4BP	0.097865	0.729302
ALG2	0.216368	4.88175		TCP11L2	0.567235	4.3726		PLP2	-0.04772	0.728507
SLC39A7	0.216241	1.79594		NECTIN2	0.567192	12.6938		MT-CO1	-0.0928	0.728034
PCDHGB4	0.216127	1.87687		ZNF827	0.566929	2.32956		NFYA	-0.08738	0.727841
MVD	0.2159	7.15917		PPME1	0.566521	22.4746		PINX1	0.137032	0.727196
APEX1	0.215869	2.07513		CGAS	0.566397	36.2489		COMMD2	0.083143	0.726727
PSME1	0.215754	3.75286		PPP1R15A	0.566253	48.3303		ACAP3	-0.15571	0.726464
ZNF207	0.21575	14.0863		ARL15	0.565786	110.616		IL27RA	-0.14511	0.726305
PLRG1	0.21562	3.75468		TNFAIP1	0.565613	14.6744		ATP8A1	-0.56597	0.726164
BBX	0.215558	10.0648		TANK	0.564924	11.6036		EXPH5	-0.39784	0.726078
FGF2	0.215544	2.13512		HSPBAP1	0.564847	2.7418		SNAPC4	0.116156	0.72602
TRIR	0.21546	6.40579		ZNRF2	0.564513	48.1855		ENTPD3-AS1	-0.56528	0.725723
SCAMP2	0.215432	9.00085		AGAP3	0.563772	49.6445		NDUFA1	-0.12648	0.725286
NOL7	0.215233	5.65325		PPFIA3	0.563737	40.2775		FAM171A2	0.318822	0.725064
DCAF5	0.215106	9.57988		MAPK6	0.563522	19.0795		RALGAPB	-0.07876	0.724936
COPB2	0.215099	51.9413		COQ10B	0.563059	37.79		ARMH4	-0.17144	0.724721
PPIB	0.215032	2.95524		ANKLE2	0.562961	10.2861		LINC00921	0.665753	0.724335
SECISBP2	0.214923	3.32757		MFGE8	0.562464	8.54964		CLDN4	-0.44354	0.72425
CIAPIN1	0.214896	28.809		TSPAN14	0.561947	5.64069		PTCH1	0.134557	0.723056
STAU1	0.2147	4.5272		EPC2	0.561803	7.68515		PSMD9	0.067626	0.722825
PHF20L1	0.214668	3.69431		DUSP23	0.561047	9.35783		LINC01089	-0.1885	0.722761
ERI3	0.214609	25.3316		SELENOI	0.5606	51.3301		HOTAIRM1	0.376001	0.722302
TNC	0.214597	2.93885		FNDC3A	0.560207	37.4503		MED24	0.065342	0.721962
MON1A	0.21453	6.19173		NDEL1	0.56007	10.1787		RXYLT1	-0.15699	0.721939
KMT5B	0.214441	14.4873		SLC35F6	0.560048	20.8681		PDS5A	0.063612	0.72136
TRIP10	0.214023	3.5438		PUM3	0.56004	2.04121		PGP	0.133236	0.721439
SYAP1	0.214015	6.59582		VPS37C	0.559959	118.923		TEDC1	-0.1281	0.72137
PPP1R12A	0.213984	3.50788		IGFBP7	0.559747	31.6948		PCDHGA3	0.218083	0.721314
IER3IP1	0.213907	1.5764		AIFM2	0.559695	63.1832		ZNF296	0.322463	0.720724
PLEKHM3	0.213846	4.7188		ECSIT	0.558894	25.9799		CDK2	-0.03922	0.72059
TRIM65	0.213822	2.48042		BAG1	0.558499	4.24286		TOP3B	0.115853	0.720306
SIX5	0.213658	1.80395		UBE2J1	0.557734	19.6441		CNN3-DT	0.214987	0.719683
SBNO2	0.21355	7.68758		PGM3	0.557378	4.79032		MIER3	0.093097	0.718541
UBQLN1	0.213528	13.6155		CTH	0.556465	41.7274		RPGRIP1L	-0.09176	0.718192
HECTD3	0.213469	3.70737		GLI3	0.556185	6.85552		ZNF785	-0.161	0.718156
ARID4B	0.213464	4.20238		NOP2	0.556104	7.82558		LINC01409	0.45436	0.717902
ZDHHC17	0.213284	2.31684		CUX1	0.555119	29.2372		CLASP1	-0.05665	0.717766
WIZ	0.213278	6.85588		BCAR3	0.554379	21.3577		QTRT1	0.097931	0.717437
CRCP	0.213144	6.38607		MICALL1	0.554198	7.99013		ZNF280D	-0.10921	0.717241
DNPEP	0.213144	7.4579		SCD5	0.554193	26.0878		RPL21	0.090822	0.716986
SGCD	0.21301	19.5359		SLC16A6	0.553401	38.5405		PI4KAP2	0.097382	0.71655
MAP4	0.212979	8.31508		UBE2E1	0.552556	39.717		CTU1	0.356801	0.716449
UTP14A	0.212496	6.09572		L3MBTL3	0.552135	5.83987		POLR2A	0.048008	0.716292
MTA2	0.212416	8.0052		SAMD1	0.55174	11.397		DGUOK	-0.07251	0.715942
VDAC1	0.21241	4.66802		KCNIP3	0.551661	13.4417		KDM4D	-0.29304	0.715775
SRSF3	0.212388	2.5137		EDIL3	0.551422	11.307		RPL22L1	-0.12775	0.715735
ATP9A	0.212344	1.8856		OTUD4	0.551352	34.5283		LTB4R2	0.328584	0.715239
INO80D	0.212087	4.5708		NUMBL	0.55067	13.973		SNRNP70	0.09353	0.7152
MRPL12	0.212032	3.2753		ABTB2	0.549696	24.1319		MIPOL1	-0.15502	0.715066
RPL5	0.211868	3.45956		MID1IP1	0.549323	1.61045		SDHC	-0.07031	0.714037
BMPR1A	0.211741	2.17365		DHX58	0.548823	4.90986		ZNF521	-0.13968	0.714022
RAD54L2	0.211604	8.28481		ADAR	0.54881	34.7788		RHBDD3	-0.15966	0.71379
ZFP36L1	0.21151	8.3747		C6orf132	0.548455	27.1806		BZW1	-0.0893	0.713672
TMOD3	0.211432	2.7417		BBC3	0.548434	32.2814		INSC	1.05362	0.713131
GPATCH3	0.211129	2.01177		LATS2	0.548381	15.8736		PLGLB1	0.716293	0.713095
COQ4	0.211051	10.525		ULBP3	0.548125	13.3826		RBPMS	0.09068	0.71256
BIRC2	0.210953	1.66564		ERGIC1	0.546147	3.477		C5orf51	0.083272	0.712257
LUC7L	0.210521	2.4219		MAP3K11	0.545669	44.6879		DMTF1	0.103025	0.712096
ZNF143	0.210375	7.58953		MSANTD3	0.545489	9.27885		DNHD1	0.230515	0.711587
PRPF19	0.210298	3.6066		ANAPC1P2	0.544847	2.05486		RPS3AP5	0.457154	0.71141
MRPS6	0.209883	5.33786		MOV10L1	0.544714	33.9495		SST	0.279784	0.711208
MEMO1	0.209826	3.03811		MACO1	0.54462	2.31972		PTGES2	0.08611	0.711065
TBX2	0.209676	3.78201		NCKAP5L	0.544503	251.4		SH3D21	0.198122	0.710941
FUBP3	0.209593	1.50368		PATL1	0.544171	9.92615		LAT2	-0.62499	0.710849
NHEJ1	0.209522	5.4133		HIVEP1	0.544111	58.8621		UBQLN4	-0.06898	0.710812
RAC1	0.209215	3.39376		UBE2O	0.543589	9.2788		ADAMTS7	-0.13895	0.710539
EIF2S3	0.209186	3.81024		FAM117A	0.542094	1.70237		APRT	-0.1003	0.710548
RPS15A	0.20907	1.75053		BAZ2A	0.542081	17.8657		SUZ12P1	-0.32682	0.710527
DACT3	0.209002	6.92034		NFKBIE	0.541924	7.38961		NMT1	-0.03196	0.709274
PPP1CA	0.20881	14.7007		CHRNB1	0.541235	26.2506		GGACT	-0.24234	0.708151
TMF1	0.208211	3.19862		NFKB1	0.540584	16.1348		CCDC163	-0.38122	0.707997
RPL27A	0.208079	3.44911		SPATA2L	0.540505	12.1876		DBF4P1	-0.51493	0.707964
CTDNEP1	0.207958	3.20318		GOLIM4	0.540209	45.8393		TCTEX1D1	-0.58257	0.707542
TAF7	0.207732	3.41662		LGALS3BP	0.540012	6.98887		FLJ37453	-0.46677	0.706772
RPLP1	0.207635	2.45336		GATAD2A	0.539932	24.5564		C1orf50	-0.19379	0.706671
NECAB3	0.20762	8.57298		SGF29	0.539692	19.0888		ZDHHC13	-0.12665	0.706703
SMG7	0.207321	5.22192		EXTL1	0.539364	9.59575		NGDN	0.071761	0.705838
HNRNPK	0.20728	3.60267		TMOD2	0.538758	12.468		ZBED6CL	-0.45009	0.705742
ZNF384	0.207239	10.5127		ISL2	0.538302	20.306		CHCHD3	0.071887	0.705651
RRP1B	0.207228	4.15999		ABI1	0.53829	19.0215		PSMB6	0.082588	0.705385
ENTPD1-AS1	0.207184	7.75705		TTC39B	0.537749	4.3966		APOC1	-0.41543	0.705224
IRF9	0.20706	9.55667		TENT2	0.537714	68.8401		LINC00963	0.065714	0.704579
TMEM127	0.207038	1.6606		MMP16	0.537201	13.8788		NASP	-0.06718	0.704312
FCRLB	0.206922	3.25663		DGKH	0.537169	19.153		LEO1	0.074898	0.704038
RPS9	0.20681	2.83593		SELENOS	0.53716	29.8212		SNRPG	-0.05444	0.703916
URB2	0.20664	1.77603		EMILIN1	0.536769	48.2478		SPTY2D1	0.098033	0.703772
NSUN3	0.206577	5.44944		DGKD	0.53631	4.68403		GINM1	0.063478	0.703553
NADK	0.206285	5.33449		NTM	0.536304	12.5365		UGDH-AS1	-0.37035	0.703243
PHF12	0.206107	3.64283		SLC4A7	0.536021	11.294		RBX1	0.127594	0.703148
NPRL3	0.20579	1.65811		BYSL	0.5357	3.62391		AGAP4	-0.16468	0.703018
ASMTL	0.20575	5.74271		BMT2	0.535512	25.1892		LINC00667	-0.06205	0.702818
ANKRD50	0.205512	1.80554		PRMT1	0.535506	36.9941		XPO6	0.024746	0.702756
USPL1	0.205425	1.56598		ING1	0.535239	19.4394		SMIM10L2B	0.609553	0.702346
GALK2	0.20541	10.9024		DAAM2	0.535093	18.0499		SRSF6	-0.04988	0.702348
TXNDC5	0.205207	3.25832		RCN3	0.534977	25.0559		RTL8A	0.062405	0.701963
RPS18	0.205199	3.93177		DOCK10	0.53467	21.6238		CDR2	0.077524	0.701684
PPP1R2	0.205192	3.05843		B4GALNT1	0.534495	15.4615		PLXNA4	0.667834	0.700626
EVI5	0.205013	6.82951		MED15	0.534386	93.6775		TANGO2	0.10044	0.700082
RPL14	0.204904	13.3293		S100A3	0.534184	40.9006		TDO2	0.724719	0.699394
PSMD13	0.204798	4.93836		FRMD3	0.53414	6.52797		TMEM9	0.077418	0.699178
TMED2	0.204772	3.52275		MIR22HG	0.533274	7.70117		FBXW9	0.244155	0.698855
NFE2L2	0.204707	6.62624		SLC37A3	0.533079	20.045		C11orf52	-0.73468	0.69718
ATP6V1E1	0.204611	7.68251		KCTD11	0.533031	70.6845		ATP5ME	-0.08338	0.696988
RRN3	0.20454	3.48468		PHACTR4	0.532624	21.5902		HROB	-0.12127	0.696438
PTP4A1	0.204489	3.55154		SALL1	0.532418	43.7475		DPF2	-0.07155	0.695516
TYK2	0.204421	1.86559		TBC1D25	0.532385	9.5392		NENF	-0.1091	0.695473
TRIT1	0.204131	5.01589		IL1RAP	0.532003	19.8693		ANKRA2	-0.18949	0.695068
RNPS1	0.204056	1.69316		DENND5A	0.531094	43.6514		CHAF1A	-0.05206	0.694582
CBFA2T2	0.204051	3.59858		SLC30A7	0.531087	14.7613		FRG1GP	0.487993	0.694564
MTX1	0.203874	4.7699		MED13	0.530925	12.6209		RHOQP1	-0.38314	0.694495
DOCK5	0.203217	1.78454		C3orf70	0.530131	113.448		WBP4	-0.08611	0.694434
MED8	0.202975	1.6421		ACTR3	0.529689	1.8671		RILP	-0.18373	0.694306
INO80B	0.202692	3.71945		IGF2BP2	0.529429	37.9946		CENPQ	-0.20168	0.694192
MT-ND2	0.202645	21.2453		HLA-B	0.529395	206.357		ELMO3	0.398728	0.69394
FAM168B	0.20239	2.38267		GNA13	0.529261	50.1608		RBBP6	0.067689	0.693473
ZGPAT	0.202362	2.43496		PYROXD1	0.529201	12.0673		PCDHGA6	0.258457	0.692404
ARHGAP1	0.202341	5.4429		C18orf25	0.52915	40.1631		DIO2	0.101441	0.691169
ST3GAL4	0.202026	9.23714		RNF216	0.528974	32.2705		CLEC16A	0.074287	0.690539
MFSD14B	0.202	2.86379		MTMR3	0.528799	42.5415		REV1	-0.0721	0.690038
QSOX2	0.201968	3.18012		RBM3	0.5287	69.1327		CCL26	0.327695	0.689432
LONP1	0.2016	2.67081		SLC1A4	0.528628	4.6186		GCDH	-0.13412	0.689344
GMPPA	0.201527	1.78963		CHRNA5	0.52802	14.9421		LAS1L	-0.04467	0.689313
CCSAP	0.201449	6.66945		ALKBH5	0.527646	36.4511		GPX3	-0.25604	0.688951
RPL7L1	0.2014	1.91039		GARS1	0.527154	21.0704		SETBP1	-0.09039	0.688886
CCDC130	0.201373	3.39136		USP9X	0.527049	55.227		APPBP2	0.0590795	0.688505
CLASRP	0.201251	10.1058		RRP12	0.526994	18.9185		VPS72	-0.05962	0.687905
EIF4G1	0.201138	5.03073		AREL1	0.526766	23.0108		CPXM2	-0.25329	0.687858
DHX38	0.200938	3.63203		ZNF622	0.526578	32.47		KYAT3	-0.12984	0.687824
OSBPL11	0.20077	4.00064		DTX3L	0.526312	22.1182		ORC1	0.072782	0.687696
SART1	0.20042	5.25067		NID1	0.526251	9.50863		HMSD	-0.42991	0.687496
NUP62	0.200331	4.41894		CCDC126	0.526029	8.22787		RPS14	0.101406	0.687386
BCKDK	0.200311	3.33392		BOP1	0.526005	46.2158		KLHL35	0.576287	0.686645
FAS	0.200255	4.87803		CNN2	0.525939	12.0226		TMEM138	-0.11321	0.68664
DRG1	0.200172	1.90311		SPRYD7	0.525801	1.56622		PSMC1	0.059529	0.685974
MIA2	0.200129	9.64774		FAM83G	0.525605	79.4413		MORF4L1	0.063411	0.6858
SEPTIN9	0.200127	3.00274		TRIM8	0.524994	9.16025		ZNF662	-0.17351	0.685699
MAD2L1BP	0.200076	1.73712		LRRC8A	0.524984	14.6041		HDAC1	0.047282	0.685565
ROMO1	0.199983	3.6286		BTG3	0.524826	79.2352		ALKBH7	0.267591	0.685402
CHKB	0.199974	6.13021		BAK1	0.524215	15.8493		NUTM2A	-0.63827	0.684955
NOP9	0.199965	6.32144		SNX4	0.524068	21.5403		LACC1	-0.10237	0.68375
EFHD2	0.199939	3.08441		KRBA1	0.523919	40.2735		CCDC96	-0.20139	0.683708
PSMB4	0.199827	5.59099		CSRP1	0.523558	57.0455		TMEM86B	0.322913	0.683668
FBXO11	0.199789	1.97302		RARA	0.523256	14.6056		DDX5	-0.06957	0.683527
ARID3A	0.199589	5.67337		TEN1-CDK3	0.523015	99.981		DNA2	-0.12688	0.683453
TBX18	0.199403	3.50127		FZD6	0.522929	48.1656		TRAK2	0.0538246	0.683208
FBXL12	0.199306	6.87408		CXCL3	0.522601	11.653		TDP2	-0.09254	0.682975
RPL17	0.199233	3.80504		FAM207A	0.522369	21.395		POLR2M	-0.08532	0.682331
SNX18	0.199227	2.15628		SLC9A1	0.52231	20.3014		SUPT20H	0.036806	0.682202
EIF3G	0.199227	13.0019		CCDC57	0.522262	77.6267		ACTG2	0.230997	0.681998
SUPT6H	0.199176	7.89513		IQSEC1	0.521925	17.3121		TUBD1	0.239601	0.681777
TMEM33	0.199055	2.71025		NBL1	0.521835	9.72328		ZNF713	-0.25045	0.681671
AVL9	0.199003	4.37703		WIPI1	0.521811	3.02243		MACROH2A2	0.116606	0.680861
UBA1	0.198502	3.01483		KBTBD2	0.521744	9.75355		NEDD4	0.075434	0.680199
ARAF	0.198317	4.1492		CREB3L2	0.520715	63.8942		PRDX5	-0.05881	0.680163
CERCAM	0.198194	2.68218		SEC13	0.520674	8.2182		UMAD1	-0.21221	0.679465
HDAC7	0.198156	9.72483		DYNLT1	0.520493	89.3616		ZNF460	0.317054	0.679111
EIF3K	0.198038	3.24802		WDR91	0.519824	48.6867		C18orf21	0.097209	0.678544
SDHB	0.197687	5.77869		PRKCE	0.519372	8.35123		CWF19L1	-0.10238	0.678399
PHB2	0.197447	2.82566		ABR	0.519255	12.9624		LINC01730	-0.42825	0.67782
MOB2	0.197362	9.53489		PRKY	0.518412	7.17738		B3GLCT	0.062528	0.677173
RPL31	0.197306	3.68416		PORCN	0.518179	4.82761		TMEM128	-0.19425	0.677065
PSMA7	0.197286	3.62429		ADRB2	0.518106	19.5511		HULC	-0.56281	0.677008
IKBIP	0.197119	3.20349		ZNF274	0.517608	21.8645		RBM19	-0.04365	0.676331
RNF34	0.197088	3.40451		TRIM14	0.517564	51.3405		GNPTG	-0.07815	0.676117
MORC2	0.197029	1.56787		RHOBTB1	0.51731	27.9756		PLGRKT	-0.13888	0.675937
MRTFB	0.196931	6.16686		SHMT2	0.517132	21.0969		NPHP4	0.115095	0.675698
FXYD5	0.196769	1.65395		VCL	0.516918	21.6281		UCKL1	-0.10102	0.67568
DAPK2	0.196639	3.59936		TPST1	0.516896	3.82862		SDAD1P1	-0.26143	0.675044
TNS2	0.19638	16.8633		SAMD11	0.516823	9.02023		EPM2A	-0.13371	0.674843
RAF1	0.196254	4.81783		SEPTIN5	0.516738	9.05549		PBX2	0.04499	0.674118
SLC25A44	0.196006	3.40282		RPS26P6	0.516666	32.8287		LBHD1	-0.20207	0.673232
RPS2	0.195977	1.71961		GTF2B	0.516496	32.1947		CUL7	-0.04442	0.672949
BCAP29	0.195693	4.71989		GOLT1B	0.516331	16.3882		GNL1	-0.08163	0.672948
MT-CO2	0.195646	2.18181		YWHAG	0.516276	6.73103		NSL1	-0.10334	0.672746
ARFRP1	0.195585	4.46406		HGS	0.516261	22.7184		SFRP4	0.413507	0.672382
FAU	0.195532	2.15529		ALG11	0.516034	20.7095		C5orf22	0.05592	0.672268
NDUFA11	0.195511	6.35966		FBRS	0.515882	12.9667		GGA3	-0.05125	0.672293
UBR5	0.19515	5.94611		PITPNM3	0.515445	42.2229		TRPM4	-0.0946	0.671409
CDK12	0.195097	5.03838		PRRX2	0.515262	55.4895		SAP30BP	0.070314	0.670827
CDC27	0.195024	4.00077		SYNM	0.514746	1.66518		SCRIB	-0.09649	0.670718
RPL32	0.194888	6.91281		QKI	0.514287	7.27724		Z84488.1	1.64025	0.6697
CCDC124	0.194871	1.72576		TAPBP	0.514087	10.0754		CLOCK	-0.06504	0.669353
CDC37	0.194865	2.37645		NOC4L	0.514075	9.58974		CRLF3	0.074278	0.66933
C1GALT1C1	0.194505	2.59669		ZNF668	0.513362	7.03442		WDR77	-0.05374	0.668755
IER2	0.194252	3.42362		RCAN1	0.513357	35.9453		UNC13A	-0.40875	0.668503
NECAP2	0.194219	13.3433		RLF	0.513164	1.81875		SPAG1	-0.18304	0.668223
RPN2	0.19418	4.52124		IQCJ-SCHIP1	0.513162	7.93583		FAM13A	-0.06816	0.668074
ELN	0.19415	1.92083		SLC6A6	0.513125	29.1867		PYCARD	0.179141	0.667602
TSPAN6	0.193977	3.62308		GOLPH3	0.512939	1.56498		MRPL27	0.091346	0.667287
C9orf64	0.193864	1.93383		LTK	0.512593	9.79336		ZNF765	0.151273	0.667129
IRGQ	0.193785	3.02917		RPUSD1	0.51241	34.1254		NRF1	-0.14777	0.666833
CNOT11	0.193762	2.64338		PPAN	0.512373	2.32647		TBC1D3B	-0.3217	0.666859
KANSL1L	0.193721	5.80643		AGRN	0.512154	2.77087		SNX19	-0.06061	0.666396
MTRF1L	0.193707	3.98644		INTS6L	0.512029	21.5068		GUCA1B	-0.45961	0.665987
CSTF2	0.193527	8.23439		TBX15	0.512	15.6985		MRPL45	-0.07193	0.665699
STC2	0.19333	11.4046		MEX3A	0.511953	48.9441		GCAT	-0.15668	0.665502
LOXL2	0.19318	4.47539		TMEM208	0.510683	32.2532		XRCC5	-0.06296	0.665443
PRCC	0.192941	8.52928		SKI	0.509796	70.6707		PIGH	-0.13556	0.665353
FAM160B1	0.192727	2.40836		CDK3	0.509236	29.9827		SFT2D1	0.133505	0.664784
AKT1S1	0.192517	4.2705		KLHL21	0.509033	9.65285		CUL2	0.079107	0.664501
CENPB	0.192352	3.07848		RASA2	0.508401	1.72868		FAM225A	-1.20811	0.664316
AMPD3	0.192305	19.8476		HPSE2	0.508394	43.9461		PCDHGB6	0.182067	0.663501
NARS1	0.192226	2.29567		CDKN2A	0.507726	46.2561		TMEM54	0.142257	0.663314
RAVER1	0.191995	4.91427		FCHSD2	0.507138	67.0487		OSBPL8	0.0582194	0.662635
ADPRS	0.191971	2.97335		PPRC1	0.506935	5.26488		MVB12A	0.121079	0.662571
ASPSCR1	0.191949	5.50848		PPP1R18	0.506894	15.4659		OS9	0.043118	0.662256
STRN3	0.19185	2.27736		COPA	0.506557	18.878		CDC45	0.065594	0.661487
RPS29	0.191746	3.55871		PHLDA1	0.506429	33.278		TIMM23	0.073658	0.661473
FBL	0.191676	4.55343		PSME2	0.506298	23.9655		AAK1	0.094024	0.661355
ARL8B	0.191488	10.6612		MIER2	0.50625	17.6103		RAB3GAP1	-0.05648	0.661181
ZNF532	0.191442	5.81178		GIMAP2	0.506036	71.0098		ZNF317	0.128969	0.660927
PRKCD	0.191283	2.73709		LUZP1	0.504697	27.3405		PCDHB14	-0.25316	0.659776
ELOB	0.191279	2.06725		WASHC4	0.504065	25.2237		FARSB	-0.05785	0.659612
GAS2L1	0.191261	7.67162		GALNT10	0.503613	9.70647		R3HDM2	-0.08928	0.659125
CHMP4B	0.191081	3.98839		FP565260.6	0.503595	4.61974		STX7	-0.04284	0.658665
DDX56	0.190899	1.65087		RNF31	0.503498	18.1086		GNB3	-0.10162	0.658412
PLAC9	0.190721	1.77071		PFDN2	0.503197	36.8652		MT-ATP6	0.0482161	0.657542
PCBP3	0.190602	5.199		MFAP4	0.502752	5.03246		PGLS	0.083756	0.657358
RNF111	0.190496	1.7993		ZNF609	0.502631	44.886		ZNF251	0.114999	0.657287
HSPBP1	0.190455	1.93198		KRAS	0.502322	17.5812		THAP2	0.242161	0.657076
DENND4B	0.190191	1.59611		XIAP	0.50202	16.0693		THY1	-0.03774	0.656777
PCDHGB5	0.190161	2.31404		ARSJ	0.500714	5.53294		OPA1	-0.06056	0.656644
ZBTB24	0.190088	4.11462		TAX1BP3	0.500553	6.99393		HDGFL2	-0.09293	0.656076
PUM1	0.190059	5.2651		MYDGF	0.500288	3.84241		ZZZ3	-0.05837	0.655694
SMG5	0.189739	8.04432		KLHL26	0.500102	45.6551		GOLGA6L10	-0.33261	0.655603
PIP4K2A	0.189718	5.43898		IFI30	-0.50025	53.2565		ZNF731P	-0.12128	0.655639
CCDC59	0.189645	8.27965		KIAA0930	-0.50084	8.23776		MFN1	0.058895	0.654921
RTCA	0.189257	1.89094		SNPH	-0.50095	6.45484		GOLGA8H	-0.60071	0.654495
TSPO	0.189249	9.2684		IFRD1	-0.50102	6.24532		C12orf73	0.161876	0.653491
TMEM248	0.189201	17.8292		IRAG1	-0.50109	4.43046		MRPL48	0.084383	0.65314
WDR26	0.189078	3.77764		DUSP16	-0.50117	11.0108		B3GALT5	-1.46355	0.652817
SMAD5	0.188745	3.23071		CAB39L	-0.50131	44.2127		ERP44	0.0599702	0.652599
MYO5A	0.188634	3.39049		BLOC1S2	-0.50154	2.21372		TBCC	0.108232	0.651892
NACA	0.188621	5.6272		ADPRM	-0.50173	37.1985		DUS4L	-0.1524	0.651703
MAPK1IP1L	0.188621	4.02522		CNP	-0.50184	2.13312		PDZD4	0.469528	0.651576
POLR3C	0.188594	2.1607			-0.50189	13.7437		RIC8B	0.107911	0.650771
TSSC4	0.18859	7.40308		SLC38A2	-0.50225	3.62213		CLCN3	-0.04801	0.650365
RPL19	0.188562	2.27538		NIPAL2	-0.50238	30.0303		SMAD9	0.07619	0.650349
TOMM40L	0.188532	12.1374		FAIM	-0.50258	6.07399		HNRNPA1P35	0.206347	0.649701
DKC1	0.188515	2.79865		PPCDC	-0.50265	8.20436		CALCRL	-0.4732	0.649508
ZNF300	0.188374	6.13195		PRDM11	-0.50277	4.56376		GFRA1	-0.05279	0.649546
RBM17	0.18837	2.75423		SRR	-0.5032	2.05648		RAB29	-0.07991	0.648976
SEC24B	0.188335	3.84302		TGFBR2	-0.50322	4.02487		TICAM2	0.177339	0.648379
DRG2	0.188217	2.24673		LYSMD4	-0.50349	2.82426		BCL9	-0.11935	0.646847
PLEKHH3	0.188205	3.60479		NDC80	-0.50375	9.62364		LINC00863	-0.15566	0.646819
RPS6	0.188181	1.8116		LIPT1	-0.5041	9.67064		MICOS10-NBL1	1.86792	0.64641
SHKBP1	0.188069	1.68346		KCTD18	-0.50413	2.21982		SNRPF	-0.13038	0.645422
SPRTN	0.187912	3.78241		ZNF100	-0.50414	4.03683		PCCA	0.094637	0.645295
RINT1	0.187904	3.75762		TMEM97	-0.50445	46.5764		RHEBP1	0.438952	0.644856
PRKD3	0.187805	7.75221		ZNF607	-0.50465	59.438		GLYCTK	0.25097	0.644702
MDH2	0.187729	2.25868		CRNDE	-0.5047	4.80289		LRRC56	-0.39673	0.644666
H1-10	0.18768	9.25677		MFAP5	-0.50487	1.73912		STAT5A	0.069563	0.644284
OSBPL9	0.187629	3.51313		NEIL1	-0.505	2.44493		HTATSF1P2	-0.33786	0.643932
SETD1A	0.187271	3.78346		BPHL	-0.50522	51.8831		N4BP2L1	-0.29011	0.643926
MTMR6	0.187221	4.45196		ZNF425	-0.50621	5.27478		MTFR1L	-0.05347	0.643516
DYRK1A	0.187069	11.5044		CEP97	-0.50685	2.61556		KDM3B	-0.0426	0.643466
GPI	0.186963	2.3868		QDPR	-0.50704	3.63256		C12orf45	0.180942	0.643356
SLC11A2	0.186744	1.64983		FBXL19-AS1	-0.50734	8.50415		SCARA3	-0.05662	0.643384
RPL23A	0.186679	9.15111		GPAT2	-0.50754	7.55766		ATXN7L1	-0.09411	0.642312
WDR45B	0.18661	4.09108		SNHG1	-0.50755	7.44462		RHOF	-0.15405	0.641658
PPP3CA	0.18626	7.11019		CKAP2L	-0.50763	35.4416		NPM3	-0.08646	0.641432
KAT6A	0.1862	5.63133		ANOS1	-0.50771	25.5854		DNAI3	-0.30208	0.640938
DIMT1	0.186046	5.00031		ST20	-0.50791	5.5262		NPAT	0.060224	0.640343
RPS8	0.185868	7.87403		TMEM79	-0.50807	8.33056		CCNY	0.089052	0.64008
SLC25A3	0.185829	1.92816		PARP1	-0.5083	11.5676		RAB6B	0.317381	0.640034
ATP6V0C	0.185824	2.26108		MYL5	-0.50857	21.1875		H1-9P	0.43699	0.639987
CDK13	0.185769	3.75385		RPL13P5	-0.50861	3.29265		ZNF433	-0.32575	0.639948
SRI	0.185569	7.37968		CYP27A1	-0.50873	27.315		DDX11L2	-0.18344	0.639844
SGTA	0.185346	1.55165		IPP	-0.50884	31.9499		ZC3H18	0.056	0.639839
TMEM223	0.185343	3.42666		ACOT13	-0.50958	2.3199		UNC45A	-0.04221	0.639765
EXTL3	0.184905	3.94375		BLM	-0.51001	10.4731		MRPL41	0.167829	0.639596
RAD23A	0.184878	2.86928		DHFR	-0.51065	42.0669		RPF1	0.107186	0.639516
EYA3	0.184775	8.48511		SNX21	-0.51109	11.8586		THAP7	-0.08831	0.63913
EIF4G3	0.184743	2.70044		TNFAIP8L1	-0.51125	8.17974		MAP6D1	-0.7052	0.638984
MMADHC	0.184705	5.6402		PM20D2	-0.51141	24.3801		RPS3A	0.067958	0.637647
SEC23IP	0.18433	12.1102		PLPBP	-0.51163	8.23096		SNRPA1P1	0.235821	0.637532
PSMF1	0.184319	6.537		TMEM192	-0.51178	7.73855		HVCN1	-0.18277	0.63742
ARHGEF11	0.184251	9.01684		SDHAF3	-0.51283	10.0909		JAGN1	0.105975	0.636675
SP3	0.183854	5.30964		LDB2	-0.51297	17.9479		PKD1P5	0.164767	0.636476
CAP2	0.183783	13.9639		GLT8D2	-0.51315	23.7248		FAM3C	0.069422	0.636247
PARVA	0.183474	4.89268		GLRB	-0.51316	2.77466		CYP2D7	-0.46088	0.636121
ZBTB11	0.183433	25.0933		CENPM	-0.51317	2.52571		A2M	-0.16162	0.635948
CCT7	0.183318	1.842		LRP11	-0.51417	27.882		SESTD1	0.054667	0.635965
NXT1	0.183301	3.99245		FN3KRP	-0.51451	5.66879		FKBP1B	-0.1776	0.635792
CBFB	0.183241	1.93317		ESCO2	-0.51563	9.57735		GOLGB1	-0.09163	0.63543
RTKN	0.183186	2.13442		HPS3	-0.51597	18.1965		MAP3K3	0.040506	0.634706
NIP7	0.183106	4.23545		MBLAC2	-0.51634	13.6847		OXR1	-0.08395	0.634364
MBD1	0.183024	8.57755		C4A	-0.51659	1.99487		CCNYL1	-0.06502	0.634211
PDCD11	0.182871	17.2213		SLC2A11	-0.51729	7.30678		ACOX1	-0.08114	0.634023
AK2	0.182764	1.66031		PLCXD1	-0.51772	30.1296		P3H3	0.083093	0.63405
LENG8	0.182583	4.71842		NAA40	-0.51787	2.59941		CD58	0.122214	0.633801
NCOA6	0.182581	4.78172		ZKSCAN3	-0.51805	16.0259		PIK3R2	0.096189	0.633776
ARL8A	0.182479	2.92802		CLDN1	-0.51854	5.3387		LIN52	0.104271	0.633732
MTA1	0.182289	3.85784		APOBEC3C	-0.51963	33.9901		IQCH-AS1	-0.42042	0.63308
RPL10A	0.182101	8.37669		RAB36	-0.51979	20.7143		ZNF552	-0.33504	0.632995
P4HB	0.182059	3.47447		FKBP5	-0.5198	12.5135		HOXC4	0.160303	0.631723
CERS5	0.181913	2.91211		PMS1	-0.51995	12.8315		SEC16B	-0.21012	0.631633
TMA16	0.181798	3.57099		NEMP1	-0.52066	3.88716		ZYG11A	-0.2624	0.631052
RAB21	0.181649	3.81988		LINC00910	-0.52078	6.76874		PRXL2B	-0.10086	0.630201
ZC3H4	0.181527	4.84654		DMAC1	-0.52148	5.2164		KLHL3	-0.38215	0.630151
SRP72	0.181041	6.24781		H6PD	-0.52182	12.0771		POLE4	-0.10333	0.62869
MRPL3	0.180977	4.14818		LNP1	-0.52183	23.0362		GCC2	0.0545231	0.628628
RBCK1	0.180902	10.1008		COPS4	-0.522	9.11551		SCYL3	-0.08696	0.627726
GPS2	0.18084	1.80747		SLC9A3-AS1	-0.52242	14.9121		PAPSS1	0.044604	0.627611
OSBPL5	0.180778	4.73779		MYO6	-0.52252	3.85046		NAIP	-0.37965	0.627505
STAM2	0.180772	6.80254		SETDB2	-0.52264	9.56256		NUTM2D	-0.31258	0.627341
BRPF3	0.180725	4.15186		AKR1C1	-0.52324	26.5136		SHROOM2	0.438955	0.626887
CHUK	0.180658	2.26533		PCNX2	-0.52383	7.31658		ALDH18A1	0.0500525	0.626529
TRPV4	0.180605	2.00789		ZBTB37	-0.5239	1.69377		POLDIP3	0.049674	0.62646
MCOLN1	0.180482	4.05834		POLI	-0.52395	7.66902		MRPL47	0.090807	0.625841
RPS10	0.180455	2.09211		C11orf1	-0.52402	12.663		NBPF9	-0.05687	0.625802
NADK2	0.180292	5.65858		STMN3	-0.52405	12.0685		LENG9	0.151149	0.625417
KTN1	0.180036	2.73941		ABHD10	-0.52405	16.4313		NAIF1	-0.13426	0.624347
MDFIC	0.179868	4.81276		DGKE	-0.52456	5.68201		ENTPD7	0.082481	0.623694
ANKZF1	0.179724	6.93118		TCEAL3	-0.52488	9.3549		APOM	0.479432	0.622453
[truncated: 3,082 more rows]

## Sheet: 3b
q<0 5 non significant	Log2FoldChange	-LOG10(p)		log2foldchange>0 5	Log2FoldChange	-LOG10(p)		log2foldchange<0 5	Log2FoldChange	-LOG10(p)		CAF genes	Log2FoldChange	-LOG10(p)
CD74	0.424635	2.35412		ISG20	3.04208	307.762		CCDC12	0.196408	1.45388		INHBA	3.83977	300
PDGFRA	0.158058	15.557		ISG15	1.63643	205.528		CENPBD1	-0.20084	1.45378		COL1A1	0.95468	99.865
SLC35E1	0.499933	64.3588		OASL	3.81649	300		DHRS7	-0.17429	1.45361		ACTA2	1.80339	300
RRM2B	0.499719	10.2623		CXCL10	3.69578	300		TBCA	0.146942	1.45327		IL6	4.35647	300
PYROXD1	0.499663	8.39082		FAP	0.939107	156.161		AARSD1	-0.09722	1.45252
KLHL26	0.499568	4.82113		TGFB3	5.42469	300		TRA2A	0.120722	1.45209
ZNF542P	0.49914	1.72374		PDGFRB	2.44514	300		LCA5L	-0.76967	1.45196
CPXM1	0.499124	9.53751		FOXS1	10.7126	7.45948		RSRC2	0.1043	1.4519
QPRT	0.498934	14.6406		NKD1	9.79186	70.2653		FLRT1	1.09414	1.45174
PKNOX1	0.498904	24.3903		CLDN14	9.09094	70.1903		IKBKB	-0.16814	1.45159
TMEM135	0.498247	8.84177		FLJ16779	8.5255	4.93489		UBLCP1	-0.08242	1.45162
MAN2B1	0.497986	22.9188		KCND2	8.48619	4.89429		USP54	-0.18989	1.4507
ARID4B	0.496294	20.551		LDLRAD4	8.3139	4.70125		GGACT	-0.38873	1.45017
RBPJ	0.496137	30.6587		CXCR5	8.1034	4.4401		F8	-0.526	1.44903
NUB1	0.496082	25.835		RPTN	8.01323	8.04414		CYB561A3	-0.09375	1.44864
ATG13	0.495518	20.546		ISLR2	7.81938	7.55905		MCRIP2	-0.43563	1.44739
C1orf198	0.495227	20.4617		KIF21B	7.3633	99.6029		TBC1D9B	0.084741	1.44725
RPS6KA3	0.495041	18.244		PKNOX2	7.33841	3.68948		ZNF555	-0.50222	1.44678
GRINA	0.494255	19.4935		AUXG01000058.1	7.25044	3.59808		EPAS1	0.075436	1.44665
FADS2	0.494169	41.7496		HEYL	7.2492	123.644		REEP4	0.147627	1.44656
CARD6	0.494118	5.19134		SLAMF8	6.63154	145.417		ALG12	-0.20405	1.44608
ARL8A	0.493563	25.8496		HCN4	6.55576	23.2682		ITGA8	-0.48609	1.44503
APOD	0.493546	9.47029		SORBS2	6.53976	70.0966		SNAP29	-0.07927	1.44471
UBAP1	0.493454	62.351		MMP7	6.46721	25.4858		GALNT3	0.365758	1.44368
MOB1A	0.492974	91.2463		DAND5	6.38003	5.05144		ZNF407	0.134465	1.44307
SLC38A7	0.492678	49.7003		LAMP5	6.36326	16.3852		UQCRB	0.185478	1.44181
CHPF	0.492469	23.2196		NEURL3	6.24967	6.26968		SPTB	0.591838	1.44141
TMOD2	0.492065	32.2114		IL11	6.10118	300		HVCN1	-0.33653	1.44115
ATXN7L3	0.492026	14.1882		KRT79	5.70216	3.99051		RALGAPB	-0.16144	1.43922
AZI2	0.491503	27.9194		AFAP1L2	5.67859	23.8316		KCNMB3	-0.5912	1.4374
WHAMM	0.491373	9.62815		RAP1GAP	5.5752	77.4541		CLSTN3	0.228019	1.43718
PSPH	0.491299	26.4087		PLXDC1	5.57439	109.198		WDR33	-0.10838	1.43721
IGF2BP2	0.491006	30.2299		PI16	5.54361	157.519		MRPL20	-0.09962	1.43669
TLN1	0.490667	31.5295		CYP26B1	5.52423	54.3832		TMEM69	-0.12088	1.43611
LRRFIP2	0.490184	67.6427		DRAXIN	5.52171	12.1339		HSD17B12	-0.10318	1.43536
UBE2Z	0.489067	30.9523		NOX4	5.4502	179.937		FXN	-0.20505	1.43429
SH2B2	0.488152	1.85035			5.41452	3.61787		RGS9	-0.90394	1.43425
PSMA3	0.487925	14.2618		SLC13A5	5.36839	28.9439		MMP19	0.134812	1.4342
EEF1A1P5	0.487365	2.81361		DCLK3	5.32445	8.69449		H3C6	0.59801	1.43347
BNIP2	0.487264	14.2695		KRT3	5.27742	48.4665		RHOQP2	0.879692	1.43243
DDX3X	0.486806	48.365		RASL12	5.25683	173.768		RPL14	0.07913	1.43229
TPCN2	0.486738	6.99256		NOTUM	5.2117	300		SLC9A3	-0.53704	1.43195
FLI1	0.486661	8.34192		KANK4	5.16499	300		SH3BP5-AS1	-0.57074	1.43125
ADAT3	0.486651	1.76724		PMEPA1	5.08035	71.7789		ARHGAP1	0.152253	1.43032
GORAB	0.486066	5.40823		PDE3A	5.06722	246.135		AMY2B	-0.38099	1.43
RRBP1	0.485951	45.1079		EGR2	5.06182	159.719		GCC1	0.098501	1.42899
CDC73	0.485929	20.3346		GDF6	4.95922	80.6986		LINC01270	-0.52481	1.42791
LRP1	0.485896	11.2739		LIPG	4.95807	7.25492		LRPAP1	0.074391	1.42763
DGKH	0.485823	3.12641		HEY2	4.94742	52.7448		KPNA2P3	-0.71387	1.4262
CCNJ	0.485803	5.60324		GUCY1A1	4.94365	13.7592		RBMS3	0.241338	1.4257
TPI1	0.485775	119.084		PKP1	4.93809	7.34957		ANP32B	-0.18937	1.42483
SETD3	0.485566	52.8365		KRT14	4.91806	139.415		TLCD3A	-0.16517	1.42486
RBM3	0.485268	14.2793		PTHLH	4.91037	156.817		UCK1	-0.13995	1.42448
TMEM164	0.485016	7.49829		C11orf96	4.8784	300		MT2A	-0.25958	1.42341
APP	0.484807	241.082		HES1	4.87724	37.0998		ITGB7	-0.70701	1.42162
ARL5A	0.484709	8.86335		GRB14	4.79447	216.279		DBNDD2	0.193031	1.42105
LMAN1	0.484557	40.9305		KCNE4	4.77169	14.6014		STARD3	0.13478	1.42049
DNAJB11	0.484061	15.3521		RND1	4.7688	163.729		PPP1R3G	-0.72086	1.42001
DDA1	0.483619	20.2323		HEY1	4.76604	94.4081		BICRAL	-0.09828	1.41973
SETX	0.482393	85.8531		ALPL	4.74413	16.3677		MED30	0.261239	1.41964
SAMD8	0.482325	41.471		NRARP	4.73153	16.7365		DNAJC25	0.208588	1.41917
ERLEC1	0.482241	21.1402		IQSEC3	4.7287	48.3169		COX4I1	0.096572	1.41828
PPP1R12C	0.482074	25.8415		RDH8	4.71153	35.1466		RPL12	0.144478	1.41824
STIMATE	0.481926	14.1726		OTOF	4.70627	26.33		NCL	-0.10454	1.41796
ZNF350	0.481828	4.53719		CHRNA9	4.70451	80.2858		CCND1	-0.03313	1.41769
TCEAL9	0.481318	5.59086		SIK1B	4.70343	13.4198		RAB42	-0.37071	1.41726
DEGS1	0.480839	49.1515		AIRE	4.68979	43.7774		PSD	0.946201	1.41705
TNFRSF12A	0.480788	21.1292		S1PR5	4.67793	11.9049		DNAH10	-0.97565	1.41686
C2CD2L	0.480704	12.2672		COL26A1	4.677	11.2492		SMDT1	-0.49163	1.41633
SREBF1	0.480392	15.2328		PDE4C	4.64677	22.6857		MLH3	-0.28172	1.415
RAB2A	0.480376	24.0771		CXCL9	4.61555	300		TTC19	-0.19433	1.41498
AMER1	0.48031	8.07444		BHLHE40	4.61153	11.6876		ZMYM5	0.164012	1.41365
TINF2	0.480272	50.4266		RPLP0P2	4.59195	11.6832		ZNF430	-0.29309	1.41289
ITGA3	0.480261	246.766		CILP	4.58733	66.4384		MRPL2	0.157415	1.41278
RAB5A	0.479829	14.9306		C3orf80	4.57084	300		TBC1D22A	0.139893	1.41277
PTPRJ	0.479723	26.0034		ATF3	4.57076	69.1934		PALM3	-0.73401	1.4113
SLFN5	0.479453	45.9978		NR4A2	4.56903	6.14881		MROH8	-1.02917	1.40983
CRTC2	0.478702	30.2758		PWWP3B	4.56567	9.86744		EEF1AKMT2	-0.30288	1.40903
STK26	0.478627	11.2135		SLC18A2	4.55797	10.1455		USP12	-0.13736	1.40856
EML3	0.478551	7.7291		CDX1	4.51619	6.42989		CRNKL1	-0.08921	1.40845
JADE3	0.478346	6.58757		ANO1	4.5069	300		OVGP1	0.854517	1.40807
RPN1	0.478331	56.9628		ADAMTS4	4.50567	47.8196		LINC01011	-1.06978	1.408
LAMP2	0.478275	105.301		CASC15	4.493	300		DDX12P	-0.32718	1.40791
DDX3Y	0.477814	13.7868		NR4A1	4.48888	20.2369		JMY	0.199649	1.40703
ZNRF3	0.477667	6.33549		PTGDR	4.46072	300		CCDC8	-0.15822	1.40696
ZNF274	0.476782	7.16236		JAG1	4.4066	300		ANXA2	-0.13468	1.40654
PSMA2	0.476593	7.85788		CCL5	4.38974	3.29005		AHSA2P	-0.25371	1.40609
LAMB2	0.476329	60.1144		SIK1	4.37909	293.028		MYLK4	0.685914	1.40482
CD248	0.476305	27.1623		PGF	4.32841	83.1481		DMTF1	0.192682	1.40466
CREB5	0.476189	3.39887			4.31179	25.513		CHPT1	-0.12395	1.4044
YKT6	0.475823	34.7746		CYP24A1	4.30762	9.90176		ZNF711	0.717156	1.40426
CACNA1A	0.475595	7.18462		RASL10B	4.28524	8.12465		HECTD4	-0.2991	1.40382
RBCK1	0.475565	46.6105		ELOVL3	4.23614	289.169		MSTO2P	-0.41916	1.40378
RBMXL1	0.475298	3.72904		BMP8A	4.23538	9.18299		TSPAN33	1.04244	1.40349
TMEM59	0.474931	56.0903		HES4	4.18987	26.9344		ELOA	-0.08596	1.40296
CARD8-AS1	0.474519	1.95968		KRT75	4.16864	300		HSPG2	0.24537	1.40288
CFAP69	0.473449	2.66283		SSTR2	4.15769	10.6018		VPS25	-0.13336	1.4018
BCL6	0.473052	42.9051		MEST	4.14003	8.76179		OBSCN	-0.2848	1.39979
ZNF24	0.472906	16.5513		GDF10	4.13681	300		ZKSCAN4	-0.32105	1.39938
CLK3	0.472301	21.9421		CCL3L3	4.12516	15.7295		ZSCAN25	-0.13098	1.39917
SLC30A1	0.471733	19.0268		EDNRA	4.10152	10.7218		WNT3	-0.31726	1.39878
TPST1	0.471647	23.9889		CBLN2	4.09154	48.4286		OGFOD3	0.110126	1.39833
TPM4	0.471329	39.2949		ODAPH	4.08091	127.876		LINC01534	-0.61525	1.39698
CCDC157	0.470532	2.12108		RHCG	4.0779	300		SHC1	0.062058	1.39672
DOCK9	0.469842	14.7994		RASD1	4.04995	230.854		CCDC146	0.544043	1.39656
DDX52	0.46978	27.9139		TGFB2	4.02891	102.989		OSBPL8	0.099449	1.39658
IKBIP	0.469317	19.8787		PPP1R14C	4.02039	300		DPF1	-0.24788	1.39618
MOB4	0.469032	18.3472		BMP6	4.0142	300		ZC3H15	0.124433	1.39619
ATP1B3	0.468611	12.1233		PDZD2	4.00721	109.532		BDH1	-0.35252	1.39595
SH3BGRL	0.468473	40.328		DTX4	3.9964	27.4879		NCOA5	-0.10301	1.39548
ARL8B	0.46829	21.146		PTPRE	3.97348	300		TRDMT1	-0.21537	1.39379
PCBP3	0.468275	4.49042		TMEM88	3.97153	3.20625		EIPR1	-0.19826	1.39202
SLC2A1	0.468095	12.5094		LIF	3.94674	275.325		HNRNPA1P48	-0.56104	1.39199
TUBB2B	0.468066	1.93417		KRT5	3.92601	139.667		MYOM2	-0.50609	1.39147
ACP3	0.467733	1.49936		CCN4	3.91044	15.4628		ZNF528	0.160931	1.38994
COPS8	0.467719	10.6743		LYPD3	3.89832	6.56857		CRY1	-0.21879	1.38984
C6orf62	0.467562	112.129		SH3GL3	3.88408	29.6788		UTP15	0.117972	1.38971
ZNF468	0.466769	4.58706		ITGB6	3.84908	300		MRPS21	-0.10799	1.38768
BNIP1	0.465803	2.3159		IL16	3.84545	10.1312		EPHB6	0.399406	1.38693
MED10	0.46575	7.68092		VSTM4	3.76724	15.0454		METRN	0.245758	1.3862
TANC2	0.465226	9.65324		TAC3	3.7627	203.555		SLC9A5	-0.44703	1.38519
R3HDM4	0.465013	12.8107			3.75399	13.2208		MTRES1	-0.21022	1.38499
MARK3	0.46465	74.1399			3.75275	8.88207		CCT2	0.078169	1.38351
REL	0.464157	9.15971		LINC01060	3.74939	300		APPBP2	0.102054	1.38345
ATAD3B	0.464116	3.92931		SLC46A3	3.73923	3.57385		INTS1	0.102552	1.38334
MACROH2A1	0.463825	50.1548		GPR183	3.73575	20.7383		POLR1B	-0.14006	1.38223
REEP3	0.463659	16.7711		NECTIN4	3.7333	8.23781		ZSCAN2	0.239605	1.38108
RSBN1L	0.462853	7.80559		SAT1	3.73088	140.077		COG5	-0.14903	1.38033
ZBED1	0.462752	36.2064		CNGA3	3.70289	13.2959		GOLGA8H	-0.93409	1.37978
MYB	0.462478	1.83404		LAMC3	3.70024	23.5076		MALINC1	0.653884	1.37905
HSD11B1L	0.461645	1.58287		CLEC7A	3.69897	300		B3GALT5-AS1	-0.93375	1.3789
ZNF528-AS1	0.461587	3.72019		DIRAS3	3.67442	4.68291		PRDM10	-0.21777	1.37748
RREB1	0.461554	8.2255		IFNB1	3.67028	300		SAFB	-0.14302	1.37458
SEC61B	0.460872	4.8832		CD38	3.65906	300		H2AW	-0.31108	1.37346
NDNF	0.460594	6.4784		CXCL11	3.64805	273.317		AAMDC	-0.19313	1.37284
LSM12P1	0.460585	5.4488			3.64046	7.20082		LUCAT1	-0.73751	1.37227
DENND6A	0.460183	15.9765		ACOD1	3.62601	23.331		H2BC15	0.989048	1.37204
MAML2	0.460037	86.4162		NOTCH3	3.62588	300		THSD8	-1.00397	1.3714
AKT3	0.459968	24.8013		CDKN2B	3.6219	126.583		ZC3H3	0.165175	1.37128
C3orf38	0.459635	14.9197		IL1RN	3.6215	156.42		MOSPD3	-0.29357	1.37031
ATP6V0A2	0.45948	15.0242		MPPED2	3.59892	300		CPED1	0.121074	1.36995
MATN3	0.459136	1.73871		LINC01050	3.59122	300		MLYCD	-0.46119	1.36993
MIER2	0.458881	9.86498		CCN2	3.57537	300		SIRT6	0.183013	1.36898
POFUT2	0.458282	15.2669		TSPAN11	3.57197	300		FKBP15	0.086367	1.36845
DYRK1B	0.458022	5.00316		AXIN2	3.57133	19.3435		RNF217-AS1	0.585873	1.36818
PCDHGC3	0.457942	15.4868		HTRA3	3.56105	300		RASSF4	-0.49871	1.36434
PDE4B	0.457778	6.14138		IER3	3.55395	9.05756		ELOB	0.11647	1.36373
C18orf25	0.457727	12.0492		TSPAN2	3.55283	300		RADIL	-0.41563	1.36322
STEAP1	0.457665	11.2971		GBP5	3.55005	22.5945		DDX39B	-0.09432	1.36303
RUBCN	0.45757	11.4169		MCHR1	3.48963	300		PIGBOS1	0.350837	1.36251
CDK17	0.457343	34.2757		FBXO32	3.4844	300		NUBP2	0.178142	1.36245
TBCEL	0.45705	10.1812		CACNA1I	3.47354	7.89012		MFN1	0.12104	1.36208
LINC00632	0.456769	3.12309		SFRP2	3.44886	160.186		FTX	0.223228	1.36174
ZNF644	0.456632	38.0258		HHIP	3.42534	300		ZNF773	0.367297	1.3605
CREB3	0.456427	14.9117		NEDD9	3.40928	3.69639		PSMD14	0.085798	1.35981
F3	0.456386	24.175		CPA4	3.37944	123.306		IDUA	0.239859	1.3596
GOPC	0.456199	24.0703		ADAMTS16	3.37933	7.75093		NDFIP1	0.113614	1.35949
GOLGA5	0.456117	22.7637		TNFAIP3	3.37908	6.28233		SCARF2	0.339735	1.35907
SELENOF	0.455788	31.4118		GGT5	3.36701	271.462		KLHL18	0.100874	1.35895
CDKN2A	0.455455	5.68834		FAM124A	3.36283	153.789		CTTN	-0.09159	1.35837
SPSB3	0.455311	6.78103		RNF122	3.35515	300		FAM118A	0.18937	1.35692
FUOM	0.455215	4.38941		PSD2	3.3362	188.606		ZNF425	-0.41628	1.35678
GLB1	0.454936	28.3353		DAAM2-AS1	3.32867	300		MACROD1	-0.33477	1.35659
CHD9	0.454911	18.4229		PRELP	3.32829	195.289		LINC02693	-0.15596	1.35625
TMEM184B	0.454877	23.473		EDN1	3.29989	77.0293		MARVELD2	-0.72396	1.3561
CCNG2	0.454599	20.1997		PFKFB4	3.28294	4.95391		GNRH1	-1.02778	1.35557
DDX41	0.453631	18.3563		CARMN	3.27632	5.61828		TACO1	-0.11644	1.35491
PGGHG	0.45343	8.55031		FMOD	3.25967	300		SEMA3F	-0.33261	1.35463
DYRK3	0.453245	9.84349		AK4	3.22311	300		NUDT16	0.092968	1.35453
EIF2S2	0.453023	38.8198		LINC01705	3.20436	2.53292		ZNF865	0.175534	1.35305
CDK5	0.452992	11.8928		PCDHAC2	3.19497	34.4903		UBE2D4	-0.21989	1.35288
TCF7L2	0.452864	25.0164		LINC00536	3.19051	300		CALM2	0.138949	1.35281
E2F3	0.452661	8.67789		SLC22A23	3.1474	48.4915		PINX1	-0.22806	1.35279
C8orf31	0.452314	2.08755		SNAI1	3.13973	59.4823		MTFR2	-0.38688	1.35246
NBN	0.451766	16.4427		BX679664.3	3.13714	300		DCAF6	-0.04886	1.35223
KDELR1	0.451607	12.9001		RASD2	3.1302	300		PYCARD	0.20573	1.35198
PFDN4	0.451526	2.487		ZNF469	3.12577	97.2702		TOX4	0.05171	1.35144
SLC16A3	0.451513	6.85708		SCG2	3.12021	137.225		LINC00893	0.937834	1.35133
KRAS	0.451423	41.677		IGFN1	3.08754	115.392		ZNF341	-0.22678	1.34995
CEBPG	0.451333	39.1074		PMAIP1	3.08124	34.5249		GCNT1	0.074739	1.34959
DPH3	0.451076	26.2834		TNFSF10	3.07537	119.043		ZNF419	0.135843	1.3496
APBA3	0.451039	5.02115		RRAD	3.06681	213.739		PPAT	-0.24996	1.34865
EID1	0.450348	39.3294		F2RL1	3.06595	300		NDUFAF3	-0.14587	1.34824
TSC22D4	0.450245	16.7755		GRIP2	3.0653	300		HOXC11	-0.18399	1.34776
FRS2	0.450225	23.7543		RASGRP1	3.06333	148.441		ARHGDIB	0.654729	1.34681
ZFAND3	0.449781	21.3358		SLC1A3	3.06238	20.107		N4BP2L1	0.5214	1.34555
GLS	0.449771	10.74		RNF152	3.03213	300		Z94721.2	-0.26195	1.34531
ARHGEF7	0.449751	49.8333		COL5A3	3.03155	300		POM121	0.133435	1.34407
BRIP1	0.449693	13.1192		TSKU	3.02948	192.401		JADE2	-0.12222	1.34331
S100A3	0.449141	8.09607		ETV3	3.02752	37.3998		ZNF486	-0.29043	1.34291
DMWD	0.44883	29.0416		LINC02257	3.02275	13.3792		ZNF517	-0.36534	1.34241
SSR2	0.448539	46.6521			3.01686	122.333		RAB11B-AS1	0.513141	1.34222
UBP1	0.448205	32.1431		DUSP1	3.01452	300		MRPL45	-0.17356	1.34065
SEC31A	0.447495	150.493		NPR3	3.00268	29.5467		ZNF763	-0.87119	1.33996
CLTCL1	0.447453	7.64339		ADAMTS14	2.99885	300		KRT6A	3.81494	1.33957
PLBD2	0.447215	8.11093		CYP27C1	2.99545	12.3629		GOLGA8K	-0.91412	1.33904
SHQ1	0.446993	13.8162		RORB	2.99535	32.9941		MEGF9	0.183041	1.33867
LDHA	0.44688	119.236		AZIN2	2.99058	300		URB1-AS1	-0.61014	1.33825
SRD5A1	0.446729	7.41428		KLF9	2.9769	70.4898		CIAPIN1	0.102222	1.33768
SNRNP48	0.446722	11.6086		MMP9	2.96711	300		FAM135A	0.180519	1.33769
GNL3	0.44663	19.6089		ZC3H12A	2.96128	2.7331		SCAF8	-0.05843	1.3375
SYT14	0.446236	15.1383		POM121L7P	2.94578	19.299		PDHB	0.101249	1.33584
TM7SF2	0.446167	1.80388		MAFB	2.94499	300		TMEM203	-0.12361	1.33568
ADA	0.445812	11.0845		ACTC1	2.92649	300		SRP9	-0.1101	1.3352
ZNF627	0.445698	5.42476		ASPHD2	2.92524	2.29866		GHR	0.424408	1.33392
KDELR2	0.445657	21.0965		TRIB1	2.92494	300		PIK3CD-AS2	-0.92484	1.33346
USP11	0.445257	9.60358		AQP1	2.92014	300		GOLGA8O	-1.6128	1.33317
KIAA2013	0.445028	38.7451		NOD2	2.91882	18.9204		RNF157	-0.35971	1.33091
ABTB1	0.444942	7.19124		UCN2	2.90358	300		TRIM52-AS1	-0.41031	1.32909
IFT20	0.444646	5.90687		BAALC	2.88163	111.75		MORF4L1	0.119728	1.32817
GRN	0.444486	12.8698		SYT16	2.88137	57.687		STX10	-0.13523	1.3282
CTDP1	0.444112	18.6571		SOCS2	2.88093	170.697		STX4	0.136908	1.32797
STX5	0.444001	10.6736		MARCKSL1	2.88065	300		DCTN4	-0.10804	1.32757
POP1	0.443975	14.4791		NEBL	2.87216	300		ACTL6A	-0.11483	1.32733
ADPRS	0.443931	28.4332		COMP	2.86585	300		ARHGEF25	0.145816	1.32704
MMP10	0.443878	5.71466		IL33	2.84922	51.7656		ECPAS	0.080684	1.32684
GNB1	0.443744	23.2071		RNF112	2.84716	5.05214		ZC3H14	0.100788	1.32587
TRAF6	0.44355	4.79294		SLCO2A1	2.84471	284.658		AUNIP	-0.29644	1.32549
RARA	0.44348	9.44745		GBP4	2.83875	8.24523		CSNK1D	0.075865	1.32456
ZCCHC10	0.443087	9.17336		HAS2	2.83844	7.14932		CARMIL1	-0.17779	1.32449
SP140L	0.442418	18.7631		RSAD2	2.83796	300		EIF2B3	0.170556	1.32408
DNER	0.442385	4.35769		CAVIN4	2.83617	300		RGS10	-0.1347	1.32373
RAB1A	0.442255	8.6105		CCDC33	2.81346	5.14285		KCTD13	0.186495	1.32289
KLHL7	0.442137	17.2414		TCF7	2.81193	24.6595		WASHC2A	-0.09573	1.32201
MALSU1	0.442132	4.95962		PLCH1	2.80813	4.1688		TGDS	0.206194	1.32093
CLEC11A	0.441785	3.50246		WNT11	2.80692	5.1607		ZNF346	-0.13983	1.32087
RASSF8	0.441303	22.3972		B3GNT2	2.80689	300		SAMD14	0.205624	1.32054
TRIB3	0.441096	32.3679		ITGA1	2.79657	300		ZNF155	0.200099	1.32024
RASGRP3	0.440769	4.07296		FCER1G	2.79085	300		CPNE1	0.144367	1.31979
TOMM7	0.440677	13.5863		ROS1	2.79048	300		CCDC183-AS1	-0.67461	1.31955
FBXO42	0.440603	13.2663		PHOSPHO1	2.78792	188.019		SMIM39	0.401656	1.31755
IKZF2	0.440576	1.53912		PDE10A	2.78317	29.7512		UGDH-AS1	-0.74628	1.31728
CCDC57	0.440427	9.13915		STK38L	2.7668	300		UBXN7	-0.07788	1.31672
NAA60	0.440085	20.0193		ENC1	2.75807	300		TTC7B	0.196817	1.31659
MED17	0.440079	24.5417		GFPT2	2.74733	300		NSFL1C	-0.05124	1.31653
GPNMB	0.439949	26.5411		SPHK1	2.74721	194.096		MOB1B	0.114904	1.31549
FUNDC2	0.439899	8.33621		ARSI	2.74284	96.2691		SEPTIN3	-0.97049	1.31464
ACBD3	0.439686	16.0524		RUNX3	2.73462	300		PRR34-AS1	-0.51488	1.31455
PFDN2	0.439556	5.45239		KIAA1755	2.73249	10.4662		IMP4	0.11519	1.31419
FBXO46	0.439497	10.1351		TSPAN13	2.73105	195.969		EXOSC5	-0.18488	1.31342
RPS6KB1	0.439085	10.2324		RNF19B	2.72984	300		TM4SF1	-0.19251	1.31152
SLU7	0.438712	9.77289		PIM1	2.71956	13.7317		CAMKK1	-0.21728	1.3112
JCAD	0.438571	13.2516		IL4I1	2.71841	98.191		IVL	-0.86054	1.30873
MARCHF5	0.438462	8.57552		PITPNC1	2.7129	35.2969		ZNF787	0.311693	1.30719
RUNDC1	0.438042	6.17999		RHBDL3	2.699	35.7072		SHISA5	-0.10998	1.30674
VPS37A	0.437843	34.7086		SORCS2	2.69895	234.227		EXPH5	-0.64446	1.30657
FAM91A1	0.437279	15.484		ADAM19	2.68466	8.72071		PRDX2	-0.11056	1.3064
SRPRB	0.437254	47.2404		TACSTD2	2.6832	4.88116		FNTA	-0.08299	1.30596
ERAP2	0.437229	5.51791		SUSD2	2.67797	184.948		NCBP2	-0.10033	1.30464
LACTB	0.437202	6.82499		ADRA1D	2.67381	44.5993		ETFBKMT	-0.48838	1.30449
TTC38	0.436798	11.2323		SFRP4	2.67069	4.64988		RPS21	0.189561	1.30386
PRLR	0.436588	6.1972		PRR5L	2.66791	14.3028		ZNRD2-AS1	-0.8134	1.30276
SLC25A32	0.436098	8.49067		NPY4R	2.66708	26.6008		C1orf50	-0.20294	1.30235
OTUD7B	0.436084	38.5604		LINC01929	2.66293	37.1687		SCUBE2	0.390912	1.30162
PISD	0.435869	6.60027		PELI1	2.65284	59.1008		CCDC103	-0.35786	1.30129
PBXIP1	0.435659	31.5968		MIR23AHG	2.64258	58.2616		BMP4	0.421797	1.30016
HLA-DPA1	0.435035	4.29455		NPY4R2	2.64021	83.9403		NOVA1	-0.73304	1.29952
TBX18	0.434788	14.3686		TLL2	2.63939	297.8		ELOF1	0.14741	1.29858
FBRS	0.434686	17.5233		SP6	2.63015	20.88		TFE3	0.097124	1.29743
RNF31	0.434484	9.4187		KIAA0040	2.62209	27.3326		MYOF	-0.02073	1.29631
SPECC1	0.434349	29.8228		ANGPTL4	2.60954	300		FAM214A	-0.14147	1.29472
OPN3	0.433816	2.96956		DUSP5	2.60462	146.082		MRPS31	-0.17392	1.29459
LMBR1L	0.433379	5.29157		ICOSLG	2.60164	301.559		GTPBP8	-0.13808	1.29448
UBE2B	0.433293	23.639		TMEM45A	2.59905	300		STX16-NPEPL1	-0.49401	1.2944
UBE2K	0.43307	22.6075		PIK3AP1	2.59685	300		FAM217B	-0.18726	1.29435
CYB5R4	0.433014	11.5184		PCDH19	2.59466	150.781		TAF1C	-0.13859	1.29419
NDUFB4	0.4329	15.6758		FSTL3	2.58645	32.4717		EVI5	0.103942	1.29281
CDH13	0.432758	14.3073		HAPLN3	2.58392	4.36321		TMEM126A	-0.1697	1.29261
TENT4A	0.432703	10.9117		NFKBIA	2.58368	219.205		DHRS7B	0.197467	1.29245
RASSF3	0.431485	4.44169		CHST11	2.58277	300		DLD	-0.15585	1.29226
FAM177A1	0.431463	9.61685		COL27A1	2.57905	7.5054		G3BP1	0.097219	1.29171
LRRFIP1	0.431427	31.0311		HUNK	2.57224	2.8445		ZNF880	0.317864	1.28997
MFAP3	0.431381	6.29699		SCG5	2.56613	17.865		SOD1	-0.1246	1.28976
STARD3NL	0.431347	5.00748		SYNDIG1	2.56245	9.57903		NT5C	-0.14971	1.28897
SSR4	0.430794	51.1182		CHMP1B	2.55775	220.841		MIEN1	-0.11472	1.28819
GALNT1	0.430745	20.0454		DSP	2.55724	66.35		BCL2L11	0.495813	1.28643
PSAP	0.430581	89.1497		SALL4	2.54927	33.7503		ZNF564	-0.2213	1.28637
MFSD3	0.430528	3.97812		CDH3	2.54922	142.196		AK6	0.114946	1.28432
CARS1	0.43046	102.029		ABCA4	2.54885	84.7627		MREG	0.401514	1.2828
ZNF320	0.430321	4.05104		LINC00519	2.54814	295.624		KCNJ15	0.180331	1.28201
RAB18	0.430224	7.2321		GALNT15	2.54191	20.9117		STMP1	-0.12414	1.28159
TMED7	0.430118	33.1919		GBP1P1	2.54018	300		BAHD1	0.120214	1.2809
TASOR2	0.429917	14.8416		TMOD1	2.53366	19.5864		MTFR1L	-0.10144	1.28087
FAM241A	0.429908	4.78246		LRRC32	2.53206	6.56496		NUDT5	0.126352	1.28094
TOMM20	0.429796	20.2987		BMF	2.52959	300		PKD1P3	0.213908	1.28099
EHBP1	0.42954	11.4948		SOX4	2.52807	66.5483		EEF1B2	0.135258	1.28062
MMD	0.429314	10.3272		CILP2	2.52508	24.5959		SLTM	-0.0906	1.2803
SERINC2	0.429028	16.0881		CRISPLD2	2.5229	9.20846		LINC01569	-0.83789	1.27947
MTMR3	0.42852	8.29162		AK4P1	2.51462	65.2697		GPR89A	0.171461	1.27869
STK10	0.428471	53.5043		NANOS3	2.51422	9.86465		THOC3	-0.20145	1.27823
SLC6A6	0.42846	16.216		GAS7	2.51277	43.8012		CPT2	-0.11643	1.27603
SPECC1L	0.428343	16.8982		PTGER2	2.50728	53.1554		USP30	-0.28509	1.27552
ATP10D	0.428321	10.4543		BEAN1	2.50646	40.8036		ANKMY1	-0.28992	1.27532
C1orf54	0.428153	1.56036		P2RY6	2.50459	294.601		NDUFAF2	0.224709	1.27496
STX3	0.428093	7.56693		ABAT	2.49815	14.2504		PARD6G	0.46014	1.2747
CDK2AP1	0.427697	31.3914		RAB43	2.49177	101.476		ZNF205	0.182109	1.27437
RAP2A	0.427485	7.93331		SLCO5A1	2.49168	48.2603		KIFBP	-0.09789	1.27427
CCDC32	0.427427	2.45491		CAMK2A	2.49092	28.2896		SNX7	0.079245	1.27407
USP47	0.427325	41.2316		ZNF423	2.49008	12.2776		GMPPB	0.149002	1.2736
SSR1	0.427072	19.9282		INSIG1	2.47493	300		NF1	-0.11167	1.27309
EPC1	0.426907	13.4382		CEACAM1	2.46934	9.40451		RAB3GAP2	0.062945	1.27296
VEZF1	0.426445	15.96		SOCS2-AS1	2.449	300		FBXL12	0.142279	1.27166
CREM	0.426436	9.55786		ANKRD1	2.44176	18.6212		DZIP1	-0.13196	1.27119
TMEM167A	0.426016	8.17247		ZNF295-AS1	2.43674	260.689		CNOT1	0.071064	1.26839
FCHSD2	0.42599	28.7226		NPAS4	2.43154	32.8472		PIWIL4	0.510438	1.26838
LHFPL6	0.425934	63.6351		ADAMTS12	2.42923	7.03029		PIGB	-0.31888	1.26722
FOXK1	0.425752	8.05903		ZBTB46	2.4124	2.92236		CHM	0.072526	1.26715
UBE2M	0.425289	40.6202		LGR4	2.41117	300		PARD6G-AS1	-0.89364	1.26618
LMF2	0.425182	11.1887			2.40395	225.779		ARID3B	-0.19645	1.26496
NLGN2	0.425103	9.17188		MIR210HG	2.39966	3.87987		ZNF652	-0.20701	1.26358
YARS1	0.425058	15.3848		TNFSF13B	2.39628	8.82678		NPIPB3	-0.14383	1.26282
YME1L1	0.424924	16.5227		FRMPD3	2.39256	300		COPS5	-0.12266	1.26153
ITCH	0.424841	8.81353		FAM189A1	2.38628	217.842		ITGA10	-0.53083	1.26072
	0.424545	12.2172		TNFRSF8	2.38403	4.77036		SMG1	-0.15831	1.2592
AREL1	0.424503	16.8458		TGFBI	2.38282	300		TMEM161B	0.178983	1.25822
YBX3	0.424118	20.461		NUAK2	2.36802	17.086		NSUN5	0.117728	1.25755
PPP1R2	0.423954	3.15829		DRD1	2.36653	24.7403		ABCF2-H2BE1	-0.06947	1.25654
KLHL28	0.423731	17.3226		SLC8A2	2.36279	110.176		KBTBD11-OT1	0.984134	1.25596
USP38	0.423697	11.0223		CD82	2.36071	9.18055		TUBD1	0.327761	1.25503
AMMECR1	0.423599	19.1776		YPEL2	2.35972	61.2364		KLHL17	0.200219	1.25412
ARHGAP17	0.423457	19.8506		SLC26A4	2.35915	33.5265		RPL26P19	0.942596	1.25398
TFG	0.423446	39.9921		BPGM	2.35869	40.9516		YJU2	0.157546	1.25335
SEC23A	0.423101	67.0503		BMPR1B	2.35439	24.2245		SYNPO2L	0.589653	1.25307
LAYN	0.422995	2.27321		SORBS1	2.35402	3.12725		HOXD11	0.72657	1.25288
LPAR2	0.422854	1.55212		CSRNP1	2.35288	300		MGST1	-0.097	1.25228
TMEM59L	0.422787	22.4164		MYOZ1	2.34239	283.704		SLAIN2	0.082211	1.25146
KCTD5	0.422763	20.1638		NMB	2.34198	49.8233		CYBRD1	-0.07269	1.25133
PTBP3	0.422615	23.8649		FP565260.3	2.34154	7.54066		ALOXE3	0.69062	1.25017
NT5C3A	0.422592	104.734		KRT86	2.33966	70.2757		EIF3D	-0.03963	1.25014
MPRIP	0.422223	14.4053		SHC4	2.33786	300		BROX	0.127678	1.24987
NUMBL	0.421982	13.6417		GATA3	2.33405	300		RAG1	-1.15995	1.24945
SNX25	0.421938	81.0372		ITGB3	2.33402	131.878		NFXL1	-0.1615	1.24888
GTPBP2	0.421936	30.3779		DACT1	2.33027	141.524		TARBP2	-0.1977	1.24885
TAB3	0.421923	5.95413		RHEBL1	2.32606	300		KDM4D	-0.37865	1.24872
MFAP5	0.421638	20.8684		ANKRD45	2.32381	88.7877		H3-3A	-0.0581	1.2477
NSMF	0.421545	9.15859		SLC19A2	2.32047	16.7449		ALDH9A1	-0.10907	1.24753
ZFYVE26	0.421226	45.839		STRA6	2.31753	29.0287		CASP10	0.232221	1.24753
ASNS	0.420926	32.136		SDC2	2.31272	16.1797		DAB2	-0.05959	1.2473
SKI	0.42086	8.91667		GCH1	2.31117	300		PODXL2	-0.40533	1.24673
BACE2	0.420723	10.3525		SMOX	2.30066	300		USP27X	-0.23994	1.24677
HSBP1	0.420679	6.25752		ITPRIP	2.29604	132.348		VPS13B	-0.12826	1.24678
C7orf26	0.420104	28.0763		PLXDC2	2.29529	250.857		Z95114.3	0.929526	1.24679
RALA	0.420051	8.20168		TSPAN15	2.2948	63.5665		ZNF707	0.190767	1.24622
PLD3	0.419935	14.9794		MMP11	2.29478	173.222		LAS1L	-0.08828	1.24556
GCLM	0.419859	11.4132		NIPAL1	2.29373	6.60138		STOML2	0.077788	1.24559
DNAJC24	0.419586	31.0981		ANK1	2.28042	300		NXT2	0.151076	1.24546
IGF2	0.419423	14.0375		P4HA3	2.27974	19.2078		BBS12	0.340472	1.24525
SNRK	0.419077	12.8735		KDM6B	2.27924	7.94397		MUC1	-0.19243	1.2446
ATOH8	0.418944	21.7254		TNFRSF21	2.27595	193.356		ARHGAP5	0.0598989	1.24444
TBC1D10B	0.418925	19.5061		LEF1	2.27479	62.7415		TOP1	0.09142	1.24434
HGS	0.418911	4.32972		TSPAN9	2.26993	305.982		CBWD3	-0.34144	1.24346
PPAN	0.418694	8.83438		SLC22A3	2.26245	300		PCDHGA6	0.32304	1.24326
RBM18	0.418682	10.4916		GLIS3	2.26158	300		KIAA0825	-0.49931	1.24281
ZNF609	0.418666	8.80565		PDE8B	2.25575	197.145		ZNF266	0.140915	1.24233
PDCD5	0.418639	19.093		EN1	2.24649	300		MUL1	-0.08936	1.24228
SNX33	0.418351	7.13249		FNDC1	2.24355	300		SNRPC	-0.15937	1.24212
TAF8	0.417864	16.9136		FOXQ1	2.24011	91.8407		TBCC	0.157962	1.24196
IBTK	0.417813	8.62564		SULF2	2.23607	32.9343		CDK5R1	0.484097	1.24189
DAPK2	0.417777	55.4025		MYO10	2.23555	108.002		CD40	0.378056	1.2418
COMT	0.417338	3.98367		JARID2	2.22292	30.8228		ZNF613	0.209315	1.24151
NLK	0.4171	1.92139		MEDAG	2.21893	18.9467		RPGR	0.229448	1.24116
PSTPIP2	0.416988	18.0097		IFIT2	2.21543	4.97462		MKNK1	-0.13781	1.24094
FAT1	0.416934	4.9426		TEK	2.21408	300		LINC01106	-0.43216	1.24014
PWWP2A	0.416675	8.75329		KCNG1	2.2099	85.8694		PGBD1	0.221501	1.23989
SEPTIN5	0.416615	20.7866		KRT17	2.2091	5.84762		PRDM6	0.821454	1.23972
DDR1	0.416501	5.64613		SERPINB9	2.2056	12.5815		CORO1A	0.437392	1.23913
HIVEP1	0.415898	1.71554		SYT7	2.20524	29.7739		MPHOSPH10	0.148028	1.23898
EVA1B	0.415826	9.57036		NKAIN1	2.20421	6.47067		COX6A1	0.077071	1.2388
MIF	0.415586	10.9937		KY	2.20278	14.8433		MARS2	-0.29004	1.23766
AGAP3	0.415198	25.9377		FLT1	2.2019	14.9022		MRTFB	-0.19478	1.23759
PTTG1IP	0.41519	7.75442		FOXO1	2.20144	25.0636		IAH1	-0.08337	1.23712
YPEL5	0.415002	33.1523		FRK	2.20032	25.764		XKR6	-0.57857	1.23716
ARPC4	0.414819	22.5511		DSG2	2.19819	161.973		LRRC6	-0.36674	1.23618
TEAD1	0.414684	17.9002		EFR3B	2.19303	14.6726		RASSF9	0.557588	1.23545
FZD6	0.41459	3.80013		H19	2.18683	15.9063		WNT9A	0.502442	1.2354
APBB1IP	0.414551	29.5863		TMEFF1	2.18601	300		TBC1D13	-0.13658	1.23499
PAIP2	0.414546	54.8757		PTGER4	2.18396	186.559		PSMD11	0.081423	1.23456
GOLGA2	0.414084	2.04298		ANKRD37	2.18072	72.8904		ZNF467	0.333636	1.23264
FRRS1	0.413753	21.7224		MAP3K4-AS1	2.17469	300		MLST8	0.083449	1.23247
SRPK2	0.41373	19.8751		NOCT	2.17318	93.4827		IQCK	-0.34675	1.23216
MUS81	0.413417	1.95816		SLFN12L	2.17272	68.891		LMBRD2	-0.12474	1.23176
TRAPPC2B	0.413344	39.7953		SLFNL1-AS1	2.16993	33.1192		ZDHHC20	-0.05527	1.23156
SECISBP2L	0.413127	5.32421		PTK7	2.16263	27.6169		PRDX6	-0.08105	1.23128
FAM76B	0.412967	12.3979		DDIT4	2.16041	215.746		MRPL27	0.102126	1.23025
A4GALT	0.412848	14.6701		ADAMTS10	2.15906	40.1932		C2CD3	0.091144	1.22918
RCC2	0.412844	11.0568		PRDM1	2.15334	275.387		PHC1P1	-0.3455	1.22897
PLPP1	0.412742	11.4073		KRT81	2.15197	11.7732		CNOT6	0.078784	1.22843
WDR47	0.412662	55.8909		NCF2	2.14355	141.151		STEAP2	0.156801	1.22818
TBC1D20	0.411922	4.9786		KIF5C	2.14045	177.336		DENND6B	-0.37053	1.22808
SERTAD1	0.411443	36.6209		CXCL2	2.13764	300		THUMPD3-AS1	-0.35045	1.22807
PTEN	0.411241	9.85255		HS3ST3B1	2.13751	247.99		ARHGEF35-AS1	-0.25032	1.22704
SLC35A2	0.411201	7.48314		CSF3	2.13532	300		ZNF785	-0.19257	1.2266
PANK2	0.411065	1.63783		LRRN3	2.13422	54.9032		KMT5C	-0.21311	1.22513
FAM171A2	0.410885	8.06456		LINC02701	2.13008	4.10361		GARNL3	-0.79958	1.22397
MRPL42	0.410151	11.9566		LRP4	2.12949	5.31884		TMEM176B	0.720963	1.22346
ANKRD13C	0.410076	12.1858		SHANK3	2.12792	290.017		MAPK11	-0.14516	1.2229
CSNK1G2	0.409921	2.65548		PFKFB3	2.1271	82.4264		GMPPA	0.124809	1.21852
LINC02381	0.409918	5.19272		MEGF6	2.12282	62.7591		NPC2	0.146859	1.21846
RSL24D1	0.409863	26.0492		CMPK2	2.1216	16.3443		FAM234A	-0.06455	1.21772
ZDHHC9	0.409804	5.0449		RTL9	2.11954	300		MAF1	-0.05581	1.2173
PCDHGB4	0.409742	4.54206		EBI3	2.11938	300		TXNIP	0.110426	1.21717
LMF1	0.409629	2.47704		ADGRG2	2.11824	291.145		GOLGA8B	-0.17838	1.2161
NFKBIE	0.409103	21.4179		XYLT1	2.11521	300		LINC00294	0.226968	1.21568
PAIP1	0.409094	27.1648		ODF3B	2.1141	300		PIGQ	-0.21979	1.21572
MAST2	0.40905	61.5451		NXPH4	2.1111	300		BUD13	-0.13338	1.21533
CAP1	0.408985	18.1495		CFAP45	2.10814	4.628		TAF10	-0.15739	1.21524
SNHG18	0.408354	3.26142		OLFM2	2.10434	4.93519		STARD5	-0.20913	1.21444
ZNF34	0.408069	4.47103		SEC14L2	2.10379	150.318		ZC3H10	-0.27193	1.21436
TTC8	0.408062	4.52748		ID3	2.1006	300		HDAC9	-0.27395	1.21429
GADD45A	0.40803	1.52941		FMNL3	2.10018	153.264		IMPA2	-0.21681	1.21373
PCDHB14	0.408002	15.4432		APCDD1L	2.10007	11.3908		EIF5B	-0.09457	1.21365
LITAF	0.40791	8.47009		BST2	2.09954	27.8921		GNPAT	-0.13061	1.21363
PIK3C3	0.407729	14.1882		KLHL38	2.09798	224.549		SFMBT2	-0.90272	1.21342
BBX	0.407492	4.63261		TRIM9	2.08417	56.3156		ZNF112	-0.18027	1.21202
COX10	0.40722	3.02923		LAMC2	2.08124	14.649		TPP1	-0.09712	1.21185
ZNF256	0.407179	4.07664		TYMP	2.07477	9.3298		SDHD	-0.19902	1.21165
ZNF668	0.406796	2.06991		JUNB	2.07395	300		STYXL1	-0.1808	1.21138
HSPB2	0.406637	27.0334		ITGB4	2.06924	19.0206		KLHDC8B	-0.23909	1.21127
LRP10	0.406527	97.9521		SEPTIN4	2.06672	299.084		C1orf131	0.250577	1.21009
EIF1	0.406448	32.3412		TNFRSF19	2.06483	3.6597		DBT	-0.11757	1.21008
CTNNA1	0.406242	37.777		NPTX1	2.06475	6.86605		TTLL11	0.232856	1.208
CAMSAP2	0.406202	15.696		SPINT1	2.06147	300		TMEM187	-0.26548	1.20716
PTP4A1	0.406051	4.99545		CACNA2D3	2.05248	35.4825		GRK6	-0.09276	1.20698
DEDD	0.406043	37.4207		KRT18	2.05171	166.309		CSDE1	0.071757	1.20613
JMJD1C	0.405748	5.55649		IDO1	2.04883	106.712		MPPE1	0.107574	1.20578
KTI12	0.405672	5.97021		TMEM132A	2.04649	293.667		KIAA0513	-0.10142	1.20527
TRAF3IP2	0.405621	5.03499		MIR181A2HG	2.04398	300		GALNT16	0.521618	1.20512
TEP1	0.40542	40.7714		RNF128	2.04303	174.11		PANX2	0.245067	1.20493
NDST1	0.405247	2.58413		AMIGO2	2.04175	36.8807		NUP98	-0.08533	1.20455
SPTBN5	0.405119	10.2415		RSPO3	2.04087	19.2728		MTHFD2L	-0.39752	1.20376
RNF19A	0.405053	7.98375		ANGPTL1	2.04027	3.39954		RSPO4	-0.28815	1.20366
LAMA1	0.405017	23.7789		PNRC1	2.03653	2.95078		TMCC1	0.117123	1.20114
GALNT10	0.404891	46.4637		IL1B	2.03444	6.20589		ZNF92	0.301975	1.20116
ARPC5	0.404778	8.16981		GBP1	2.03256	6.92625		IQCD	0.398312	1.20082
TMEM263	0.404484	76.1747		VCAN	2.03035	300		CHCHD3	0.049257	1.20062
LOXL2	0.404462	28.0532		EGR3	2.03003	11.5411		UROS	-0.12004	1.2005
CAND1	0.404192	13.7305		NTN1	2.02919	4.70674		SELENOH	-0.09649	1.20035
KIAA1549L	0.403753	60.4912		BACH2	2.02386	300		SLC38A1	-0.08189	1.19905
ATP2A2	0.403711	28.8981		HOXC-AS2	2.01907	6.05068		KDM4C	0.161178	1.19874
ATAD1	0.403621	7.43064		MYLK2	2.0186	81.1291		AGTRAP	0.077802	1.1986
SEL1L3	0.403338	18.1333		CSF1R	2.01551	4.45714		CENPC	-0.17976	1.19795
RAP1B	0.403061	10.0576		KRT7	2.01454	300		PNMA8B	-0.62382	1.19795
UBE2F	0.403027	8.12037		FOSB	2.01208	90.2828		DUT	0.166477	1.19744
FAM207A	0.402871	5.95444		NKILA	2.00561	68.9286		TNXB	0.204124	1.19733
SGK3	0.402642	42.3208		PHLDB1	2.00425	161.123		KITLG	0.073491	1.19729
MARCHF7	0.402097	12.0881		LINC02889	1.99731	4.81967		HUS1	0.135005	1.1961
SLC36A1	0.402013	46.2451		NFKBIZ	1.99623	5.73596		COX8A	-0.12324	1.19504
ADPGK	0.401784	8.38904		ADCY5	1.99413	300		SMN1	0.098581	1.19405
CCDC174	0.401622	49.0739		CD274	1.99233	33.8402		ARMH3	0.135093	1.19363
TMEM181	0.401571	19.4169		GDNF	1.99227	7.08274		CINP	-0.17095	1.19246
ATXN1L	0.401526	6.13221		RNF144A	1.99106	300		CAMSAP1	0.070376	1.19239
PYURF	0.401375	39.7874		ARNTL	1.98748	8.63785		ZBTB8A	0.133079	1.1923
NFE2L1	0.401281	10.7287		KRT87P	1.98481	6.57037		AGA	-0.16026	1.19047
ELK1	0.400829	11.3383		TDO2	1.97749	17.0012		AKR1E2	-0.38429	1.19013
GINM1	0.400787	2.33093		HERC5	1.97151	30.9746		C1QBP	-0.07926	1.18976
REC8	0.400745	18.0671		PDZK1	1.96927	10.4342		OXSM	-0.37518	1.18971
TNKS2	0.400039	31.4887		MSX2	1.96544	64.2111		TAF3	0.16166	1.18868
ADM2	0.399802	8.11853		TGM2	1.96203	300		NBPF20	-0.22675	1.18848
MOSPD1	0.399603	11.9773		PLEKHG1	1.96012	157.21		CEP63	-0.18968	1.18833
TRIM69	0.399505	1.68835		LINC01943	1.95694	226.4		ACVRL1	-0.13964	1.18685
ALDOC	0.399471	3.51451		NRIR	1.95414	118.526		CMTM3	0.131389	1.18609
GPR157	0.399433	22.1278		CCDC184	1.95318	300		PIP5KL1	0.493771	1.18595
DCBLD2	0.399071	11.4438		CD36	1.94731	300		SPPL3	0.094666	1.18596
CCDC47	0.399037	41.3169		SYN1	1.94678	222.362		SAP30	-0.19567	1.18423
NIPA2	0.398559	5.28676		IVNS1ABP	1.93484	271.707		NDRG4	0.347753	1.18371
PLAC9	0.398281	7.46898		STARD4	1.93311	58.6487		ESF1	-0.12698	1.18336
FKBP7	0.39803	38.2531		LSAMP	1.92619	275.613		MAEA	-0.1693	1.1834
USP15	0.39795	6.30113		TMEM51	1.92569	5.95361		MED11	-0.19936	1.18259
DCUN1D5	0.397933	11.6059		DDX58	1.92351	55.5786		C14orf119	0.116133	1.18222
ISOC2	0.397599	6.60038		PRSS23	1.92304	14.4761		MTND1P23	0.289343	1.18208
COL11A1	0.397537	6.87876		PIK3R3	1.92188	6.68807		MTG2	-0.08747	1.18182
HIVEP3	0.397413	7.70985		PAPPA	1.92163	4.49248		SYNJ2	0.067081	1.18135
JAZF1	0.397036	2.47374		CYGB	1.91979	5.74558		GBGT1	-0.33123	1.18117
EXOSC4	0.396982	3.71749		LHFPL2	1.91888	140.855		BIRC6	-0.1779	1.1803
TBPL1	0.396857	6.27577		C3AR1	1.91074	50.9539		GPSM1	-0.14687	1.18006
ARSA	0.396753	14.6472		ACKR3	1.90088	55.4726		AGBL3	-0.72251	1.17967
CTTNBP2NL	0.396718	7.87319		SRRM3	1.90071	184.418		MTCP1	-0.71511	1.17963
ATG101	0.396606	5.19066		CACNA1H	1.89778	230.199		DUSP22	-0.14885	1.17847
OSTF1	0.396458	3.91317		AJAP1	1.89321	9.27834		SET	-0.12001	1.1782
FOXC1	0.396324	14.0144		ZNF704	1.88925	300		GTF3C2	0.101485	1.1772
PSEN1	0.396126	10.5657		GJD3	1.8879	44.1516		HLA-DPB1	-0.21668	1.17614
DHPS	0.395916	29.4587		LYPD1	1.88479	21.2589		PGM2	-0.13312	1.17579
ARID1B	0.395892	45.9916		ARHGAP27	1.88372	70.168		PMF1	-0.08252	1.17547
LTBR	0.395636	11.0006		CYTOR	1.8837	300		RANBP1	-0.08812	1.17546
CNPY2	0.395612	38.0372		PENK	1.88249	31.1908		LIN7C	0.156899	1.17527
WWTR1	0.395224	17.2317		AIM2	1.88119	49.3528		SLC39A1	-0.06932	1.17498
DDX1	0.39508	4.43916		EMILIN2	1.87673	128.321		CCDC151	-0.86355	1.17324
TAF7	0.394982	2.1789		AMZ1	1.87367	201.705		ZNF780B	-0.2982	1.17299
ZNF566	0.394785	3.94178		PLCG2	1.87022	300		GID4	-0.11036	1.17146
CORO7	0.394584	79.1278		BMP2	1.86974	25.8318		LTBP3	0.132449	1.17101
PPP1R9B	0.394179	10.6143		COL15A1	1.8664	80.9285		MOGS	0.12767	1.17065
NR1H2	0.393605	8.88286		HR	1.86243	56.4065		SLC45A4	-0.19409	1.16683
ZBTB33	0.393499	50.7106		ADAMTS5	1.85975	201.701		RNF139	0.146406	1.16619
RECQL	0.392639	9.0544		TFEB	1.8588	300		NLGN4X	-0.54938	1.16527
RNF168	0.392397	28.8425		DIXDC1	1.85386	7.17511		RPL23A	0.157103	1.16482
RIC1	0.392317	14.3498		PLOD2	1.85245	300		FASTKD3	-0.18911	1.16431
TMF1	0.392115	2.30005		PRR15	1.84896	261.335		NUDT13	-0.51386	1.16316
SPACA6	0.392067	1.58966		KDM7A	1.84683	181.264		C10orf88	0.167812	1.16226
C14orf28	0.392045	97.5087		PDE4D	1.84571	300		RRAGA	0.108795	1.16182
ARF1	0.391711	9.10778		KSR1	1.84131	300		EGFL6	0.65106	1.16165
NFATC3	0.391122	2.05293		BMP1	1.83993	83.0585		DENND4B	-0.14257	1.16146
RAB3IP	0.39108	28.5903		CCDC194	1.83808	99.1006		HSPA4	-0.06754	1.16122
DNPEP	0.39105	5.92392		COL18A1	1.8317	7.29212		CDKN2B-AS1	-0.31169	1.16104
PRKY	0.390966	2.89309		THEMIS2	1.82717	153.033		CCNQ	-0.23002	1.16096
PRXL2A	0.390649	11.9501		MAFK	1.82708	11.1131		SELPLG	0.20967	1.16045
SIK3	0.390089	52.4876		ARHGAP31	1.82414	91.891		DCLK2	0.136111	1.15912
COPG1	0.390059	6.73009		BGN	1.82395	10.7701		PURA	0.070832	1.15894
TSPAN6	0.390012	7.43859		GASK1B	1.82071	290.937		SAFB2	-0.1324	1.15891
NOTCH2	0.389834	30.6911		RORA	1.8133	44.9922		PTPRN2	-0.50437	1.15878
ADIPOR2	0.389813	3.23952		GPM6B	1.81204	23.2033		RPL36A	0.243515	1.15843
TMTC2	0.389659	3.58783		MFAP2	1.81049	300		DNTTIP2	0.08197	1.15807
INTS12	0.389097	4.82761		URGCP-MRPS24	1.79355	3.72768		FAM72C	-0.47565	1.15623
TIMM23B	0.389093	13.6473		LOXL1	1.79294	80.4445		IST1	0.056124	1.15591
DHX32	0.388869	18.3755		LMO2	1.79286	45.7733		PPP6R2	-0.08796	1.15511
NCKAP1	0.388761	4.46203		HS3ST3A1	1.7923	300		ZNF208	0.649981	1.15363
BACH1	0.388472	23.0602		C3orf52	1.78382	119.12		TERF2	0.094295	1.15353
TFRC	0.388108	4.47065		RAB20	1.78178	230.893		GGT7	0.191372	1.15319
HRH1	0.387921	36.5131		PLAT	1.78157	6.08254		ZNF271P	-0.12935	1.15305
RC3H2	0.387911	2.00034			1.77827	300		CENPA	-0.10332	1.15286
MEIS3P1	0.387551	12.4414		CGB7	1.77676	4.86784		ZNF20	-1.06646	1.15198
GPBP1L1	0.387478	25.5118		NPTXR	1.77563	203.737		DNAJC28	-0.84916	1.15146
ALDH1L2	0.387234	9.97266		CHSY3	1.77521	300		DES	-0.75877	1.15041
DNASE2	0.387196	15.4079		GADD45B	1.77329	180.077		CRAMP1	-0.13169	1.1499
FADS1	0.387149	6.21479		ETV7	1.77323	300		EHD1	0.131392	1.14984
CST3	0.387119	20.3035		MSC	1.77206	186.548		TXNDC12	-0.09858	1.14916
EMC7	0.386939	4.84522		EHF	1.77115	4.39151		PET117	0.474414	1.14856
POLR3F	0.386689	7.20179		KLF13	1.76684	300		PAOX	-0.88752	1.14831
GLA	0.386425	2.06361		TMEM92	1.76646	53.843		DHX40	0.114036	1.14778
ADPRH	0.386285	1.49703		PRICKLE2	1.76608	300		IGFLR1	-0.27845	1.14618
ZC3H12B	0.386076	2.45859		SAMD9	1.76319	3.17372		NSUN3	0.148483	1.14565
ZNF35	0.386023	2.32284		CALHM5	1.7618	163.314		RTL8A	0.060577	1.14524
POLD4	0.385948	7.00431		PPARD	1.76176	25.6116		PSME3IP1	-0.05873	1.14482
BRWD3	0.38582	1.70228		CHN1	1.76025	211.385		PLGLB1	0.860589	1.14371
CLEC2D	0.385347	11.6516		EFNA3	1.75919	79.8352		CYB5D2	-0.24094	1.14363
PTPN9	0.385047	3.19376		SMAD7	1.75743	300		ARL16	-0.13281	1.14352
GALNT4	0.384963	41.711		GPR153	1.75649	229.47		FAM151B	0.521803	1.14322
TOR1A	0.384688	5.7904		B4GALT1	1.75191	300		WNK1	0.075324	1.14288
ANO4	0.384429	63.7669		HTR1D	1.74473	60.2524		RINL	-0.5372	1.14255
PPIB	0.384068	1.9897		SLC6A9	1.74236	300		INTS13	0.135115	1.14169
COL14A1	0.383942	3.50273		IGSF3	1.73599	36.4824		WAPL	0.110801	1.14084
SLC2A12	0.383736	5.59856		APBB2	1.73429	300		DENND11	0.187378	1.14055
GRAMD1A	0.383657	14.128		FZD4	1.7319	7.87369		ZNF148	0.059514	1.13985
KLHDC3	0.38363	7.01184		IFIH1	1.73087	120.459		ABCB10	-0.12294	1.13931
CYBA	0.383589	16.7728		NUAK1	1.73027	29.5823		HOXD9	0.33859	1.13796
LEPROTL1	0.383535	6.98724		HERC3	1.72937	173.285		DDB2	0.123195	1.13786
ZMYM2	0.38343	2.74284		HOMER1	1.72816	70.7259		LINC02606	-0.70766	1.13719
CCNL1	0.383295	11.4872		TES	1.72718	300		ARMCX5	-0.15123	1.13694
KLF12	0.383287	2.43295		FGD4	1.7249	300		TDP1	-0.12984	1.13583
MED31	0.383161	5.82735		FHOD3	1.72188	286.677		ACSF3	-0.17563	1.13573
ECSIT	0.382822	10.8559		TMEM26	1.72113	74.7445		CCDC102B	0.184777	1.13552
HEATR3	0.382791	4.03733		ID4	1.72094	19.6258		RPUSD2	-0.22848	1.13492
NSMCE2	0.382492	36.8055		DRP2	1.7182	156.603		STK32C	-0.24611	1.13479
COL1A2	0.382299	6.49227		COL7A1	1.71743	14.0314		ARNTL2	0.107353	1.13378
FAM174A	0.382264	54.623		LINC00511	1.71293	25.8611		PNMA1	0.169018	1.13372
DAZAP2	0.38212	13.4114		MCC	1.71225	3.77399		SCYL2	0.103165	1.13208
SLC39A7	0.381937	26.6757		LMCD1	1.712	300		SAP18	-0.06228	1.13173
CTNNB1	0.381711	19.7599		C21orf91	1.70628	300		SPCS1	0.129834	1.12929
SEPTIN11	0.381688	1.62743		TMEM171	1.70586	7.01986		TCOF1	-0.09176	1.1291
INSYN1	0.381637	13.6168		TMEM229B	1.70434	225.741		IPO5P1	-0.46487	1.12901
RAB2B	0.381372	19.6618		MLXIP	1.70392	300		COL13A1	0.147263	1.12825
BICC1	0.381315	4.68352		IL12A	1.69424	133.309		NOTCH2NLB	-0.26567	1.12727
IGBP1	0.38098	6.32787		LINC01679	1.69386	148.199		SYNJ2BP-COX16	2.54558	1.12601
MBD5	0.380781	15.713		TSPAN12	1.69193	43.3924		GPC2	0.378315	1.12595
MSL3	0.380692	16.9735		IFIT3	1.68831	5.95279		ALDH18A1	-0.074	1.12524
IDH2	0.380595	35.8642		UNC5B	1.68819	17.1112		PTPA	-0.13933	1.12479
CREB3L2	0.380595	2.79266		LRRC17	1.6863	234.185		CHD6	-0.0924	1.12474
ZNF461	0.380213	5.04134		SNAI2	1.68609	83.0232		ZNF775	0.336229	1.12367
SPRYD7	0.379875	20.2181		PGM2L1	1.68545	103.029		SNUPN	-0.20825	1.1228
MRPL32	0.379746	19.8909		KLF10	1.68219	300		PCDHGB1	0.268901	1.12181
PPP6R1	0.379696	21.5414		IL15RA	1.68129	20.4294		NFASC	0.095479	1.12142
NAPG	0.379607	9.7404		GRID1	1.68105	300		ZNF888	-0.24754	1.12145
SARAF	0.379557	7.50994		MED12L	1.67881	20.9117		HDGFL3	0.095163	1.11881
ZCCHC14	0.378762	5.49865		BX322562.1	1.67728	49.7053		ZNF184	-0.13813	1.11814
ELK4	0.378731	2.504		IL32	1.67647	3.38642		MANBAL	0.088091	1.11762
TRIM13	0.378677	10.8572		RELT	1.67639	14.9888		ADAM23	0.145049	1.11659
MLLT3	0.378575	14.7384		PLPPR4	1.67441	14.4486		SLC25A12	-0.10771	1.11639
SMIM14	0.378312	2.28511		TGFB1	1.67229	81.7172		ZNF790	0.289817	1.11553
RBAK	0.378278	6.27976		HLA-K	1.6716	300		AVL9	0.099875	1.11517
TENM4	0.378201	5.13744		FOXN3	1.66607	70.9889		BCOR	-0.08349	1.11515
BCKDHA	0.377998	8.94162		HBEGF	1.66399	78.9368		GOT2	-0.1136	1.11521
PRRX2	0.377808	9.17174		RGS4	1.66287	300		ZNF394	0.248133	1.11501
TNRC18	0.377576	5.06095		PCDH17	1.66107	282.437		OAZ2	-0.11808	1.11487
SLC39A8	0.377561	22.9484		BTBD11	1.65757	3.07561		ZNF22	0.168974	1.1144
COPB1	0.377489	6.55406		PPM1H	1.65643	95.0419		SEC16B	0.358443	1.11379
CSNK1G1	0.377421	9.77436		PDPN	1.65462	86.6102		IRX5	-0.37797	1.11373
AMPD3	0.377257	15.2177		WNT5A	1.65392	300		PSMD6-AS2	0.51803	1.11309
GSTP1	0.377103	12.8052		IRF1	1.65354	2.97206		ZNF507	-0.14865	1.11214
AUP1	0.376953	5.90794		WWC1	1.65006	297.612		TTN-AS1	-0.3603	1.11186
SERTAD3	0.376817	12.2477		EPSTI1	1.64782	218.894		CHASERR	0.170371	1.11106
FXR2	0.376597	7.42838		SLC15A3	1.64654	106.77		RABIF	0.166691	1.1104
PLCB4	0.376458	35.9704		PTGES3L	1.64548	48.2563		MPP2	-0.32787	1.11014
BTN3A2	0.37639	15.2596		DZIP1L	1.64405	300		POLR1C	-0.14444	1.11006
PCK2	0.376365	9.01136		DLX2	1.64398	143.337		FAM216A	-0.13044	1.10995
IRAK3	0.375874	16.3017		LGMN	1.643	76.1741		CRELD1	-0.1767	1.10967
PWP1	0.375853	18.7662		WNT7B	1.64085	173.786		ITFG1	0.097782	1.10924
COL16A1	0.375734	6.86473		BATF2	1.63716	79.37		PALM	0.430715	1.10795
RABEP2	0.375668	20.5455		NFIL3	1.63454	112.05		PCDHGB3	0.339968	1.10735
PDCD10	0.375641	15.4709		EFNB2	1.63418	14.925		TIA1	0.057831	1.10735
SLC39A6	0.375513	3.88305		INHBE	1.63103	5.64573		BRD1	0.145021	1.10704
SCAMP1-AS1	0.375442	10.8355		HERC6	1.63096	300		PIBF1	-0.16254	1.10696
TSPAN14	0.375381	3.64404		SUSD6	1.62742	5.98563		RNF181	0.126394	1.10663
IREB2	0.375379	23.9461		TNFAIP6	1.62706	88.1973		PAN3-AS1	-0.57364	1.10658
TMEM39A	0.37517	4.03825		ZSWIM4	1.62522	70.3134		PANK2-AS1	-0.92	1.10649
CREBRF	0.375059	8.82772		BAMBI	1.62498	6.18744		PPT2-EGFL8	-0.68852	1.10624
GAB1	0.374845	27.7356			1.62396	227.411		CHST10	-0.12639	1.10612
NSUN2	0.374837	20.6005		CTSS	1.62319	164.974		CNOT9	0.05337	1.10569
TNKS1BP1	0.374732	19.5863		PLGLB2	1.62059	14.3406		HEBP1	-0.14307	1.10408
ARPC2	0.374708	11.6306		LIMS4	1.61718	4.43009		MGST2	-0.3839	1.10396
EXTL2	0.374703	16.6903		SRPX2	1.61624	22.8738		TERF2IP	0.16291	1.10358
AIDA	0.374678	6.53544		CYP27B1	1.61583	230.455		NQO2	-0.26737	1.10314
SRA1	0.374366	3.65044		PAG1	1.61439	3.87275		CYP2R1	-0.34112	1.10266
NAP1L5	0.374135	1.59325		SLC7A7	1.61068	268.02		C8orf37	0.292631	1.10257
DOK3	0.374109	13.1501		FBXO2	1.60886	244.552		HYAL2	-0.09345	1.1023
FNBP1L	0.373896	8.22241		PEDS1	1.60856	13.7904		LYRM4	0.279681	1.10203
FAM3C	0.373849	6.75738		MOCS1	1.6073	229.588		TCTN2	-0.15475	1.10168
SEMA4C	0.373801	7.60357		GXYLT2	1.60501	10.2041		MBD4	0.068228	1.10094
MAPK7	0.37353	6.59706		SH3RF3-AS1	1.60148	38.1711		TMSB10	-0.06061	1.10043
SHOC2	0.372559	13.6766		RIPK4	1.60083	11.9376		CHRNA5	0.288398	1.10031
RNF41	0.372502	24.3353		RELB	1.59342	58.2097		CHTF8	-0.11214	1.09865
GNG12	0.372335	1.84133		SH2D2A	1.59288	300		POLN	-0.42724	1.09838
SPATA2L	0.37197	15.7356		MIR4435-2HG	1.58923	300		MITD1	-0.12856	1.09794
YTHDF1	0.371599	33.8831		CXXC5	1.58813	300		PRMT5	-0.05267	1.09697
CYLD	0.371593	7.44239		DLL1	1.58672	300		SYS1-DBNDD2	0.671863	1.09667
SNX27	0.371549	5.57204		TNIP1	1.58513	3.50004		RPS15AP24	0.831968	1.09618
CARD9	0.371475	12.3632		LINC02605	1.58299	2.89191		HILPDA	-0.1458	1.09529
TPT1	0.371323	22.6283		CARMIL2	1.58282	3.91988		ZNF131	-0.12902	1.09507
GNAS	0.371287	9.279		TGM1	1.57885	112.549		ARPC5L	-0.16335	1.09495
ZNF703	0.371248	8.41107		SYTL3	1.57116	300		RAB7A	0.100944	1.09461
TMEM109	0.371172	3.86965		P3H2	1.56898	3.88175		RPS28	0.090142	1.09425
ZNRF1	0.370914	36.8516		ST3GAL2	1.56855	66.9731		CTBS	0.143639	1.09355
ZPR1	0.370805	2.43642		USP18	1.56589	4.7198		IGF2R	-0.06546	1.09349
ZNF765	0.370454	3.94028		COL4A1	1.56479	300		COX5B	0.136784	1.09309
ZRSR2	0.370334	32.1309		SPAG4	1.56443	217.381		HNRNPDL	-0.1258	1.09206
CSNK1E	0.369741	2.8329		IGFBPL1	1.5635	18.3385		ZNF433	-0.56616	1.08926
LZTS1	0.369296	6.54321		F11R	1.56276	106.019		PSMD5	-0.09747	1.08775
RNF13	0.369286	3.49471		TMEM268	1.55902	113.703		ZNF524	-0.25939	1.08476
ARG2	0.36922	13.3974		C15orf39	1.55694	148.28		CHID1	0.06466	1.08384
SERP1	0.368998	25.5302		PAK3	1.55286	39.1592		CD302	-0.16108	1.08376
RPRD1A	0.368357	3.84111		GCNT4	1.55248	62.6299		TMEM185B	0.084666	1.08334
FILIP1L	0.368015	10.5025		INHBB	1.54742	300		DDO	0.792022	1.08277
MAGED1	0.367597	2.6708		C1QTNF1	1.54687	168.921		ATP23	-0.36633	1.08266
TRPC1	0.367564	23.186		ALDH2	1.54531	3.34888		ZNF582	0.320717	1.0818
DAP	0.367557	6.61781		ADAP1	1.54296	40.332		SNCAIP	-0.28511	1.08144
RARRES2	0.367445	9.31608		NCOA7	1.53913	40.437		E2F6	0.131489	1.08086
PEAK1	0.367261	51.1678		JPH2	1.53547	126.628		MRPL9	-0.11328	1.08079
ERO1A	0.36715	23.7315		UBTD1	1.53272	25.6719		FOXD2-AS1	-0.32593	1.08035
IDH3G	0.366953	44.2664		C2orf27A	1.53225	94.6131		TMEM68	-0.17898	1.07971
ERAP1	0.366928	22.5515		SHANK1	1.53159	5.7666		HOXA4	0.595487	1.07965
PHLDB2	0.366824	1.66652		ETV6	1.52934	137.928		ABCB4	-0.55403	1.07934
TXLNGY	0.366778	13.2136		CHSY1	1.52754	300		EFS	0.08506	1.07839
IQCJ-SCHIP1	0.366758	2.4395		KCNE3	1.5248	170.973		MCAM	-0.17692	1.07835
MIR503HG	0.366614	13.7233		ARL5B	1.52324	202.289		PROM2	0.807741	1.07753
MED25	0.366236	6.50284		CLCF1	1.52307	3.34886		ZNF121	0.182792	1.07709
MBOAT2	0.365966	3.51625		PIK3CD	1.5209	43.9576		SPATA13	0.090018	1.07618
PKD1P6	0.365685	83.381		ZFP92	1.5202	132.873		BHLHE41	0.176811	1.07533
LTBP1	0.365475	6.22503		BIN1	1.51517	55.8629		GPC4	0.584556	1.0749
MARK4	0.365358	6.02298		RN7SL834P	1.51421	300		MROH6	-0.24247	1.07411
ZNF358	0.36525	27.3554		RGS3	1.51312	9.08968		CNOT6LP1	0.95296	1.07393
PLEKHM2	0.364778	48.6158		COL5A1	1.51129	100.532		GEMIN7	0.154489	1.07372
CCNK	0.364549	59.1345		KLF7	1.50689	10.9735		ENDOG	0.290365	1.07327
GATAD2A	0.364546	17.3312		TFPI2	1.50681	52.458		ZNF852	-0.36	1.07285
NAGK	0.364258	5.85741		ARHGEF4	1.50622	300		ZNF808	0.188095	1.07197
EAF1	0.363961	18.9144		HIP1R	1.50602	10.5523		ZNF653	0.327872	1.07167
ERP44	0.363763	6.35405		GK	1.50423	17.6218		TAF2	0.096378	1.07135
TMCO1	0.363538	8.06749		WHRN	1.50223	32.6469		A1BG	0.395942	1.07122
RNF121	0.363537	4.54993		SCD	1.50028	3.97791		ARMC6	-0.10921	1.07023
RPP38	0.363322	9.66774		H2BC4	1.49842	199.227		AAMP	-0.05339	1.06986
VKORC1	0.363276	18.7		PDLIM4	1.4948	300		POU6F1	-0.13844	1.06822
AKT1	0.363161	8.15935		EVA1C	1.49419	290.745		ZXDC	-0.14961	1.0677
NMD3	0.363007	17.9198		ZNF365	1.49409	12.8848		IMMT	-0.04758	1.06666
ANKZF1	0.362745	56.2848		GABARAPL1	1.49361	74.2143		KCND1	-0.31913	1.06669
ILK	0.362725	19.3401		ZFPM1	1.49278	4.15859		RNASEH2C	-0.18729	1.06624
S100A11	0.362408	11.4813		MIR1915HG	1.49095	300		RNF115	0.09417	1.06608
WDR81	0.362391	7.52825		PCDHGC5	1.49047	20.8277		USP32P1	1.23382	1.06601
AOPEP	0.362253	19.7931		HMGN1P3	1.48908	300		PRDX3	-0.12134	1.06567
HARS1	0.362158	3.0009		FURIN	1.48809	191.383		MED4	0.070891	1.06383
ATG4A	0.361736	34.8755		ULK1	1.48733	147.773		PUDP	-0.22549	1.06355
MORF4L2	0.361395	11.7133		MMP14	1.4861	229.115		S100PBP	0.074298	1.06299
EFEMP2	0.361378	46.2038		SOCS1	1.48607	300		PNPLA4	-0.21986	1.06129
SSR3	0.36127	5.39107		SLC38A5	1.48489	9.06094		EIF4EBP2	-0.07829	1.05981
EIF4E2	0.361167	14.1414		CDK18	1.48459	300		ZFP57	0.891864	1.05984
AHCYL1	0.361094	6.56172		CNN3	1.48325	177.582		MAP3K2-DT	0.352498	1.05902
PRKX	0.360745	6.91192		RET	1.48178	300		PIAS1	0.103523	1.05847
CYP7B1	0.360676	24.0804		OAS1	1.48109	159.055		ALG8	-0.14813	1.05788
RACK1	0.360416	3.90706		AKR1B1	1.4737	78.6133		POP7	0.137671	1.05707
POGLUT1	0.359772	5.95836		RTP4	1.47344	57.5311		ZCCHC9	-0.15104	1.05678
RILPL1	0.359701	13.9156		LINC01128	1.4689	9.36425		DENND4C	-0.07194	1.05564
CHMP4B	0.359591	4.48676		DAB2IP	1.46861	216.028		SIGLEC15	-0.787	1.05536
IRX3	0.359541	1.8102		USP43	1.4679	52.5333		SLC25A26	0.194622	1.05533
PCCA	0.359106	5.15776		PKIG	1.46653	6.94545		CBWD2	-0.15157	1.05517
SBDS	0.359043	16.1089		PLXNC1	1.46542	189.901		OXSR1	-0.06781	1.05404
CD47	0.358844	2.69045		RNF149	1.46502	161.945		NEURL4	-0.07393	1.05397
EOLA2	0.358636	7.97194		GPC6	1.46454	139.712		SNRPD3	-0.11728	1.05374
YIF1A	0.358524	12.6942		KLHL29	1.46303	29.0877		PARS2	-0.29644	1.0533
MOB3A	0.358017	8.77248		IFI27	1.46114	98.6694		ARID1A	0.101853	1.05298
UNK	0.357939	12.6239		DPYSL4	1.45914	47.6511		PSPC1	0.0593735	1.05027
FOXJ3	0.357925	19.628		RAB31	1.45529	109.987		BDH2	-0.13949	1.04913
OS9	0.357839	2.71394		CTHRC1	1.45497	300		GEMIN2	-0.18029	1.04913
TMEM199	0.357436	19.6447		VSTM2L	1.45331	25.2149		PTAR1	-0.0774	1.04918
ETV5	0.356309	12.0838		ARID5A	1.45267	4.73863		BRK1	0.087768	1.04863
ERRFI1	0.356153	6.14565		RHBDF2	1.45056	211.039		INPP5F	0.078931	1.04849
CFB	0.356031	43.3907		SPON2	1.44961	201.01		MEX3A	0.292793	1.04828
DCAF5	0.355924	13.2107		STARD10	1.44428	300		NPRL3	-0.07993	1.04823
PIEZO1	0.355637	8.38953		ADARB1	1.44346	108.146		BTD	-0.15012	1.04763
ARL13B	0.355613	1.51398		H2BC21	1.44142	70.6467		CAPNS1	-0.07176	1.0458
ZNF579	0.355343	5.34072		MFSD12	1.4407	4.92722		LARP7	0.065144	1.04546
AMPH	0.355279	2.76501		JAK1	1.4399	18.7942		ORMDL1	-0.06933	1.04548
GPR137B	0.355276	18.5558		RFTN2	1.4388	14.4513		SRSF9	0.115444	1.04535
FOXO3	0.354663	12.7303		ARTN	1.43543	4.93222		HMGN2P17	-0.62236	1.04452
FKRP	0.354428	4.59743		TET3	1.43089	300		USP35	0.125769	1.04405
RPLP2	0.354283	11.0907		ZNF503	1.42999	2.62721		TBC1D12	-0.1265	1.04359
ATF2	0.354181	7.37448		CUL4B	1.42963	10.0537		LINC01730	-0.61924	1.04346
REEP5	0.354068	3.6361		SHC3	1.42589	9.49946		CENPS-CORT	-0.58861	1.04332
FAM219A	0.354051	7.3562		PPP1R13L	1.42576	300		CIC	0.089927	1.04315
TFPT	0.35396	23.4794		SHROOM4	1.42575	30.8998		SCN3A	0.752127	1.04309
RIPOR1	0.353872	8.348		PLCL1	1.42505	198.415		PITPNA	0.107036	1.04239
EIF3J	0.353854	7.84829		CEBPB	1.42092	289.444		RTCB	0.07341	1.04231
RALB	0.353395	16.0516		TBILA	1.42029	238.706		RASIP1	0.192036	1.04191
DNM2	0.353242	32.1775		ADAM12	1.41884	12.4573		ANPEP	0.060058	1.04122
MMP2	0.353216	1.59732		P2RY2	1.41624	10.373		EFNB1	0.211163	1.04012
NRGN	0.353018	6.41553		LINC00702	1.41622	139.272		CLIC3	0.399584	1.03963
IER2	0.352684	3.53184		CHST6	1.41284	156.704		RAB6B	0.53845	1.03935
SRGAP2D	0.352659	19.1433		WARS1	1.41241	239.676		GLI1	0.173327	1.03919
LARP4B	0.352532	18.7803		TMEM204	1.41176	7.2346		ATXN7L2	0.185433	1.03834
RSU1	0.352431	4.66913		SH3PXD2B	1.41173	15.5419		HDAC8	-0.11529	1.03829
SRP19	0.352327	4.70186		SRF	1.4102	2.84325		ZNF674	-0.19243	1.03827
TRIM6	0.352188	48.9914		ABCA1	1.40976	304.083		DNTTIP1	-0.16271	1.03805
ITSN1	0.35207	5.20917		ROBO4	1.40821	9.85213		SBNO2	0.122398	1.0367
FCGRT	0.351902	27.9528		CCL26	1.4079	2.40343		NFYC-AS1	-0.71646	1.03642
GNS	0.351887	2.39339		PANX1	1.4076	300		TP53I3	0.097783	1.03646
LINC01397	0.351244	18.2955		TSHZ3	1.40722	42.9289		FAM156A	-1.40825	1.0363
PNPLA8	0.351124	2.26769		DENND2B	1.4062	89.6611		SPART	0.103989	1.03599
ZNF219	0.351108	1.90019		CFAP58	1.40502	244.729		HDAC1	-0.06376	1.0357
KLF2	0.351019	6.28983		VCAM1	1.40481	272.368		HNRNPR	-0.09681	1.03519
NPIPP1	0.351004	9.06194		CES1	1.4013	60.7141		FSIP1	-0.61233	1.03423
PITPNB	0.350417	4.21451		ITGA5	1.39719	30.8122		GDE1	-0.10193	1.03233
NEPRO	0.350255	16.8332		TMEM217	1.39549	22.3217		A1BG-AS1	0.125622	1.03222
JAM3	0.350237	3.32958		PGBD5	1.39496	57.1313		MMADHC-DT	0.820762	1.03214
UBE2W	0.34995	5.68897		IFI35	1.39405	189.17		ADCK1	-0.33876	1.03205
CCDC149	0.349783	6.68536		TNFSF4	1.39396	28.9424		BSCL2	-0.20213	1.03092
ALG5	0.349718	2.4811		CRLF1	1.39292	88.4254		RWDD2B	-0.09132	1.03001
C17orf49	0.349597	25.2264		JAK2	1.39264	255.249		TOMM70	0.082449	1.02986
TBK1	0.349472	7.87853		ITGA11	1.39253	7.27353		ARL2BP	-0.07302	1.02976
MCPH1	0.349115	2.81213		PLPP4	1.39249	12.1821		BTBD6	0.075933	1.02975
LACC1	0.348988	20.0422		GSTT2B	1.39136	300		TSHZ2	-0.42449	1.02965
SLC33A1	0.348625	31.8747		MINAR1	1.39086	48.9597		PJVK	-0.55815	1.02945
PHGDH	0.34823	17.6956		YRDC	1.39067	171.901		CXCL14	0.434385	1.02938
RPL34	0.347945	2.40862		NREP	1.38825	300		RPE	-0.0877	1.02913
USP31	0.347705	9.34372		FAM117A	1.38532	24.1862		FRG1FP	0.856403	1.02885
TMED8	0.347612	4.65888		MXD1	1.38487	272.731		ZNF580	0.120475	1.0281
ZMIZ2	0.347423	11.5621		TAP1	1.38259	300		ALG14	-0.26211	1.0279
NUS1	0.347391	3.66816		COL25A1	1.38117	64.3344		SERPINE2	-0.04363	1.02766
ERICH1	0.346935	156.313		MAP3K8	1.38089	33.3149		GPR162	-0.50092	1.02752
CHD4	0.346847	16.4802		IFIT1	1.38057	300		NCOA1	-0.11725	1.02753
SRM	0.346763	6.04293		SLC41A2	1.38012	23.4512		MBNL2	0.055832	1.02669
ZNF841	0.346669	10.4952		ICAM1	1.3796	31.0408		ARHGAP44	0.452665	1.02627
MAPK8	0.346229	17.3404		LMO4	1.37912	132.374		CLEC1A	0.325637	1.02616
EDEM3	0.345908	4.68704		BRINP1	1.37429	300		HSP90AB2P	-0.4808	1.026
EPDR1	0.345881	8.58254		CALD1	1.374	71.423		KHNYN	0.057472	1.02551
MIA2	0.345864	4.39011		MX2	1.37207	38.7356		SNAP47	-0.10038	1.0253
PTDSS2	0.345683	5.93907		MPP4	1.37144	117.917		IWS1	0.111042	1.02514
BCAR3	0.345536	2.17267		GAS1	1.36934	300		SUZ12	-0.05272	1.02413
SYNM	0.345502	2.98247		DCBLD1	1.36858	17.57		SKIDA1	-0.45594	1.024
UBE2S	0.345376	14.8137		ZFP36	1.36464	150.191		SUGT1P4-STRA6LP-CCDC180	-0.56863	1.02239
RAB10	0.344629	5.55383		FHL3	1.36448	300		GPR173	-0.13083	1.02233
IER3IP1	0.344629	26.9022		SLC2A13	1.36408	285.276		BOP1	0.114025	1.02223
INPPL1	0.344234	16.0852		CREB3L1	1.36362	300		PREB	0.062653	1.02223
TUBE1	0.344108	18.6794		PPM1K	1.36291	285.97		NNT-AS1	-0.12353	1.02198
MLX	0.343901	20.0256		AFAP1L1	1.36185	131.942		HDAC10	-0.29239	1.02121
SLC41A1	0.34359	14.7828		LDLR	1.36126	33.8672		ZNF630	-0.60142	1.0202
TM2D2	0.343387	14.7633		TIMP3	1.36067	4.13376		MOAP1	-0.31977	1.01955
UBB	0.343152	3.49291		PER1	1.35872	300		NXT1	0.151721	1.01874
RGS2	0.343039	2.28237		CASP7	1.35662	121.112		NHSL2	-0.16384	1.01817
FRAT2	0.343008	32.8005		IGFBP3	1.35274	12.3528		TFCP2	-0.09584	1.01811
VDAC2	0.342674	5.79777		TENT5A	1.35247	61.6171		LYL1	0.435598	1.01806
ACSL1	0.34249	2.47334		CYTH3	1.35155	118.843		FBXO34	0.104049	1.01754
BANP	0.342443	18.67		ANGPTL2	1.3498	3.17166		FAM221A	0.836513	1.01747
DLC1	0.34223	14.6407		KLHL42	1.34806	29.9982		AACS	0.125206	1.01686
SH3BP2	0.342204	20.1598		LINC00839	1.34608	123.023		BLOC1S6	-0.09862	1.01614
CLPTM1L	0.342166	23.8648		CTBP2P10	1.34537	3.2504		ZNF22-AS1	-0.481	1.01537
PTK2	0.341974	4.71189		TRIM5	1.34495	300		SPRY4-AS1	-0.4594	1.01504
TRPA1	0.341915	15.5435		TENM3	1.3438	2.91653		YIPF5	0.067715	1.01499
DCAF10	0.341428	5.07551		SGCG	1.34346	4.96343		ZNF44	-0.17021	1.01435
SMN2	0.341415	4.06569		DAPK3	1.34175	81.4473		GBA2	0.117317	1.01219
RAB12	0.341132	2.86264		SCUBE3	1.34121	82.3661		MCTS1	-0.08601	1.01207
BTG2	0.341093	16.5567		GABRR2	1.34017	197.003		TMUB1	-0.10569	1.01209
NAB2	0.341083	17.016		PLAAT4	1.33884	48.9216		WDR13	0.109544	1.01199
STRN4	0.341002	6.99103		TIMP1	1.33828	42.1007		NDUFB2-AS1	-0.49199	1.01178
UBE2V1	0.340897	6.58293		ADRA2A	1.33765	53.9952		LENG9	0.237682	1.0105
MFSD11	0.340867	9.88093		VLDLR	1.3369	205.213		CDKN2D	-0.09575	1.00929
VAV2	0.34084	21.374		RAB33A	1.33621	163.771		LRRC75A	0.568244	1.00888
TJP1	0.340718	8.46467		NUP153-AS1	1.33489	253.221		CCDC180	-0.81389	1.00875
TBC1D25	0.340688	34.0783		IRF7	1.33452	16.9537		LPCAT4	-0.13877	1.00869
FBH1	0.340606	7.66424		NHS	1.33208	66.7355		C12orf43	-0.14528	1.00824
SLC7A8	0.340565	2.57056		CPEB4	1.33146	118.533		TSPAN18	-0.65348	1.0081
DNAL1	0.339992	14.7747		MAML3	1.33053	191.804		XPOT	0.068653	1.00783
ARAP1	0.339949	1.85249		PLA2G4C	1.32884	42.9247		FDPS	0.046017	1.00405
ZNF140	0.339882	19.8381		EDIL3	1.32658	2.3539		CSTA	0.781037	1.00271
FKBP1A	0.339802	6.20531		ARHGEF40	1.32637	300		ITIH5	0.286124	1.00267
HERPUD2	0.339777	10.0782		IFI44	1.32514	141.691		MSL2	-0.08556	1.00267
CTSO	0.339629	24.6873		SH3PXD2A	1.32501	12.2255		GPANK1	-0.08205	1.00246
P4HB	0.339462	40.9674		LYSMD2	1.32336	2.48034		DRG2	0.084209	1.00202
RAB5C	0.339446	31.9616		MRTFA	1.32298	3.5137		PCDHB2	0.203768	1.00156
UFD1	0.339163	1.60696		HLA-F	1.32167	25.028		KRTCAP2	-0.09738	1.00143
EIF4E3	0.339109	7.3614		BVES	1.32023	139.262		MPHOSPH6	0.125716	1.00076
GPAT4	0.338816	5.07206		HELZ2	1.31822	26.9487		COQ4	0.147253	1.00015
ITM2B	0.338295	43.6649		PLXNA4	1.31775	138.496		RPSAP12	0.698959	0.999745
MAGT1	0.338182	36.3864		ST3GAL1	1.3171	195.167		OCIAD2	0.145858	0.999439
PHTF2	0.338041	52.2103		SH3BP5L	1.31638	17.5319		C2orf49-DT	-0.50296	0.998813
H3-3B	0.338013	19.1854		NXPH3	1.31568	7.37036		RLIM	0.076201	0.998495
TTPAL	0.337877	9.93184		SCX	1.31541	16.8152		TSBP1-AS1	-0.6989	0.998494
ICE1	0.337771	6.53352		FGF11	1.31487	221.631		ITPA	0.180943	0.997866
TAPBPL	0.337701	4.95093		SLC49A3	1.31387	300		ZMYM4	0.0433022	0.99781
OLFML2A	0.337454	5.56729		IFI30	1.31342	301.183		CHST7	0.292318	0.996696
PGM1	0.337193	25.1411		MFAP3L	1.31069	65.0946		UBE3A	0.108309	0.996681
ARFIP2	0.337022	4.07695		DYRK2	1.31039	5.13579		GAP43	-0.45039	0.996364
LCOR	0.336985	19.8502		MICAL2	1.3079	50.4632		B3GALT6	0.090548	0.996236
GAK	0.336592	3.95979		PPFIA4	1.30548	131.373		IQCE	-0.12067	0.9956
CCNB1IP1	0.336544	11.3867		PTGER3	1.30439	182.872		ZNF66	-0.46317	0.99533
MBD2	0.336088	1.6726		IFITM10	1.30434	33.1679		ZNF317	0.177186	0.995064
NDUFAF4	0.335931	7.19865		VEGFA	1.30285	87.7527		CDHR3	-0.29177	0.994957
NETO2	0.335853	4.97544		SERPINE1	1.30191	14.8258		JAG2	0.544532	0.99479
WSB2	0.335661	29.7642		SPARC	1.30082	4.91458		PITRM1-AS1	0.544532	0.99479
ZSWIM8	0.335628	12.6366		GAL	1.29974	3.79359		ATP2A3	0.251106	0.994086
DLG4	0.335493	56.0115		RXFP1	1.29836	5.44662		FBXO36	-0.38888	0.993479
SURF4	0.335383	7.91635		EPHB1	1.29633	221.113		VAMP2	0.141755	0.992164
CSNK1G3	0.335197	9.31575		LARGE1	1.29612	166.968		LINC02535	-0.95191	0.991987
KLF3	0.334998	6.42172		RHOQ	1.29505	51.2951		RPH3AL	-0.69348	0.992027
ZDHHC17	0.334839	10.4403		HCN2	1.29491	135.765		MRPS36	0.206532	0.991924
MAK16	0.334787	11.348		DNAJB4	1.2935	20.1787		LRCH3	-0.05889	0.991112
AIMP2	0.334714	28.2048		PCSK1	1.29086	163.882		CEP85L	0.137949	0.989626
SREBF2	0.334628	12.3894		H2BC11	1.28973	300		STK11	-0.09922	0.989606
SCNM1	0.334198	5.09336		PARP15	1.28933	300		BCKDK	0.056851	0.989353
SLC35D1	0.334007	4.53883		NETO1	1.28927	300		WRAP53	-0.24305	0.989091
RSPRY1	0.333965	5.26072		TRIM22	1.28909	86.8567		XYLT2	0.09721	0.988787
ZNF639	0.333729	8.04245		OAS2	1.28783	7.0595		PPM1J	0.606556	0.98829
BET1L	0.333693	8.43132		CPZ	1.28083	179.744		PCNX3	-0.11243	0.987967
RNASEK	0.33327	27.472		ABI3BP	1.28013	8.57648		NDUFS4	0.160225	0.986968
KDM5A	0.33325	16.9428		CKB	1.27756	14.7338		ZNF850	-0.28865	0.986459
DSTN	0.333245	13.932		ZNF618	1.27708	222.74		ZNF788P	-0.22257	0.986365
ATP6AP2	0.333233	7.01815		S1PR3	1.27386	300		ACVR2A	-0.15529	0.985732
ZNF598	0.333193	2.71473		MX1	1.27317	3.01293		TUBB6	0.0414337	0.984848
SIX5	0.332733	6.37464		ATP10A	1.27175	10.2104		TAOK2	-0.0784	0.983808
DGKD	0.33235	10.4977		DIP2C	1.26979	2.18768		PCDHB9	0.521684	0.983271
ZNF592	0.332291	13.5691		L1TD1	1.26844	43.1501		NOP2	0.416955	0.982948
UQCRC1	0.332167	7.66158		GMPR	1.26659	6.49859		SYNGR1	-0.18665	0.982988
SIX1	0.332076	9.65355		DLX1	1.26596	28.5554		PIGL	0.282031	0.98256
SNX9	0.332026	4.12674		PDGFA	1.26563	11.9855		GTF3C4	-0.06691	0.981722
OVCA2	0.331687	2.14502		CMIP	1.26376	2.50843		BST1	0.108378	0.98142
TEPSIN	0.331639	16.1259		CTPS1	1.2612	74.8057		GSKIP	-0.15987	0.981024
OPA3	0.331625	7.84308		TENM3-AS1	1.2603	131.693		MICOS10-NBL1	2.40047	0.980851
TMEM64	0.331191	12.5988		ANXA8	1.25921	294.898		SUPT4H1	0.119049	0.98073
BCL7B	0.330758	15.6172		FKBP1C	1.25805	124.235		EBLN3P	0.099834	0.978783
UGGT2	0.330652	15.2308		ITPRIPL2	1.25768	14.1808		MRPS7	-0.06685	0.978347
CD68	0.330584	17.02		CAMK1D	1.25317	61.013		C9orf116	-0.23678	0.977776
TMOD3	0.330562	73.0091		CNNM2	1.25272	6.18934		RPS7P11	0.499428	0.977017
LAMA4	0.330534	13.8555		TNFAIP8L3	1.25253	151.516		PRR7	0.484289	0.976316
TMEM179B	0.330511	1.56106		TRIM29	1.25241	58.0553		PRKAR2A	0.079118	0.976257
ATP5MF-PTCD1	0.330447	15.0158		NAV1	1.25073	300		WFDC1	0.219622	0.975578
PRCP	0.330028	1.93764		TNS1	1.24938	109.048		GNL1	-0.12757	0.975298
CCDC120	0.33001	25.9719		ALPK2	1.24575	7.64085		RPS15	0.108987	0.975174
CMTR1	0.329939	7.96114		FYN	1.2452	300		RBM42	0.102723	0.974209
MOB3C	0.329901	11.1829		TINAGL1	1.24399	9.03907		HOXC8	-0.35855	0.973675
EDF1	0.329614	9.95893		BNIP3	1.24391	71.174		KAT5	0.098209	0.973424
ZNF260	0.329347	13.0836		PTGES3P1	1.24338	300		RBM4	-0.1374	0.972422
SNRPB	0.329222	5.45084		UAP1L1	1.24337	159.044		CLNS1A	-0.14662	0.972329
FBXO30	0.32857	5.71461		SLC16A6	1.2429	50.8181		CCL28	-0.50788	0.972285
PHACTR1	0.328492	11.2946		IL1R1	1.24285	174.922		ATP5F1D	0.087455	0.972234
SORBS3	0.328319	6.60094		CXCL8	1.24007	68.3455		RUSF1	-0.05876	0.972201
C8orf76	0.328201	8.65702		CFD	1.23966	6.3111		SHISA4	-0.10974	0.971811
FBXO7	0.327789	9.98658		AFAP1	1.23778	300		SOX5	0.385334	0.971496
MEIS1	0.327475	6.34861		COL10A1	1.23744	5.41725		ESS2	0.087586	0.971336
FAM160B2	0.327434	16.8831		ZNF267	1.23719	283.058		ZNF48	0.16733	0.970383
DCAF12	0.326583	7.20765		CFLAR	1.23715	133.979		NAXD	-0.11587	0.970151
DGAT1	0.326419	1.93859		LGALS9	1.23702	185.471		ZDHHC16	0.078173	0.969616
SLC2A8	0.326376	15.0914		SLC49A4	1.23549	43.2165		CDADC1	-0.15061	0.969497
IGF1R	0.326184	4.42003		HIVEP2	1.23547	8.04945		SEMA4D	0.472748	0.969286
TBC1D17	0.326094	21.0495		IFNGR1	1.23501	8.63399		PKD2	-0.06311	0.968272
SV2A	0.325536	6.93696		STAT4	1.23449	52.4492		RFESD	-0.56366	0.967964
SPNS1	0.325159	1.91889		MALT1	1.23357	100.423		TCTEX1D1	-0.82662	0.96759
GATA6	0.32456	2.33624		BATF3	1.23225	31.8318		ZNF846	-0.36539	0.967009
FCRLB	0.324445	9.01154		BOC	1.23194	20.0992		CHEK2	0.166214	0.966548
CRK	0.323765	7.01288		TRIM38	1.2311	4.72299		GCA	0.414643	0.965364
GNAI1	0.323731	2.06154		DUSP6	1.22987	155.486		COLQ	-0.60337	0.965094
YOD1	0.323567	21.8441		RHOJ	1.22982	168.472		C8orf44	-0.53904	0.964224
EIF2A	0.3235	5.94412		MYOSLID	1.22976	194.433		LRRC75B	-0.19708	0.964244
SPINDOC	0.323453	12.1166		LINC02574	1.22751	3.65794		MT-ND6	-0.25128	0.9636
ACTR2	0.323359	2.49305		FNIP2	1.22562	188.593		HARBI1	0.224802	0.963184
LRRC8E	0.323294	4.20664		KDM3A	1.22511	6.45128		GATD3A	-0.3649	0.962633
DMPK	0.323242	12.4562		IL15	1.22496	300		CSTF3	-0.09698	0.962201
KIAA1191	0.323034	33.0054		SINHCAF	1.22232	102.034		NDUFA3	-0.20505	0.961526
CLPTM1	0.322967	4.90551		RNF180	1.22112	38.4681		SNHG7	-0.09789	0.960132
TRIM16	0.322851	4.53485		OSMR	1.22086	141.134		FAM78A	0.372065	0.95996
RNF146	0.322654	3.25342		PARP12	1.22048	184.527		C5orf38	-0.22323	0.959864
TSPYL5	0.32251	5.47662		ITPR2	1.21987	1.72817		BORCS7	0.201327	0.959525
SUB1	0.322339	2.25296		PRRG4	1.21972	14.1062		AURKC	0.640532	0.959285
SCAND1	0.322086	5.43707		MEF2D	1.21971	100.488		NPC1	0.082672	0.959199
GGPS1	0.321997	14.059		EGF	1.2194	176.59		TMA16	0.116024	0.95917
TXNDC15	0.321717	10.3099		FAM168A	1.21916	300		CLDN12	0.104928	0.958769
GNA12	0.321509	2.83166		SLCO3A1	1.21872	171.903		C2orf76	-0.32088	0.958386
ZBTB22	0.321456	9.18275		AUTS2	1.21831	2.04719		KCNK6	0.11236	0.958422
WSB1	0.320901	5.80247		IFI6	1.21747	47.7866		RPS6KB2	0.088325	0.958498
FAM76A	0.320792	15.5818		GLIPR2	1.21638	66.2188		SGTA	-0.04094	0.958399
GNL2	0.320675	8.63509		RBPMS2	1.21476	300		LASTR	-0.62053	0.9581
DTX2	0.320592	10.0783		FGFR3	1.21422	300		MSRB2	-0.1505	0.957987
ZC3H11A	0.32037	13.3599		PML	1.21175	8.06772		MRPL1	-0.13474	0.95747
SLC2A10	0.319955	9.15721		FOXP4	1.21034	70.6721		SHANK2	0.376133	0.957323
LNPEP	0.319717	3.90482		F2R	1.21016	97.2577		HDHD2	0.089906	0.956657
ARRDC3	0.319441	7.00874		RYBP	1.20968	4.38048		EDC4	-0.12373	0.955838
LSM14A	0.31943	8.63722		GIPC3	1.20817	106.55		ZNF124	0.336333	0.955454
SMIM3	0.319302	4.44402		RBM24	1.20768	136.19		CEP135	-0.13769	0.955291
CDC37	0.319004	28.2047		CBX4	1.20677	17.7394		RAET1G	-0.36326	0.955211
LEPROT	0.31899	5.90208		SH2B3	1.20611	4.66288		GPR146	2.03406	0.954988
HS6ST1	0.318763	1.54431		MTCH1	1.20603	3.85311		RARS1	0.085325	0.954818
RTKN2	0.318694	2.1653		GPRC5C	1.2054	300		WDR44	0.075115	0.95477
TBC1D19	0.318647	4.59117		AGPAT4	1.20452	300		MBTD1	-0.22684	0.95401
NDUFB11	0.318453	8.45546		ZNF275	1.20288	78.5485		TMEM154	-0.12598	0.953485
UBL3	0.318419	8.25363		ZNF503-AS2	1.20104	110.765		DPM3	-0.25174	0.952986
TMEM259	0.318351	5.09498		SCO2	1.19927	12.2451		MXD4	0.054392	0.952789
UEVLD	0.318127	5.68208		LIMCH1	1.19857	171.53		PLP2	-0.08439	0.95272
ELOC	0.317898	16.8137		TAFA5	1.19808	21.3753		SLX1A-SULT1A3	0.663685	0.952721
PHF20	0.317345	3.27708		MEOX1	1.19781	56.7321		ZBED6CL	-0.51621	0.952095
TRAF5	0.317283	15.9751		AF127577.4	1.19764	37.7093		ZUP1	0.239599	0.951883
TMED2	0.316798	2.98678		SLC39A14	1.19749	3.96875		HOXD13	0.418067	0.951786
NATD1	0.316682	19.7029		PDLIM1	1.19655	237.605		CORO2A	0.285804	0.95106
MFSD14B	0.316137	6.53389		SHFL	1.19566	78.3891		MT-ATP6	-0.09915	0.95101
ATXN2L	0.316082	1.76557		ZHX2	1.19543	15.0343		SSPN	0.186343	0.950827
SH3D21	0.316048	11.3279		KDR	1.19468	37.1791		CHEK1	0.08999	0.949493
PPIF	0.316033	4.33211		ITGA2	1.19349	240.971		CRTC1	-0.17562	0.949007
PCDH9	0.315908	4.93887		ARRDC2	1.19286	300		NECAP1	0.0596063	0.948771
SNX11	0.315892	6.00386		CGNL1	1.19206	3.97804		NSA2	-0.15663	0.948709
DGCR8	0.315877	16.2206		PABPC4L	1.19178	31.837		NUDT19	0.149967	0.948555
PSME4	0.315759	72.3342		PLEKHG4B	1.19138	1.64565		MRPL54	0.172986	0.948235
CDC27	0.315597	7.27483		SAMD9L	1.19094	22.6217		OSGIN2	-0.09018	0.948199
SGK1	0.315562	6.68748		PITPNM1	1.1898	8.75624		KDM8	-0.22894	0.947093
RAB9A	0.315219	38.8735		LINC02035	1.18861	29.6681		FBXO8	0.138017	0.946697
COPB2	0.315201	6.13692		RCL1	1.18844	173.114		ABHD17B	-0.1709	0.946184
UBXN2A	0.314841	4.59947		MLKL	1.18683	11.9766		COMMD9	0.080831	0.946182
SCLT1	0.314768	8.60773		DKK3	1.18606	13.5521		LSM1	0.106354	0.945585
ZFY	0.314691	1.56476		ELOVL7	1.18523	7.46782		TBC1D22B	0.154675	0.94449
ZNF614	0.314598	8.16877		ZBTB42	1.18457	71.4967		FNBP4	0.101811	0.944197
CYB561	0.314548	11.5441		SHC2	1.18451	184.914		MANEA	-0.12724	0.943882
PDE4A	0.314429	8.34073		DOK6	1.18319	300		LINC01547	-0.35186	0.94375
NSUN4	0.314278	4.25737		BORCS8-MEF2B	1.182	300		H4C15	0.294299	0.942936
ZNF845	0.314244	10.9044		PTGFRN	1.18054	124.017		MRPS2	-0.1564	0.942842
DDI2	0.314104	2.35298		ADAMTS2	1.18043	3.06835		TMEM44-AS1	-1.08239	0.942512
PDCL3	0.313791	4.15727		EFHD1	1.17994	59.5179		KDM5D	-0.17107	0.942156
KIAA2026	0.31356	9.40503		PLEKHG3	1.17989	145.933		DNAJA3	-0.05234	0.942097
CCDC6	0.313422	13.6936		EML5	1.17933	9.8071		EXOSC10	0.045681	0.942033
PRKCD	0.313371	6.60387		NRG1	1.17876	55.2756		COMMD2	0.114765	0.941971
UXT	0.313253	7.62195		APOL2	1.17723	9.18885		ANKRD17	0.090364	0.941876
RANBP9	0.31324	5.88989		NDRG1	1.1768	3.61125		MTIF2	-0.12799	0.941375
UBE2D1	0.31304	18.892		PLSCR1	1.17679	13.7641		ABHD15	-0.16525	0.940641
SLC25A46	0.312812	24.9198		LAP3	1.17674	208.077		AAGAB	-0.12963	0.940426
SZRD1	0.312668	17.3043		EBF4	1.17423	238.381		AMACR	-0.10419	0.940281
LYPLA1	0.312282	47.0295		MDGA1	1.17199	18.8095		GIPC1	-0.10595	0.939956
WDR26	0.311929	1.75536		AHR	1.17145	1.97062		HADHA	-0.04927	0.939581
APLF	0.311867	16.0809		FZD8	1.17036	59.2305		WDR7	-0.08558	0.939405
SERINC1	0.311848	8.9832		DGKI	1.16921	285.281		PDE4DIPP2	-0.10738	0.939188
MVD	0.311508	11.3898		LIMD2	1.16904	23.7492		IRAK4	-0.09463	0.938834
MXRA5	0.311256	23.7145		AFP	1.16823	20.7906		SMIM15	0.096513	0.938382
ATP6V1E1	0.311247	16.6148		MIR193BHG	1.16653	41.6118		ANKRD13D	0.142292	0.937104
PDIA4	0.311162	2.2523		CNN1	1.16641	236.95		PLEKHA1	-0.22443	0.936346
RPL35A	0.310602	1.8535		PDZRN3	1.16634	173.605		MTERF3	-0.21099	0.936257
BLOC1S4	0.3103	37.1751		TMEM52B	1.16526	135.457		PVT1	-0.21034	0.935777
TMEM248	0.310257	29.5703		ECSCR	1.1643	58.6618		SLC25A45	-0.20561	0.935366
HEXB	0.310075	7.45617		BNC1	1.16298	18.7037		NBPF10	-0.16288	0.934579
TRAM1	0.309661	2.79665		MAFF	1.16261	68.7338		FAM110B	-0.17244	0.932219
ARHGEF10L	0.309543	3.91921		MT1M	1.1623	289.408		PPP1R8	0.095945	0.931435
SNHG16	0.309373	4.76263		APOE	1.1608	295.349		GHDC	-0.11412	0.930556
SESN1	0.309303	4.65859		FIBCD1	1.15995	4.76323		MRTO4	-0.10297	0.930415
ATP13A1	0.309171	25.7833		P4HA1	1.15881	33.2493		NIM1K	0.192004	0.930419
SPAG9	0.309102	1.95146		HIF1A	1.15828	158.063		GLRX	0.113887	0.928818
ARHGAP20	0.309083	15.467		PARP14	1.15816	300		RPS3AP6	0.258342	0.927992
CYTH2	0.309051	1.96981		ARHGAP32	1.15668	1.56424		WIPF2	-0.04445	0.927922
ZFP28	0.309012	3.53912		UNC93B1	1.15606	2.43669		LIPC	0.643515	0.927693
RNF130	0.308907	6.03795		ARL4C	1.156	49.9628		ZNF165	0.544532	0.927712
PIK3CA	0.308907	3.02317		SGPL1	1.15556	61.0152		OR7E38P	-0.52405	0.926725
ELOVL5	0.30876	6.2278		ANO6	1.15417	10.5358		SSR4P1	-0.65878	0.926488
CHD2	0.308637	5.16497		FRMD5	1.15398	7.91284		CAVIN3	-0.14873	0.926389
RO60	0.308613	4.77418		DENND2A	1.15288	91.7952		TATDN3	-0.19187	0.92638
SEC11A	0.308567	4.81209		ETS1	1.15245	131.621		BOLA1	-0.33392	0.926208
POMT2	0.308563	24.3451		ELK3	1.15225	23.3166		CLASRP	0.108752	0.925964
ENPP1	0.308337	6.77712		IL24	1.15174	44.4353		NAA25	-0.10836	0.925901
DGKQ	0.308281	6.32232		TC2N	1.15145	18.7166		RTF1	-0.04296	0.925741
ZNF761	0.30818	4.27922		ARHGEF6	1.1503	59.4142		MYG1-AS1	0.464096	0.925612
PLEKHF2	0.308147	10.1044		TPST2	1.14787	4.31958		C15orf65	-0.59512	0.923784
HIP1	0.308127	16.6577		ZFPM2	1.14595	234.444		PINK1	-0.03304	0.923542
PPP2R2A	0.307684	38.2965		SST	1.14554	5.18088		SFSWAP	-0.06449	0.922701
BIRC2	0.307616	21.4266		RICTOR	1.1437	72.7984		THOP1	-0.05271	0.922529
UBQLN2	0.307082	56.8682		CD276	1.14364	4.01145		NDUFS2	0.070186	0.921883
PSMF1	0.307033	14.1496		DUSP4	1.14362	300		ITGB1BP1	-0.07313	0.921752
RFX7	0.306904	3.10721		TCF7L1	1.14202	68.4377		MRPL38	0.10587	0.921661
RPL17-C18orf32	0.306897	5.68115		TESK2	1.14169	102.435		SDHAP1	-0.53528	0.920769
SEC62	0.306858	8.53556		NCOR2	1.1397	113.908		NEIL1	-0.43096	0.919942
STK3	0.306829	1.65745		ZNF488	1.13962	179.884		TTLL5	0.05206	0.919558
XRCC4	0.306828	11.7547		SPSB1	1.13875	81.9049		ABCA2	0.107914	0.919087
SEZ6L2	0.306776	4.97057		H4C8	1.13534	67.4493		ATP1A3	-0.71557	0.918482
ZBED6	0.306771	11.1978		RIN2	1.13522	47.1705		RPL6P27	0.270957	0.918249
OAT	0.306763	4.84924		PARM1	1.13474	96.5765		FBL	-0.08978	0.917978
SYVN1	0.306719	2.1849		MYC	1.13428	205.076		NPIPB5	-0.21181	0.917869
TIMM17A	0.306623	7.34512		SHB	1.1327	262.844		NAE1	-0.08385	0.91749
MIER3	0.306279	5.95259		MFGE8	1.13149	105.808		DENND2C	-0.3295	0.915251
PCDHGB5	0.306201	14.8459		NFKB2	1.13133	95.2972		RHBDL2	0.325228	0.91474
MRPS24	0.305953	33.5824		SAMHD1	1.13055	122.937		RPS3AP5	0.552853	0.914161
UBE2D3	0.305835	20.3089		RIPK2	1.12881	71.0862		ZSCAN9	-0.13216	0.914034
RTCA	0.305785	7.34914		SLC25A25	1.12616	8.51305		COG3	0.115161	0.913795
TFAP2C	0.305758	1.70961		RNF217	1.12596	255.22		KHSRP	-0.04895	0.913752
GOLGA8A	0.304891	2.59192		P4HA2	1.12391	300		KNOP1	-0.09026	0.913056
RNF38	0.304868	7.78327		APOL6	1.12369	220.16		MRPL53	-0.11487	0.912962
RAB35	0.304806	4.7281		SVIL	1.12368	19.9827		RAMAC	0.12458	0.912812
RHOG	0.304708	26.4613		ZNF697	1.1235	40.2589		RRP15	-0.12323	0.912823
SLC12A4	0.304646	8.75339		BCL9L	1.12287	104.349		UHMK1	-0.04488	0.912176
ATAD3A	0.304638	10.5954		TSC22D3	1.12169	25.5354		PITPNM2	-0.17307	0.911607
KLC1	0.304332	4.85043		TLE3	1.1211	217.436		MYLK-AS1	-0.81255	0.91132
KATNB1	0.304269	4.09879		TRIM36	1.121	220.666		CD63	0.039153	0.910782
ITPKB	0.304269	9.0558		SERPINH1	1.11864	48.0386		HYAL3	0.273487	0.910347
STAG2	0.304209	4.54743		SPRED2	1.11764	118.357		NCAPH2	-0.11273	0.910173
ARFRP1	0.30389	2.99886		PDP1	1.1143	4.24552		ATP5IF1	-0.10235	0.908644
SNRPB2	0.303795	4.36457		HMCN1	1.11396	3.78262		PIGS	-0.08558	0.908372
GNPNAT1	0.303696	6.60286		TRIB2	1.11192	214.768		CFAP251	-0.31397	0.908087
CAP2	0.303415	45.5233		FRMD8	1.11135	49.1758		GPR155	0.230099	0.907451
PRRC1	0.303368	6.73001		KLHL24	1.10919	300		LDB1	-0.08704	0.906903
PRPSAP1	0.303198	20.9092		XBP1	1.10801	63.2453		PDSS2	0.096643	0.906149
MARCKS	0.303041	6.65102		MAP2K1	1.10631	300		SREK1IP1	0.127894	0.905293
GRIK2	0.302946	24.1547		SOCS3	1.1046	123.253		CDC23	-0.07891	0.904943
PIP4K2A	0.302669	8.10038		SBSN	1.10395	123.481		FBXL6	0.102994	0.904395
PLTP	0.30264	11.2711		COL17A1	1.10392	221.694		LINC01116	-0.29065	0.904066
AEBP2	0.302561	1.96024		MRAP2	1.10369	71.9256		MXRA7P1	0.782432	0.903905
COX10-AS1	0.302485	17.9653		GLI2	1.1008	117.957		ZSCAN23	-0.37301	0.902433
RNF111	0.302473	2.92911		FBXO6	1.09969	15.8885		SRRD	0.124918	0.901756
SLC35B1	0.302442	10.3121		FRMD6	1.09905	73.6556		SMG1P2	1.02019	0.901171
CHCHD2	0.302161	19.6482		POU2F2	1.09895	7.10498		CRLS1	0.14511	0.900258
RAB21	0.30215	7.21786		PHC2	1.09895	120.902		FKBP2	0.205498	0.900071
YIPF3	0.302047	7.28782		CDR2L	1.09839	36.3612		SNHG21	-0.88535	0.899926
ARSB	0.301718	9.74375		SLC9A3R2	1.09798	300		RIOK1	0.130992	0.89984
HSF1	0.301596	7.10568		PFKP	1.0967	167.827		TMEM202-AS1	-0.54188	0.89929
RABL3	0.301595	44.8333		HECW2	1.09648	127.201		LINC00641	0.240006	0.899231
EEF2	0.301594	6.37298		PDE8A	1.09612	110.014		DNM3	0.246413	0.898559
PSMG3	0.301588	8.95754		ADAMTS15	1.09604	12.1828		DDX27	0.100862	0.897739
DDX18	0.301517	22.2052		CCL2	1.09598	300		SLC8A1	-0.0422	0.896889
SMARCD1	0.301246	2.94033		TAF4B	1.09578	108.472		DAD1	0.099275	0.895715
ETNK1	0.301228	43.0494		SCD5	1.09552	224.467		GUSB	-0.05341	0.895041
ZBTB38	0.30101	10.0014		PRR5	1.09462	41.0877		MDM4	-0.1717	0.8943
FCHO2	0.300952	27.6269		PRRX1	1.09287	45.3763		SULT1A4	1.61848	0.894216
PDIA3	0.300321	21.3311		ELF1	1.09237	62.909		FAM174C	0.192993	0.893079
POLG	0.299896	16.0833		IRF2	1.09223	76.2996		ALS2CL	-0.30126	0.892826
SIDT2	0.29967	8.74764		PALLD	1.09092	300		HSPBP1	-0.16037	0.892099
DARS1	0.299422	18.4724		MYOCD	1.09065	24.3881		RARRES1	0.47207	0.891861
BSG	0.29942	3.24096		ISLR	1.09056	84.1584		USP10	-0.04365	0.890645
LYSMD1	0.299325	1.50534		DNAJB5	1.08903	4.79191		RIN3	-0.0969	0.88997
RPS6KA5	0.299298	5.29644		AMOTL2	1.08789	80.9535		CBX3	0.072946	0.88964
NADK2	0.29919	11.283		HMGCS1	1.08624	45.8643		GPR156	-0.52772	0.888929
LYPLA2	0.299134	11.3373		CXCL5	1.08547	15.8651		SIRT2	-0.11946	0.88869
UBE3C	0.299015	6.86311		RHOB	1.08354	126.177		ZNF615	-0.15983	0.887935
CASP1	0.298943	24.4304		LRP12	1.08317	27.1021		U91328.1	-0.66144	0.887749
UBA6	0.298763	15.6596		AEBP1	1.08206	69.7635		SMG8	0.081924	0.887497
RPL31	0.298427	5.51209		PTGDS	1.08187	94.406		SERAC1	-0.15106	0.88729
USP16	0.298308	18.4955		ATP13A2	1.08149	300		CSAD	-0.20665	0.88708
TMEM237	0.297831	6.06666		NOTCH4	1.07918	72.3455		SLC35A3	-0.13166	0.886986
SNAPC3	0.297761	3.38314		ENAH	1.07458	4.53534		TALDO1	0.074052	0.887
ROMO1	0.29775	3.13346		HDAC5	1.074	2.51526		NUDT14	-0.20084	0.886178
NEXN	0.297651	17.1664		CPEB3	1.07262	270.274		ZNF438	0.192301	0.885918
TBL2	0.297344	6.47718		STK17A	1.07097	72.702		TNS2	-0.04338	0.885773
MIR31HG	0.297107	3.68636		POPDC3	1.07048	65.4917		FAM204A	0.091598	0.885456
ZBED4	0.296676	8.45295		ADGRG1	1.06929	64.902		ABHD8	-0.39716	0.884736
TTC17	0.296413	5.18816		LBH	1.06809	6.45177		CDK7	0.127336	0.884187
GMEB1	0.296309	3.41661		MYO1E	1.06714	67.7675		ITGA7	-0.14804	0.883882
RNF216P1	0.296217	2.65107		SKIL	1.06556	4.16037		C19orf25	-0.09172	0.883759
RPL27A	0.296103	5.14993		LINC01137	1.06541	300		SMIM10L2B	0.726728	0.883333
FEM1C	0.295914	4.60134		PROX1	1.0654	1.47573		TPRA1	0.118708	0.883052
YY1	0.295911	6.45347		SRC	1.06471	79.8478		ASB3	0.1446	0.88278
RPL13	0.295814	2.54648		RAB23	1.06386	180.405		TGS1	-0.07012	0.88275
C1orf159	0.2957	30.7583		SEPTIN6	1.06267	46.9716		PRPF40A	0.076674	0.882371
ZDHHC5	0.295628	5.69048		SLC17A9	1.06199	6.46452		STT3A	0.057748	0.881518
MRPS12	0.295465	2.81525		PPP4R4	1.06127	68.2466		EIF2AK1	0.032102	0.881322
COG6	0.295422	2.6774		ACOX3	1.06126	39.167		MAPKAPK5-AS1	-0.25597	0.880609
THRB	0.295348	11.5644		PROB1	1.06	201.015		ZFHX2-AS1	-0.19119	0.880477
MDFIC	0.29528	3.44222		TRIM26	1.05904	2.76301		DNLZ	0.262279	0.879752
CERS6	0.295108	4.76814		LINC00926	1.05868	124.458		ORMDL2	-0.22014	0.878678
SNX18	0.29503	4.15619		CDYL2	1.05775	1.6361		JAGN1	0.140747	0.878144
TAF5L	0.295024	9.67696		TAGLN2	1.05548	114.491		CCNT2	0.078177	0.87775
ZNF263	0.294624	5.70857		RAB24	1.05503	300		PRPF19	-0.04662	0.877028
FGF2	0.294587	2.00097		PIK3IP1	1.05481	153.751		WAC-AS1	0.095959	0.877064
TARS3	0.294575	5.37556		GBP2	1.0516	3.02439		LIX1L	0.052476	0.875319
USP28	0.294541	41.1642		FCRLA	1.05103	47.4546		VASH1	-0.154	0.875019
ABCF1	0.29445	3.76169		GRIA3	1.05092	300		TATDN1	-0.1611	0.874369
AKAP17A	0.294438	5.8766		MAPK8IP2	1.0506	72.0473		TFAP2A-AS1	-0.61557	0.873578
GABPB1	0.294356	5.80467		PTPN12	1.04989	91.5019		KCND3	0.401574	0.873087
DNAJC5	0.294311	6.31133		MEIS3P2	1.04964	5.67995		TNFAIP8	0.116425	0.87172
P3H3	0.294292	3.13135		STC1	1.04912	41.7967		ARPC1B	0.048154	0.871599
CDC42EP5	0.29424	8.57965		ROBO1	1.04838	96.4797		GPR68	0.187724	0.870863
GRPEL2	0.294123	3.96584		EGLN1	1.04817	44.8673		SLC25A51	-0.14142	0.87086
SLC7A11	0.293748	20.8863		OSCAR	1.04722	123.679		DOCK5	-0.06433	0.87044
PDPK1	0.293281	18.9257		ACOT2	1.0457	23.7502		DUSP8	0.837318	0.870112
RRP36	0.293176	1.88738		CFH	1.0456	236.53		GCAT	-0.19754	0.869945
PDE7B	0.292749	11.879		PNPT1	1.04533	6.70896		GK5	-0.14039	0.868174
ORAI2	0.292673	4.51891		EPHB2	1.04491	4.6462		BTBD7	-0.08861	0.868026
TRAPPC6B	0.292626	148.668		EXTL1	1.04438	146.454		IFT81	-0.15949	0.867768
CD59	0.29252	2.42032		TLNRD1	1.04411	57.4274		SRP14	0.118916	0.8676
ATXN7L1	0.292458	2.78871		TBC1D16	1.0437	65.6333		LINC01409	0.680002	0.866217
NDUFAF5	0.292456	59.5304		TP53INP2	1.04312	11.824		WASH8P	-0.17667	0.865894
ZFP36L1	0.292257	7.03849		PLEKHO1	1.04161	119.654		ZNF169	-0.49051	0.864718
TSPO	0.291995	3.85719		IRF1-AS1	1.04084	115.597		SRSF10	-0.05415	0.863521
FOXD1	0.291957	11.7767		BLZF1	1.03802	77.0298		GHRLOS	-0.89506	0.861192
NADK	0.291923	9.493		DOCK4	1.03789	71.3665		ROBO3	0.094383	0.861187
DNAJB12	0.291824	3.49622		CALB2	1.03718	138.15		MTLN	-0.24409	0.861135
BDP1	0.291726	7.17798		SP110	1.0371	1.69268		SEPTIN10	-0.05639	0.860491
DESI2	0.291712	1.53282		RIPOR3	1.03595	17.3232		RAB22A	-0.11011	0.859881
ZNF570	0.291574	16.2121		GLIS1	1.03592	60.5599		TIMM23	0.119699	0.85976
RBMS1	0.291564	1.67433		GREB1L	1.03441	78.1324		ENGASE	-0.16074	0.859279
TNFRSF10A	0.291544	2.84951		TMEM140	1.03347	2.12916		ARMC2	-0.32484	0.858907
TNFAIP2	0.291535	2.9168		MFSD14A	1.03243	92.6981		ZRSR2P1	0.357165	0.857081
MRPL44	0.291426	3.66706		IFITM1	1.03152	89.2343		SFT2D1	0.162272	0.856923
PKD1	0.291166	9.53556		GPR180	1.03144	43.1889		NAIP	-0.41969	0.856604
NOMO2	0.290982	10.9804		PRKG1	1.03043	7.2849		LINC00963	-0.12173	0.85652
CISD2	0.290938	15.1436		TMEM100	1.0302	115.375		CROT	-0.19977	0.856246
UBE2Q1	0.290491	14.8265		HOXB2	1.02959	197.165		PPP1R3D	0.212906	0.855872
PI4K2A	0.290347	9.27631		PLPPR2	1.0295	79.9771		SMAD6	-0.15274	0.855481
ADRM1	0.290072	1.8619		ATP6V0B	1.02803	67.4706		HOXB13	-0.42152	0.854922
GNB1L	0.290026	21.369		PEDS1-UBE2V1	1.02762	51.3883		TMEM182	-0.46056	0.854214
TMBIM6	0.290023	3.19049		ZBTB21	1.02646	31.7852		MRPL48	0.103778	0.853585
RPS15A	0.289876	7.08921		TAP2	1.02495	20.1727		VWCE	0.37871	0.852848
MAT2B	0.289871	2.30305		RPS6KC1	1.02312	162.454		CEP120	0.101922	0.852273
QPCTL	0.289819	8.39463		ERO1B	1.02297	50.8927		DIPK1A	0.130597	0.851555
NAT9	0.289759	1.9496		MRAS	1.02257	27.0937		SMG1P3	-0.41474	0.851357
RNF215	0.289535	2.23599		COL5A2	1.02216	10.1749		MAN2C1	-0.10948	0.850852
B4GALNT1	0.288615	9.12881		SELENOM	1.02138	34.0067		EXOSC3	-0.13134	0.850147
MDK	0.288484	8.91276		RUNX2	1.02129	156.84		RPS28P7	0.311065	0.849811
CCDC91	0.288475	1.73631		UBALD1	1.0187	154.651		SLC16A4	0.092299	0.849741
HPS6	0.288451	9.31128		ARL15	1.01861	14.7834		RASSF5	0.242705	0.84929
ARHGAP10	0.28845	2.3144		ITPR1	1.01857	191.572		ZNF200	0.228101	0.849194
ITGB1P1	0.288268	3.98446		USF1	1.01799	147.175		GPSM3	-0.11681	0.848481
UBXN1	0.288256	10.1096		NARF	1.01759	110.932		NEK10	-0.20786	0.847467
ANKRD40	0.288169	36.7		BTBD19	1.01696	13.7034		CDRT1	0.266998	0.846791
GUCD1	0.288108	8.51615		FAM13A-AS1	1.01659	52.1965		TFDP1	-0.08435	0.84654
PRMT1	0.287948	26.6204		ZNF385A	1.0146	173.578		ASH2L	-0.09125	0.845831
RPN2	0.28782	6.56		HK2	1.01409	129.025		PODN	0.099613	0.844075
PHF20L1	0.287815	36.7627		ZCCHC2	1.01364	87.1383		METTL3	0.114119	0.844005
RPS13	0.287807	2.57004		CCDC68	1.0136	6.08876		METTL8	0.130183	0.84387
TMEM44	0.287772	12.1503		COL4A2	1.01339	105.474		TIMM29	0.213226	0.843745
ERGIC3	0.287656	32.5763		GREM1	1.01147	27.4338		KANSL2	-0.08738	0.842948
GRB2	0.287412	14.836		RAB27B	1.01102	85.0563		TPRG1L	-0.06619	0.842937
MEF2A	0.287392	11.8423		MT1F	1.01079	193.562		MCTS2P	-0.39453	0.841976
MDM2	0.287388	4.39648		CSRNP2	1.01056	3.48433		SWT1	0.271781	0.841963
PTOV1	0.287236	2.7601		TPM1	1.00955	188.012		OPCML	-0.54508	0.841696
HEXD	0.28706	8.22794		SYDE1	1.00943	145.142		DHRS12	-0.31094	0.840965
CNN2	0.286982	7.45444		FOSL2	1.00929	73.089		CBR3-AS1	-0.32044	0.840166
NUP62	0.286801	9.50825		TNFSF18	1.00929	36.97		PCTP	-0.13064	0.839953
CHUK	0.286292	10.2689		ZNFX1	1.0091	113.632		ZNF415	-0.15263	0.839791
RNMT	0.285979	14.543		MED14	1.00896	187.407		SUGT1	-0.04986	0.839619
NUCB1	0.285788	17.2984		TRPS1	1.00819	9.42258		MTX1	0.118111	0.83931
FBXO11	0.285731	3.80576		SLC20A2	1.00684	256.363		NKAP	0.174627	0.838976
OSBPL2	0.28548	2.84905		BISPR	1.00578	300		BRAT1	-0.18523	0.838399
KLHL8	0.285166	4.4798		ZCCHC24	1.00431	300		METTL1	0.129552	0.83816
MARK2	0.28504	4.1004		GRB10	1.00376	69.2359		TDRP	-0.23229	0.83759
ZNF426	0.285028	17.5338		PARP10	1.00357	61.5337		METTL25	0.390955	0.837067
C5orf24	0.284913	14.9329		OGFR	1.00277	30.4161		NPM1P39	-0.59586	0.836735
PAPOLA	0.284757	25.3681		PCGF5	1.00024	3.23496		C6orf141	-0.33184	0.835943
UBE2R2	0.284557	2.16558		PELO	0.999252	300		ZNF595	-0.22891	0.835548
C4orf33	0.284514	4.11962		GAREM1	0.998886	1.52936		RGPD8	-0.26897	0.835451
ST7	0.284224	5.19692		ACTN1	0.997794	40.303		PHAX	-0.06333	0.835364
SMTN	0.284161	6.58969		IFI44L	0.997693	300		ZC2HC1C	-0.39407	0.835209
SNTB1	0.283898	1.67357		SP100	0.997115	120.903		LINC01560	-0.46997	0.834514
PCGF1	0.28365	5.38077		GNB4	0.996789	1.77712		TMPPE	-0.26282	0.834541
DNASE1L1	0.283598	6.39651		TSC22D1	0.996415	97.9355		CA11	-0.41913	0.833842
BCL10	0.283572	6.34411		IDI1	0.996375	86.015		SNRPE	-0.23192	0.832732
LRIF1	0.283562	8.59573		SUSD4	0.995194	6.83786		FBXO28	-0.06864	0.832625
SND1	0.283547	5.67487		HLA-E	0.994411	43.2398		ZNF81	-0.21109	0.831358
SYAP1	0.283455	2.98083		DYNC1I1	0.99384	5.99174		ITPRIPL1	-0.43149	0.830967
ZNF513	0.283106	9.56721		MT1X	0.991471	44.4326		AKT2	0.060539	0.830566
SERPINF1	0.282924	8.32658		MED13L	0.989688	23.3639		NDUFB5	-0.14796	0.829036
CASP3	0.282856	9.42095		GABBR2	0.989662	48.7169		TOMM22	-0.09013	0.828676
RPS27A	0.282566	22.4127		NIPAL4	0.989205	47.9674		MIATNB	-0.28895	0.828531
SPAG7	0.282431	5.52623		MFAP4	0.988367	239.885		HTATSF1P2	-0.3818	0.828384
ZFAND2A	0.282408	13.6742		DNAJB9	0.988068	194.476		MID1	-0.07462	0.827226
NECAP2	0.282406	4.16008		FAM89A	0.986784	28.6304		AGAP5	-0.35623	0.826688
TRPV4	0.282385	3.36331		TCIRG1	0.98553	38.2394		CD34	0.330464	0.826405
REXO2	0.282198	1.47583		CASS4	0.983971	300		MT-RNR2	0.096872	0.825901
RPS29	0.282011	5.68018		CMPK1	0.983887	27.652		DCTN5	-0.04268	0.825513
BRPF1	0.281692	25.179		DUS4L-BCAP29	0.983692	41.1754		HCFC1	0.087729	0.825507
RNF187	0.281645	8.00908		DNM1	0.982658	87.379		CENPX	-0.12334	0.825447
TMEM127	0.281588	5.62763		SHOX2	0.981698	25.0944		MCCC2	-0.0671	0.82489
C9orf64	0.281552	11.2484		CD2AP	0.981374	18.949		ZDHHC6	0.071672	0.823897
TM9SF2	0.281238	4.01386		LIMS1	0.981061	39.8394		PDCD2	-0.09863	0.823578
RIT1	0.281224	7.98613		BID	0.98071	7.88101		HAUS7	-0.1406	0.823396
PPP2CB	0.281074	13.0625		CXCL1	0.978816	8.66415		HHAT	-0.16503	0.8229
BLMH	0.281024	3.41627		STAT1	0.978142	85.497		ARL6IP6	0.108567	0.821675
GTPBP4	0.280699	2.27357		KCNIP3	0.977773	3.5281		ARHGDIA	0.058184	0.821174
MAGEH1	0.280545	33.2418		PLK3	0.977639	1.68096		ADCK5	-0.14801	0.820445
PRKAA1	0.2805	1.53022		AKAP12	0.9776	34.1412		DROSHA	-0.05847	0.820426
ARMH4	0.280389	2.76237		SATB1	0.977092	29.5746		COX16	-0.20712	0.819772
BOK	0.280367	20.1501		CXorf38	0.976981	234.509		NUTF2	0.067185	0.819768
COPE	0.280082	26.9091		SMIM13	0.976686	13.7182		SSU72	0.091228	0.81968
PLOD3	0.280048	1.59707		KCNT2	0.97439	200.045		CHORDC1	0.116907	0.819293
RGS19	0.280021	2.26968		NCALD	0.974074	5.81947		IFI27L2	-0.1135	0.819087
C3orf70	0.28002	6.76468		TICAM1	0.973912	223.607		SNX16	0.117794	0.818968
NFE2L2	0.27985	19.8925		ST6GAL1	0.971827	72.0441		TMEM249	-0.98304	0.817777
TBC1D23	0.27952	2.13886		CEROX1	0.971038	129.84		USP39	0.050225	0.817641
PIGH	0.279471	9.27555		KDM4B	0.97053	134.897		ETAA1	-0.12068	0.817117
UBE2Q2	0.279353	15.8885		HLX	0.969745	8.29279		VIM-AS1	-0.33283	0.816542
FHL2	0.279224	13.8542		CTIF	0.96938	153.273		LYNX1	0.152744	0.816416
STIL	0.279178	4.61953		FAM229A	0.969248	100.303		ZC3H18	-0.07076	0.814797
ALAS1	0.279163	8.55025		SPOCD1	0.96898	5.40125		EWSR1	-0.06038	0.814237
ZNF362	0.278906	3.40916		CHRD	0.968336	80.5726		SCMH1	-0.08234	0.813845
RAB29	0.278836	2.36264		EHD4	0.967868	149.704		DDX6	-0.0313	0.813704
KRBA1	0.278562	5.33995		APCDD1	0.966453	24.7979		SPTSSA	0.099869	0.813343
NUPR1	0.278519	7.76581		MAFG	0.965928	66.1211		ZNF134	0.117288	0.812827
BSDC1	0.278489	8.03385		PCNX1	0.965782	82.8452		KRTCAP3	0.74694	0.812422
WDR55	0.278414	11.3434		MAP1LC3A	0.965565	4.98713		ODF2L	0.065332	0.811331
RPL38	0.278353	3.25008		BAZ1A	0.965432	20.2092		LMBR1	-0.0655	0.810834
KLC4	0.278049	18.7542		IFIT5	0.965029	2.40609		TOPORS	0.111532	0.810731
PPP3R1	0.277989	4.29652		NOTCH2NLR	0.964554	11.5422		AKR1B10	0.477418	0.810063
REXO1	0.27797	8.01591		COL6A2	0.964524	80.5453		CSGALNACT1	0.477418	0.810063
UBXN6	0.277673	6.47799		ARHGEF17	0.964258	155.118		POLR2A	0.052473	0.808387
ZNF496	0.277668	15.3611		CDC14A	0.9633	39.0758		AKAP1	-0.10488	0.807931
HEXA	0.277481	4.13993		PTGIR	0.962424	71.2783		ZNF674-AS1	-0.53896	0.807572
DPP7	0.277306	37.4024		FBLIM1	0.961478	300		ACADS	-0.22175	0.80729
EVC	0.277298	5.60463		LINC01415	0.961388	300		NINJ2	0.696796	0.806212
ASCC1	0.276944	5.83		OTUD1	0.961183	189.845		RPL15P3	0.754342	0.806204
MT-ND1	0.276879	2.18022		PTCHD4	0.960778	104.836		PRPF18	-0.08835	0.805689
FP565260.6	0.276793	2.369		ANKDD1A	0.958201	22.7715		ASIC2	0.57112	0.805486
RPUSD1	0.276767	4.9564		CPPED1	0.958066	34.2754		MDP1	-0.4533	0.80545
EMG1	0.276349	15.9393		RCAN1	0.957891	71.6032		LINC01615	0.164198	0.803996
AK2	0.276315	8.58131		CXCL6	0.957206	25.919		CCDC124	0.084112	0.803176
GALNT2	0.275834	1.91667		NXN	0.954892	78.1432		TTC30A	-0.15676	0.801502
CYSTM1	0.275739	4.87265		MAPKAPK2	0.953812	20.9267		RHOT2	0.061996	0.801168
RPLP1	0.275721	4.89706		TAB2	0.953001	149.782		TRIM47	0.232323	0.798171
XPR1	0.275643	14.9915		NCS1	0.952785	34.2548		BCL2	-0.23966	0.797413
ATG12	0.275642	11.6194		GPR161	0.951271	77.2206		CNBP	0.066835	0.796972
BCAP31	0.275615	4.65345		CDC42EP2	0.950898	5.16836		PIAS4	-0.10737	0.79685
CLN5	0.275256	5.20559		APCDD1L-DT	0.950701	300		C3orf33	-0.32967	0.796703
GALNS	0.275011	2.72277		DHX58	0.94997	83.4562		HK2-DT	-0.37574	0.79654
SYNE1	0.274912	8.37188		SMAD1	0.949803	25.8318		TYW3	0.126766	0.796177
LLGL1	0.274823	4.98886		HLA-B	0.949635	83.7451		SMPDL3A	-0.16002	0.796053
RPL26	0.274687	4.77243			0.949101	144.505		ZIC1	-0.41419	0.795914
RPS11	0.274683	10.5464		SH3BP1	0.947465	49.4702		EIF4EBP3	-0.52289	0.795783
ARHGEF11	0.274187	8.6913		VGLL4	0.94713	8.37944		ZFP64	0.104131	0.795213
NCLN	0.274129	2.80006		ING1	0.946776	33.2832		CALCRL	-0.60009	0.794961
ZFHX3	0.274061	6.09546		PPP3CC	0.946106	47.8534		FBXO39	-0.50878	0.794871
LIMS2	0.273954	30.2387		FAM222A	0.945747	2.6463		CBX8	-0.27138	0.793202
ASCC3	0.273735	1.98262		MYD88	0.945679	7.11509		CPM	-0.13317	0.793144
SIAH1	0.273716	5.25478		N4BP1	0.94486	3.44521		RPL17	0.068837	0.792301
TM9SF3	0.273553	23.673		CHIC2	0.944844	43.765		UBE2J2	0.108748	0.792242
TIMP2	0.273478	7.56508		TRIM21	0.944816	12.2078		DUS1L	0.113988	0.79212
RPL39	0.273423	8.61309		BTN2A1	0.944703	261.134		ZRANB1	0.093272	0.791872
GNB2	0.273417	9.93467		MGAT5	0.944646	48.7773		BVES-AS1	0.451423	0.791262
RCOR1	0.273402	5.53839		P2RY11	0.944601	52.2337		CACNA2D4	-0.40231	0.79105
PDCL	0.273278	5.56511		LINC00327	0.944463	3.91224		LINC00578	0.356361	0.790743
CLCN7	0.273128	2.04719		XRN1	0.944358	108.789		ZNF347	-0.12299	0.790254
ZNF283	0.273045	3.76051		FER1L4	0.944349	37.602		CENPQ	-0.21311	0.789513
MAP1S	0.272971	12.1666		CENPV	0.944219	77.9405		RAB43P1	1.7319	0.789455
FAM32A	0.272842	2.51061		ANXA8L1	0.943939	5.95826		EFCAB2	-0.14216	0.788634
TATDN2	0.272581	59.208		TGIF1	0.943872	38.5098		HULC	-0.64834	0.787544
FAM114A1	0.27257	6.02758		MEF2C	0.943523	57.7067		TCEANC	-0.35357	0.787485
LRP8	0.27251	26.3366		WNT5B	0.943082	2.56575		ENOX2	0.07929	0.787441
OGFOD1	0.272402	5.0979		OAS3	0.943082	2.56575		ZNF547	-0.40983	0.786212
ZBTB5	0.272379	16.87		IKBKE	0.942702	23.4082		MCRS1	-0.06668	0.78597
SUPT5H	0.272376	8.08242		H1-9P	0.942405	22.1297		NCOA6	0.052245	0.785623
ARPC3	0.272304	6.86096		SEMA7A	0.940047	102.402		RBM38	-0.2014	0.785041
GTF2F1	0.271574	3.69877		LGALS3BP	0.939747	1.63227		EIF3L	-0.07944	0.784979
CLCN5	0.271555	3.863		GTPBP1	0.938873	41.1938		PAPOLG	-0.1505	0.784411
ZFX	0.271251	5.86581		GIMAP2	0.936922	116.355		SF3A3	-0.05923	0.783923
WDR41	0.271226	3.49428		FOXP1	0.935956	44.4977		STX6	0.082186	0.78392
NAGLU	0.271205	7.43389		QPCT	0.935149	91.8933		SETMAR	-0.2412	0.78297
ZGPAT	0.271081	5.82813		HOXD4	0.931452	2.83027		PRR22	-0.52235	0.782739
TRIQK	0.271072	4.28398		CD14	0.931351	47.4006		RN7SL2	-0.86274	0.78225
SLC11A2	0.270917	3.94122		KCNJ8	0.930756	11.4701		PPIH	-0.09407	0.78181
MRGBP	0.270648	2.75857		PCED1B	0.929283	21.4025		TIMM10B	0.124282	0.781248
FAM89B	0.270555	4.11147		FKBP14	0.928413	22.5003		GTF2IRD2	-0.63207	0.781117
GPATCH3	0.270504	5.76632		SYT5	0.927981	104.988		CEP57L1	-0.06394	0.780425
WDR74	0.270449	1.55678			0.927701	160.477		FUT10	-0.2782	0.780422
PHETA1	0.270439	31.2125		IGFBP7	0.927522	13.8427		PLBD1	0.37691	0.780285
PDXDC1	0.270427	17.7723		SPIRE1	0.927159	212.516		SYNJ2BP	0.0612809	0.779448
EIF4G3	0.269923	2.1694		PRKD2	0.926897	44.6613		LUC7L3	-0.05567	0.779407
MT-CYB	0.269823	6.70123		PRPS1	0.926854	300		IMMP1L	-0.51033	0.77926
YIPF6	0.26981	3.90138		CALM2P2	0.925564	51.1882		ZNF732	-0.63236	0.779233
ZNF480	0.269683	1.75897		NCK2	0.924006	94.9502		COX7A2L	0.041303	0.779131
MEG3	0.269681	51.0515		PSD4	0.923601	57.3768		BPNT1	-0.07379	0.77887
BRD2	0.269646	7.09506		PRICKLE1	0.922734	125.79		ARC	-0.85497	0.778622
ST6GALNAC6	0.269155	8.72671		FGF1	0.922686	42.3367		ABHD18	0.129495	0.778376
TMEM30A	0.269154	10.0811		TRANK1	0.921648	95.9817		SNHG28	0.75729	0.777686
TMEM119	0.268544	9.89536		ACLY	0.920957	31.8045		QTRT1	-0.12783	0.777641
PSMC4	0.268235	5.631		BOLA2-SMG1P6	0.919869	3.58212		NDUFA9	0.097647	0.776643
GUK1	0.268217	4.18106		LAMB1	0.919607	36.9446		LAMTOR2	-0.13683	0.776275
AIP	0.268002	3.77867		CRTC3	0.919546	100.837		ACAA1	-0.10558	0.775685
NANP	0.267777	2.94626		COL6A3	0.918567	84.4089		MRPL18	0.097521	0.77538
WDR91	0.26776	3.35404		H2AC6	0.918305	189.802		ZNF57	-0.27061	0.775397
RMND5A	0.267701	12.0448		C2CD2	0.917991	2.44052		ANKHD1-EIF4EBP3	-0.20883	0.774816
KDM4A	0.267417	4.06437		B4GALT3	0.917453	8.29111		RPS14	0.109307	0.773952
MCRIP1	0.267354	2.00089		SPTLC2	0.917412	7.62295		ACTL10	0.859173	0.773799
MMP15	0.267333	4.25746		GRIN2D	0.917312	40.488		SNAI3-AS1	-0.33455	0.773417
USP7	0.267265	11.9911		KCTD12	0.917269	10.4611		CUL5	-0.09129	0.772104
LUM	0.267245	9.70009		PSMB10	0.91576	122.792		NBPF12	-0.10417	0.772015
MEIS3	0.267213	12.8969		HOMER2	0.915123	300		RIOK2	0.111487	0.771133
THBS3	0.267008	2.76734		ATP6V1G1	0.914417	10.5547		SYNRG	0.0508	0.770342
ZNF25	0.267	2.15975		NRBF2	0.914238	10.8246		ANKHD1	-0.27831	0.769901
UPRT	0.26685	2.02031		KDM6A	0.913329	69.6389		CCDC130	0.10597	0.769471
ALKBH8	0.266176	5.35971		TBC1D9	0.913329	224.343		TSFM	0.123276	0.769392
SERPINB1	0.266139	11.2417		ANXA2R	0.912482	16.9687		NUTM2D	-0.41656	0.769137
CAV2	0.266089	4.06661		MFSD2A	0.912242	40.5631		C12orf73	0.210204	0.768853
BOLA2B	0.26584	3.46831		ACOT1	0.910248	300		ITGB5	-0.04209	0.768797
CTSF	0.265538	87.1501		RNF114	0.908942	8.38205		ZNF229	0.137501	0.76867
VCP	0.265456	8.56198		CLDN23	0.907102	58.9998		FAM156B	0.810131	0.768558
G0S2	0.26518	14.5472		PLXND1	0.906375	75.2812		MZT2B	0.199101	0.768474
IFITM2	0.265128	2.56926		OPTN	0.905118	152.804		CU638689.4	-0.32458	0.767699
CDC34	0.265051	3.91674		PLEK2	0.904888	9.7013		RNF14	-0.07771	0.767329
RBM7	0.264819	4.24076		PLA2G4A	0.904391	128.255		DAP3	-0.07758	0.767132
RPL27	0.264729	20.483		MLPH	0.90392	57.6702		TRUB2	0.057809	0.766775
ATP6AP1	0.264657	6.57067		SPRY4	0.903728	4.9777		FAM169A	-0.79424	0.765481
SMAD4	0.264553	8.25335		PRSS35	0.903064	59.5578		MZF1-AS1	-0.35296	0.764817
DDX49	0.264403	2.341		RAI1	0.902922	43.981		PPM1L	0.324751	0.764707
NPIPA8	0.264389	7.91516		TCF4	0.901913	278.383		SCML1	0.143528	0.764606
SLC35C2	0.264388	3.36112		ZNRF2	0.901078	40.9974		SNHG19	-0.5159	0.764385
TBCCD1	0.264112	21.9576		PDK1	0.900693	200.909		PFDN6	0.063366	0.764215
PIP5K1C	0.264111	4.42551		STX12	0.899517	110.725		CENPT	-0.09907	0.763955
STAG1	0.264061	8.01104		PDLIM5	0.897423	34.4202		LTB4R2	0.220654	0.763721
SENP5	0.26385	3.65396		AVIL	0.896628	133.308		SLC25A53	-0.2206	0.763057
EIF5A2	0.263819	11.6212		SQLE	0.89611	87.7525		GPCPD1	0.073474	0.762266
STX17	0.263795	8.45638		ARFGAP1	0.895772	39.4485		ZDHHC13	-0.16216	0.762031
GPR108	0.263211	2.50513		SLC45A3	0.893761	65.7171		SUMO2P21	-0.69146	0.761237
RBM48	0.263181	8.43582		STING1	0.893745	3.64165		MTND2P28	0.072417	0.761112
HTRA1	0.263149	23.4178		CYTH1	0.893682	16.2914		PGBD2	-0.24626	0.761056
PTDSS1	0.263048	11.8256		STK24	0.893628	57.6998		PIGZ	-0.20462	0.76027
ASCC2	0.262912	19.3903		PHLDA2	0.893212	9.30747		PTRH2	0.117899	0.759525
PAPSS1	0.262698	3.19347		UBE2L6	0.892626	112.343		NRBP2	-0.09963	0.759026
ZNF277	0.262547	5.84489		COL6A1	0.891492	300		GLYCTK	-0.26609	0.757662
TAOK1	0.262317	2.38925		IRF2BP2	0.891406	19.5207		WWOX	-0.21742	0.757048
RCHY1	0.262264	6.52238		SH3KBP1	0.891195	2.8517		SLK	-0.07313	0.756935
BMPR1A	0.26212	3.34289		P3H1	0.890308	112.81		ATP5F1B	0.07381	0.756416
CBR3	0.261994	3.57134		KIF26B	0.889922	99.7864		FXR1	-0.06289	0.756333
PRELID1	0.261986	10.1487		LAMB3	0.889741	22.8094		PRR12	0.098943	0.756246
TXNDC11	0.261717	3.97766		ADGRE2	0.888554	214.793		CEP164	-0.05239	0.75589
DDX59	0.261533	4.75693		FOXF2	0.888428	11.2976		COX5A	-0.07737	0.756001
KANSL1	0.26143	5.90234		TBC1D8B	0.885856	42.2573		GNA14	0.603055	0.755864
MAP1LC3B	0.261403	80.1815		HLA-G	0.885712	241.178		IFT43	0.179679	0.755887
LOX	0.261395	30.7485		TOM1	0.885578	130.349		SCAMP4	0.041476	0.755899
MARS1	0.26125	4.60067		PPFIBP1	0.884725	51.6963		SNHG11	-0.20595	0.755714
SAMD4A	0.26123	3.97224		HDX	0.884323	86.8109		GFM1	0.079624	0.754601
NSRP1	0.261165	1.85696		GSTO2	0.884317	43.1991		RAB38	0.145525	0.754582
CHI3L1	0.261155	4.68028		CNP	0.883816	32.5532		FAM167B	-0.24134	0.75434
MAD2L1BP	0.260982	6.76414		HLA-C	0.883718	11.8054		UBR5	0.0573054	0.754095
CMTM6	0.260978	3.47174		GUCY1B1	0.883572	73.3892		OTUB1	0.140848	0.753721
ZBTB2	0.260773	10.9282		ATXN1	0.882933	300		ZNF506	0.149974	0.752914
RRN3	0.260762	2.72221		ZNF93	0.882861	68.4008		MTMR10	0.144356	0.751382
PPP4C	0.260495	2.68939		PSMB9	0.882564	6.42075		BAG5	0.086748	0.751111
ZBTB6	0.259961	9.42749		AMPD2	0.88214	72.2327		NGF-AS1	0.231857	0.750844
DPP8	0.259905	7.93119		ANTXR1	0.88189	13.757		MELK	-0.04982	0.750172
SP2	0.259818	8.52103		BAHCC1	0.880767	61.4336		NUP160	0.064929	0.74925
NUMB	0.25975	3.61846		TBC1D2B	0.880299	2.92305		ZNF484	-0.15203	0.749207
MRPS35	0.259644	4.39654		TUFT1	0.879517	26.7465		DEPDC5	0.129572	0.748076
SFXN1	0.259522	6.63007		OAF	0.879258	138.867		MRS2	-0.08915	0.747473
PACSIN2	0.259479	7.86234		ELFN1	0.879007	8.63338		XPNPEP2	0.516812	0.747497
OSBPL9	0.259341	9.87092		EIF4EBP1	0.878791	15.3126		SMC5-AS1	-0.64577	0.747168
USO1	0.259161	6.6657		COL3A1	0.877261	47.0348		ZNF487	-0.19116	0.74652
CYBC1	0.258908	2.66531		SHROOM3	0.876793	193.762		FGD6	0.158328	0.746172
C4orf3	0.258877	37.6499		DCLK1	0.875459	134.425		PATL2	0.471874	0.74579
KDM2A	0.258723	6.62791		DDX60	0.874441	88.2705		NINL	0.090868	0.745412
ALG2	0.25843	9.89108		EPB41L4A-AS1	0.874134	204.342		COA6-AS1	-0.60314	0.744648
PUM1	0.258134	10.4667		LINC00842	0.872372	300		FBLN7	-0.17644	0.744393
ERVK3-1	0.257984	3.0453		RNASEK-C17orf49	0.872357	4.03234		FMC1-LUC7L2	-0.40346	0.744336
MYCBP2	0.257945	1.61325		LRRC3	0.872189	141.554		KLF14	-0.57489	0.744242
THAP1	0.257945	10.6259		PNP	0.871567	58.9387		RBM22	0.056786	0.743537
ABHD16A	0.257725	10.6211		SLC2A6	0.87152	51.7913		ST6GALNAC3	0.453517	0.742604
TMED10	0.257319	1.61136		SLC26A6	0.871487	16.3327		NRL	-0.56776	0.742482
TP53INP1	0.257222	9.6444		TLR3	0.870339	8.29202		AF117829.1	0.149159	0.742345
CLIC4	0.256874	1.69076		SLC44A1	0.870303	12.0844		ATP5PO	-0.13439	0.741982
ZNF597	0.256817	11.6883		SLC4A2	0.869614	25.718		HNRNPUL2	-0.07114	0.742012
STAT3	0.25675	5.80703		SLC25A43	0.868152	45.3917		AKAP5	0.392134	0.741516
SDF4	0.256402	6.94899		DDX60L	0.867644	35.5382		NEMF	-0.0687	0.741387
RAB8B	0.256209	24.7149		VASP	0.867603	209.848		EEF1AKMT3	0.213468	0.74125
ARIH2	0.256112	3.19431		STIMATE-MUSTN1	0.867396	2.09779		KATNBL1	0.102203	0.740752
CACHD1	0.256034	9.15442		AKAP13	0.867263	49.3758		SH2B1	-0.12286	0.740633
RERE	0.255771	9.34313		LRCH1	0.866693	281.768		ZNF557	-0.20584	0.739967
TMEM33	0.25569	11.8991		HSPA2	0.866465	101.276		ALKBH2	-0.14011	0.739919
STAM2	0.255617	8.24676		PARP8	0.863793	8.86288		C4orf46	-0.05837	0.73962
CERS5	0.255531	6.59676		PACC1	0.863202	66.9805		BZW1P2	-0.15606	0.738972
SNX6	0.255252	4.04556		ARHGAP42	0.862189	300		ZNF354C	-0.10011	0.73886
ETS2	0.255003	16.7066		MICALL2	0.861978	16.9384		EIF3H	0.0316067	0.737562
ARHGAP21	0.254969	4.50477		NECTIN2	0.86167	9.03762		ADGRA3	-0.07857	0.737396
POSTN	0.254946	2.12659		SUFU	0.861229	11.6262		CYRIB	-0.07896	0.73737
CHKB	0.254815	10.3678		SIPA1L1	0.860883	2.9149		ACTR10	0.099855	0.737091
FXYD5	0.254719	6.00371		SFN	0.860205	300		DCPS	-0.15195	0.736997
UBE2N	0.254428	4.27189		NLRP1	0.859855	1.63621		NOSIP	0.059928	0.736826
BYSL	0.254319	5.57809		SSH1	0.859213	10.1575		HSPA9	0.057219	0.736285
DYNC2I1	0.254241	5.73307		C1S	0.859137	8.4714		RRP8	-0.0924	0.73616
MYBBP1A	0.254221	10.3912		CCDC126	0.858825	176.428		DNHD1	0.194741	0.736016
SHARPIN	0.254169	2.04401		KCTD15	0.85875	174.54		NUDT8	-0.24015	0.735184
HSCB	0.254152	10.6291		SPOCK1	0.858712	37.7253		PTGES3L-AARSD1	-1.00059	0.734986
STAU1	0.253963	5.3487		ADRB2	0.857986	64.6026		ATP5ME	-0.10358	0.734771
USP8	0.253963	5.52584		NRCAM	0.857283	36.6869		C1D	0.279708	0.734791
SPOP	0.253741	6.45031		KCTD14	0.857063	68.5575		SLC25A37	-0.11362	0.734776
SEC63	0.253491	1.87699		Z99129.4	0.856982	37.1045		UHRF1BP1L	-0.04407	0.734835
SRD5A3	0.252352	3.98504		AMOTL1	0.856798	23.1295		VHL	0.053531	0.734923
COL8A2	0.251982	3.98427		TNS4	0.856371	46.9483		TTC21A	-0.33086	0.733667
TRIM3	0.251916	3.05342		ZNF136	0.856368	6.84503		ACTRT3	0.288274	0.733521
MIB2	0.251595	11.558		PCSK5	0.855637	94.119		ZNF586	-0.4035	0.733261
CRTAP	0.251572	10.1577		RUNX1	0.855528	183.688		HSF2BP	0.4407	0.732585
ZBTB17	0.2515	10.1192		EMP1	0.853962	43.5731		CLASP2	0.0561805	0.732492
PAFAH1B1	0.2513	75.6341		SH3RF3	0.853607	60.8457		NUP93	0.0586907	0.73143
HDLBP	0.250714	1.78095		ZEB1	0.85202	36.2424		CENPB	0.055449	0.731
PKD1P2	0.250294	50.3155		WNT2	0.851684	32.1444		ASXL2	0.08607	0.729835
ABCC1	0.250171	1.5262		ACVR1	0.851199	74.0046		KIF13A	0.074098	0.729721
SLC22A17	0.249891	1.51434		PHLDA3	0.851194	3.35601		DPCD	0.162306	0.729573
LRWD1	0.249815	7.05399		GRAMD1B	0.85011	35.9328		RADX	-0.28554	0.729606
TRPC4AP	0.249727	6.07154		ARHGAP24	0.849623	23.3185		ARNT	0.073936	0.72942
GCC2	0.249665	5.37989		ZNF583	0.849394	174.86		FICD	-0.11509	0.729378
TCF3	0.249575	13.7795		TTC39B	0.848891	140.204		C16orf91	-0.12782	0.729306
NAA10	0.249555	16.4046		SERINC3	0.848627	5.34809		SPAST	-0.14767	0.729232
M6PR	0.249517	3.5745		CHST15	0.848406	86.3147		ADGRL4	-0.08496	0.728519
RBM43	0.248838	7.44125		WIPI1	0.848168	254.331		HIGD2A	0.093022	0.727515
PRR14	0.248444	3.98837		MSANTD3-TMEFF1	0.847762	181.88		RPAP3	0.084673	0.727518
ZNF45	0.248149	2.91603		MSMO1	0.847176	102.428		TAFA3	0.597605	0.727147
ZSCAN29	0.248122	7.89907		RBMS2	0.84717	29.0171		THAP5	-0.06929	0.726472
GRSF1	0.247743	11.1374		LINC00862	0.847151	17.1488		XAB2	-0.04594	0.726099
PTPRG	0.247676	2.82017		PXDC1	0.84688	107.112		MORN2	-0.19468	0.725579
TIFA	0.247239	2.13787		ASAH2B	0.846725	63.7164		UBE2SP1	-0.53013	0.725334
CCN1	0.246963	15.8558		CLIP2	0.846561	4.11301		MEX3D	0.214817	0.725045
TMEM214	0.246709	2.74062		PLOD1	0.846041	9.49564		CMAS	0.075759	0.724784
NDUFAB1	0.246583	2.34163		JAM2	0.845849	23.0386		PWWP2B	0.346551	0.72462
TXNL1	0.246387	4.32027		TAPBP	0.845535	35.9754		PGAP3	-0.18841	0.723993
RSRC1	0.246372	8.30216		ADCY3	0.845383	11.5928		NPIPA3	0.229391	0.723734
EIF2S3	0.246369	3.28483		CEMIP2	0.842804	78.9198		SCAF1	-0.08904	0.723292
SLC38A9	0.246266	4.90018		SIAH2	0.842759	22.8165		CCDC144A	0.306366	0.722819
DR1	0.246211	3.95103		CPEB2	0.842745	142.145		ZNF582-AS1	0.505176	0.722285
LINC00662	0.246044	1.61922		CRADD	0.842406	134.146		ZC3H6	-0.14079	0.721708
JUP	0.246038	6.90996		MAGED4	0.84225	41.7042		ZNF420	-0.18204	0.721733
MIER1	0.245898	3.96896		ASS1	0.842105	11.3773		CCDC7	-0.4421	0.721589
PSMA5	0.245751	5.48938		HNRNPA1P33	0.840967	2.85745		LPAR6	0.196462	0.721018
MAP2K2	0.24551	5.51093		MAMDC2	0.84041	9.60034		TRMT6	0.103191	0.720906
ZNF444	0.24537	17.9711		TMEM65	0.840261	140.98		KAT7	0.042542	0.720687
MLF2	0.244958	3.1233		DNPH1	0.840207	39.7817		BCAM	0.122589	0.720563
RB1CC1	0.244902	4.37713		KIAA0408	0.838697	2.43393		TRAK2	-0.04936	0.72039
CCDC82	0.24488	9.67216		STK17B	0.838452	5.97597		SLX1B-SULT1A4	0.135859	0.720202
YIPF2	0.244791	4.89533		MSC-AS1	0.838301	81.3935		CROCC	-0.09527	0.719827
GNG5	0.244718	20.4189		ITGAV	0.838193	13.167		RGS14	-0.30642	0.719502
CTSC	0.244441	8.35141		LTBP2	0.837083	97.9133		COX19	0.161934	0.719171
FBXO38	0.244021	7.25715		DIP2B	0.836739	51.2901		RALGPS1	-0.32438	0.718843
SNAPC1	0.243865	1.74126		C2	0.836317	20.9534		WDR4	-0.13958	0.71868
PARP11	0.243732	6.49343		FTH1P7	0.836187	145.71		GP1BB	0.340999	0.718622
RER1	0.243702	1.48679		INO80C	0.835995	58.5416		TYW1B	0.426942	0.717771
KLF4	0.243695	5.70259		NPAS2	0.835987	3.54645		PSMC3	0.0605119	0.717458
GOSR1	0.24357	6.66839		RP2	0.835582	77.186		PCSK6	-0.61404	0.71741
ZMPSTE24	0.243538	6.3618		NDUFC2-KCTD14	0.834546	29.3192		PNPLA6	0.068476	0.717352
LIMK1	0.243514	14.9668		DUSP23	0.834361	149.683		PARL	0.086875	0.716655
SMARCB1	0.243422	3.69192		COQ10B	0.833748	54.1363		PCMT1	0.089474	0.716466
FASTKD1	0.243356	4.38342		ZNF699	0.831794	62.6031		ZNF70	-0.21738	0.71637
MICA	0.243344	6.27362		SSC5D	0.831587	20.6634		C14orf93	-0.1541	0.715637
OGFRL1	0.243334	2.33201		BCAR1	0.830946	4.56177		PMS2CL	0.349942	0.715409
ABRAXAS2	0.243254	5.55768		HIC1	0.830875	12.239		CCIN	0.243782	0.714922
USP6NL	0.243195	1.70937		POLR3D	0.830808	23.7626		GSTM3	0.102815	0.714876
ELP4	0.243116	6.77578		WLS	0.83035	9.24299		IPO5	0.0492016	0.713718
RFXANK	0.243109	2.54154		VLDLR-AS1	0.830113	50.5166		SMPD1	-0.0556	0.713581
ZNF746	0.243016	10.7514		SQOR	0.830042	145.452		PIWIL2	-0.5943	0.713519
UBA5	0.242783	6.58594		TMEM62	0.82876	24.8686		SON	-0.03987	0.713408
AMD1	0.242649	34.1488		SH3GLB1	0.826426	4.94734		OSBP2	0.740739	0.713206
FKBP9	0.242602	4.63658		UBALD2	0.8264	118.736		SIGIRR	0.153742	0.712836
CCNI	0.242545	2.59529		CCDC117	0.824899	30.7554		ZNF324B	-0.25336	0.712802
PJA1	0.242013	19.7659		DCP1A	0.824083	13.3351		JOSD1	-0.06926	0.712745
MIA3	0.241878	3.16564		RPL29P19	0.823387	163.84		INPP5J	-0.61193	0.711678
RGL3	0.241722	4.04241		IRF2BPL	0.82304	17.3923		MYL12B	0.0404587	0.711175
NRAS	0.241302	3.04012		COL24A1	0.821511	3.42366		C2orf42	-0.09871	0.711041
HINFP	0.240755	6.42319		TMCC2	0.820611	78.5775		RNASEH2B	0.068885	0.710653
AAR2	0.240635	2.0751		FNDC3A	0.820309	47.2664		MON1A	0.127898	0.710116
SMIM20	0.240512	9.22849		FERMT2	0.820129	197.28		EFCAB11	-0.18125	0.709904
CD164	0.240471	1.88959		NUDCD1	0.819858	307.546		ASF1A	0.116886	0.709403
ZNRD2	0.240421	5.32803		CYS1	0.819686	112.651		PIAS3	0.068117	0.709285
VPS18	0.240402	8.96465		PICALM	0.818912	30.5594		BZW2	0.05604	0.709117
TRPC4	0.240327	1.4988		BTG3	0.818676	1.92941		C1RL	0.081871	0.708418
CLP1	0.240145	3.31414		SERINC5	0.818543	1.83241		PLEKHH2	0.233556	0.708201
RNF103	0.240027	2.56365		KDM5C	0.817619	119.798		ATXN7L3B	0.053571	0.707958
PDXDC2P-NPIPB14P	0.239978	1.51801		PLEKHF1	0.817554	110.684		DNAJC22	-0.14551	0.707453
LENG8	0.239834	3.45812		BCL2L2-PABPN1	0.816686	142.01		FAM167A	0.035238	0.707122
PLXNA3	0.239774	6.0166		BASP1	0.816661	4.51709		TLK1	-0.07501	0.70713
JMJD8	0.239454	3.63186		CASK	0.815646	94.1266		GNAL	0.553025	0.706706
HOXC6	0.23939	1.52699		HSPA5	0.814693	9.9804		WASH4P	-0.38064	0.706014
GAA	0.239288	1.5301		SLC7A5	0.814622	2.81133		COPS7A	-0.07531	0.705857
COX7A1	0.239262	2.52118		FUT8	0.814456	85.7674		MANCR	0.540849	0.705387
SPEN	0.239078	4.8667		STX1A	0.813923	12.5626		KALRN	-0.13301	0.7053
MAPK8IP3	0.23904	6.09681		FUT8-AS1	0.813858	3.53415		RN7SL1	-0.59646	0.704558
PPM1A	0.238997	13.4164		IL1RL2	0.813408	27.5319		ANAPC1P2	0.356637	0.704441
OLFML2B	0.238891	7.50733		VOPP1	0.813126	34.2236		DDX42	-0.03935	0.703802
PPP2CA	0.238787	3.56814		CHPF2	0.813021	1.95699		PLD2	-0.06022	0.703613
ABCB7	0.238786	9.2211		ELF4	0.81302	55.6507		TIMM50	0.049395	0.703189
B4GALT2	0.238599	7.48637		GNAO1	0.81252	47.1777		ASB6	0.0613093	0.701558
DOCK10	0.238594	2.48043		NBL1	0.811923	111.789		LINC00852	-0.36527	0.701161
TRIM34	0.238564	6.13166		PPP2R5B	0.811866	94.0822		SHLD3	-0.29061	0.700867
ARHGEF1	0.238513	9.88238		LAMP3	0.811647	41.9395		EMC2	0.113816	0.700778
LSS	0.238344	5.53385		RCN3	0.811617	300		RGP1	-0.03999	0.700631
AKIP1	0.238292	2.58959		PRICKLE3	0.811052	3.65456		UBL4B	0.136028	0.700193
F10	0.238219	2.02536		ASIC3	0.810949	80.006		PIK3C2A	-0.1046	0.700091
AVEN	0.238036	3.31206		APOBEC3G	0.810904	17.9594		IL11RA	-0.09001	0.699363
MED6	0.237744	15.9009		CH25H	0.810643	23.3599		TOR1AIP1	0.039504	0.699251
PRKD3	0.237668	7.7939		CYP2J2	0.80899	31.9615		TAMALIN	0.279842	0.698953
NARS1	0.237423	5.14374		KLF6	0.808357	131.734		CDH4	-0.17565	0.698585
GOLM2	0.237416	1.46933		APOL1	0.807604	3.33475		C12orf45	0.140733	0.697878
ZNF264	0.237414	7.40281		SGCD	0.80723	7.25859		FBXW5	0.132944	0.69758
RIOK3	0.23732	10.5925		IQSEC1	0.806567	59.2206		ALKBH3	0.117094	0.697032
UBR1	0.237103	4.90284		SLC25A28	0.80564	23.2206		IL7	0.305834	0.69661
SARS1	0.23702	1.60084		PSME2	0.805504	44.0381		COL11A2	0.321745	0.695929
MED26	0.236995	6.75932		LINC00623	0.805135	57.7061		ZNF304	-0.09234	0.695908
CLU	0.236853	3.42466		ENDOD1	0.804867	9.15477		RPL4	0.0587949	0.695226
PIKFYVE	0.236841	5.49781		ZNF672	0.804771	3.57509		PSPN	0.353909	0.694773
DNAJB6	0.236773	6.41241		DNAJC18	0.804655	199.872		CEP350	-0.13341	0.694287
FDFT1	0.2367	3.46821		CCDC9	0.80364	2.70924		DYNLT3	-0.09209	0.693271
ASB7	0.23641	4.51341		TPCN1	0.803466	26.6879		CCT6A	-0.06107	0.693228
RIC8B	0.236398	6.18382		HOXD10	0.803267	14.9109		PIP4P1	0.083739	0.692983
MARVELD1	0.236317	3.90795		TREX1	0.802497	1.58602		POLR2J2	0.387642	0.692992
KMT5B	0.236244	12.2287		RUSC2	0.801815	56.8802		SUPT7L	-0.05705	0.692886
PKM	0.235931	3.08935		OSBPL6	0.801091	37.5007		PPP5C	-0.05076	0.692678
MAPKAPK5	0.235914	16.5257		DNAJC1	0.800534	20.7625		ELMOD2	-0.12209	0.691842
MAP4	0.235702	2.61543		ZNF622	0.800152	1.46268		PI4KB	0.065438	0.691874
MXI1	0.235567	17.9185		PLEKHA8P1	0.799966	300		MALAT1	-0.18466	0.6914
SMCHD1	0.234849	3.97228		SMCO4	0.799564	2.29067		TSTD2	0.120765	0.691076
ZNF562	0.234766	1.95377		JDP2	0.799498	35.332		ADORA2B	0.265556	0.690594
TMEM185A	0.23469	14.3852		PPFIA3	0.799346	2.40039		COX18	-0.13574	0.690532
FTO	0.234566	20.3701		CADPS2	0.798889	126.736		PPP4R1	-0.0471	0.690365
DNAJC3	0.23453	5.34571		MIAT	0.798141	13.9059		GDPD3	-0.28554	0.689835
TRIM11	0.234388	5.14381		HMGB1P3	0.798046	200.771		LINC01006	-0.31299	0.689502
RIC8A	0.234333	2.95409		WIPF1	0.797166	102.159		ST20-AS1	-0.26045	0.688779
RPL37A	0.2343	3.46898		B4GALT5	0.795798	18.1974		SRP14-AS1	-0.49443	0.68866
SLC25A36	0.233953	9.93968		CSMD2	0.795028	8.46859		LINC01521	-0.50767	0.688444
GNPTG	0.233667	3.48897		LINC01160	0.79464	8.07403		PPM1D	0.096787	0.688438
CIB1	0.233384	2.68116		NID2	0.79444	19.4413		ZNHIT2	-0.18094	0.687865
CCDC59	0.233349	4.04755		ZNF560	0.793907	103.414		COMMD6	0.150068	0.687631
BMERB1	0.233287	4.24749		NR1D1	0.79346	115.581		YY1AP1	0.052002	0.687556
C16orf70	0.232688	2.01292		MICB-DT	0.792889	26.5345		TMEM63B	0.086024	0.687356
TMEM222	0.232394	2.22263		TANK	0.792821	38.6717		HNRNPAB	0.0801	0.687266
COX6C	0.232382	2.31851		DHRSX	0.792778	105.939		DOK4	0.0932	0.686949
ZNF518B	0.23225	22.2709		GSTO1	0.792307	27.4026		PTCD1	-0.21701	0.686843
C11orf24	0.23222	11.7072		SALL1	0.79201	140.395		VPS36	0.061228	0.686117
GDI1	0.23218	13.2771		BAG1	0.791375	135.701		ODR4	0.104962	0.685735
KARS1	0.232143	7.04181		RBM47	0.791103	16.7723		MAIP1	0.12225	0.68563
RPS10	0.231999	2.3651		TEN1	0.790776	69.419		ATP5MG	-0.07062	0.685399
FUBP3	0.231941	6.46263		PTPDC1	0.790577	30.5406		ARL1	-0.04779	0.684851
PSMB4	0.231848	1.84253		WWC3	0.789736	35.6724		FAM155A	-0.41254	0.684815
ATF7	0.231701	25.6186		IGFBP4	0.789673	75.3669		RNF138	0.133958	0.6838
ARHGEF2	0.231641	28.2456		MAP3K10	0.787895	1.47318		SERPINB8	0.045815	0.683727
SRSF4	0.231539	16.651		SLC7A6	0.787856	7.64178		ICAM3	0.139331	0.68362
RPL13A	0.23132	13.5571		RIPK1	0.787429	21.5325		ACAP1	-0.50279	0.683186
GSK3A	0.23112	2.18307		ZNF281	0.787142	14.0099		BAIAP2	-0.14261	0.682821
FLAD1	0.231119	1.84327		RAI14	0.786843	18.728		SIAE	-0.06027	0.682202
SYF2	0.231083	2.05972		MYH9	0.786034	72.433		PLEKHA5	0.095799	0.681779
FBRSL1	0.23094	2.33247		KLF11	0.786028	4.31961		TRAF3IP1	-0.08105	0.681766
IL20RB	0.230761	2.49628		TDRD7	0.785306	36.7222		CCDC43	0.111015	0.681031
RPL22P1	0.230747	2.35504		RASA2	0.78471	4.1412		APRT	-0.12454	0.680969
TAX1BP1	0.230676	5.34489		INSIG2	0.784589	41.6146		ZC3HC1	0.090938	0.680727
ARID5B	0.230652	21.6945		NRP2	0.784587	10.7784		TCEAL8	0.097232	0.680566
ANTXR2	0.230397	4.70016		SLC44A3-AS1	0.784436	56.5631		PIP5K1A	0.055302	0.680026
ATF7IP	0.230317	10.5218		GAREM2	0.784386	54.6257		ERP29	-0.0958	0.679765
FGFR1	0.230046	2.2031		CAB39L	0.783941	3.32598		NIPSNAP3A	-0.07821	0.679737
TRIT1	0.229329	5.88738		SOBP	0.781928	37.017		JAK3	0.126006	0.679501
RPL18A	0.229281	2.91912		DMD	0.781308	112.736		NKIRAS1	-0.08446	0.679493
RBM41	0.229251	5.43745		SELENOS	0.780041	11.9518		SAMM50	-0.07849	0.679543
SCAMP2	0.229205	1.61299		EYA2	0.77944	97.522		ZNF776	0.115659	0.679074
ZNF154	0.229109	2.50738		TGFB1I1	0.77858	57.7303		CLPX	-0.08179	0.678449
PUSL1	0.228516	10.9146		NPTN-IT1	0.778132	2.8131		C17orf80	-0.08801	0.678223
CYCS	0.228464	3.02451		MYO9B	0.777101	39.6411		POLR2B	-0.03005	0.677969
ZFYVE16	0.228403	4.17324		SOX9	0.776905	79.2816		PSMA7	0.076935	0.677654
APOBEC3F	0.228308	1.80183		GBP3	0.776639	71.8311		TANC1	0.062034	0.67714
TRIM23	0.228024	2.2294		APOL3	0.775998	12.0615		RPL23AP2	0.167067	0.676883
PODNL1	0.227968	7.10586		PDGFRL	0.775426	179.174		CSPG4P11	-0.29788	0.676693
UGDH	0.227778	5.24092		ZC3HAV1	0.774769	222.321		ENTPD7	0.075036	0.676611
RSF1	0.227721	2.25848		IFI16	0.774722	7.55854		RAD54L2	0.077495	0.676397
TMEM54	0.227488	8.18469		RNASE4	0.774518	80.5359		RPS2P32	-0.33517	0.675796
SRP54	0.227058	2.0298		TAGLN	0.774283	60.9546		SARDH	-0.4943	0.67583
DDX51	0.226967	17.2163		ELMO2	0.77425	135.733		NHP2	-0.09443	0.674807
SRPRA	0.226758	3.31834		SH3RF2	0.773461	3.19512		MPST	0.127842	0.674724
RPS27	0.226519	6.22082		GTF2E1	0.772663	183.251		NR2F6	0.172237	0.673831
ZNF282	0.226487	5.89722		SLC37A3	0.772506	5.01785		COPZ1	-0.0555	0.673741
MCUR1	0.22631	4.45724		HLA-A	0.771558	30.2853		FBXL5	0.0473174	0.673493
MAU2	0.226107	3.412		MIR34AHG	0.771012	24.3263		CLUH	-0.08091	0.673436
UBA52	0.225904	5.92326		HMGXB3	0.770769	3.65784		FGD1	0.071004	0.673351
CHURC1	0.22586	2.90636		TMEM87B	0.770204	1.52625		AOC2	0.811719	0.673065
IP6K2	0.225834	2.51164		PPP1R3B	0.769245	121.606		DCTPP1	-0.16391	0.672985
MOB2	0.225825	1.62113		ABHD2	0.768932	64.7813		ARIH1	0.075854	0.67282
SNAPC2	0.225762	4.69211		MTHFD2	0.768607	13.167		CLK1	0.101432	0.672701
PAFAH1B2	0.225456	12.7325		ERGIC1	0.768458	19.7894		PBRM1	0.036179	0.671991
CDV3	0.225431	4.85985		KCNK1	0.768216	36.8761		ZNF2	-0.17603	0.670943
ZMYND19	0.225351	10.2954		FRMD4A	0.767896	25.4137		TTYH3	-0.04933	0.67078
SF3B4	0.225336	3.7675		ADPRM	0.767634	8.45592		RIF1	0.047769	0.670354
NOC4L	0.225101	10.2244		B2M	0.766822	9.20765		SRSF1	-0.0695	0.66946
CYB5R3	0.225079	2.81713		ARMC5	0.766689	117.408		PCDH1	0.403683	0.669287
DHX36	0.225072	7.62845		TEN1-CDK3	0.766173	29.5009		TMEM130	-0.30116	0.668304
RPS19	0.225011	1.78729		ANKLE1	0.766071	20.382		MIR155HG	-0.44674	0.668256
RPL36	0.224906	3.51833		RASAL2	0.765115	21.2989		LRP1B	-0.33674	0.666845
MSRB1	0.224789	3.38361		PDLIM7	0.764353	1.99224		TOB2	-0.05673	0.666274
RPS18	0.224685	1.70338		SDK1	0.764211	3.65299		FAM106A	-0.43077	0.665551
VPS54	0.224622	2.006		IFFO2	0.763545	64.4184		INTS5	-0.08736	0.665255
CIAO2B	0.224541	1.51159		IGFBP6	0.763353	78.0912		MRPS23	-0.08924	0.665028
FAM118B	0.224491	1.93422		MNT	0.762116	16.9457		RPL23	0.066337	0.664518
SLC1A1	0.224481	2.19764		RASA4B	0.761058	50.8292		TOP3B	0.085212	0.66423
MVB12A	0.224438	11.0998		AIFM2	0.760929	97.3602		PNPLA2	0.123972	0.663274
ZNF207	0.224085	5.04815		SULF1	0.760837	1.76522		PXK	-0.05334	0.662849
NUP153	0.224058	2.2632		NLRC5	0.76083	120.016		DPAGT1	-0.09299	0.662724
HELQ	0.224008	4.32803		TBC1D10A	0.760572	226.918		GUSBP14	-1.53823	0.662688
SLC9A3R1	0.223902	12.323		ANKRD10	0.76047	16.8729		TPI1P2	-0.54816	0.662304
YWHAZ	0.22384	1.61487		ZNF578	0.759548	20.382		SNX2	-0.10143	0.661882
ZNF276	0.223759	1.49238		PKD1P1	0.75953	19.1596		RSRP1	-0.14849	0.661592
NDUFA1	0.223672	2.90786		SMARCA5	0.759249	8.50862		MT-CO2	0.068993	0.660984
SNRNP27	0.223394	4.47502		TRIM8	0.758657	3.41274		PRXL2C	0.120663	0.660287
ZNF777	0.223286	2.4775		STON1	0.758323	87.9279		KLF17	0.520062	0.660228
POLM	0.223238	4.95916		NCOA3	0.758312	4.68312		MRPL21	-0.11204	0.659038
CASP8	0.223102	6.72321		DTX3L	0.758068	29.0718		CBWD5	-0.14256	0.658764
CD81	0.223006	5.14477		ANO7	0.757785	12.907		TMEM86A	0.29998	0.65857
ZFYVE1	0.222705	35.3676		FSTL1	0.757278	29.449		PKD1P6-NPIPP1	0.207769	0.658183
PARVA	0.222474	4.8382		EFR3A	0.756681	27.5222		ZXDB	-0.16234	0.65811
SBF1	0.222388	13.1923		KCNH1	0.756473	40.0428		PTK2B	-0.11957	0.657754
WASL	0.222337	11.7256		SLC36A4	0.755999	189.155		TIMP4	-0.32094	0.657444
GLRX3	0.222068	4.28862		PI4K2B	0.755027	117.813		RDH13	-0.18689	0.657389
PPP2R3A	0.221881	3.31619		BMT2	0.754799	20.2472		SPTBN1	-0.04163	0.656956
IKZF5	0.221879	4.02813		ST6GAL2	0.754452	1.47477		NDUFV2	0.0460913	0.65591
BICD2	0.22185	4.4035		RASA3	0.754073	10.9017		NCDN	0.102935	0.655846
CAPZA2	0.221532	2.24605		HPSE2	0.753861	14.4515		POMZP3	-0.23668	0.655812
SNIP1	0.221496	2.41947		DOK1	0.753483	26.8421		RPL23AP7	-0.18169	0.65573
MAP11	0.221402	9.68928		MEX3B	0.75345	16.4617		ZNF605	0.112602	0.654641
PDIA6	0.221346	2.82217		PGAM1	0.752082	35.5447		RPL7	-0.06377	0.654548
COASY	0.221295	4.42631		DNM1L	0.749464	4.09074		CSPG4P10	0.437702	0.654144
WDFY2	0.22101	2.02339		LINC00968	0.748603	157.263		GGCT	0.141112	0.654079
FEM1A	0.220643	4.6007		DVL3	0.74829	48.2027		POLDIP2	-0.02851	0.653635
NOP16	0.220639	2.3082		KIRREL1	0.74773	51.5752		TECR	-0.07704	0.653629
ELL	0.220522	12.7932		HLA-H	0.747022	18.6354		GDPD1	0.577456	0.653269
SLC7A1	0.220373	3.5392		CYP2E1	0.746504	72.6918		CDS2	-0.10137	0.653195
MB21D2	0.220081	10.4651		TCP11L2	0.746364	17.8592		NYAP1	0.30018	0.653128
WTAP	0.219903	1.66809		H2BC12	0.746144	5.60089		FBXO10	-0.15488	0.65223
ZNF559	0.219697	31.5011		CBLB	0.746011	79.6638		LRRC61	-0.29732	0.651893
TRIM25	0.219587	7.49408		KLHL2	0.745911	61.8882		STAC3	-0.35113	0.651339
PIGT	0.219488	9.77401		RNF24	0.74537	206.169		MGAT2	0.09358	0.65032
SP3	0.219437	2.368		FANK1	0.745154	5.11477		ADORA2A	0.937381	0.650039
ZSCAN32	0.219195	3.41655		DAAM2	0.745056	22.8995		ZNF568	0.144849	0.650038
POGLUT2	0.21911	2.4235		PDIA5	0.744675	67.7669		HOTAIRM1	0.510777	0.6489
TULP4	0.218978	2.32253		GARRE1	0.744217	3.93736		ZNF213	-0.07704	0.648846
MPDU1	0.218947	2.68209		KCTD11	0.744146	29.8892		MRPL14	-0.06195	0.6488
MTF1	0.218916	3.78677		BNIP3L	0.744125	46.9894		SAR1B	0.088557	0.648659
PPP4R3A	0.218905	5.98927		SNHG26	0.744071	58.8299		ZNF101	0.159906	0.648274
DMAC2	0.218854	23.3242		C1QTNF5	0.74372	164.108		HNRNPA3	-0.06045	0.647862
SS18	0.218501	7.87545		PCGF3	0.743493	31.4848		PQBP1	0.044055	0.647544
ANKRD50	0.218392	2.4174		TRIM32	0.742947	253.647		ARFGEF2	0.044203	0.647043
ABHD17A	0.218387	2.46321		ABLIM3	0.741783	90.9427		RNF40	0.051436	0.646646
MBD3	0.217673	1.809		NEFM	0.741547	69.7537		ZBTB41	-0.11422	0.646528
RPS17	0.217483	5.90134		NR2F1-AS1	0.741365	87.6448		ASRGL1	-0.38508	0.646175
HEXIM1	0.217452	6.63051		IRAG1	0.74087	12.714		ZNF330	-0.09	0.645657
MTDH	0.217353	14.8127		TCAF2	0.740671	134.799		B4GALNT4	0.269126	0.645511
KTN1	0.217313	7.27104		MID2	0.74065	9.3914		THAP9-AS1	0.079321	0.644936
ADAM10	0.217297	1.49551		PRRG1	0.740437	51.2118		C5orf22	0.087267	0.644853
SMNDC1	0.217274	2.16893		TCIM	0.740008	28.2914		AGTR1	0.334309	0.643898
SPOPL	0.217227	4.76383		NID1	0.739932	83.0138		NICN1	-1.74297	0.643751
CCM2	0.217221	2.68659		FLT3LG	0.739587	8.97823		PIGW	0.122544	0.643417
EIF2S1	0.217217	4.28169		KCTD10	0.739565	12.8195		GTF2H4	-0.06799	0.642817
ELN	0.216826	2.15962		PAWR	0.73919	49.0703		TRAF2	0.099698	0.642469
STIM2	0.216656	4.73652		STAT5B	0.738543	4.12261		RBM34	-0.12227	0.642366
UBASH3B	0.216578	2.92322		WASHC4	0.736821	66.273		MIB1	-0.06954	0.641916
PLCB1	0.216479	13.4231		ABCD1	0.736648	53.5999		PTPN3	-0.34619	0.641766
GNA11	0.216394	3.34326		EDEM1	0.736307	103.673		ZFAND6	0.064956	0.641644
TBX2	0.216361	2.07951		AKAP7	0.736165	7.97874		DPM2	0.104242	0.641091
SLC39A13	0.216226	7.72528		PLK2	0.735727	63.289		CISD1	0.068386	0.640767
SLC39A9	0.215852	1.98348		ZBTB1	0.735597	71.3666		LPCAT2	0.083423	0.640542
PKD1P4	0.215733	14.1044		IL4R	0.735339	28.617		BDNF-AS	-0.40133	0.640026
ANAPC5	0.215726	4.63721		SLC6A15	0.734956	28.0797		ZNF669	-0.29304	0.639723
CLPP	0.215573	3.42578		RNF126	0.734533	67.3551		ABHD3	0.157035	0.639105
CDK9	0.215559	1.84014		UBE2E2	0.733701	77.8997		PCDHGA1	0.27952	0.638417
COLEC12	0.215502	4.51228		VWA1	0.73305	137.472		UMAD1	-0.18615	0.638183
TMBIM1	0.215366	10.2268		MIR22HG	0.732863	66.8539		CIRBP-AS1	0.47444	0.637846
CLDND1	0.215162	6.05728		MAP3K4	0.732326	23.1763		ATP5F1E	0.103084	0.637605
RBBP6	0.214758	2.40849		TLK2	0.731671	25.044		CLCN6	-0.10675	0.637293
PPFIBP2	0.214622	4.13944		SOGA3	0.731253	15.3739		MAN1B1-DT	-0.27911	0.636519
PNO1	0.214436	5.14711		CDC42SE1	0.730946	1.46654		UCKL1	-0.09548	0.636085
NFATC4	0.214334	2.75314		GRK5	0.730101	1.80854		ACER3	0.117755	0.635492
HDHD5	0.214329	3.36197		RAP1A	0.729964	16.8088		SPRN	-0.58739	0.634951
MICAL1	0.214292	2.44961		NFE2L3	0.729921	76.557		TYRO3	0.082852	0.634751
MINPP1	0.213969	1.59734		EML1	0.729638	83.645		ZIK1	0.178212	0.634104
RTRAF	0.21395	1.80609		SLC30A7	0.729448	100.912		KAT2A	0.079231	0.633915
SPRTN	0.213823	1.99123		ADGRA2	0.728388	28.8064		MIRLET7A1HG	-0.30291	0.633719
HOOK3	0.213771	3.93716		TFPI	0.728355	33.7689		ATG16L1	-0.06801	0.633138
PRDX1	0.213769	9.10469		LTBP4	0.728199	24.0248		FNBP1P1	-0.6264	0.633095
NPLOC4	0.213695	4.03451		ST6GALNAC4	0.726952	44.6787		ZNF529-AS1	-0.36522	0.632603
KCTD1	0.2136	3.93266		NMNAT2	0.72628	24.6534		FOXD2	0.608118	0.632256
AGL	0.213596	16.3394		CCK	0.725944	95.2773		PRKCZ-AS1	-0.35593	0.631966
THY1	0.213504	6.16711		ZNF385D	0.72579	20.9241		SPTY2D1	0.101817	0.631229
KDELR3	0.213229	1.84532		POLRMT	0.724997	69.1258		RPL8	0.058548	0.631184
PAX3	0.213071	8.49746		LRIG1	0.72493	20.5074		DUSP28	-0.25811	0.630977
PSMB2	0.21288	1.80399		TAF13	0.724743	8.74532		FAAH	-0.27568	0.630866
FDX1	0.212843	15.5296		CDC42EP1	0.724663	129.948		BBS9	-0.12536	0.630807
WDR45B	0.212831	2.83405		FYTTD1	0.724509	98.8231		RPL21	0.066126	0.630783
USB1	0.212775	1.8027		RFK	0.724464	13.7982		ENTPD1-AS1	0.064112	0.630583
CDK13	0.212513	3.24		RNF213	0.724283	30.0733		PCDHGC4	-1.28172	0.629633
PGGT1B	0.212494	7.35592		FKBP11	0.724006	1.67226		CDC26	-0.11078	0.628645
DCUN1D4	0.212484	3.63814		C11orf95	0.72347	30.2654		ZNF160	0.121126	0.628635
PGS1	0.212479	9.51591		PXDN	0.721689	7.3506		EFNB3	-0.14025	0.628483
TCF25	0.212401	9.9274		SLC15A4	0.721444	14.45		MINDY4	-0.19623	0.628296
PGRMC2	0.212358	3.6191		PTPN21	0.721438	26.6286		HNRNPA0	-0.07793	0.628196
CSNK2B	0.212257	2.58428		NNMT	0.721296	4.61357		CAVIN1	0.0413341	0.627502
PPM1B	0.212051	2.72063		FUT4	0.72058	17.8921		NOL6	0.0604025	0.627505
PCDHGB7	0.211957	13.1084		DUSP14	0.720163	21.8263		RNASEL	-0.06633	0.627346
RNF11	0.211772	2.55383		SH3RF1	0.719108	22.1557		SLC28A3	-0.42135	0.627308
ZBTB40	0.211394	7.33359		ENO2	0.718676	23.4247		IPO13	0.082811	0.627231
GPT2	0.210843	2.84569		IL1RAP	0.716756	1.98225		COPS2	0.055892	0.626749
RPL9	0.210637	2.03592		LRRTM2	0.716717	27.7119		C2orf92	-0.5075	0.626564
DUS3L	0.210612	7.49771		LOXL1-AS1	0.716443	2.67357		RPL5	0.075127	0.626158
VDAC1	0.210516	9.50597		CPE	0.715916	60.8613		TMEM254-AS1	-0.30861	0.625863
ZNF770	0.210516	2.45582		MAP3K1	0.715422	19.8512		SIKE1	-0.05474	0.625686
FASTKD5	0.210372	1.99982		UHRF1BP1	0.7154	13.8202		ORAI3	-0.11015	0.625622
RASSF8-AS1	0.210215	1.95506		PELI2	0.715168	28.5628		ZNF211	-0.11035	0.624145
SCO1	0.210133	4.45287		HECA	0.714663	120.957		APTX	-0.05889	0.623745
CTSD	0.210113	1.76814		TARS1	0.713213	13.0351		FOXO4	0.104417	0.62364
ZNF79	0.210113	1.70626		MAGED4B	0.712713	44.9051		KLLN	-0.30544	0.623085
LUC7L	0.210096	9.68531		NINJ1	0.712515	4.07116		TUBGCP3	-0.04457	0.622336
FBXW11	0.209939	6.075		TRIML2	0.712128	44.6503		CCNY	0.0512892	0.621113
DNAJC7	0.209755	2.14794		GTF2B	0.711009	79.8766		NUDT16L1	-0.1926	0.620938
OSBPL11	0.209701	1.46412		LIMS3	0.710947	143.056		PSMB3	0.0765	0.620614
ZFAT	0.209468	4.34628		MRC2	0.709702	93.1028		RWDD4	-0.09568	0.6192
UQCRC2	0.20894	3.60013		SESN2	0.709357	33.8699		ETF1	-0.02633	0.618781
PHPT1	0.208599	7.36075		TLE1	0.709165	16.0171		DDHD2	-0.06009	0.618575
EFL1	0.208482	1.88267		SLC35F6	0.709088	32.1972		CRYZL2P-SEC16B	-0.50884	0.618393
TRIR	0.208262	6.44453		ABR	0.708693	41.2149		NOL7	0.071223	0.618132
PPP6R3	0.20821	6.947		BLOC1S2	0.708622	21.9821		NUTM2A	-0.63684	0.618079
PTMS	0.208188	2.87375		OTUD4	0.708272	22.77		CRELD2	-0.05745	0.617665
CRYAB	0.208173	3.2788		ZNF8	0.70812	1.73549		PHF5A	-0.10674	0.61554
POC1B	0.207827	1.66478		ABI1	0.707265	25.345		C18orf32	-0.13273	0.615343
SLC35B3	0.207808	3.7036		FBN1	0.707117	2.82159		NDRG3	-0.06387	0.614943
ITM2C	0.207584	2.22944		SLC1A4	0.705673	18.9546		BZW1	-0.07033	0.61439
AGPAT2	0.207355	1.97204		FBLN2	0.705375	34.0019		EEF1A2	-0.40218	0.613827
UVRAG	0.207123	2.89301		PLEKHA3	0.704907	12.9822		FAT3	0.167393	0.613491
TUBB2A	0.206977	6.53		DUSP16	0.704709	6.97645		LARP4	-0.04908	0.613319
MAN1B1	0.206717	9.14008		C19orf12	0.704324	49.7314		ASPN	-0.49701	0.61283
PTPRU	0.206478	12.5326		MASTL	0.704263	14.7055		SEM1	0.12535	0.612454
USF2	0.206249	6.79349		CENPBD1P1	0.704251	39.3908		FMNL1	0.162045	0.612057
RNF34	0.205902	39.7051		LGALS8	0.703247	107.065		AHSA1	-0.02737	0.611768
CSNK1A1	0.205887	1.4779		ACAN	0.70278	16.8575		DNAI3	0.352802	0.61079
NLGN4Y	0.20582	10.5597		ZC3H12C	0.702756	50.6186		LINC02878	-0.40484	0.610607
ACTR1A	0.20576	2.68917		C17orf100	0.702609	65.4299		MMP17	0.1115	0.610568
AKIRIN2	0.205654	4.63047		BTN2A2	0.702074	1.72646		ARL6IP4	0.088459	0.610159
MORC4	0.205489	2.96365		RNF145	0.702049	7.68486		CBL	-0.07801	0.609352
ALG3	0.205444	3.43827		TDG	0.701932	119.98		MRPL47	0.105992	0.609139
EXOC8	0.2054	3.83604		TM6SF2	0.701681	67.523		PROSER2	-0.50713	0.609151
UTP6	0.205323	6.3067		CD55	0.701648	33.7409		WDR92	-0.13413	0.608243
RPL18	0.205156	2.42845		SLX1B	0.701271	13.3436		SMIM11B	-2.77083	0.608154
SELENOO	0.205045	1.51373		IGSF8	0.701037	5.18476		C7orf69	0.483355	0.607136
IRGQ	0.205036	3.7256		TMEM165	0.700871	3.90289		SAP130	0.074189	0.604389
RRAS	0.204992	2.44573		ZNF175	0.70075	9.54339		SPG21	0.075761	0.604384
GTDC1	0.20498	6.93519		KIFC3	0.700704	17.1744		MYRF	0.329211	0.604278
SMARCA1	0.204957	1.94405		FHOD1	0.700674	40.1692		QSOX2	0.072223	0.604026
CCNC	0.204777	2.56154		N4BP2L2-IT2	0.700397	73.9197		TMEM128	-0.12877	0.602824
MAP2K7	0.204551	3.19298		ADAMTS3	0.699887	81.9699		CIB2	-0.26645	0.602783
UBE2V2	0.204427	3.07163		SMURF1	0.699816	3.14064		RNPS1	0.0547551	0.60252
RPS23	0.204399	4.49979		TBX15	0.698721	55.8333		SNHG12	-0.11567	0.602539
CNOT2	0.20428	14.1019		SIPA1L3	0.698662	141.619		PSMC1	-0.04634	0.601607
RPL15	0.204207	26.4931		ZNF628	0.698367	76.7208		ADAMTS7	0.090676	0.601387
NCOR1	0.204168	13.3909		IL22RA1	0.697955	17.6001		MICOS10	0.067321	0.600804
FBLN1	0.204165	1.66594		CLIC6	0.697896	3.76814		IFT52	-0.1359	0.600622
ZNF143	0.203995	6.75222		TMEM241	0.69697	3.1729		GYG2	-0.2449	0.600294
DGKA	0.20385	2.40777		NOD1	0.696475	1.87115		C5orf51	0.048633	0.600139
ZNF548	0.203756	4.3183		GOLT1B	0.695696	4.63402		MAN1C1	-0.15555	0.599552
RHBDD1	0.203577	6.77058		NPTN	0.695231	37.6601		ATP8A1	-0.57351	0.599277
CHD1L	0.203481	30.4275		PGK1	0.6949	28.3224		STXBP3	-0.05513	0.599097
TRIP12	0.203173	7.85104		ZNF391	0.694088	36.9425		ZDBF2	-0.08845	0.599087
WWC2	0.203161	3.70456		CHFR	0.694075	33.54		RAP1GDS1	0.0405139	0.5985
DNAJC15	0.203024	4.44484		TNS3	0.693287	26.2752		ALKBH7	0.213241	0.598261
GPI	0.202828	3.49558		C1R	0.693252	96.5008		CDC123	-0.05662	0.59815
NOMO3	0.202626	6.6351		MSI2	0.693163	6.25496		TMEM30BP1	0.569627	0.597938
RPL37	0.202034	7.98347		DPT	0.692864	34.44		ANKRD13B	-0.11973	0.59768
AKT1S1	0.202012	7.47784		HAS2-AS1	0.692687	145.086		UBR4	-0.12443	0.597604
HAX1	0.201735	3.98479		PDZD4	0.691033	7.98684		TCAF1	-0.07687	0.597392
MORC2	0.201056	1.93426		KBTBD8	0.690739	2.30477		GAR1	-0.09473	0.597303
EIF3G	0.200995	5.37725		KBTBD2	0.690624	58.9539		MBL1P	-0.34731	0.59728
PEA15	0.200802	6.3932		AGRN	0.690316	4.08667		MIR29B2CHG	0.431389	0.597161
EIF5A	0.200792	2.21947		CTNNBL1	0.690163	36.0064		CU634019.1	0.460355	0.595997
NFYC	0.200642	5.39408		LOXL3	0.689929	34.5062		RHEBP2	-0.27478	0.594047
PLSCR3	0.200616	2.16593		EMILIN1	0.689412	18.8452		GPR137C	-0.27505	0.593777
TRIP4	0.200514	7.89253		ALCAM	0.689198	78.5968		RBM14-RBM4	-0.43003	0.593121
CHMP7	0.200497	2.16584		PCOLCE2	0.688299	54.8179		RNASET2	-0.16693	0.593099
SEPHS2	0.200487	4.26447		UBE2E1	0.6881	46.2272		ACP2	0.083066	0.592421
CAMKK2	0.200363	10.8239		SLC1A5	0.687264	163.049		LSG1	-0.06611	0.592171
ZBTB7A	0.200043	2.44595		BBC3	0.686581	7.22746		TMEM209	-0.05208	0.591924
GPKOW	0.200013	3.26485		KDM7A-DT	0.685835	29.6979		UQCR11	0.090246	0.591633
DGKZ	0.199688	1.70467		MAP3K2	0.685813	14.1266		CANT1	-0.05321	0.591499
TSSC4	0.199608	3.32204		THAP2	0.685286	42.4347		DGCR2	-0.07185	0.591411
STOML1	0.199443	4.89726		PPME1	0.68492	45.637		SDHAF2	0.180166	0.590734
PSMB5	0.199434	11.6479		NAPA	0.68482	4.02268		INTS7	0.05245	0.590465
PLRG1	0.199431	7.54932		UBA7	0.684313	54.2574		CFAP298	-0.10726	0.589688
DLAT	0.199339	3.33869		FN1	0.68427	63.5534		RIMS2	-0.27225	0.589597
MTMR6	0.199332	9.90437		LRIG3	0.683061	100.257		NAA50	-0.05222	0.589032
TMEM183A	0.199263	8.81618		KLHL5	0.682889	41.6374		EIF4E	0.050073	0.588988
DNAJC10	0.199192	1.50763		EIF2AK2	0.6825	191.602		PCDHB16	0.181506	0.588685
ZFYVE27	0.199188	1.45519		APOO	0.682254	90.6616		ZRANB2	0.0307166	0.588583
SLC25A13	0.19889	1.91024		TMEM219	0.682208	2.83517		MTHFS	-0.20076	0.58809
GHITM	0.198849	9.56285		RABGGTA	0.681777	12.429		C1GALT1	0.089673	0.587406
QARS1	0.198825	3.74123		ARSJ	0.68174	3.8631		OGT	-0.07771	0.587407
LONP1	0.198552	3.1297		BMPR2	0.681282	28.2618		TMEM38B	-0.15812	0.587469
COBLL1	0.198306	6.7572		MOV10L1	0.681102	23.9757		USP34	0.0606921	0.587177
NOMO1	0.198288	3.74705		SSBP3	0.679467	89.7834		FAM157C	-0.66481	0.587024
LTV1	0.198193	1.88518		DDX10	0.679312	46.5704		LRRK1	-0.08008	0.586536
HINT3	0.198111	12.7723		SAR1A	0.678993	6.87206		ACAD11	-0.08502	0.586397
NME2	0.198106	3.98088		ZNF710	0.678914	300		HMBS	-0.09642	0.586384
DHX16	0.198047	2.41686		RAB6A	0.678034	42.4798		SLC35B2	0.0324489	0.586367
ZNF12	0.197954	2.62849		GOLIM4	0.677395	11.4095		GON4L	0.071304	0.586202
RMDN3	0.197886	6.26212		RHPN2	0.677313	53.4695		CPSF7	-0.06038	0.586013
DNAJC2	0.197138	2.28497		KCNS3	0.676789	4.27612		PHB2	0.022328	0.585985
REST	0.197134	7.0648		ZNF565	0.675852	65.9697		SMIM27	-0.30717	0.585931
PPP6C	0.197133	2.84178		GCLC	0.674572	48.2836		RBM8A	-0.06869	0.585756
GBF1	0.197083	3.56086		KAZN	0.673547	45.8563		DUSP3	0.07506	0.584178
RNF25	0.19692	2.59106		TRIM14	0.67257	18.0813		CRLF3	0.0687	0.58359
MPP5	0.196862	3.36909		PHACTR4	0.672349	10.9991		SFXN5	-0.09367	0.583206
UBC	0.196652	6.24426		SNPH	0.671644	15.3276		ZNF569	0.129266	0.583017
EEF1D	0.196507	2.15149		SCARB2	0.671548	1.86672		ZNF440	-0.23774	0.582644
NSDHL	0.196497	2.55333		CERCAM	0.671516	131.03		CDK2AP2	0.0536292	0.582506
MKRN2	0.196479	2.55107		MTFP1	0.671511	58.1427		POPDC2	0.497642	0.58232
NBAS	0.195859	3.83861		FUT11	0.671237	8.85638		EED	-0.10729	0.582146
TIMM44	0.195586	7.57838		STBD1	0.67055	6.06783		TPGS1	0.270529	0.582113
IL17RA	0.19521	2.08706		OSTM1	0.670313	272.361		PCDHGB6	0.156462	0.58177
CAMTA1	0.195184	1.46429		ARF4	0.669897	181.857		ATG14	-0.08305	0.581492
TRIM39	0.195095	3.07845		SEC24D	0.669355	75.4468		LNPK	-0.06035	0.581069
ZNF791	0.194824	1.4629		ATF5	0.669165	109.801		TRIM35	0.114871	0.580598
LPCAT3	0.194735	2.95397		BBOF1	0.668773	37.647		NDUFS8	0.0599891	0.580326
BTG1	0.194341	10.0419		LFNG	0.667966	6.17045		SOX13	-0.08159	0.580071
TXNDC5	0.19433	6.11016		C11orf52	0.667757	281.999		SNHG30	-0.3698	0.57994
H1-0	0.194296	3.20992		DENND5A	0.667501	135.889		MRPS31P4	0.572073	0.578444
RPS7	0.194076	6.11757		CALCOCO2	0.667216	26.1901		ASMTL	0.105528	0.578258
ABCB8	0.193953	1.46012		IPPK	0.666663	107.156		H1-2	-0.10152	0.57807
SPICE1	0.193819	4.49724		GALNT18	0.666547	8.40212		CHMP1A	-0.05044	0.577404
XPNPEP1	0.193789	3.27985		QKI	0.66526	49.9765		IFI27L1	0.088241	0.576836
UBE2G2	0.193564	1.64069		NDEL1	0.66405	30.9942		H2BP1	-0.42308	0.576487
PCDHGA10	0.193025	1.46415		NAB1	0.663554	11.6708		NEO1	-0.09463	0.576296
RPL30	0.192459	4.73181		CHAC1	0.66335	277.136		RNASEH2B-AS1	0.535105	0.57623
KPNA1	0.192455	2.87184		PRDM2	0.662161	2.0254		GUSBP9	-0.46819	0.57607
RRP12	0.192182	10.6488		ST3GAL5	0.661441	124.833		SDHAF1	0.121274	0.576019
FUCA2	0.192096	4.11081		SLC3A2	0.661392	16.1368		ZNF771	-0.23413	0.575642
BAZ2B	0.192026	11.9484		MYADM	0.661174	27.1261		SKP1	-0.0666	0.575417
KCTD9	0.191957	2.72242		UST	0.660226	3.42972		ATG3	-0.03397	0.575222
NDUFA11	0.191621	3.92012		SIRPA	0.659974	66.219		GPN2	-0.09375	0.575017
DDOST	0.191569	7.16294		PORCN	0.659404	14.2479		TSC2	-0.05818	0.575032
BTAF1	0.191565	14.3465		ADAR	0.659369	8.10025		PIK3R2	0.116295	0.574369
SMG7	0.191325	2.47033		SCAMP1	0.658314	34.0383		TRMT10C	0.171011	0.574241
EBF1	0.191314	2.9657		SLC12A2	0.657584	24.2814		DENND5B	0.08918	0.573968
HDDC2	0.190672	3.07701		PSMD2	0.657174	27.997		FP236383.3	-0.57861	0.573959
DNAJA2	0.190567	2.00825		TMEM91	0.656742	16.3834		PPTC7	0.0863	0.573658
E2F1	0.190529	3.50929		LAMC1	0.656187	12.8002		PIGG	0.041475	0.573429
UGP2	0.190472	6.28413		TRIM52	0.654923	16.5139		INPP1	-0.13056	0.572768
TMX3	0.190341	5.41302		GANC	0.653659	114.973		BEGAIN	0.64305	0.572441
ARMCX1	0.190325	3.34672		FAM131B	0.653132	16.2897		RUFY2	0.076898	0.5715
NOP53	0.19021	1.58308		IFRD1	0.652656	13.272		RDX	0.022666	0.571405
TRMT61A	0.190108	4.10245		ACP5	0.652635	133.92		NFKBIL1	0.11314	0.571223
DLG1	0.189916	18.026		L3HYPDH	0.652592	4.26439		NASP	-0.05674	0.571014
TRIP10	0.189803	7.50568		CPQ	0.652491	11.1858		CELF1	-0.02993	0.570976
RFX5	0.189567	8.00098		PFKL	0.652297	2.34129		RAVER1	-0.12323	0.570662
SEC61A1	0.18941	4.16143		CDYL	0.651951	17.2001		NTMT1	-0.07345	0.570439
ATP6V1F	0.18924	2.10473		RPS26P6	0.651272	31.8174		HSPB3	0.258877	0.570229
DIO2	0.189056	2.94745		USP46	0.650872	40.9036		MED1	0.0253469	0.570237
MRPL41	0.188846	3.03362		MICB	0.650676	91.8967		SNX12	-0.07163	0.569283
PSMD7	0.188557	11.4482		CDH11	0.649697	39.0505		PBX4	-0.3695	0.569027
RHOC	0.188539	1.78174		NFKBIB	0.649442	4.05127		KRT10	-0.13799	0.568982
BAX	0.18851	1.88199		L2HGDH	0.648439	73.5885		UNC13D	0.564808	0.568761
OLFML1	0.18827	4.59421		TNFAIP1	0.64785	16.4462		ENOX1	-0.20937	0.568332
CBFB	0.188069	11.4896		EEF1AKMT4	0.647044	24.7786		ARMC8	-0.04971	0.568271
PPP3CA	0.187995	4.29739		NAMPTP1	0.646994	72.404		RNF182	0.151723	0.567976
GRWD1	0.187985	3.99497		MT1G	0.646712	62.0067		SUSD1	-0.05869	0.567976
ACTB	0.187824	4.36824		PLXNA2	0.646558	10.2058		RXRB	0.041124	0.567445
DGLUCY	0.186999	6.69274		ALKBH5	0.646362	18.3898		GON7	-0.19459	0.567319
DPY19L1	0.18685	1.61847		METTL4	0.646277	140.413		CWF19L1	-0.05891	0.566302
PTPN2	0.186627	1.83793		SETD5	0.645077	22.9077		TUFM	0.04585	0.566031
PGAP6	0.186611	2.43993		SDE2	0.64491	2.79109		ELOVL4	0.136392	0.565131
IRF3	0.186434	3.87499		LDHAP4	0.644852	62.4241		RPF1	0.062269	0.564762
SLC27A4	0.186422	3.57643		ATF4	0.644801	91.8281		MIDN	0.087213	0.564332
CSRP2	0.186159	13.7353		ZFAS1	0.644508	17.7462		DNAL4	-0.1383	0.564271
BMS1	0.186122	5.43031		ZNF28	0.643802	168.429		PRECSIT	-0.13128	0.563362
DIMT1	0.186062	4.07754		MMP16	0.643591	116.698		EHMT1	0.068938	0.563301
EXT2	0.185936	4.15231		RASA4	0.643439	41.6775		GABPA	-0.04337	0.563275
SH3GL1	0.185624	1.96122		RILPL2	0.643323	33.272		CCND2	0.21012	0.56309
PAN3	0.185614	3.285		SLC2A3	0.643137	5.77104		GRK4	-0.15285	0.563083
NIPSNAP2	0.185418	3.21603		C16orf72	0.643015	50.6078		TRPC3	-0.36261	0.562795
RTL8C	0.185409	15.5896		TMEM41B	0.642954	14.6484		SELENOT	-0.03908	0.562738
MCFD2	0.184592	2.85188		INAFM1	0.642916	26.1087		OTULIN	0.071874	0.562694
THADA	0.184409	2.46935		GOLPH3	0.642303	42.6435		MAPK9	0.075904	0.562537
ESCO1	0.184133	1.59206		PRKAB2	0.641975	5.46872		AATF	-0.07075	0.562007
COP1	0.184123	7.04501		TUSC1	0.641945	2.07185		FAAP24	-0.19739	0.561383
CDC42BPA	0.184086	2.62769		PPP1R18	0.641657	17.6103		INTS6-AS1	-0.649	0.561092
XKR8	0.183893	2.7728		MAX	0.641355	22.6966		QRICH1	0.049268	0.559992
ORMDL3	0.18372	7.74586		TEAD3	0.641323	6.4766		ZNF843	0.377422	0.559794
POLR3H	0.1837	3.2945		VDR	0.641208	16.3059		ANKRD54	0.084178	0.559328
FAU	0.183596	2.21658		FAM122C	0.641105	7.26021		TMEM131L	-0.11424	0.558852
SMC5	0.183506	5.10298		FTSJ1	0.640423	20.0067		HIC2	-0.1957	0.558654
PTPRK	0.183367	3.74462		SLC17A5	0.640124	18.5448		CRYGS	-0.49185	0.558534
RPS12	0.183256	7.48798		TEAD2	0.639977	27.7046		CNPY4	0.087573	0.558378
DAXX	0.18315	6.46393		TTC7A	0.639938	222.605		SLC30A4	0.10358	0.558307
RPL19	0.182875	4.65985		OTULINL	0.639808	49.9793		CFAP44	0.221729	0.557787
STYX	0.182833	2.02828		CDK3	0.638818	25.2415		DPM1	0.09823	0.557259
C6orf47	0.182829	4.73929		VRK2	0.638558	2.41561		COMMD1	0.11934	0.557081
TMEM167B	0.18279	4.95944		NCKAP5L	0.638399	28.953		EMC6	0.182005	0.556941
DCTN6	0.182755	1.5408		C6orf132	0.637606	25.8618		HERC2P3	-0.41611	0.556214
ZNF585A	0.182729	2.42241		ZNF470	0.636904	27.728		LRRC58	-0.05223	0.556207
CAPN15	0.182496	3.50715		YAF2	0.636387	2.84185		RCOR3	-0.06701	0.55587
UTP25	0.18246	2.04189		INTS6L	0.635832	37.2998		MRPL58	-0.11085	0.555138
KDSR	0.182431	2.87151		NOTCH1	0.6347	212.845		ARPP19	0.044049	0.555029
SENP2	0.182422	3.78125		PACS1	0.634563	33.7433		REXO4	0.073804	0.555015
GPS2	0.182386	3.8885		BAZ2A	0.634456	30.4427		HARS2	-0.07357	0.554847
PUF60	0.182323	4.19259		GARS1	0.633069	2.54965		KYNU	0.433557	0.554833
STAT6	0.181716	13.2407		CUEDC1	0.632628	28.7245		PTCH2	0.419188	0.554665
SUPT6H	0.181419	2.62931		MEG9	0.6325	2.82152		TRAPPC5	0.093297	0.5543
TRPM4	0.181184	8.22356		GPBP1	0.6324	46.0506		RTL8B	0.047821	0.553472
MAPRE1	0.180928	1.6084		GPX7	0.632353	3.83948		MYG1	-0.08826	0.553313
SLC25A6	0.180924	1.69248		IGF2BP3	0.631848	33.8763		ANKRD16	-0.22663	0.553042
PHF10	0.180909	19.7003		ZNF821	0.631833	54.467		VAV3	-0.35208	0.55287
POFUT1	0.180767	9.5885		HEPH	0.631664	8.44863		ZNF225	-0.15167	0.5525
WBP2	0.180639	2.67545		PHLDA1	0.63151	24.4986		USPL1	0.112342	0.552449
LRCH2	0.180619	1.97969		C1GALT1C1	0.63151	112.314		RPL23AP87	0.634375	0.551616
KRCC1	0.18053	2.3134		PSMA6	0.631113	3.00944		ACYP2	0.158187	0.550866
ZBTB11	0.18047	4.16288		FYB1	0.631035	136.095		MRPL46	-0.10771	0.550891
UBFD1	0.180448	2.07922		RAPGEF2	0.630951	47.5965		PPARGC1A	0.321415	0.550871
BTBD1	0.180048	1.66322		GUCY1A2	0.630814	21.7873		JTB	0.051592	0.550651
WDR18	0.18004	2.86874		MAP4K5	0.630557	19.8755		GLI4	-0.15016	0.550466
TWSG1	0.179831	6.87538		C1orf52	0.630188	21.6276		LRRC47	-0.04872	0.550459
TBX3	0.17975	8.16938		AGPS	0.629964	80.1469		LRRC42	-0.04572	0.550309
PPRC1	0.179533	4.44376		UBE2J1	0.629838	50.5523		PRCC	0.06199	0.550322
LAMP1	0.179511	4.91541		IRAK2	0.629787	14.862		LEMD2	0.06511	0.549806
VAMP7	0.179376	2.46321		HMGCR	0.629282	20.78		LINC01605	-0.43623	0.549786
RNF2	0.179342	2.73503		TMX1	0.629038	22.8663		EIF2B1	0.0581686	0.548454
TOMM40	0.179304	1.52789		HSPBAP1	0.628522	112.731		TLE5	0.047701	0.548436
CDR2	0.179173	2.87609		VCL	0.628506	38.7007		HELB	-0.26184	0.548116
DUSP12	0.179104	4.00809		RFTN1	0.628499	38.4927		NPIPB12	-0.12712	0.548101
ZNF384	0.178874	2.42752		ZBTB7B	0.628374	69.2199		FCF1	0.071684	0.547774
HCCS	0.178861	7.88217		ADO	0.628014	72.0843		ZNF814	-0.14925	0.547425
GPX8	0.178831	2.4465		TGIF2	0.627762	32.3792		DDX31	-0.07658	0.547361
CTNND1	0.178558	2.50658		ID1	0.627668	23.9909		ZNF558	0.095237	0.547157
EIF1B	0.17831	1.83562		NRBP1	0.627602	19.8242		NBPF15	-0.06112	0.546866
ADNP2	0.178286	2.85805		CHMP5	0.627574	12.8626		QRICH2	0.169018	0.546092
NANS	0.178196	4.59332		GMIP	0.627135	14.6362		ETFA	0.040153	0.545953
EIF3M	0.177993	3.00879		RABAC1	0.626946	19.6049		NDUFA4	0.068499	0.545392
LHPP	0.177895	3.32745		LY6E	0.626475	1.49253		USP32	-0.04436	0.545393
POLR2J	0.177761	5.6051		MICALL1	0.626465	3.80994		SENP3	0.0551466	0.544559
ERF	0.177726	5.33241		ZYX	0.626147	24.7196		MFSD8	0.113687	0.54435
SEPTIN7	0.177657	3.59865		RDH11	0.625457	29.3005		MRPL37	-0.04448	0.544222
FADD	0.177551	2.69833		DERL1	0.625375	37.5199		FAM184B	-0.59856	0.544091
ZBTB24	0.177253	2.86618		SLC31A1	0.624984	16.1789		POLR2M	0.041902	0.54372
MYCBP	0.177091	2.29825		XAF1	0.623927	248.428		CHMP2A	-0.12969	0.54356
DYM	0.177034	2.20632		SPRED1	0.623739	53.9383		IMPA1	0.093721	0.5434
SCAMP3	0.17703	2.2741		C1QTNF6	0.623528	19.1858		UTP23	0.0889	0.543343
FAM126B	0.176968	3.55511		USP42	0.623039	68.5824		ABCE1	-0.0806	0.542756
USP33	0.176902	2.45546		FASN	0.622889	16.8094		SOCS4	0.074151	0.542405
NOP9	0.176873	10.8137		LINC01002	0.62253	38.8395		PPP3CB	0.070405	0.542234
PSMA1	0.176863	2.41671		SELENOK	0.621819	16.9127		RSPH3	-0.19221	0.542193
RNF185	0.176801	3.03816		PDCD1LG2	0.620972	34.3905		NKAPP1	-0.53985	0.541854
PEX13	0.176707	10.1441		LARP6	0.620567	43.0107		RAI2	0.465368	0.541654
ECM1	0.176621	2.54161		TMEM87A	0.620432	38.7901		PFN1	0.0310426	0.541413
AFF1	0.176608	2.55025		FAM214B	0.620286	23.3599		B4GALT7	0.107247	0.540925
RPS20	0.176589	4.37001		LIMA1	0.620059	7.46032		TFR2	-0.21843	0.54083
PID1	0.176456	7.54043		PLEKHA4	0.619967	17.1622		BAD	-0.13997	0.540716
EMC4	0.176115	2.11634		CGAS	0.619931	28.9962		FAM174B	-0.34967	0.540562
AXIN1	0.17599	3.03139		PATL1	0.619794	64.7558		ANAPC2	-0.09272	0.540484
SRGAP2	0.175942	1.8683		ISY1-RAB43	0.619227	20.4008		HLA-F-AS1	-0.44778	0.540014
SGPP1	0.175888	3.41122		TRAPPC10	0.618838	11.8563		NPIPA5	0.275084	0.540021
PURB	0.175801	5.98819		MIIP	0.61831	6.48071		RAB28	0.102241	0.538479
RPL32	0.175662	6.87381		SPATS2L	0.618104	5.48203		OSER1	0.059115	0.537854
GDI2	0.17566	4.44039		IFNGR2	0.618069	84.9524		KLHL3	0.311271	0.537807
CGGBP1	0.175636	3.13703		CUX1	0.618049	79.4871		ZNF688	-0.16141	0.537655
FAM50A	0.175602	1.80837		LZTS2	0.617803	42.9974		AGGF1	-0.04502	0.536507
CALR	0.175421	6.20624		PTER	0.617714	39.0298		ANKRD46	-0.19656	0.536329
LATS1	0.175086	9.85895		UFM1	0.617277	4.08732		DDX55	-0.06326	0.536086
PYCR1	0.174891	4.3204		VMP1	0.617206	40.9712		SLC25A25-AS1	-0.19	0.535978
SNAP23	0.174649	6.79633		ECE1	0.617	50.0307		ZNF473	-0.12353	0.53585
RPS3	0.174149	1.90707		MYDGF	0.614974	2.61191		ZNRF2P2	-0.24736	0.53537
SLC10A3	0.174039	1.50239		NRIP1	0.614474	75.37		POLR3E	0.103443	0.534585
ZNF251	0.173318	1.45965		RPS6KA1	0.613958	19.3593		NRF1	-0.10238	0.534268
RSBN1	0.173284	3.15494		L3MBTL3	0.613813	25.0651		GTF2IRD1	0.062231	0.534053
MAN1A1	0.173185	4.93953		ALDOA	0.613785	51.1536		DCAF13	-0.11336	0.533948
HSP90B1	0.172879	6.61814		TWF2	0.613687	50.5989		PSMB1	0.097524	0.533915
MRPL17	0.172801	5.28957		DHX37	0.613427	13.6233		PON2	-0.04624	0.533764
GORASP1	0.172393	3.83123		TMEM50A	0.613358	48.9077		ZSCAN22	-0.12882	0.53361
TMEM11	0.172365	4.51881		H2BC5	0.613356	29.3235		C9orf78	-0.05895	0.533299
SEPTIN2	0.1719	5.06572		FBXL19	0.613153	17.6999		RHEBP1	-0.65228	0.533229
ADAM17	0.171897	11.9168		SRGAP2B	0.612726	11.7628		TPD52L1	-0.61104	0.533258
P3H4	0.171834	1.91403		KLHL15	0.61253	15.6974		ARL14EP	-0.09548	0.533099
RAB4B	0.171774	8.60441		CDK14	0.612309	35.8206		TRAPPC8	-0.06741	0.533081
DHX8	0.171753	3.9513		RPL28	0.611739	6.96958		STX8	-0.0526	0.532183
IPO7	0.171693	4.30394		IFITM3	0.610616	22.7952		ISCA1	0.084643	0.531513
PHF14	0.171498	3.77042		MACO1	0.610347	9.64536		SYS1	0.062669	0.531088
BECN1	0.171458	2.39892		FAS	0.610278	178.628		TMEM242	-0.07738	0.530658
GABARAP	0.171249	2.31931		ZNF71	0.610237	17.2082		SH3BGR	-0.30018	0.530599
CIR1	0.170813	2.70121		MTAP	0.61008	48.0193		PPARA	-0.05332	0.530186
AK3	0.170761	2.81464		RELA	0.609604	16.9454		ZNF610	0.181583	0.530185
PUS1	0.17075	1.5926		KANSL1L	0.609093	24.2592		HCG18	-0.08424	0.529523
RAP2C	0.170676	3.9239		ZBTB10	0.608969	26.7707		ZNF600	0.085805	0.529207
ENO1	0.170639	5.96832		KIFAP3	0.608539	45.412		TPT1-AS1	-0.2068	0.529091
DSTYK	0.170526	7.24045		TMED5	0.608232	79.8569		LCMT1	0.053103	0.528945
EIF4A1	0.170492	8.51159		ME3	0.608182	50.2762		MAP3K13	-0.07319	0.528672
LSM12	0.170457	1.56223		ZNF827	0.608054	9.00187		KCNC4	-0.09194	0.528248
DOT1L	0.170076	1.96716		PITX2	0.608002	3.85818		IL21R	-0.25922	0.527721
RABGGTB	0.170061	8.94032		ANKLE2	0.607966	51.3415		TMEM131	-0.07181	0.526754
SEC23IP	0.170003	2.46372		NR2F1	0.607627	30.3818		HSD17B6	0.239119	0.525924
NIN	0.169889	1.69001		CSRP1	0.607585	20.2619		PCDH8	-0.30222	0.525945
LRRC49	0.169816	5.05482		TENT2	0.607253	136.349		RNGTT	-0.07807	0.525761
GOSR2	0.169465	5.95307		TRAFD1	0.607088	37.362		VBP1	-0.06365	0.525678
NXF1	0.169388	1.46637		CCND3	0.607013	63.301		RPL21P28	0.240526	0.525556
ZNF611	0.169234	2.26802		NMI	0.606428	49.2107		DHX38	0.060997	0.525147
ZNF800	0.169085	3.1248		FBXL7	0.606272	11.6413		CCDC92	-0.05908	0.524356
EIF3K	0.169054	13.7451		PRDX4	0.605847	59.6863		OXNAD1	-0.14598	0.524355
NCOA4	0.168864	6.06787		ISL2	0.60577	22.2447		ZKSCAN2	0.128163	0.524203
CALU	0.168736	2.0827		PXYLP1	0.605715	18.6188		CCDC163	-0.33265	0.523849
UPP1	0.168518	2.92883		BTN3A3	0.605405	56.4005		HSD17B7	-0.23284	0.523746
SLMAP	0.16839	9.85143		RMC1	0.605042	27.5764		GNAI2	-0.03187	0.523383
[truncated: 5,201 more rows]

## Sheet: 3c
q<0 5 non significant	Log2FoldChange	-LOG10(p)		log2foldchange>0 5	Log2FoldChange	-LOG10(p)		log2foldchange<0 5	Log2FoldChange	-LOG10(p)		CAF genes	Log2FoldChange	-LOG10(p)
ENY2	0.094431	1.75569		ISG20	0.980641	52.6281		FAP	0.432489	27.3697		INHBA	0.501874	271.916
PCBP3	0.267154	1.75548		ISG15	0.539718	12.7305		PDGFRA	0.224276	30.1097		COL1A1	0.15652	3.29394
PHLDB3	0.243706	1.75325		OASL	0.927577	28.0236		PDGFRB	0.396374	14.8602		ACTA2	0.351432	29.3044
TOLLIP	-0.13413	1.75305		TGFB3	1.02098	65.8081		CD74	0.407164	3.14946		IL6	0.471261	7.3734
WTAP	0.152726	1.75251		CXCL10	1.35463	55.5289		COL5A3	0.499775	23.5615
NTAN1	0.12592	1.75234		OTOF	2.57734	28.1942		PSMB9	0.499364	33.0577
IER2	0.147117	1.75118		SFRP4	2.26801	32.3371		PLCB4	0.499246	27.8295
AARS2	-0.19367	1.75006		RPTN	2.14313	25.0029		GALNT5	0.498564	21.5791
FER	-0.10006	1.74983		CD38	2.02145	11.1748		FAM162A	0.498134	4.47239
KCTD18	-0.15601	1.74937		SMIM11A	1.76741	2.80054		PROS1	0.497642	7.78762
NENF	0.130828	1.74919		KCND3	1.70817	3.48777		TNFRSF21	0.497356	26.327
POGLUT1	0.178573	1.74855		H4C14	1.69172	2.98215		EXTL1	0.496566	1.92113
HELZ	-0.09549	1.7478		PTCHD4	1.6785	7.90167		THBS3	0.496471	12.9738
POLR2M	0.114887	1.74713		PURPL	1.67819	2.38374		RTL9	0.495808	8.82589
INO80B	-0.27795	1.74686		SMG1P2	1.62624	2.17852		IDUA	0.49575	5.51523
PTBP2	-0.26053	1.74679		LAMP5	1.61559	11.3813		NRCAM	0.495663	4.11841
BISPR	0.444816	1.74654		FLJ16779	1.6034	14.0609		STAT1	0.495147	39.6989
RIPK2	0.103887	1.74621		TMEM220-AS1	1.58255	2.28737		ASS1	0.494165	45.5024
APPL1	-0.09602	1.74609		ENPP5	1.5733	2.67908		P3H2	0.493893	33.9104
KIFBP	0.113593	1.74597		CFD	1.56931	10.1526		CNNM2	0.493275	6.61519
LINC01085	-0.91955	1.74595		TAC3	1.55116	8.02616		IFITM10	0.492833	3.6815
EBPL	-0.29002	1.74591		HCN4	1.50686	16.3072		RNF19B	0.492528	10.7835
C1orf52	0.147909	1.74534		CLDN14	1.50015	71.9952		STARD5	0.492299	5.43577
BAZ2A	0.084884	1.7446		SLC18A2	1.4752	4.70581		H1-2	0.492095	6.26233
TAF15	-0.11144	1.74255		PTGDS	1.47444	48.955		FGD4	0.492034	10.5527
LINC02604	-0.35742	1.74242		CXCL9	1.44005	15.0998		ARL5B	0.491939	7.00328
SUPT16H	-0.12204	1.74225		NEURL3	1.42653	2.19903		ANGPTL4	0.491805	4.57315
HCFC1R1	-0.27712	1.74108		GBP1P1	1.41993	37.948		TP53INP1	0.491797	6.31072
DHTKD1	0.131057	1.73976		CALML6	1.41676	3.83631		PRCP	0.491787	29.6608
GID8	-0.16693	1.73969		C11orf52	1.40782	2.4303		PAM	0.490556	42.5817
BHMT2	0.25913	1.73879		SCG2	1.38635	33.2777		JAK2	0.490013	45.1837
MGA	-0.16328	1.7381		NPTXR	1.38458	46.136		FAM72D	0.48894	2.67225
DNLZ	-0.37268	1.73784		CILP	1.36943	4.79994		GALNT15	0.488672	15.2477
PLGLB2	0.416806	1.73759		GDPD1	1.36388	2.04708		FCGRT	0.488542	6.88559
ST3GAL2	0.112889	1.73604		CHI3L1	1.34395	17.7085		PLEKHA4	0.488518	35.1949
GET3	-0.1188	1.73578		LYPD3	1.33509	27.8968		ZFP36	0.487889	3.23101
DCAF1	-0.08629	1.73576		ZCWPW2	1.3348	1.79936		THBS2	0.486559	40.3265
PDF	-0.57993	1.73533		CYP26B1	1.3241	22.6545		ENPP4	0.485897	1.77371
EXOC8	0.134656	1.73461		TNFSF10	1.32168	67.2559		GGT5	0.485596	14.6259
TFG	0.04685	1.73416		CXCL11	1.29788	50.9961		CREBRF	0.484887	6.84997
WIZ	-0.15408	1.73414		NPTX1	1.29041	44.919		B3GALNT1	0.483739	13.0955
PCDHB14	0.641558	1.73303		COL21A1	1.29025	3.31044		SPATA18	0.48347	10.062
FHL1	-0.17151	1.73283		PRELP	1.28783	37.9568		TENT5A	0.483087	40.1459
PTGS2	0.328545	1.73276		IDO1	1.28664	24.1828		COL4A1	0.48297	119.806
SNX17	-0.07053	1.73273		RHCG	1.28258	16.2395		CRYAB	0.482741	62.8895
CLN8	-0.18516	1.73271		RAP1GAP	1.27834	38.5134		LDLR	0.482229	20.5437
DNAJC6	0.175314	1.73229		AIM2	1.26815	5.60624		PCMTD1	0.481999	28.8943
COMT	0.091092	1.73222		FMOD	1.26608	151.161		VAMP5	0.480689	4.02461
QTRT2	-0.11516	1.73153		ANGPTL1	1.26431	81.5613		MFAP4	0.480318	53.1817
INO80	-0.12578	1.73145		H2AC6	1.264	80.2965		ZNF267	0.479991	18.3245
CEP170B	-0.18911	1.7312		TDO2	1.26335	2.70421		ATP6V1G1	0.479677	91.2754
TTC38	0.134635	1.73108		ABAT	1.26283	29.2814		CD274	0.479089	21.228
CARMIL1	-0.15966	1.7304		H2BC4	1.25112	7.66139		SLC1A1	0.478798	6.2995
GPR89A	0.104536	1.72989		CNGA3	1.24667	8.45435		ITGBL1	0.478602	30.9315
SFT2D3	-0.50649	1.72931		IGFBP5	1.24474	136.474		DDX60L	0.478233	35.3198
SGO2	0.090268	1.72916		SNHG28	1.23444	2.59007		ATL1	0.477768	6.72191
STIL	0.122491	1.72899		KIF5C	1.2136	17.1071		PLCE1	0.476438	5.20631
SYF2	0.256383	1.72889		H4C8	1.20801	5.86772		KCNT2	0.476372	4.45882
POMP	0.126819	1.7287		LDLRAD4	1.20316	4.78237		LMF1	0.475857	5.38364
C11orf1	-0.31916	1.72833		RGS2	1.20253	13.9479		MMP10	0.475781	4.37942
CENATAC	-0.26313	1.72759		CCL7	1.20175	3.77787		VIT	0.475517	4.96537
SPACA9	-0.41887	1.72694		SP6	1.17794	8.97165		SERPINE2	0.475209	29.0579
CDH24	-0.33223	1.72603		IL33	1.17319	27.5407		CD276	0.475166	13.9161
C1orf56	-0.37386	1.72552		RAB43	1.17179	1.83963		SHANK2	0.475035	3.10424
HSD17B12	0.127543	1.72471		CCL5	1.16873	21.9276		FAM122C	0.474782	1.87453
NPIPB3	-0.26805	1.72449		GUCY1A1	1.16344	15.7355		NFASC	0.473365	11.9334
ZNF91	0.284973	1.72433		RXFP1	1.16142	4.37819		LOX	0.472904	50.6026
ATPSCKMT	-0.28181	1.72329		LINC01705	1.16008	11.3881		CD55	0.472301	49.4291
HSPA13	0.115449	1.72324		LINC02701	1.15677	4.66001		VLDLR-AS1	0.472231	2.67894
MMD	0.194374	1.72254		TLL2	1.15673	6.3689		GRIA3	0.472167	20.1568
USP16	0.114767	1.72231		KCNJ2	1.15626	4.42037			0.47121	3.12033
SMYD4	-0.15578	1.7218		PLXDC2	1.15198	16.2161		MELTF	0.471075	8.56409
NACC1	-0.17862	1.72096		ANKRD1	1.14886	23.8001		MRGPRF	0.47102	4.66918
PPP2R2A	0.124496	1.72067		AK4	1.14838	44.6795		BRINP1	0.470684	4.71473
MRPL40	-0.21311	1.72037		CPA4	1.134	107.035		GATA6	0.469869	4.12918
RPL39L	-0.22016	1.71855		ADAMTS4	1.13073	79.7555		CASP1	0.469461	5.47861
LINC00327	0.22967	1.71795		BX679664.3	1.11902	5.79469		COL8A2	0.469358	21.3081
IRAK1BP1	-0.62218	1.71778		PDE4C	1.11844	3.12716		DDX60	0.46907	1.94427
GFPT1	0.094092	1.71765		IL1RN	1.11833	103.929		BMPR1B	0.468257	2.08241
CARMN	0.272753	1.71732		PROX1	1.11517	2.6432		COL4A5	0.468255	22.8162
PIM1	0.203929	1.7171		SSTR2	1.11089	9.41705		B2M	0.468234	10.3138
TRAPPC12	-0.09574	1.71692		MICB-DT	1.10864	3.68687		CERCAM	0.468124	5.28741
GARS1	0.099495	1.71668		LINC02257	1.10864	8.05086		CACNA1A	0.468081	5.03492
NR2F6	-0.20292	1.71603		CCN5	1.10864	5.30729		CHSY3	0.467954	33.377
PLEKHA5	0.156659	1.71551		COL26A1	1.10669	3.28018		SULF1	0.467923	4.14964
LMAN2	0.101484	1.71549		TSPAN11	1.10656	14.654		CYP1B1	0.467907	35.0947
PRR16	-0.18075	1.71531		FRK	1.09899	7.12902		BTN3A1	0.467698	11.5525
TUFM	-0.06603	1.71357		MMP7	1.09753	10.3185		SLC6A9	0.467142	10.9582
AGER	-0.237	1.7127		PARP15	1.09722	3.38296		GRN	0.466697	17.7952
NDOR1	-0.28446	1.71248		H2BC5	1.09471	10.1625		RRM2B	0.466464	8.6225
ANKRD13A	-0.09918	1.71065		PKNOX2	1.09348	3.83431		DIRAS3	0.46564	23.8415
MMP16	0.097527	1.71036		ELOVL7	1.09049	4.00807		UBE2L6	0.465347	3.46204
PQBP1	-0.11153	1.70982		MRAP2	1.08996	3.71804		ZNF566	0.465331	6.11118
TOMM34	-0.12012	1.70827		H19	1.08756	2.75131		KCNJ8	0.465322	118.455
SLC46A1	-0.26634	1.70738		GCH1	1.08386	48.9927		DKK3	0.464622	35.8398
LIMK1	-0.1066	1.70658		APOE	1.07827	26.1853		TIMP1	0.464494	82.8507
RSL1D1	-0.15721	1.70548		CCL26	1.07469	7.71452		C1R	0.463971	1.95328
NUDCD3	-0.07385	1.70421		SELENOP	1.07368	7.06379		IFNB1	0.463688	34.7905
SMPD4	-0.11275	1.70382		MEST	1.06886	273.724		TRIM38	0.463239	12.8642
MAD2L1	0.086294	1.70298		C11orf96	1.06475	31.6228		TMTC1	0.463159	20.7669
MED13L	0.053362	1.70236		VCAM1	1.05465	4.53788		HES4	0.462898	25.6799
TMEM167A	0.193292	1.70228		FANK1	1.05156	4.60356		MASP1	0.462871	50.8963
ZNRD1ASP	-0.37052	1.70224		SYPL2	1.04705	37.8446		KRT18	0.4624	7.24097
MTRES1	0.237794	1.70106		KCND2	1.03854	4.29859		PLEKHH2	0.462395	31.9608
FAM13A-AS1	-0.31299	1.70034		CCL3L3	1.03619	2.41742		ENC1	0.460812	2.8114
NXF1	0.10951	1.69986		PI16	1.03388	82.8986		ZNF136	0.46072	15.354
VAMP1	0.290786	1.69939		FBXO2	1.03341	3.43804		HEYL	0.46031	2.95467
ZNF605	0.207759	1.69881		LINC01060	1.02982	4.25268		ZNF438	0.460241	61.4892
ELOA	-0.10879	1.69868		CEACAM1	1.02786	8.15477		TMEM119	0.46012	5.80287
TNFRSF8	0.723577	1.69853		ISLR2	1.0269	9.39428		SMOX	0.45996	7.65189
RAI14	0.069896	1.69769		RASL12	1.02027	23.3793		HMGCS1	0.459766	6.3808
GDF6	0.185377	1.69747		RET	1.01937	22.3279		CLEC2B	0.45887	50.9589
ZNF25	0.193714	1.69677		LINC01436	1.01553	2.27126		EFEMP1	0.458821	8.48779
B3GNT9	-0.10483	1.69657		SLAMF8	1.01415	45.6426		TNFAIP6	0.458364	1.91266
POFUT2	0.135723	1.69638		L3MBTL2-AS1	1.01341	5.85105		NTN1	0.457779	3.12371
RTKN	-0.20436	1.69586		NOD2	1.01327	4.0194		EGR1	0.457498	10.3565
KLHL20	0.095241	1.69508		RND1	1.01286	5.35239		LGALS9	0.457156	5.97271
RRP36	-0.07079	1.69507		SFRP2	1.01251	86.8799		CYSTM1	0.457133	31.7852
CENPE	0.218263	1.69449		ABCA4	1.01094	6.6623		LUM	0.456826	5.56713
LYPLAL1	-0.36139	1.69429		CD34	1.00829	3.46008		PRSS35	0.456741	17.8644
SYNM	-0.18645	1.69416		GRIP2	1.00617	29.4952		PDIA5	0.455507	5.71174
ME1	0.130155	1.69398		H2BC21	1.00526	28.1093		MAP2	0.455373	28.559
CCND1	-0.04426	1.69361		SCG5	1.00431	5.00925		ITPRIP	0.455341	9.70658
GPC1	0.164713	1.69327		APOL1	0.996299	58.6724		NFIL3	0.455097	4.39584
PRUNE1	-0.22335	1.69326		SAT1	0.994101	46.642		SLCO5A1	0.454888	4.25609
TLR4	0.333165	1.69295		BTG2	0.989887	13.6838		PCDHGC5	0.454483	4.94556
FAM118A	-0.15905	1.69286		FTH1P7	0.985665	3.10401		SLC31A2	0.454081	15.5217
WTAPP1	-0.78444	1.69123		ODAPH	0.98361	2.3016		PSMB10	0.452991	13.7244
ARHGAP22	-0.19391	1.6909		C2	0.982463	14.2226		TMEM219	0.451947	4.62468
PIGZ	0.387499	1.69062		IGFN1	0.981552	11.0529		CHMP1B	0.451818	2.69973
AMPH	0.210613	1.68971		CCN3	0.980332	9.80638		MIAT	0.450627	21.9281
CHCHD5	-0.24382	1.68909		ZNF578	0.979058	4.67052		PRKG1	0.450152	12.6509
RPS11	0.091693	1.68873		MMP11	0.977601	11.7137		TAP1	0.450089	11.4648
SPAG4	0.833633	1.68873		IQSEC3	0.97641	5.87344		SLC38A5	0.449903	4.77918
NUDT18	0.278565	1.68821		TNFSF13B	0.972572	31.1342		EBF1	0.449559	16.1423
DNAJC3	0.056047	1.68606		EGR3	0.968401	10.1872		STAT5A	0.449406	40.7771
LINC00702	0.40733	1.68567		DMKN	0.966463	66.4384		PPIC	0.449285	14.7016
DUS2	-0.25128	1.68552		EFNA3	0.96351	2.14293		MR1	0.449064	3.60503
UGDH	-0.1118	1.68486		RASGRP3	0.962051	10.2831		GRIA1	0.44827	2.17619
TMEM186	-0.32409	1.68345		EPDR1	0.956245	29.1734		CEP19	0.447692	13.5046
NUP133	-0.08787	1.68331		TMOD1	0.951915	11.2646		CYGB	0.447602	5.75342
SSBP1	-0.09346	1.68235		LINC01050	0.944016	6.559		PARP8	0.446613	10.9559
SNHG10	-0.4072	1.68209		RASSF9	0.943016	2.18644		SLC49A4	0.446212	8.91428
MYOM2	0.706542	1.68197		EGFL6	0.941861	2.05366		ZHX2	0.445615	57.2753
TRIAP1	0.187085	1.68157		GBP5	0.941302	89.498		GNS	0.44558	8.16809
LIMD2	-0.37512	1.68085		CACNA1I	0.938715	3.88371		ARL15	0.445543	30.5963
C19orf47	-0.20869	1.6803		CILP2	0.933448	2.30535		NMI	0.444595	4.88636
SYT16	0.758064	1.6801		PCDHGA4	0.932776	14.6483		MUC1	0.444136	10.9588
CLIC2	1.08273	1.67994		TRIM9	0.927935	1.76999		PLSCR4	0.443637	59.2587
CFAP410	-0.19027	1.67974		CTSH	0.926067	9.43585		HEXA	0.443609	17.8863
CCDC146	0.40453	1.67845		PDE3A	0.923431	20.5347		LINC00968	0.443209	27.9529
LINC02606	0.813184	1.6751		LRRC32	0.923154	10.1364		LINC01128	0.442385	5.16243
DOHH	-0.14796	1.67489		SORBS2	0.917038	19.6492		TNFAIP2	0.442372	3.27371
GRB14	0.239714	1.67372		MFAP5	0.915486	12.9149		PTGES	0.442013	17.5372
NECAP1	0.087266	1.67349		SHANK1	0.913998	31.2425		OAS1	0.441766	6.04982
C7orf69	0.752496	1.6732		RSAD2	0.913847	53.9095		ARMH4	0.44173	2.32018
PHTF1	0.10782	1.67306		ECM2	0.908485	4.63311		ZNF565	0.441669	98.4698
KIRREL1	0.082108	1.67276		ROS1	0.905192	5.59456		PARP14	0.441573	12.6028
UBE2D2	-0.12762	1.67243		TMEM229B	0.900613	4.32038		PGM1	0.441261	3.21204
AGK	-0.16662	1.67108		HEY2	0.89165	2.10545		IRF1	0.440794	17.6497
DDX28	-0.2211	1.67047		LYNX1	0.89104	11.8372		TRAFD1	0.440719	10.9955
ZNF335	-0.15754	1.6693		MCHR1	0.887513	5.72583		ARHGEF6	0.440461	7.48813
ZNF26	-0.19839	1.66889		CA11	0.88308	2.56507		LACC1	0.440281	116.249
CHST12	0.18999	1.66669		LINC01426	0.882364	2.16543		LAMA4	0.439761	8.11772
ERMP1	0.242945	1.66433		NGF-AS1	0.881657	2.71507		ZNF224	0.43898	2.52547
ICAM3	0.26301	1.66342		TLR2	0.881229	1.75763		BX322562.1	0.438208	3.18333
TCF7	-0.11619	1.66334		LIPG	0.877667	28.1937		RCN1P2	0.437561	2.01194
EXOSC1	-0.15164	1.66325		SULF2	0.874272	35.7505		THAP2	0.437453	3.00953
PRXL2B	-0.24112	1.66301		CLEC3B	0.870098	4.43155		XDH	0.436837	35.297
CHURC1	0.115311	1.66295		S1PR5	0.868887	5.89361		GJA1	0.435842	18.7173
CEP250	-0.09612	1.66258		IL4I1	0.868088	36.2249		RCAN1	0.435271	2.67211
TJP1	0.058329	1.66246		RDH8	0.867167	8.13447		KCTD14	0.435265	8.97559
KBTBD2	0.162088	1.66234		ACSL5	0.864497	2.95075		FCRLA	0.43526	5.60615
FAIM2	-0.34792	1.66005		SST	0.863429	5.11803		RRAD	0.434998	18.6757
DRAP1	-0.08895	1.65942		DRAXIN	0.862557	4.13889		ODF3B	0.434878	2.32367
RPS3	-0.07333	1.65925		PAPPA2	0.859612	4.71534		MGST2	0.434337	10.7662
MTFR1	-0.14794	1.65857		GRID1	0.856932	30.4121		UNC93B1	0.433854	2.22725
TIMELESS	-0.08235	1.65778		GALNT18	0.854527	16.2269		SLC2A12	0.433735	92.6722
H2AJ	0.171177	1.65766		H2BC12	0.853252	11.7181		CTSB	0.433674	75.6221
PARVB	-0.26064	1.65712		CPZ	0.853249	20.3733		MAN2B2	0.433401	3.16941
DDX3X	0.098946	1.65565		KCNE4	0.853197	115.658		PCSK1	0.4331	2.5205
PUDP	-0.32226	1.65498		CKB	0.850768	10.1956		HR	0.433082	2.00164
UBQLN1	-0.05881	1.65489		ABI3BP	0.850203	65.5221		AFG1L	0.432615	67.4495
DPP3	0.146143	1.65299		IL22RA1	0.850107	6.87336		IL11	0.432067	11.5464
MMADHC	-0.07105	1.65238		TIMP4	0.849906	3.86466			0.43194	14.3694
PKP3	-0.88	1.65195		SPINT1	0.848881	4.89685		KIAA1755	0.43179	8.88235
TMEM159	0.190688	1.65098		TMEM132B	0.848733	11.0615		MOCS1	0.431494	13.9103
ACOT8	-0.18616	1.65095		RASGRP1	0.848305	8.88553		CREG1	0.431137	3.34875
PAX3	0.154837	1.65089		AQP1	0.845606	4.36969		MOXD1	0.430948	9.06765
SH3RF3-AS1	0.8973	1.65085		ADORA2B	0.845606	3.47942		CAPN3	0.430948	9.07946
YDJC	-0.30565	1.65083		OLFML1	0.844044	12.4452		HLA-DPA1	0.430025	41.4875
CCDC124	-0.12151	1.65063		IL12A	0.84226	6.69023		C1GALT1C1	0.428781	11.0297
IPO11	-0.21601	1.65052		SH3GL3	0.840374	2.24258		EMILIN2	0.427843	5.26966
MSANTD4	0.166929	1.65051		CFB	0.838169	31.0536		APOBEC3G	0.427683	9.14906
HTR7P1	-0.27458	1.65025		LRRN4CL	0.837992	4.19698		MED31	0.426628	23.796
RIBC2	-0.54662	1.64974		CFAP58	0.837088	4.57952		TRIM69	0.426477	54.9167
NBPF8	-0.18536	1.64958		H2BC11	0.83693	2.78878		OLFM2	0.425926	5.18155
MAP3K4	-0.11086	1.64898		COLEC12	0.836135	26.2875		OPTN	0.42565	5.11682
OMA1	-0.37786	1.64873		VSTM4	0.834534	300		IGSF8	0.423978	20.1416
OTUB1	-0.15718	1.64867		PPP1R14C	0.83289	44.1776		ACKR3	0.423513	1.8139
ATRIP	-0.19933	1.64843		FAM117A	0.832568	9.89678		MLKL	0.423242	35.9966
C17orf100	0.495427	1.64832		PDGFD	0.828224	8.313		GIMAP2	0.422238	2.85654
NEURL4	-0.17325	1.64785		CTSK	0.827736	112.552		NUB1	0.422211	13.1781
WDR74	-0.19562	1.64698		NEBL	0.827731	2.90924		FBXO6	0.421681	40.0615
TMEM130	0.612494	1.64692		IFIT2	0.825737	29.2753		CDKN1A	0.42085	11.416
CEP135	-0.1934	1.64679		XPNPEP2	0.824144	1.84499		MX1	0.420777	52.3776
SNPH	0.16499	1.64627		PALM	0.823811	1.99457		TMEM51	0.420754	5.61782
CHMP1A	-0.07794	1.64618		RORB	0.822436	2.7721		APP	0.419769	9.72016
MBOAT7	-0.17416	1.646		HSD11B1L	0.82243	3.28036		PLCL1	0.41962	3.65261
CD14	0.681219	1.64597		RNF217-AS1	0.821358	2.14858		RGS3	0.419404	8.57662
ZSCAN5A	-0.29328	1.64577		GBP4	0.820413	21.3824		MAF	0.419375	23.1827
CREBBP	-0.11052	1.64558		IGFBP2	0.819752	12.2361		NCOA7	0.41898	3.19761
DDO	1.15998	1.64534		NRIR	0.819133	5.56674		IGFBP4	0.418762	1.77522
ILK	0.030686	1.64479		SORCS2	0.817965	52.2918		CHRNA9	0.418598	19.941
CENPM	-0.30636	1.64457		ETV3	0.815572	15.2447		CASC15	0.418059	16.5791
NDUFAF6	-0.20876	1.64429		ITPR1	0.814304	15.7681		IRF2	0.417874	13.7386
CENPX	-0.24647	1.64267		QPRT	0.813907	14.142		DSP	0.417863	33.4302
CHIC2	0.175412	1.64207		EDNRA	0.813682	43.1757		LARGE1	0.41715	3.18531
IFT122	-0.17305	1.64131		PPFIA4	0.811835	7.92314		FKBP9	0.416895	4.89994
TMEM267	-0.19039	1.64066		IFI30	0.80586	66.4178		GSTT2B	0.416637	10.6464
NDUFB9	-0.09138	1.64058		COL6A6	0.805262	3.2242		ATF5	0.416054	41.9479
DHCR24	-0.09453	1.64052		ACP5	0.801647	41.5391		HECW2	0.415976	4.77428
MMS22L	-0.17774	1.64038		RALGPS1	0.801388	1.78304		PITPNC1	0.414853	14.4871
GSK3A	-0.07477	1.64016		METTL7A	0.800698	6.62407		CHEK2	0.414761	3.17812
UBL4B	0.277968	1.64009		CASS4	0.800533	1.94642		HLA-C	0.414224	10.054
LPAR3	-0.75639	1.6396		CYP24A1	0.798431	5.40253		FOXS1	0.414081	5.87008
EDEM2	0.172538	1.63906		CATSPERE	0.7983	1.80976		KCNIP3	0.41397	8.5135
NBEA	-0.3946	1.63896		N4BP2L1	0.797796	2.87575		SHANK3	0.413517	3.05402
OGG1	-0.22503	1.63875		RPLP0P2	0.796928	3.95126		MEGF6	0.413249	19.9411
ZNF467	0.4082	1.6381		RHBDL3	0.793109	2.27038		FIBCD1	0.412938	5.64625
CSNK1D	-0.10265	1.63653		CDX1	0.791417	1.84883		TRIM5	0.412287	7.54663
DENND2B	0.084225	1.63606		TRIM36	0.788057	4.32288		HSPB8	0.411904	10.7057
RPAP1	-0.17346	1.63592		CD36	0.78715	2.39923		CARD6	0.411842	10.4187
C1orf122	0.167879	1.63485		CYP7B1	0.786438	20.8318		ZFP36L2	0.411729	61.1119
RDH10	0.238494	1.63477		PTHLH	0.785454	40.9855		FNIP2	0.411445	2.19413
ATP11C	-0.08764	1.63469		LIF	0.782995	12.9863		SPARC	0.411306	27.7924
POC1A	-0.15149	1.63467		NKAIN1	0.77885	5.24317		RASSF8-AS1	0.411243	10.4482
MYO7B	-0.72485	1.63324		EDIL3	0.77527	11.9614		HLA-B	0.411061	13.2451
CUEDC1	0.13237	1.63308		ANK1	0.774964	113.421		NFE2L3	0.410619	30.03
NECAB3	-0.23065	1.63172		PDZD2	0.772291	55.0862		USP18	0.410601	4.08442
WNT11	0.734758	1.63144		BST2	0.771205	153.131		SGCB	0.408852	13.9092
SLFN13	0.245911	1.63123		GPRC5C	0.770765	6.73761		LRRC3	0.408691	11.5571
GLT8D2	0.202237	1.63099		FAM124A	0.769838	3.96888		B4GALT5	0.4082	15.2265
C20orf96	-0.28729	1.63039		SDK1	0.766347	25.5399		KANSL1L	0.408101	18.5512
DNAAF4	0.911122	1.6287		ADAMTS14	0.766075	12.2856		PDK1	0.408022	57.415
HLA-G	0.379021	1.62685		MEDAG	0.762936	56.109		SHC3	0.407962	4.17788
SELENOK	0.222685	1.62658		IL15RA	0.762423	28.3436		SCARB2	0.407787	2.49852
MYL6B	-0.12702	1.62652		SLCO2A1	0.756142	28.1147		FOXO4	0.407469	6.72493
RASSF5	0.581609	1.62612		DTX4	0.755364	67.9564		SGCG	0.405692	19.1152
MSANTD3-TMEFF1	0.132369	1.62563		ANKRD45	0.754741	2.80734		OLFML2A	0.40539	7.20662
ATP6V0A1	-0.11843	1.62526		PTGES3P1	0.752399	3.40803			0.405315	2.69393
PRKACB	-0.09577	1.62476		PDGFRL	0.752087	3.16636		SEZ6L2	0.405245	2.27179
CAVIN3	-0.17776	1.62451		ALPL	0.751534	11.021		IDI1	0.405106	2.59693
TMEM237	-0.1164	1.62323		FTH1P2	0.750307	4.34121		PCOLCE2	0.404911	102.982
KRBA1	-0.25893	1.62311		PLAAT4	0.750088	9.16761		ZNF295-AS1	0.404806	10.1821
GTF3C5	-0.08325	1.6223		SHROOM4	0.748464	2.10074		CD83	0.404676	6.92605
ALAD	0.082662	1.62224		LPAR6	0.747977	4.52837		IFI44L	0.404169	2.64645
CLCN3	-0.14038	1.62136		FNDC1	0.746993	22.1586		FAS	0.404141	3.48606
WARS2	-0.28133	1.62064		GPX3	0.746649	7.14599		ING1	0.403858	3.8507
C1orf54	0.487561	1.61975		TNXB	0.746525	8.41665		EPS8L2	0.401913	5.41464
PIK3C2B	-0.68507	1.61973		SLFN12L	0.746471	4.38687		PIGH	0.401552	3.01708
FERMT3	-1.04206	1.61919		KCNQ3	0.74607	1.81003		CLN5	0.400564	8.85241
RDX	0.074254	1.61897		WNT2	0.745929	18.0493		CD58	0.399854	19.0555
RAB18	0.136393	1.61885		OSCAR	0.744965	1.82969		SCUBE2	0.399831	29.4679
ERVK3-1	0.147879	1.61865		ADAMTS5	0.743843	12.8187		CRLF1	0.399576	3.35628
EXOG	-0.16294	1.61765		TNFAIP3	0.743589	5.67448		PTK7	0.399514	7.57521
TWF1	0.048281	1.61723		APOL3	0.742042	29.5907		LAYN	0.399339	14.076
RPL13A	-0.04083	1.6166		PTGFRN	0.741913	17.0162		TMTC2	0.398909	13.3072
ZNF408	-0.24668	1.6163		RHEBL1	0.74003	19.4692		ZC3H12A	0.398706	30.8875
EMC8	-0.11847	1.61522		LINC00607	0.739435	2.36774		BTN2A2	0.397997	23.8186
UBB	0.073833	1.6149		SLC39A8	0.739406	30.1716		PERP	0.397497	14.2253
TARBP2	-0.25943	1.61489		DCLK1	0.735863	4.13955		CMPK1	0.397464	63.843
CXCL1	0.213572	1.61458		AVIL	0.7358	3.60509		SAMHD1	0.39742	3.98312
ZNF610	0.847852	1.61397		PIK3R3	0.734423	38.3447		FBLN2	0.3972	10.6839
CADM1	0.151586	1.61393		TP53INP2	0.73346	19.8815		FBLN5	0.39701	6.20772
GAS2L1	-0.19576	1.61381		GDF5	0.733311	2.18964		KIAA0408	0.396317	14.4739
IFI27L1	0.324842	1.61358		SORBS1	0.732484	3.2892		PCDHGA12	0.396158	9.84064
SMPD4BP	-0.1641	1.61321		VSTM2L	0.731963	2.07166		TSKU	0.395788	4.74273
MIR193BHG	0.205991	1.61222		TSPAN10	0.730128	3.767			0.395482	61.4193
CCDC150	0.356634	1.61173		SHC4	0.729567	5.08654		DNASE2	0.395389	28.4606
POGK	-0.16602	1.61052		RNASE4	0.725064	4.59024		RIPOR3	0.39536	9.85633
JMJD1C	0.067094	1.60984		TLR3	0.722813	15.6939		UBA7	0.395328	3.13162
GBGT1	-0.32567	1.60931		GJD3	0.719983	21.5126		COL8A1	0.395139	28.8994
UQCC3	-0.2384	1.6084		LSAMP	0.719881	28.2389		SEPTIN6	0.394915	6.36334
GAS6-DT	-0.36318	1.60726		PGF	0.715505	10.8696		TYMP	0.394605	10.742
DNPH1	0.131063	1.60718		ZNF391	0.715419	2.9258		C4A	0.394042	4.438
CLDND1	0.087932	1.60679		PLCG2	0.714535	5.29631		CTSL	0.393786	20.3501
VWA1	-0.34644	1.60478		ETV7	0.714201	13.2902		IFITM1	0.393661	8.12566
DDX21	-0.12017	1.60459		IFI27	0.713699	18.8713		DNAJC1	0.39347	25.122
VSIG10L	0.231345	1.60452		IL16	0.710978	6.85198		PTK2B	0.393182	3.74513
GYPE	0.604661	1.60275		HLA-DMA	0.710676	4.28627		SNED1	0.392945	14.3981
PARL	-0.18464	1.60242		SERPING1	0.71004	49.5843		SLC41A2	0.392803	2.44339
TCF12	-0.08049	1.6018		RIPOR2	0.708517	6.91227		HEXB	0.392751	6.22765
CAVIN1	0.05618	1.60132		DAAM2-AS1	0.708369	1.98073		ADPRH	0.392397	10.5186
YARS2	-0.16783	1.60067		MAP3K8	0.708068	6.02348		DHX58	0.392271	9.71066
EFS	-0.16998	1.60013		PMAIP1	0.707754	136.867		TMEM150A	0.392203	15.4103
PPIL4	0.077953	1.59971		BEAN1	0.706718	5.35992		BCAP29	0.391849	9.2523
H2BC18	1.05515	1.59922		P4HA3	0.702706	108.097		SHOX2	0.391501	2.8976
BLVRB	-0.16198	1.59879		ASPHD2	0.702649	8.90916		EXTL2	0.391056	39.6873
CFAP20	-0.16429	1.59856		TXLNGY	0.70173	4.37888		SUSD6	0.390696	12.3787
ADAMTS6	-0.06889	1.59841		RHBDL2	0.70152	4.66118		C1QTNF1	0.390176	3.25501
ZC3H4	-0.18132	1.59763		STAT4	0.701414	5.06991		TAFA5	0.390126	6.60407
LIN7C	-0.11473	1.59716		TMEM171	0.701283	10.0742		GOLM2	0.389759	8.05678
PIP5K1A	-0.08779	1.59691		SECTM1	0.701109	13.1192		LIN52	0.389723	20.1605
HERC1	-0.19471	1.59681		MAPK8IP2	0.700982	2.62234		C7orf31	0.389318	4.66029
SRBD1	-0.13153	1.59666		PODN	0.699967	19.1312		SATB1	0.389148	4.40895
PRKAR1A	0.09976	1.59614		NMB	0.699729	15.445		FAR2	0.389044	6.00936
ISOC1	-0.20404	1.5946		ITGA7	0.699078	8.95168		MMP14	0.388748	2.6817
POLR2J	0.097741	1.59424		CASTOR1	0.698452	3.72437		CGNL1	0.388748	2.28296
ADRB2	0.337414	1.59356		SBSN	0.698132	48.2177		ARHGAP26	0.388384	23.6555
TBCE	-0.14653	1.5935		IGFBP3	0.697631	76.0077		LGALS3BP	0.388279	13.398
DEPTOR	0.463735	1.59277		SCD	0.697325	144.902		TCAF2	0.387759	1.81333
C8orf33	-0.12396	1.59119		PELI1	0.694032	34.9404		CAMKMT	0.387668	6.62133
MINDY2	0.185556	1.59106		GAS1	0.693752	6.67912		CFLAR	0.386713	2.76517
TFEB	0.200352	1.59096		ARHGAP27	0.692489	8.90302		ATP6V0E1	0.386384	15.538
AFF2	-0.51285	1.59055		RAB27B	0.690038	53.5381		LMO2	0.386077	10.4468
MIA2	0.133187	1.59049		CDK18	0.688877	1.98487		LRRN3	0.386008	7.69765
INO80D	-0.13999	1.58963		CFH	0.686923	280.342		STAMBPL1	0.385904	4.15951
MED20	-0.15177	1.58844		PLXDC1	0.685346	30.2942		CASP7	0.385899	18.4824
ZNF239	-0.35748	1.58794		SLC16A6	0.684406	9.09893		ARID5A	0.385778	25.2941
NSMCE2	0.257778	1.58636		PIK3IP1	0.683893	3.22951		HSPB7	0.385156	27.2269
BLM	-0.20785	1.58442		PTPRE	0.681686	25.8022		HIP1R	0.384739	27.0505
PDE7A	-0.268	1.58425		TMEM140	0.680715	59.8124		SLC44A1	0.384419	7.8717
APOBEC3F	0.159045	1.58414		RSPO3	0.680566	8.00819		ADAM12	0.383807	13.5824
MALINC1	0.964002	1.58413		COMP	0.6805	10.4864		RDH11	0.383794	10.2073
BTAF1	0.076836	1.58355		FBXO32	0.680275	300.876		CDKN2B	0.383694	4.05028
PXN-AS1	-0.55294	1.58352		IFIH1	0.679071	56.4531		ACOT2	0.38321	12.6263
SESTD1	-0.11339	1.58328		RGS4	0.678474	7.19037		LOXL1	0.382504	18.6568
SETD7	-0.09719	1.58316		TM7SF2	0.678004	2.31296		PI4K2B	0.381589	8.08141
TNRC6B	-0.11293	1.58278		TSPAN2	0.677792	24.9848		C15orf48	0.381561	4.58769
ACTR6	0.156964	1.58266		PLA2G4C	0.676863	8.94395		PLPP1	0.381014	5.8495
ERCC6	-0.12014	1.58159		SLC16A4	0.676596	4.09266		MX2	0.380859	39.1341
BCAT1	-0.09943	1.58114		DDX58	0.675777	66.3175		DDIT4	0.380411	4.35746
CCT8	-0.11966	1.58096		SPON2	0.675385	18.1915		PRLR	0.379709	6.13653
BEX3	0.115057	1.58042		GMPR	0.674609	38.5846		APBB1IP	0.379688	12.5053
DAND5	0.791445	1.58027		NETO1	0.674083	2.26093		B4GALT1	0.379509	7.90739
FAM221A	1.00483	1.57819		GBP2	0.671677	18.7944		ZNF570	0.379476	15.0311
EDC4	-0.15002	1.57778		SLC22A23	0.668578	38.6859		KLF9	0.379375	2.38803
ALG5	0.182279	1.57764		GPNMB	0.668479	131.106		APOL6	0.379191	2.64827
URI1	-0.14585	1.57709		SAMD9	0.668236	58.3142		TAPBPL	0.379152	22.0893
ABHD4	-0.11406	1.57679		CCL2	0.667093	8.58975		OSTM1	0.378221	9.47664
POMGNT2	-0.29834	1.57599		CFI	0.663583	2.09701		PCDHGB1	0.377844	57.3328
FBN2	0.093602	1.57596		CTSO	0.661429	20.4675		ARRDC3	0.377611	10.8476
PRDX1	-0.05403	1.57567		RHOQ	0.656445	40.3067		CNP	0.377404	22.9512
COX6B1	0.121843	1.57533		RFTN2	0.656418	7.85828		ARMCX1	0.377147	3.28728
CSNK2A1	-0.10954	1.5749		PKP1	0.656278	2.09283		DAB2IP	0.37594	4.24087
WDR92	0.246042	1.57479		PDZK1	0.655253	5.34147		RFX5	0.375897	33.3754
TSC22D3	0.086126	1.5734		GPR183	0.655128	2.64046		P4HA2	0.375882	2.01594
KNTC1	-0.13862	1.57318		COL15A1	0.654921	81.7312		HSPB2	0.375632	2.02518
PXMP4	0.246423	1.57274		CACNA2D3	0.65449	2.17833		FAM174A	0.374873	6.45561
RIN3	-0.16335	1.57229		APOO	0.65189	4.06767		CALD1	0.374004	14.1836
ALDH4A1	0.23065	1.57187		SERPINB9	0.650141	7.4142		ZNF230	0.373676	5.1012
USP32P2	-1.25072	1.57027		RTP4	0.648628	41.6229		PEX11A	0.373672	28.69
EN1	0.585962	1.56999		CYS1	0.647506	3.42465		CHST15	0.373452	29.0443
NRN1	0.585962	1.56999		F10	0.647401	19.7769		SIL1	0.373158	6.05804
PIM3	0.111118	1.56988		PTGER3	0.64732	5.30232		ATXN7L1	0.373112	12.5063
PCDHB2	0.278565	1.56968		ITGA1	0.647191	145.022		HLA-A	0.373056	3.43639
ATXN2L	-0.13556	1.5693		WFDC1	0.645668	6.05888		SDC2	0.373029	9.93012
BLOC1S3	0.227188	1.56888		MAN1C1	0.645393	4.38662		MCOLN1	0.372997	17.4638
SCUBE3	-0.05611	1.56861		ANKRD37	0.645086	5.14248		NOTCH3	0.371977	10.2301
ANKRD29	0.454816	1.56852		TIMP3	0.645053	300		ZNF680	0.371725	8.14459
WDR45	0.098633	1.56791		AFAP1L2	0.644578	5.68884		HINT3	0.371296	8.14176
ZBED3	-0.25633	1.56771		MME	0.641814	248.399		RPS6KC1	0.371244	3.3931
CYB5R1	0.135927	1.56748		RNF122	0.641543	19.9374		DZIP1L	0.371183	22.8669
KCNQ1OT1	-0.49843	1.56748		NOTCH2NLR	0.641396	5.04481		TDRD7	0.371037	26.3039
LINC00536	0.626488	1.56724		FZD4	0.640761	18.0825		HBP1	0.370619	1.84599
MRPL58	-0.21631	1.56671		ITGA11	0.639641	59.7807		ARSA	0.370363	3.54995
ARF4	0.091404	1.56648		B3GNT2	0.638948	109.765		BTN3A2	0.369864	27.8034
ZNF485	-0.4584	1.56646		TRIM52	0.638081	11.3694		STC2	0.369639	33.1853
NRBP2	0.138736	1.56591		CH25H	0.637486	22.7627		LINC01679	0.369409	10.086
HSF2	-0.19141	1.56484		APOD	0.636622	23.2305		TESK2	0.369063	25.2183
ZCCHC17	0.122429	1.56469		PCSK5	0.634086	3.87249		HS3ST3B1	0.368144	10.6057
CETN2	0.090136	1.56323		C1S	0.632963	71.1623		PAMR1	0.367652	15.386
CBLN3	0.332164	1.56142		KCNK15	0.631481	2.76478		CD68	0.366921	2.80503
ASH1L	-0.13119	1.56141		EGR2	0.629512	9.99808		IL13RA2	0.365981	5.55207
KLHL17	-0.24299	1.56118		DPP4	0.628828	119.937		PLBD2	0.365443	18.0633
TMEM230	0.074869	1.56008		CLU	0.628299	29.4883		THEMIS2	0.36532	13.2047
GADD45A	0.186142	1.55948		IL1R1	0.627562	300		SPTBN5	0.364555	2.38646
SLC44A3-AS1	0.578125	1.55799		RAB38	0.625492	6.9145		PDCD4	0.364386	61.0658
FRG1FP	0.780017	1.55795		BMF	0.625203	8.18856		TRIB2	0.363905	10.2262
CTXN1	-0.36267	1.55734		DCLK3	0.623586	6.02486		SMIM3	0.363892	52.3447
PALM3	-0.76021	1.55671		EIF4E3	0.621672	7.51647		ARSG	0.363397	1.96539
POLG	-0.06216	1.55639		IRF1-AS1	0.619874	8.06794		IER3	0.363068	6.65006
ELOVL3	0.703526	1.55587		CXCR5	0.618835	2.97041		MRPS6	0.363004	20.9503
HNRNPAB	-0.10328	1.55569		STX11	0.618589	3.62246		IGFBP7	0.362957	1.77422
IFNGR2	0.137349	1.55463		PLEKHG1	0.618206	1.85665		IKZF2	0.362727	7.11608
ZNF546	-0.86492	1.5541		SLC12A7	0.617446	9.6943		GPR153	0.362572	12.9734
SLC8A2	0.789609	1.5538		DRP2	0.617049	6.85183		GREM1	0.362436	5.16036
ZC3H6	0.226048	1.55378		OLFML2B	0.616528	72.3679		CNN3-DT	0.362244	32.1092
ANKRD52	-0.11953	1.55304		TNFSF4	0.616249	12.155		LRIG3	0.361849	9.10551
EIF3A	-0.08318	1.55253		TBX19	0.616244	2.5426		ZBTB7B	0.361181	7.61935
IQCJ-SCHIP1	-0.16272	1.55234		GBP3	0.616207	68.2739		ASAP3	0.361156	2.42901
ZNF763	-0.80831	1.55207		TMEM45A	0.61499	35.2458		LHFPL6	0.361124	3.65335
MTARC2	0.225285	1.55087		TCN2	0.614877	3.00624		ZNF28	0.361072	2.54695
ST6GALNAC6	0.14129	1.55074		HEPH	0.614791	10.0255		STON1	0.360715	13.4527
ARHGAP29	0.138082	1.55047		OAF	0.614602	14.0472		SYNGR1	0.360535	2.03016
GSS	-0.13149	1.55043		SEMA3D	0.61372	17.1742		SRD5A3	0.360304	11.599
SCP2	0.187283	1.54995		NUP50-DT	0.612308	3.08881		ABCD1	0.360194	2.76921
LAMTOR2	0.16558	1.54935		IGDCC4	0.611575	5.01369		PNPT1	0.360179	2.79571
CSPG4	-0.14996	1.54925		BATF2	0.611189	17.2313		USP43	0.359551	5.0094
ADCK1	-0.31256	1.54894		C3orf80	0.610242	3.9784		BLZF1	0.359191	19.3049
RNF150	-0.42778	1.54875		PCGF5	0.608582	31.486		ENO2	0.359039	15.2969
ING5	-0.20469	1.54857		RASD1	0.608363	4.61054		PBLD	0.358076	6.97016
NAA25	-0.16686	1.54828		LINC01397	0.60755	5.59169		ZNF503	0.357829	6.14172
SLC1A5	-0.09223	1.54788		LGMN	0.603858	49.0674		COL11A1	0.357433	3.94142
STT3A	-0.03695	1.54777		FGFR3	0.603696	6.1096		RP2	0.356893	13.9368
DONSON	-0.14849	1.54775		AZIN2	0.603592	12.2849		MFSD12	0.355511	33.3866
CAPN1	-0.05439	1.54753		PIP5KL1	0.602904	2.68689		CCN4	0.35517	7.21994
LINC02593	-0.27669	1.54747		PIWIL4	0.602695	2.62075		OTULINL	0.354651	6.27475
LINC02605	0.527826	1.54615		GRHL1	0.600956	2.14533		OAS3	0.354588	4.82681
DHRS12	0.465334	1.54326		IL20RB	0.599867	11.0535		CTSA	0.354116	1.90833
ZNF444	-0.17885	1.54306		SOD3	0.59945	10.9554		RFK	0.354055	12.2422
TMEM100	0.970375	1.543		CHRDL1	0.597759	15.5809		PLTP	0.353741	36.9694
LY6E-DT	0.17565	1.54208		RORA	0.597502	19.6965		NEO1	0.353655	12.499
PUM1	0.058118	1.54156		BNIP3	0.596845	14.9566		ZNF613	0.353493	28.2475
FLVCR1	-0.32917	1.54132		ITIH5	0.595087	5.12335		ZNFX1	0.353429	34.7072
BTF3L4P2	-0.41629	1.54027		TRIM22	0.594909	35.3025		PENK	0.353276	28.0387
DDX41	0.114521	1.54026		SYT7	0.594481	4.73263		C4orf3	0.353084	4.94689
VPS41	0.087898	1.53974		PLA2R1	0.593939	35.7215		PLOD1	0.352766	2.8934
MEX3D	-0.20091	1.53918		HERC6	0.592678	47.8822		CYBRD1	0.352606	4.43245
NUP93	-0.09596	1.53869		LINC01503	0.592228	2.01525		BOC	0.352313	149.783
PCF11	0.076875	1.53842		PLA2G4A	0.591404	9.90083		CTHRC1	0.35192	11.3947
SLC38A2	-0.07332	1.53826		RHOQP1	0.591033	2.00404		KLF8	0.351146	5.8429
TMEM184C	0.119382	1.53822		GPC6	0.591032	29.1933		IRF7	0.351042	17.9932
FRRS1	0.333734	1.53812		ADAMTSL4	0.58963	8.61863		PSAP	0.350997	2.71366
HAUS7	-0.13525	1.53578		ICAM1	0.589604	30.0787		C1orf198	0.350922	12.4539
FEZ1	0.131202	1.53552		DLL1	0.589498	2.26513			0.350458	28.2099
CCK	0.760717	1.53504		CAVIN4	0.589307	5.37109		ADAMTS10	0.350287	18.8257
RAB34	-0.10666	1.53426		TXNIP	0.588808	18.6871		CUL4B	0.349605	4.79071
ZNF37BP	-0.12627	1.53413		XG	0.588289	2.74174		INHBE	0.349373	1.8983
INVS	-0.14439	1.53383		HAPLN3	0.5881	9.49305		BNIP3L	0.349285	13.4364
ENKD1	-0.19279	1.53356		SGCD	0.587797	64.2546		CALCOCO1	0.349204	8.45591
ELL2	-0.06758	1.53351		IFIT3	0.587175	33.8536		PANX1	0.349065	6.04479
PTRH1	-0.40454	1.53262		WARS1	0.586874	60.9393		FAM53B	0.348977	11.0709
CYTH2	0.119292	1.53196		TRANK1	0.586746	39.5475		ZNF701	0.34895	12.1964
EBI3	0.964482	1.53155		PLAT	0.586229	99.0986		SPSB1	0.348838	8.90505
IL24	-0.62127	1.53146		FAM20A	0.583848	1.95181		RELB	0.348726	10.8019
EPHB2	0.077247	1.53132		SVEP1	0.583651	21.2916		RAB4B	0.348725	7.32257
OPHN1	-0.26973	1.52831		BTN3A3	0.583344	30.1311		OAS2	0.348609	15.6033
IL6ST	-0.08409	1.52758		GAS7	0.582769	36.544		ZNF275	0.348193	23.6061
CPXM2	0.344728	1.5275		RARRES2	0.582247	18.0293		SRGAP2B	0.34794	5.68074
HOXD4	0.644693	1.52744		RAET1G	0.581029	2.47923		CCDC117	0.347673	4.1468
MRPL44	0.109351	1.52743		CTSF	0.579786	27.8418		STIMATE	0.347669	3.58319
GOLGA8B	0.176895	1.52739		IGFBP6	0.579678	56.4846		ADAMTS12	0.347427	3.03732
MALSU1	-0.15547	1.52678		CPQ	0.577854	31.4843		TMEM165	0.347185	11.8393
PELI2	-0.3174	1.5265		RNF149	0.576774	31.5807		MAML3	0.346265	11.3083
PIK3C3	0.156794	1.5264		CXCL16	0.576536	4.78526		C4orf33	0.345865	3.24249
STK35	-0.15816	1.52615		CLEC2D	0.576527	5.78687		TMEM62	0.345786	4.12345
APBA2	-0.25675	1.52605		GUCY1B1	0.576246	11.2382		JAK3	0.345734	6.06063
UBL7	-0.14048	1.52451		SLC46A3	0.576119	10.6061		PLPPR4	0.345522	6.51612
SRP9	-0.12528	1.52239		H4C15	0.57611	2.5958		LAPTM4A	0.345231	5.91198
C1QTNF5	0.266616	1.52169		CALHM5	0.575214	67.0061		NAGLU	0.345209	3.68421
DGKD	-0.21124	1.52134		SEMA3B	0.574456	15.4246		CDC42EP2	0.34503	24.4381
FAAP100	-0.18858	1.51944		HSPB3	0.573935	1.95806		SNTB1	0.344974	22.3378
PCDHGB3	0.498481	1.51913		PRSS23	0.573032	58.4703		CD47	0.344845	7.73999
TMEM167B	0.128128	1.51775		SLC1A3	0.572258	13.4547		GCNT1	0.344463	8.34214
LINC00630	-0.34704	1.51671		HLA-F	0.572061	13.888		LYPD1	0.344318	3.04967
PITRM1-AS1	-0.86324	1.51669		L1CAM	0.571139	17.8769		ELF1	0.344243	9.66878
PLEKHH3	-0.1477	1.51504		PIK3AP1	0.570958	2.451		TAF13	0.344017	17.1686
PRCC	-0.14281	1.51467		IFIT1	0.570757	21.8407		C21orf91	0.343917	7.26683
LSM12	-0.06003	1.51448		BMP6	0.57046	8.8702		IFT20	0.343689	3.94249
LRRC75B	-0.26359	1.51307		ADD3	0.569353	22.3934		RASL10B	0.343623	6.73136
EIF1	-0.07538	1.51307		PSG5	0.567477	58.4245		RAB29	0.343551	26.5887
ITPKA	-0.68064	1.51255		ENDOD1	0.567283	34.7437		VEGFA	0.34322	24.2202
FAN1	-0.11162	1.51219		MAP1LC3A	0.567146	9.15354		PPM1K	0.342563	8.89435
RAB32	-0.19645	1.51195		PDK3	0.565278	2.41331		GGPS1	0.34216	5.0511
HNMT	0.279764	1.5091		SAMD9L	0.565123	112.564		CTSD	0.341773	4.1969
DBNDD2	0.141396	1.50873		MT-RNR2	0.564798	6.0335		ADPGK	0.341747	6.49906
GIT1	-0.13806	1.5085		MFGE8	0.564349	31.3042		ENPP2	0.341163	6.67945
FPGS	-0.15211	1.50823		NCF2	0.563802	4.81394		XRN1	0.341078	3.36966
ANK2	0.246784	1.50785		DUSP5	0.562709	2.98695		SIAE	0.340766	4.88403
MED12L	0.416213	1.50776		KIF21B	0.561052	10.9853		TCEAL9	0.340097	5.91398
NFATC4	0.122515	1.50724		ADAMTS9	0.559658	4.68483		PLD3	0.339981	4.88342
COPB2	0.088647	1.50682		RHOJ	0.559297	11.2716		CRELD1	0.339821	6.40463
KLHL2	0.123811	1.50642		TGM1	0.557771	5.07549		FAM3C2P	0.339592	7.72552
KPNA3	-0.11214	1.50613		SYN1	0.557753	10.732		CLCF1	0.33946	3.39006
TK1	-0.12947	1.5061		B3GNT8	0.557143	3.39832		SH3BGRL	0.339429	18.3016
ZNF445	-0.17292	1.50593		DCN	0.55705	57.6675		NDUFA1	0.338893	8.1702
EGF	0.370272	1.50534		ACE	0.556806	9.05513		NT5C3A	0.338626	5.68668
RPS6	-0.08406	1.50529		IFI35	0.555036	22.1119		PMEPA1	0.338589	5.89355
HEXD	0.262363	1.50481		TFPI2	0.554339	63.7246		ZNF350	0.338524	3.01314
SPHK1	0.148662	1.50453		GASK1B	0.552991	17.339		LAMP2	0.338209	7.11545
DROSHA	-0.07832	1.50451		FRMPD3	0.5519	7.57648		SMIM14	0.337446	10.9646
TOM1L1	-0.20104	1.50384		SLIT3	0.551507	11.644		SESN1	0.337063	12.6398
AKR1B10	-0.60757	1.50292		PLOD2	0.551291	129.059		TTC14	0.336993	8.16107
ALDH3A2	-0.14134	1.50274		CMPK2	0.550393	41.6657		TRPA1	0.336227	1.99793
CHUK	0.095093	1.50204		KCNK1	0.550075	3.90759		IL15	0.336202	1.80227
FOXJ2	-0.07683	1.50134		LIPA	0.549792	51.3372		TES	0.335891	36.7803
RUSC2	-0.10568	1.50097		NOX4	0.549606	32.7026		LAMB2	0.335674	11.0585
VPS29	0.150143	1.50085		SERPINF1	0.548876	39.2072		NLGN4Y	0.335431	9.19146
MCM3AP-AS1	-1.26518	1.50069		CCPG1	0.547444	21.0149		CEBPD	0.334993	2.60459
BRAP	0.102354	1.50044		RPL15P3	0.547422	1.90124		ZFHX2-AS1	0.334866	10.4691
RAB36	-0.34119	1.4999		AK4P1	0.546592	4.37336		ZCCHC24	0.334632	2.14315
NAALADL2	0.255481	1.49867		VWCE	0.546045	2.30853		NOCT	0.334378	4.50089
TEDC2	-0.37616	1.49724		TSPAN13	0.544424	48.8531		FAM8A1	0.333791	2.57129
IFT27	-0.18388	1.49708		MFSD2A	0.543855	5.83568		ADRA1D	0.333789	10.4989
GALNT3	0.312497	1.49519		CTSS	0.543441	39.7432		TFPI	0.333177	2.5155
RAN	-0.11675	1.49508		SCPEP1	0.542782	25.397		NAMPTP1	0.333152	9.8984
SLC37A2	-0.36266	1.49453		LAP3	0.542716	48.5974		RNF114	0.333021	5.9645
ZNF558	0.156774	1.49367		SEC16B	0.542167	3.72595		FMN1	0.332687	13.7346
LEMD2	-0.09387	1.49348		HERC5	0.540745	11.3487		ITFG1	0.332601	7.72222
EIF5A2	0.112459	1.49286		DUSP4	0.540172	8.90776		ZNRF2	0.332117	23.644
ORC2	-0.13809	1.49274		MAFB	0.539846	5.02389		TMEM59	0.331055	14.9239
SPR	0.193197	1.49191		SRPX2	0.539346	159.88		SLC17A5	0.331005	14.5443
PAK4	-0.16804	1.49159		MIR34AHG	0.539307	4.73485		ABHD16A	0.330242	6.31654
UBTD2	0.122255	1.48917		ADGRD1	0.539089	8.16804		RUNDC1	0.330195	18.989
UFL1	-0.13358	1.4889		RIPK3	0.538365	3.83305		SLC39A6	0.330064	5.80583
TCIM	0.149237	1.48818		LAMC3	0.537397	1.76809		IFI44	0.329786	6.31544
WDR59	-0.19173	1.48818		P4HA1	0.537331	27.1294		ATP10A	0.329075	19.1269
DIP2C	0.132653	1.48804		GPR155	0.537017	1.82472		ADARB1	0.329074	4.39047
RAB39B	-0.8902	1.48788		CCDC68	0.53565	5.41591		LAMB1	0.328951	5.72419
SLC39A11	0.157613	1.48761		HLA-K	0.534905	3.99904		TSC22D1	0.328751	5.89386
FAM98B	-0.12611	1.4868		MXRA5	0.534762	55.995		ZBTB1	0.328539	19.5707
CBLN2	0.445844	1.48557		SLCO3A1	0.533701	26.7872		SP100	0.328391	221.831
POLH	0.084075	1.48473		PTGER2	0.532934	3.07629		HLA-H	0.328268	5.76058
RPP40	-0.33222	1.48443		CXCL14	0.532842	2.62431		PNRC1	0.328154	4.6449
TTC7B	-0.1818	1.48361		ALDH2	0.531932	36.1163		FGF1	0.327731	2.07408
G3BP1	-0.08098	1.48345		KLHL24	0.531497	12.8549		MYD88	0.327115	40.0006
TCEA3	-0.38362	1.48318		SQOR	0.531273	18.1661		PAPPA	0.326986	4.40594
NUDT4P2	-0.20159	1.4826		NXPH4	0.530377	20.0276		SLC7A7	0.326873	17.6376
NR4A2	0.590258	1.48243		HK2	0.530256	92.3964		RIPK4	0.326571	15.5022
PLA2G15	0.274824	1.48164		TSPAN9	0.530198	16.0211		CASP10	0.325956	14.1339
JTB	-0.08768	1.48149		L2HGDH	0.529908	4.38955		TGFBI	0.32553	4.21863
H3-2	0.196873	1.48126		NATD1	0.529883	9.66473		THNSL2	0.325387	25.7449
ZDHHC11	-0.63553	1.48096		SCD5	0.529176	36.2359		TAP2	0.324957	6.63159
LTK	-0.6145	1.48093		ASAH1	0.52723	15.4966		GINM1	0.324868	2.93204
OPLAH	-0.18062	1.4807		GXYLT2	0.526787	2.78245		TMEM87B	0.324671	5.50452
ETV6	0.061998	1.48011		FUCA1	0.526279	5.35594		RAB9A	0.324494	4.69295
XXYLT1-AS2	1.1347	1.4797		ANGPTL2	0.526174	24.7162		RIPK1	0.324415	3.29166
PPM1H	0.435642	1.47967		PBXIP1	0.525712	20.0664		JCAD	0.324314	5.1197
USP3	-0.1158	1.47931		CHST11	0.525335	62.1784		SLC18B1	0.324154	4.77087
ZNF365	-0.18449	1.4791		TGM2	0.524636	22.8968		LY6E	0.323805	3.69522
UBA52	-0.05707	1.47891		APOL2	0.52422	21.7647		C12orf57	0.323773	18.2759
MRPS12	-0.18994	1.47885		CPE	0.523678	4.41372		RELT	0.323734	10.1413
LINC00511	0.155823	1.47867		GBP1	0.523026	42.6011		SYTL2	0.323499	8.93412
NCAPG2	-0.10529	1.47802		INSIG2	0.522765	8.98763		EDA2R	0.323401	9.15113
ABHD17C	-0.28203	1.47775		LGR4	0.521346	97.7214		YPEL5	0.323251	8.66534
SLC25A36	0.086	1.47711		EPSTI1	0.521212	22.5072		GABARAPL1	0.323213	7.66752
ICAM5	-0.39431	1.47655		NKD1	0.520187	5.70703		C5orf15	0.323069	34.1962
ADAMTS16	-0.44647	1.47572		MDGA1	0.519833	11.7923		IFI16	0.323006	6.85543
MYB	-0.47573	1.47539		SLC2A13	0.51507	27.6636		CCSAP	0.322855	1.83416
PRRX2	-0.1499	1.47517		PDPN	0.51391	9.44029		TPP1	0.322544	3.19064
MC1R	-0.31719	1.47478		COX7A1	0.513737	5.57732		MFSD14A	0.322312	8.4077
ALKBH8	-0.16942	1.47466		ZNF879	0.513261	2.81058		F2R	0.3223	9.19539
UBE2Z	0.082922	1.47432		SLC15A3	0.511735	12.9446		ZNF426	0.322241	2.24514
LPIN3	0.110739	1.47417		TEK	0.51096	21.2018		SOCS1	0.321945	6.09064
GGH	-0.18092	1.47408		CTBP2P10	0.510257	1.78698		ZNF528	0.321823	15.678
WBP2	0.087202	1.47372		JAG1	0.510062	59.189		LITAF	0.321665	13.1814
THAP4	-0.16352	1.47355		IFI6	0.509573	17.4553		ARL4C	0.320924	8.40484
GAPDH	-0.07034	1.4733		HUNK	0.509178	17.1987		HSD11B1	0.320435	24.2392
USF3	-0.12524	1.47304		GAA	0.5091	9.68875		ATP5MF-PTCD1	0.320358	10.5876
PTX3	0.137845	1.47225		MXI1	0.508754	13.6776		MAX	0.320243	14.5735
ZNF703	-0.11125	1.47222		VCAN	0.507687	170.503		CD81	0.319578	6.65812
SUGT1P4-STRA6LP	-0.61383	1.47204		FNDC4	0.507469	2.60277		TAPBP	0.319315	4.11773
MAPKAPK3	-0.16112	1.4719		RAB20	0.507446	2.71875		RYBP	0.319309	4.65814
ZFP36L1	0.069806	1.47035		PLXNC1	0.506324	32.6551		ITM2B	0.31928	4.51021
TMEM127	0.065585	1.46789		CD40	0.505034	2.5453		ITGA5	0.319264	11.8113
PP7080	-0.36658	1.46778		HLA-E	0.504273	64.8012		SIX1	0.319112	5.95502
TXNRD3	0.217837	1.46722		CCNG2	0.503673	26.2175		SERPINB1	0.319023	9.53525
CTDNEP1	-0.08589	1.46696		ATF3	0.503342	19.295		SRGAP2D	0.318709	14.2295
EVA1A	-0.0773	1.46649		AGT	0.503293	1.91848		NHLRC3	0.31718	12.0133
NDUFB4	0.140893	1.46579		STARD4	0.502141	15.1251		STS	0.317144	6.40662
ABHD10	-0.12466	1.46525		YPEL2	0.501849	28.7199		MAN1A1	0.317064	2.52798
DPP8	-0.0695	1.465		WHRN	0.501332	4.60876		WIPI1	0.317063	31.2697
ZSCAN30	-0.14681	1.46476		C3	0.500777	53.028		PSMB8	0.316965	5.64132
SAMD5	-0.60225	1.46426		HOXA7	-0.50186	2.32555		FSTL3	0.316898	10.425
CALM1	0.054659	1.46424		FLNB	-0.50455	42.9892		SHFL	0.316746	22.8029
SKA3	-0.10052	1.4631		TNIK	-0.50598	6.25865		CCDC126	0.316337	11.5526
BLMH	-0.12299	1.46302		RIN1	-0.50727	15.3699		PRDX4	0.316073	4.48488
HAUS4	-0.37067	1.46228		EEF2KMT	-0.50816	8.93245		COL18A1	0.315958	13.3338
CYB5A	0.183551	1.46138		NT5DC3	-0.50859	2.9891		STAT2	0.313866	2.49306
USP25	0.102781	1.46112		COQ3	-0.50958	4.73727		ADAMTS2	0.313487	2.84843
PTPRQ	0.97616	1.46109		ACTR3B	-0.51005	3.21175		TMEM50A	0.31343	2.43771
ZNF420	0.334288	1.46075		NACAD	-0.51025	4.78931		LMOD1	0.313137	2.79062
VAC14	-0.13442	1.46073		BPHL	-0.51049	2.6462		INSIG1	0.313132	2.51837
SLC44A2	0.091664	1.46071		SHISAL1	-0.51306	12.1476		F2RL1	0.312657	19.1182
HABP4	-0.14249	1.46062		RSKR	-0.51487	2.12196		STK26	0.312595	4.45785
COL6A2	0.101232	1.4601		RELN	-0.51784	6.06858		EMX2	0.312594	14.7518
TTC3P1	0.362397	1.46		CPLANE2	-0.51863	2.51777		DNER	0.312256	7.08775
PLEKHG2	-0.14091	1.45999		BTBD11	-0.51939	3.90302		SELPLG	0.312237	7.69231
SNCAIP	-0.29265	1.45929		GNAZ	-0.52517	1.8667		SP110	0.312036	1.75827
SNHG18	0.11617	1.45907		LSR	-0.52544	3.37253		HOTAIR	0.312005	3.5518
FAM207A	-0.13271	1.45858		ETNK2	-0.52695	2.59017		HTRA1	0.311332	74.611
TEFM	-0.38977	1.45806		LINC00641	-0.52736	3.72235		BMP1	0.311206	2.30562
SLC22A18	0.304175	1.45799		NAV2	-0.52901	12.7159		PSME1	0.311205	9.41311
RARS2	-0.07839	1.45746		TMEM158	-0.52921	8.61196		TMEM60	0.311084	11.0937
ELOF1	-0.14598	1.45667		URB2	-0.53259	6.51698		GDNF	0.310784	3.32396
KCTD12	0.089633	1.45618		HMGA1	-0.53273	32.5736		JAK1	0.310717	2.80722
ZNF93	0.282001	1.45518		BDKRB1	-0.53586	20.7396		AVPI1	0.310707	17.2066
PDS5A	-0.08825	1.45466		BCYRN1	-0.53807	2.64446		GLMP	0.310653	9.59571
VTA1	-0.12094	1.45417		DHRS11	-0.53819	2.85969		RAB31	0.310599	2.70397
MBD2	0.078699	1.45384		CMTM4	-0.53835	2.56679		LINC00839	0.310076	26.3894
POM121C	-0.13681	1.45361		SSBP4	-0.54098	8.78426		ZNF85	0.310066	19.8903
TRBC2	-0.52465	1.45203		PABPC1P4	-0.54734	2.02578		CNN3	0.309166	3.7547
ZNF627	0.194311	1.45128		CDCP1	-0.55298	9.6493		MANBA	0.309114	17.9969
ADGRE2	0.428526	1.45113		TEF	-0.55425	7.70861		DTNA	0.309069	19.608
ABCA6	0.871849	1.44951		DDX11L2	-0.5559	2.46831		BPGM	0.308837	4.46997
HSD3B7	0.14831	1.44933		TRIM61	-0.55896	1.87723		LEPROT	0.308763	2.44026
ACVRL1	0.193316	1.44821		CAMK1G	-0.55945	6.92756		AUTS2	0.308547	14.4819
SRD5A1	0.15258	1.44776		PRAG1	-0.56062	12.0635		DUSP6	0.308459	6.39008
QPCTL	0.272055	1.44758		PRRT2	-0.5609	7.20763		CRABP2	0.3079	6.3199
STARD7	-0.08352	1.44745		RTN4IP1	-0.56121	4.74647		RNF130	0.307665	6.90893
KRBA2	-0.50447	1.44729		RTL10	-0.56555	10.6632		TEN1	0.307651	6.14225
ENTPD5	0.09105	1.44697		GPRC5A	-0.56569	3.7583		ELMO2	0.307056	2.03634
ABHD13	0.189011	1.44678		BOLA3-AS1	-0.56608	2.90177		TTC39B	0.30696	9.98316
MYRF	-0.64574	1.44654		PCCA-DT	-0.56637	1.7586		DGLUCY	0.306896	22.6296
EMC2	0.183436	1.44515		HAND2	-0.56943	1.90137		EMC7	0.306703	9.95099
SLC29A3	-0.29783	1.44506		NFIA	-0.57021	5.65555		PAG1	0.306286	6.96939
FAM199X	-0.16313	1.44465		CCDC85B	-0.571	10.5305		AKAP7	0.306243	18.3227
FAM210B	0.126447	1.4446		STEAP1B	-0.57272	2.70134		ATP10D	0.306056	28.3469
KCNJ6	0.816441	1.44448		CAMKK1	-0.57379	5.14934		OSMR	0.30576	15.4835
FRG1GP	-0.5999	1.44388		ZNF74	-0.57451	2.34822		SAR1A	0.305395	13.3121
RAPGEF3	-0.39981	1.44341		HYI	-0.57855	20.9477		CHPF	0.305153	2.09219
TBC1D10A	0.117324	1.44305		TNNT1	-0.57857	1.8084		CBX4	0.305067	5.73856
ANXA2	-0.09785	1.44274		SLIT2	-0.57986	37.2141		PFKFB3	0.304967	51.4873
FTSJ3	-0.05337	1.44202		ARHGEF28	-0.58171	7.87991		SERPINH1	0.304423	19.615
FTL	0.094102	1.44139		SLC19A1	-0.58333	6.30988		EFEMP2	0.304089	2.17825
DENND1A	-0.1233	1.44108		NCKAP5	-0.58485	3.50605		NFKBIA	0.303829	8.24449
FGFR1OP2	0.085183	1.44059		NBEAL2	-0.58525	5.22756		KDM6B	0.303823	12.8874
RACK1	-0.04804	1.44034		OXTR	-0.58714	22.8905		OS9	0.303532	2.68101
SELENOT	0.061728	1.44029		FO681492.1	-0.59013	4.41711		PLSCR1	0.302665	4.04557
AUH	-0.18784	1.43995		TRHDE-AS1	-0.59065	3.68598		PPFIBP2	0.30252	2.87029
RAC1	-0.09161	1.43954		SNHG3	-0.59463	7.14813		STC1	0.302388	2.24934
RNF113A	0.204469	1.43912		ARHGAP18	-0.60212	12.3438		TMEM179B	0.302264	3.07355
FTX	0.18956	1.43832		PODXL	-0.60486	31.8775		RBM47	0.30208	92.792
MDFIC	0.104215	1.43827		ZNF608	-0.60763	2.41643		P2RX4	0.301865	7.91058
SPRY2	0.185113	1.43782		TJP2	-0.61037	35.1608		NSUN6	0.301451	3.08595
SLC28A3	-0.50911	1.43755		NFATC2	-0.61089	5.69849		ZNF423	0.301298	12.8429
GUK1	0.125137	1.43627		SCN9A	-0.61136	6.80799		METRNL	0.301075	8.70619
COPS2	0.089904	1.43514		RAB30-DT	-0.61198	2.31815		ATP1A1	0.300643	9.94886
STX2	-0.10569	1.4351		REXO5	-0.615	4.55653		TRAM1	0.300494	12.5769
ZNF331	0.250294	1.43382		PEG10	-0.61532	17.5894		CSF1	0.299841	1.85776
PSME3IP1	-0.05953	1.43351		S1PR1	-0.61631	26.3682		EFR3A	0.299729	18.9188
WBP11	-0.0927	1.43294		VAT1L	-0.61704	6.54149		GNPTG	0.299624	4.10261
BCL10	0.105121	1.4326		GATA2	-0.61894	22.6529		ZFYVE26	0.2994	35.0829
LINC01119	0.342015	1.43227		SMIM10	-0.61928	4.74299		ARL8A	0.299334	3.24671
ADCY5	0.809227	1.43194		ACO1	-0.62086	27.2915		TNFRSF10A	0.299063	8.29388
RNF115	0.066913	1.43176		SPINT2	-0.6216	2.00927		FKBP14	0.298665	3.53955
PHRF1	-0.11178	1.43171		LINC01963	-0.62209	3.43282		RNF13	0.298593	4.63285
DNAJC9	-0.1181	1.43152		TRIM2	-0.62259	4.57865		CNN1	0.298045	5.62502
MYG1	-0.14228	1.4315		RAPGEFL1	-0.62786	3.66039		ICOSLG	0.297697	6.26627
PSMG2	0.100451	1.431		GLI1	-0.62903	6.98098		TRIB1	0.297136	6.91079
FBXO22	-0.10439	1.43052		DKK1	-0.62934	43.3698		CTBS	0.296899	10.0718
CALM3	-0.09962	1.43038		MSL3P1	-0.63119	1.77804		ANKRD10	0.296631	5.88455
ZSWIM7	-0.30481	1.4303		TSHZ1	-0.63324	31.7589		SLC5A3	0.296012	19.2455
DAXX	-0.05733	1.42968		LINC00476	-0.63329	2.08734		TM2D1	0.295306	9.14666
ARID3A	-0.19413	1.42889		ATP2C2-AS1	-0.63472	4.28059		MDM2	0.294935	2.27375
RREB1	-0.18421	1.4288		ASIC2	-0.6376	2.23069		PLAGL1	0.294694	5.89637
RCAN2	-0.32763	1.42834		ZNF185	-0.6452	3.46156		BACE2	0.294652	5.51398
MGRN1	-0.15446	1.42779		PAQR5	-0.64921	6.81514		MMP2	0.294452	6.69598
PTPA	-0.18986	1.42768		C20orf27	-0.64965	18.574		LGALS8	0.294272	8.69454
LINC01615	0.198949	1.4269		LETM2	-0.65248	5.06799		ACSS3	0.294014	11.9825
MED29	-0.11582	1.42688		MACIR	-0.65297	12.5783		QPCT	0.293925	8.85408
PEX19	-0.1354	1.42675		GATA2-AS1	-0.65382	4.77673		BST1	0.293899	4.32854
RBM23	-0.06576	1.4265		PLEKHG4	-0.6545	17.0103		IFNAR2	0.293315	10.6558
CNTN3	-0.14333	1.42643		HSP90AB2P	-0.6563	2.07526		SLC35B3	0.293314	9.62861
CHRM2	-0.36423	1.42612		PCDH7	-0.6574	5.52727		STK38L	0.293238	7.33951
RCOR3	-0.09455	1.4261		ARHGEF26	-0.66459	2.17669		APCDD1L	0.293149	8.08065
EFL1	0.122677	1.42579		KRT86	-0.6691	9.2782		RNF152	0.292785	5.92131
DPH6	-0.27515	1.42511		RASGRF2	-0.67187	4.4269		TMEM123	0.292774	21.2158
SHKBP1	-0.18475	1.42451		ESM1	-0.67826	6.25673		PEDS1	0.292723	6.44478
PSMB6	-0.12557	1.42434		MECOM	-0.68056	2.99657		FAM3C	0.292553	8.21473
KRT75	0.721822	1.42404		PRSS3	-0.68058	9.81317		ERLEC1	0.292534	9.85357
SOCS4	-0.10587	1.42389		ELFN2	-0.68097	14.8211		CD248	0.29253	16.9275
BNC2	-0.08825	1.42376		RBM14	-0.6815	8.9699		COL3A1	0.292181	2.07717
PTMS	-0.07643	1.4232		CXCL12	-0.68477	188.74		BDH2	0.292042	35.6497
SNX33	0.107104	1.42317		TGFA	-0.68716	6.99634		GK	0.292026	6.06949
RBM18	0.150725	1.42311		MARCHF3	-0.68848	7.18489		MYO1D	0.291855	3.97841
USP21	-0.15571	1.42307		SYDE2	-0.69298	3.92004		EGLN1	0.291833	9.62459
LASTR	-1.03737	1.42287		RFX3	-0.70014	5.50537		ME3	0.291684	9.65779
ETV1	0.132674	1.42274		CCDC74A	-0.70071	7.57497		ERP44	0.291181	13.201
ATP8B1	-0.22041	1.42224		PER2	-0.70202	13.2283		GPBP1	0.291166	15.8701
CLOCK	-0.09393	1.42132		TOX2	-0.7025	9.95836		MASTL	0.291165	12.1564
ZBTB2	-0.11681	1.42115		CCDC113	-0.70409	1.93115		SCAMP1	0.290987	8.04972
DHX15	-0.08747	1.42098		MET	-0.70567	64.9539		LHFPL2	0.290485	19.7903
LSM2	-0.1125	1.42074		RTN4RL1	-0.70831	2.70987		COL5A1	0.290424	2.88445
PRDX6	0.060449	1.42057		FRAT1	-0.71803	2.42452		ARMCX3	0.290096	14.7974
PLK3	0.153921	1.41969		FAM86B1	-0.71851	5.12532		RNF24	0.289881	6.5752
EIF1B	0.13414	1.4191		DANCR	-0.72535	8.98239		ABCC9	0.289845	14.2625
CPNE8	0.155245	1.41909		SLC25A15	-0.72743	15.3451		PSME2	0.289843	1.78756
IFI27L2	0.110612	1.41894		ITGA6	-0.73172	72.3507		PPP3CC	0.28981	1.86649
PRKRIP1	0.143612	1.41889		PIR	-0.73376	2.54824		USF1	0.28981	2.22472
GDAP2	-0.17815	1.41868		GPR39	-0.73609	4.15268		LOXL3	0.289476	2.0615
NYNRIN	-0.19739	1.41818		NAIPP2	-0.74198	3.50734		COL4A2	0.289439	7.41059
PHACTR2	-0.13835	1.41752		CSKMT	-0.74321	2.75298		C17orf58	0.289239	5.90933
C9orf72	-0.30426	1.41704		CLDN11	-0.74529	6.27205		NRSN2-AS1	0.289165	2.8388
FAM102A	-0.10245	1.41684		CCDC85C	-0.74595	6.4988		NR2F1-AS1	0.289009	5.29355
RASEF	0.282359	1.41489		MAFG-DT	-0.74672	6.51731		ZFP92	0.28882	15.9237
CANT1	-0.06791	1.41474		ADIRF-AS1	-0.7539	4.99887		STX17	0.288436	14.4786
IQCE	-0.10728	1.41438		SAMD10	-0.75809	1.86001		TGIF1	0.28818	19.8447
EPS8	0.077365	1.41383		SNHG4	-0.76318	4.50995		LEPR	0.287962	4.54454
COL17A1	-0.8136	1.41346		LRRC29	-0.76583	1.98268		RALA	0.287825	5.21513
NDUFS2	-0.04918	1.4132		C1QL1	-0.76583	1.98268		FAM43A	0.287465	8.71995
MUL1	0.128787	1.41256		PAXIP1-DT	-0.76583	3.02632		CD82	0.287397	16.0073
NDRG2	-0.65432	1.41156		ECHDC3	-0.77092	2.63864		ANO6	0.287317	23.6527
BAIAP2L1	-0.3542	1.41117		SCAI	-0.77379	5.43939		BTG3	0.287306	3.08232
FBXO36	-0.33193	1.41049		FENDRR	-0.78298	3.86387		RAB24	0.287185	5.9695
NDUFA4	0.106905	1.41002		GREM2	-0.78538	21.0457		RBM43	0.287006	2.63001
TBC1D17	0.151486	1.4086		FMN2	-0.78692	61.4915		GPR161	0.286956	4.14754
ZNF24	0.139315	1.40841		CITED4	-0.794	2.88222		TNFRSF10B	0.286899	2.88014
FOXO1	0.188166	1.40788		TAF9B	-0.80113	33.261		PTGIR	0.285919	10.3725
ADAMTS7	0.21887	1.40755		EYA2	-0.80923	14.3075		RABGAP1L	0.285667	5.66727
ARL17B	-0.24235	1.40678		ARMC4	-0.81607	3.35898		LURAP1L	0.285405	5.20449
RPL37A	-0.06009	1.40638		TNS4	-0.81649	1.81481		COBLL1	0.285384	4.72605
PLEKHA8P1	0.341172	1.40627		CBX2	-0.81758	3.20471		SETDB2	0.285274	2.93525
SYNE1	-0.10643	1.40622		CDCA7	-0.81918	19.1522		DPY19L1	0.285111	15.0869
ZNF569	0.16974	1.40559		IRF2-DT	-0.81994	1.90815		NECTIN2	0.285064	4.41702
PCOLCE	0.13767	1.40516		DUS4L	-0.82425	6.97786		CYP51A1	0.284932	2.05951
TSC2	-0.11868	1.40497		ZBTB12	-0.82697	6.7334		C3orf52	0.284323	7.91523
CCDC157	0.356568	1.40476		AMOT	-0.83348	2.98951		FLT3LG	0.284144	12.89
F2RL2	-0.2602	1.40447		SERTAD4	-0.83676	3.46517		ERO1A	0.283959	3.71025
EIF3H	-0.10316	1.40384		MYPN	-0.83811	11.1797		CCNG1	0.283812	6.79894
NRARP	0.481709	1.40383		OSGIN1	-0.84245	5.16252		DLG3	0.283783	4.99183
ZNF585A	0.246401	1.40297		FAXC	-0.84438	2.57178		PTPRM	0.28357	7.55109
RABEPK	-0.17708	1.40276		PPARG	-0.84477	2.91921		RRAGC	0.283486	6.85408
PSMD2	-0.06439	1.40243		GIPC3	-0.84595	1.94413		MSI2	0.282685	4.86481
LINC01929	0.636308	1.40184		MAMSTR	-0.85578	4.17107		PHF11	0.282651	17.3088
PDE4DIPP2	0.190135	1.40148		RPS2P55	-0.88959	1.84514		SYNPO	0.282368	3.85673
ID4	0.133718	1.40121		KIAA1958	-0.89136	5.25026		RBCK1	0.282346	13.6813
P2RY2	-0.67003	1.40002		NIPAL4	-0.89717	4.19921		A4GALT	0.28212	1.91589
ZMYND19	-0.13565	1.39958		KRT80	-0.91252	7.94574		CYBA	0.281219	2.15858
DLGAP4	-0.07988	1.39957		SYT15	-0.9129	2.52895		NEDD1	0.280823	3.36837
ZEB1-AS1	-0.30598	1.39904		CCDC85A	-0.91746	15.3156		CEMIP	0.280602	11.7973
ZNF793	0.227869	1.39882		ATP1A1-AS1	-0.92111	1.9834		NCSTN	0.280336	12.2116
JMJD6	-0.12439	1.39876		HTR1B	-0.92613	5.72444		ERO1B	0.2803	3.0586
PSMD13	-0.06584	1.39782		SOX6	-0.93089	2.82493		MMP12	0.279303	7.0825
ABCC2	-1.28802	1.3977		TNFRSF11B	-0.93887	44.5629		BCLAF3	0.278694	3.3922
POMK	-0.14396	1.39752		DPF3	-0.94383	9.36914		NBL1	0.278366	6.35344
NEXN-AS1	-0.72857	1.39723		PLEKHA6	-0.94864	2.05712		IVNS1ABP	0.27805	33.5261
RPL24	-0.07149	1.39675		ID2-AS1	-0.95326	2.77055		IFT43	0.277922	7.77628
ZNF382	0.216124	1.39674		ODC1	-0.96776	25.9785		TBC1D8B	0.277562	2.67875
ZNF747	-0.16889	1.39666		IQCH	-0.97865	2.04365		CSRNP1	0.277436	13.2741
ZNF77	-0.38706	1.39621		DDIT4L	-0.986	4.83118		KLHL29	0.277426	6.68602
DDAH2	-0.15475	1.39608		GPR63	-0.98758	2.63003		WNT5A	0.276776	27.1425
MYH9	-0.06585	1.39606		EPHA3	-0.98837	2.23161		GBA	0.276472	6.3941
GAL	0.199776	1.3957		CDH3	-0.99237	2.05141		CLDN23	0.2763	5.12902
TCIRG1	0.177356	1.39522		GASK1A	-0.9957	1.96763		GPR180	0.276154	141.981
ZNF780A	-0.23212	1.39501		TATDN2P3	-1.01066	2.74534		FUT11	0.275199	4.3981
CCDC61	-0.25791	1.39402		FRMPD4	-1.01199	3.34128		NPTN	0.274919	23.7893
B3GNTL1	-0.43504	1.39332		UCP2	-1.0307	11.8572		MFAP2	0.274799	2.71562
REEP2	0.349648	1.39329		HPDL	-1.03679	3.2128		WSB1	0.274705	3.99858
CDC42BPA	0.057585	1.3929		ANKRD35	-1.0432	2.41196		CRISPLD2	0.27465	2.48351
PKD1P1	0.176755	1.39275		KRT5	-1.05445	2.41447		AGA	0.274465	18.4569
WDR3	-0.19704	1.39227		SFN	-1.05485	4.19469		AFAP1	0.274293	1.85159
ZNF839	-0.21962	1.39102		LRRC56	-1.08112	1.97329		CAB39L	0.274078	2.26793
NORAD	0.084113	1.39098		N4BP3	-1.08662	6.74652		ODF2L	0.274073	9.23693
ARL6IP1	0.147322	1.39085		KANTR	-1.09491	1.76455		CABYR	0.273908	6.58655
SLCO4A1	-0.4243	1.39052		AMH	-1.09647	3.85425		SECISBP2L	0.273827	2.11452
DNAJC30	-0.26469	1.38998		SAPCD1	-1.09647	3.85425		PRDM8	0.273785	11.6854
APOBEC3C	0.060452	1.38991		ITGB4	-1.09993	2.57931		CDH6	0.273544	18.3366
LINC00467	-0.44773	1.38948		RHEBP1	-1.11911	2.08085		SMARCA5	0.27352	2.00908
CALB2	0.439647	1.38936		UQCRFS1P1	-1.12113	1.83109		IQSEC1	0.273441	9.47389
NECTIN3	-0.06731	1.38925		CCDC24	-1.13053	2.88239		CAMK1	0.273084	5.82243
ZNF22-AS1	0.43404	1.38776		FRMD3	-1.14801	10.2669		CD164	0.272975	12.6608
AKAP1	-0.14073	1.38655		CARD10	-1.15679	4.44532		PDP1	0.272915	4.84171
CDK2AP2	-0.11268	1.38618		SLC38A4	-1.175	7.27252		ZNF707	0.272524	3.92829
LINC01410	-0.7284	1.38614		VPS9D1-AS1	-1.17757	7.29649		SPAG9	0.272245	2.58931
TMCO1	0.182635	1.38602		C16orf74	-1.23531	3.66294		ANXA4	0.272238	5.09884
SPHK2	-0.2008	1.38518		KRT6A	-1.27121	1.91727		FSTL1	0.272157	17.5039
FAM222A	-0.48775	1.38479		MRPL20-DT	-1.28606	1.85629		MOCOS	0.272139	5.90282
EMP3	0.067376	1.38462		FAM160A1	-1.29783	2.17568		PTGFR	0.271929	5.05319
PRR13	-0.08732	1.3844		PER3	-1.30432	39.9754		ZNF211	0.271609	2.7157
NR2C2AP	-0.26212	1.3842		PWP2	-1.3064	8.65597		ARNTL	0.271577	5.3892
WNT3	-0.31715	1.38399		ALX4	-1.3557	2.36651		GLB1	0.271499	14.3121
AASDHPPT	-0.11459	1.3838		NOG	-1.39207	4.78035		ZNF45	0.271436	3.08474
POLE4	-0.1857	1.38302		FOXE1	-1.39592	2.97083		TENM4	0.271354	6.78786
KAT6B	-0.11598	1.38227		TSPAN18	-1.40199	3.95632		CLDN12	0.27104	4.51335
GGA3	-0.10696	1.3818		MEF2B	-1.443	2.09983		ARID4B	0.270834	3.89995
AIG1	0.209262	1.38129		ATP6V0E2-AS1	-1.44952	2.22214		KRT7	0.270548	7.62446
SLFNL1-AS1	-0.4061	1.38095		SLC7A14	-1.49294	7.1497		SLC6A17	0.270368	7.80342
RNASEK-C17orf49	0.523187	1.38037		TACR1	-1.57749	2.28058		FYTTD1	0.270001	2.65821
C16orf87	0.142627	1.38012		ST6GAL2	-1.58991	18.0832		EPHX1	0.269982	2.7025
VDAC2	0.082175	1.37849		HAND2-AS1	-1.63221	2.3193		RNF112	0.269606	27.8015
MRPL42	0.113497	1.37825		DUSP2	-1.64138	8.01902		TNIP1	0.269576	4.61098
BBS9	0.150186	1.3777		PCDHGC4	-1.66714	1.97978		ATP6AP2	0.269346	3.16994
PPM1J	0.75763	1.3768		CERS4	-1.75916	2.1235		MTMR11	0.269305	7.02211
ASB8	-0.12314	1.37583		TOX	-1.99222	6.2712		LMBRD1	0.269269	6.0452
GABARAP	0.093344	1.37579						PLAU	0.269205	10.2116
THOC2	0.101686	1.37526						KLF5	0.269168	2.92111
ABHD18	0.193069	1.37516						NTN4	0.269014	4.36548
GPR1	-0.42559	1.37424						ATAD1	0.268864	1.78863
NPHP3-ACAD11	0.520923	1.37396						CST3	0.268666	12.004
ULK3	-0.15873	1.37366						LAMA2	0.268499	7.31767
AAMP	-0.05832	1.3732						PRRG1	0.268468	79.1213
TP53BP2	-0.12502	1.37288						RPL17-C18orf32	0.268103	7.53128
AGRN	0.169757	1.37288						ZNF615	0.267923	7.44564
KDM5A	0.061431	1.37224						ZDHHC9	0.267848	6.41803
C2CD2L	-0.16019	1.37197						FNBP1L	0.267641	14.2957
GLYCTK	-0.5216	1.3713						MYOF	0.267506	3.49054
HHIPL1	0.189959	1.37115						MAN2B1	0.267501	4.5804
SRF	-0.08148	1.37045						AK3	0.267428	3.9922
STRIP1	-0.08257	1.36935						PARP9	0.267374	6.54477
DNAJC25-GNG10	-0.64292	1.36921						ZNF622	0.267241	12.2745
RNF144B	-0.32701	1.36919						ANKRA2	0.267205	4.42039
CBFA2T2	-0.16383	1.36865						NNMT	0.266775	18.4289
EIF4BP6	-0.93648	1.36842						IFITM2	0.266645	9.56065
C3orf18	-0.23135	1.3684						PSEN1	0.266614	8.52053
ZNF596	-0.32135	1.36787						CYTH1	0.266376	5.09174
ZNF30	-0.32135	1.36787						RASA2	0.266199	7.80855
RNF180	0.361621	1.36756						PGM2L1	0.266086	36.5673
RAB3D	-0.18114	1.36592						DNAJA1	0.266071	4.20033
ZRANB2	0.063374	1.36558						MBD5	0.266038	6.02794
ASXL1	-0.09564	1.36535						PARP10	0.265661	6.38837
LDB1	-0.10929	1.36455						RCN3	0.265588	6.97914
HNRNPA1P48	-0.55037	1.36366						WDFY1	0.265424	8.68079
TSC1	-0.11977	1.36353						C1RL	0.265277	5.4654
ABCA9	0.962931	1.36319						MARCKSL1	0.264965	12.9826
ALS2	-0.07171	1.36277						ZNF84	0.264622	2.90564
NCOR2	-0.15017	1.36271						ARL8B	0.263746	3.1938
ACOX2	0.333764	1.36248						BTN2A1	0.263489	3.68245
RRP7A	-0.14893	1.36164						AIDA	0.263486	6.08865
ADSS2	0.10113	1.36156						SGCE	0.263305	33.5738
CDK10	-0.14641	1.36078						MOSPD1	0.263304	5.67991
INTS11	-0.1039	1.35924						TRPM4	0.263083	2.39003
CLPTM1L	0.052047	1.35828						LAMA1	0.26285	2.25981
MSTO1	-0.1463	1.35786						PNRC2	0.262699	2.60912
NUMB	0.082756	1.35695						NXN	0.262674	3.07703
NPR2	-0.11697	1.35613						PCYOX1	0.262532	4.06905
ATG13	0.077644	1.35607						DDIT3	0.262495	4.49484
PITPNA-AS1	-0.36013	1.35522						APH1B	0.262345	9.4839
QTRT1	-0.23705	1.35506						UFM1	0.261439	7.10331
CIBAR1	-0.20314	1.35485						ZNF227	0.261363	2.98351
APEH	-0.10428	1.35454						DHCR7	0.261136	2.86515
MICALL2	0.192055	1.35397						MYL12A	0.26112	8.37083
PPP1R37	-0.1267	1.35384						LRP10	0.260922	10.6034
NDUFA5	0.095962	1.35344						PSMA4	0.260606	7.65447
KDM5B	0.079189	1.35231						LAMC2	0.260548	3.95895
RRP15	-0.19307	1.35187						TRAF3IP2	0.260523	19.3853
CAND1	0.085935	1.35183						IKBIP	0.260403	1.94708
HSF1	-0.11533	1.35181						COQ10B	0.260338	12.8944
TRAF6	0.141611	1.35157						PON2	0.260318	16.6317
ZNF182	0.268117	1.35132						IFITM3	0.260307	4.05126
AGAP9	-0.23154	1.35115						KCTD9	0.259977	1.75963
APCDD1L-DT	0.132913	1.35115						GEM	0.259848	2.92037
GRIN2A	-1.09545	1.35085						FBLN1	0.259603	5.93246
PHF12	-0.09544	1.35012						TRIM21	0.259404	4.94077
GNPDA2	0.142324	1.34932						NINJ1	0.259291	4.12635
CARNMT1	-0.16489	1.34928						TENM2	0.25929	9.33874
MARVELD1	0.080391	1.34883						GSTM2	0.259162	2.80635
SYNE3	-0.13326	1.34879						SLC35G2	0.258575	16.9774
KIAA0040	0.332295	1.34611						SC5D	0.258551	2.33204
NPRL2	-0.15751	1.34595						TBC1D16	0.258551	5.33344
FAM83D	-0.12569	1.34539						COL27A1	0.258445	15.5274
SLC2A1	0.133218	1.34516						SLC2A3	0.258376	12.9175
DMPK	0.212453	1.34494						CHMP5	0.258334	4.83079
DCLRE1C	0.140529	1.34428						SLC30A4	0.258245	5.92221
TMEM18	-0.0857	1.34423						SUSD1	0.258231	13.798
TMED10	0.080999	1.344						EIF2AK2	0.258165	1.99096
NUAK2	0.095585	1.34393						ADGRA2	0.257441	10.4406
TRIM16	-0.12044	1.34389						PTPRA	0.25738	18.8225
AXIN2	0.167241	1.34338						TVP23B	0.257283	11.0306
C3orf14	0.21219	1.34318						PTTG1IP	0.256926	2.28974
TTYH3	-0.13047	1.343						ADAM23	0.256805	8.57886
ZNF791	0.189612	1.3425						CCZ1B	0.256739	2.62536
DCAF16	-0.09781	1.34234						COL5A2	0.256482	2.95204
SLC25A38	0.10229	1.34142						SERINC1	0.256045	5.5304
PCDH17	0.554051	1.34115						LACTB2	0.25546	17.9301
KIF5A	-0.44691	1.34113						PAIP2	0.255396	4.04212
CCSER2	0.056054	1.34086						CEP162	0.255172	9.08296
SF3B2	-0.05258	1.34						ZNF107	0.255081	6.53198
CNPPD1	-0.1091	1.33949						MXD1	0.254376	9.71442
LONRF1	-0.25861	1.33933						ECE1	0.254148	2.98121
NUP85	-0.07339	1.33919						ZC3H12C	0.254126	5.45604
STAG1	0.105997	1.33912						NUCB1	0.253568	2.39915
COX7A2L	-0.0993	1.33868						FNDC3A	0.252304	6.51748
RAB4A	-0.23195	1.33856						CLIC4	0.252295	2.33754
TMEM26	0.581765	1.33749						PROCR	0.252052	3.11939
RYK	-0.12731	1.33631						IL32	0.251901	4.47854
TIGD2	-0.14814	1.33617						GREB1L	0.251689	7.69684
RPL38	0.117099	1.33588						HTATIP2	0.251435	5.40433
CIB1	0.100699	1.3353						RABGGTA	0.2514	2.22295
MATR3	-0.09034	1.33452						SMIM13	0.251398	7.43523
PTPN4	-0.15365	1.33446						IRF2BP2	0.25133	3.08116
STBD1	0.264457	1.33441						TOB1	0.251196	2.38256
CCDC69	0.256411	1.33365						C19orf12	0.251165	5.05719
GTF3C3	-0.10954	1.33296						NEU1	0.251151	5.6766
LNP1	-0.57875	1.33233						PGK1	0.250938	2.38498
GNG11	0.124845	1.33217						ARRDC2	0.25084	11.821
SNRPD2	-0.07833	1.33214						OSTC	0.250708	3.66371
TMSB4X	0.085676	1.33203						SALL1	0.250673	2.09477
GOLGA8A	0.276544	1.33184						STARD13	0.250518	2.19957
SAMD15	-0.4999	1.33182						SCML1	0.250367	26.9108
HMMR	0.129967	1.33146						ITPR2	0.250243	9.3823
ZCCHC14	-0.10285	1.33132						STK3	0.250141	2.91462
OARD1	-0.17584	1.33131						SGK3	0.24982	2.4228
ZWILCH	-0.11677	1.33126						CRADD	0.249745	4.22834
DHX16	-0.05926	1.33062						DCBLD1	0.249365	2.24465
TLE1	-0.13078	1.33017						NIPAL3	0.249239	6.93906
NUDCD2	-0.19726	1.33004						CPXM1	0.249123	2.2056
NUP107	-0.13448	1.32999						ZNF189	0.248944	7.72454
ZNF287	-0.37336	1.32998						SMCHD1	0.24839	6.19248
UBA6-AS1	-0.27122	1.32938						ZNF254	0.248082	8.1945
CCDC40	0.396765	1.32914						CALCOCO2	0.247717	3.55532
RAB21	0.110599	1.32849						LTBP3	0.247701	2.61846
USP42	0.146859	1.32783						ARSB	0.247289	7.64598
HSPG2	0.213348	1.32782						NUCB2	0.247287	4.83575
SENP5	0.084689	1.32743						PARP12	0.247276	1.91399
PATL1	0.063188	1.32716						GM2A	0.247256	5.79003
GDAP1	-0.26121	1.32615						ZUP1	0.24716	1.83258
ABCF2-H2BE1	-0.12746	1.32588						FKBP7	0.247051	8.01868
IMPACT	-0.10065	1.3258						DDB2	0.246904	2.58441
VARS2	-0.20927	1.32577						REL	0.246892	8.03917
SPRED1	0.119199	1.32548						DYRK2	0.246878	15.8972
TPI1	0.059002	1.32524						NMRK1	0.246822	9.31406
DYRK3	0.162836	1.32487						RCN1	0.246541	12.9104
DMAP1	-0.08359	1.32436						TRPV2	0.246389	1.78667
SRSF6	-0.10064	1.32432						IFNGR1	0.246377	23.9918
ZNF112	0.204364	1.32357						HEXIM1	0.246374	15.6037
TFAP2C	0.148177	1.32318						P3H1	0.246267	23.4625
KIF3A	-0.27779	1.32277						LSS	0.246074	4.73243
GOLGB1	0.095712	1.32238						MEF2C	0.245845	3.9375
USP6NL	0.100593	1.32188						SERF2	0.245725	7.50891
ZNF589	-0.23768	1.32126						EMP1	0.245692	5.03721
GEMIN7	-0.16855	1.32098						CLMP	0.244559	9.84305
MAGI3	-0.12636	1.32008						CLEC11A	0.244504	4.43003
MCEE	0.220333	1.31944						TMEM87A	0.244408	5.1835
PLCH1	0.454847	1.31928						GOLM1	0.244393	12.4984
CCDC71L	0.061588	1.31893						LRCH1	0.243829	15.7039
SEC61A2	-0.16946	1.31865						SRGAP2C	0.243594	3.83105
PRR5	0.271237	1.31854						CSRNP2	0.243282	2.44216
NEXN	0.148301	1.31738						NDC80	0.242797	14.6414
SNRNP40	-0.14708	1.31734						HIPK3	0.242616	5.52975
LYPLA1	-0.06706	1.31685						PRDM1	0.242506	12.2152
FAM162B	-0.58538	1.31616						SARAF	0.241932	4.08349
PCDHB5	0.635887	1.31605						CDC25C	0.241677	8.93298
TACSTD2	0.461606	1.31538						ACTC1	0.241575	12.2795
KRT87P	-0.42479	1.31533						IL1B	0.241434	11.9015
STOML1	0.174533	1.31525						SH3PXD2A	0.24134	14.5873
ZEB1	0.092017	1.31468						TRIM26	0.241275	12.7144
MEX3C	0.117364	1.31465						CD99L2	0.241221	2.38335
CDC42SE1	0.042833	1.3142						CD2AP	0.241016	5.92812
FAM234A	0.10456	1.31402						ABCA1	0.241016	9.5146
SYMPK	-0.04716	1.31375						SH3GLB1	0.24097	2.81282
TM9SF4	0.082339	1.31352						GSTK1	0.240598	5.78407
ZNF395	-0.10872	1.31276						MSRB1	0.240352	3.24561
INPP5B	-0.16583	1.31269						TMED5	0.240308	21.1585
CDV3	-0.08415	1.31245						ADPRS	0.240178	2.00512
LINC00339	-0.26904	1.31239						CCDC174	0.240141	12.334
ADTRP	-0.87729	1.31221						HEY1	0.239936	10.1725
BRIP1	0.103327	1.31205						MICB	0.239669	7.33713
FAHD1	-0.12556	1.31147						WLS	0.238796	7.30176
VPS13D	-0.1023	1.31107						SLC19A2	0.238684	5.35526
TAF1D	-0.05409	1.31096						THY1	0.238441	17.012
OVGP1	0.530873	1.31022						GALNT2	0.238408	4.90223
FAM184B	-0.75386	1.30982						HIF1A	0.238356	19.5744
THAP9-AS1	0.153775	1.30887						MSMO1	0.238316	23.5245
SMG8	0.113807	1.30812						GLRX	0.238264	6.82346
IER3IP1	0.120583	1.30792						UCHL1	0.238118	3.03163
SPRYD7	-0.15737	1.30764						GPX7	0.238081	2.70029
ABCD3	-0.1544	1.30697						ALCAM	0.237975	3.09072
DLG2	0.962846	1.30667						SETX	0.23749	13.1298
SHPRH	-0.12652	1.30662						UBE2E2	0.237433	4.41863
AMBRA1	0.092772	1.30658						PPP2R3C	0.237197	6.2832
HIBADH	-0.10503	1.30608						DNAJB4	0.237157	13.9765
MFF	-0.08958	1.30581						GSKIP	0.23702	25.5801
SZRD1	-0.05037	1.30577						TBC1D9	0.236864	5.95773
CATSPER2	-0.98823	1.30558						CYP4V2	0.236699	9.80433
PTOV1	0.058631	1.30548						PFKL	0.236312	2.92855
PEX13	0.1038	1.30528						NOMO2	0.236024	25.6686
MCAM	-0.19555	1.30484						FN1	0.236	9.62392
FIS1	0.079766	1.30452						GTPBP1	0.235999	11.4898
PPP1R3E	-0.24267	1.30432						SAMD8	0.235915	2.7493
ZNF702P	0.256284	1.30265						GPR137B	0.235828	1.9849
COPS3	-0.12367	1.30251						CD63	0.235582	7.40695
FASTK	-0.14922	1.30227						UGGT2	0.235555	13.6507
SPATS2	-0.0875	1.30166						CAMK2D	0.235193	21.4753
LIPC	1.10046	1.30146						CFAP36	0.23483	2.22491
PPP3CB-AS1	-0.23154	1.30124						PDE4D	0.234653	5.19928
PSMB8-AS1	0.195935	1.3011						TMX1	0.234426	1.85854
OGFOD3	0.137602	1.29901						GLIPR2	0.234398	12.0594
DIPK1A	0.126326	1.299						DEGS1	0.234376	9.67873
ARPC5	0.052432	1.29817						EOLA1	0.234055	2.06871
PPP4R2	0.122461	1.29808						SELENOS	0.234053	2.90408
SBNO1	-0.10744	1.29807						HSD17B11	0.234014	2.0307
MRPS24	-0.09595	1.29778						BCL6	0.233834	2.01184
FHOD3	-0.05458	1.29751						LSM8	0.23374	63.6489
NIT2	-0.13094	1.29726						CDK1	0.23343	2.00375
BFSP1	-0.31405	1.29719						LYST	0.233195	3.61321
ZNF691	0.249917	1.29661						CDKN2D	0.233186	26.4289
RANBP3	-0.1111	1.29647						FAM118B	0.233156	2.41849
SYNJ1	-0.09419	1.29616						LAMP1	0.233124	9.33188
SPP1	0.268447	1.29592						ERAP2	0.233058	3.06612
MAP3K5	-0.14515	1.29577						SLC15A4	0.233048	22.974
GVQW3	-0.81935	1.29573						MPZL1	0.232959	4.34545
ST7L	0.10759	1.2953						CSRP2	0.232907	23.5847
HOXA11	-0.11339	1.29503						PRPS1	0.23276	2.27208
NAB2	0.076389	1.29456						TMEM106A	0.232723	3.71297
NKX3-1	-0.2551	1.29399						DDR2	0.23235	2.97596
FEM1B	0.048466	1.29388						SLC16A1	0.232248	4.94624
AARSD1	-0.09057	1.29345						FYN	0.231988	3.38697
NEURL2	-0.5888	1.29342						NUDCD1	0.231662	10.3033
CEP126	-0.27031	1.29233						RSRC1	0.231428	10.8148
ARHGAP12	0.088612	1.29143						ZNF470	0.231353	4.92504
ATP5IF1	0.131737	1.29114						CIR1	0.231351	7.30704
TTBK2	-0.12438	1.29102						SLFN12	0.230752	1.81669
ARHGAP5-AS1	-0.66897	1.29088						TMEM268	0.230417	9.32517
IP6K1	-0.08536	1.29028						LRRFIP2	0.230377	4.22553
ZNF181	0.198055	1.28991						ZBTB33	0.230318	4.23631
NCKIPSD	-0.15111	1.28974						DDR1	0.230278	6.01495
TFDP1	-0.07732	1.2893						TRIM23	0.230262	3.16218
TAF7	0.176239	1.28926						SLC37A3	0.230067	26.0333
XRCC5	-0.07963	1.28904						UHRF1BP1	0.229913	6.93055
ATG14	0.097379	1.28871						IRAG1	0.229763	2.29661
FAM50B	-0.27917	1.28856						DIXDC1	0.229278	5.59551
OTUD6B	-0.1447	1.28834						FURIN	0.229266	6.28458
NBPF9	-0.08082	1.28638						TMED3	0.228682	2.49805
IK	-0.06321	1.28619						DNAJB9	0.228608	2.84583
AGAP5	-0.29223	1.28608						HECA	0.228339	5.14093
ALPK1	0.171481	1.28587						NAGK	0.227844	3.63717
WASL-DT	0.892016	1.28467						SCLT1	0.227636	4.76407
SLC25A19	-0.42426	1.28462						DNASE1L1	0.227574	4.5364
FABP3	1.02198	1.28446						ARL6IP5	0.227549	3.78211
NIPAL2	0.119047	1.28442						STAT6	0.227529	2.78273
RWDD2B	0.109745	1.28436						VRK2	0.227384	5.05335
C14orf93	-0.2154	1.28333						CTNNBL1	0.227113	2.47132
ZNF461	0.228734	1.28257						RNF19A	0.227093	4.05441
C1orf109	-0.11164	1.28243						CYBC1	0.226997	2.38071
RNF208	-0.64325	1.2819						SELENOW	0.226951	11.2984
NDUFAF8	-0.2168	1.2817						ZNF641	0.226929	84.1537
PACSIN2	-0.09204	1.28145						GHDC	0.22671	2.53638
SWT1	0.502799	1.28086						HDHD2	0.226707	5.56542
CEBPB	0.128638	1.28085						LHPP	0.226462	4.91154
UBL5	0.097053	1.28078						USP15	0.226174	9.7467
HSP90B1	0.091107	1.28069						COL1A2	0.225942	6.07102
ZNF713	0.395997	1.28021						RAB8B	0.225933	6.90459
MED24	-0.12432	1.27921						VOPP1	0.225873	3.72579
ZNF521	0.19978	1.2788						AKR1B1	0.225531	1.87166
SLC16A1-AS1	-0.24793	1.27808						MDK	0.225522	8.0953
B3GAT3	0.198496	1.27758						MAGT1	0.225453	8.91562
TNFSF18	0.312213	1.27714						CYTH3	0.225428	2.25962
TTLL1	0.245427	1.27582						TBX18	0.225342	6.89849
GMDS	-0.17386	1.27574						MFSD11	0.225338	10.4469
ICE2	-0.16802	1.27509						GABBR2	0.225249	2.79161
DRG2	-0.11519	1.27504						ROBO1	0.224978	4.11196
TMEM200B	-0.18162	1.27494						RBM41	0.224922	3.32067
HCN3	-0.25584	1.27494						ITGB3	0.224883	8.8384
PRMT9	-0.26434	1.2749						GANC	0.224614	11.0552
TPGS1	-0.31247	1.27454						CDC42EP5	0.224237	3.17971
MBD1	-0.10677	1.2741						TRIM8	0.224219	18.9146
PRKAR2B	-0.19455	1.27382						HFE	0.224037	10.3237
PPA2	0.133692	1.2738						KDM4B	0.224006	3.71021
ABHD15	0.169214	1.2734						CYLD	0.223714	6.01898
GPATCH8	-0.07055	1.27313							0.223702	27.9381
TLCD3A	-0.15344	1.27293						TMEM242	0.223641	2.50515
LINC02210	-0.69185	1.27289						FUT8	0.223363	3.43106
C6orf141	0.64211	1.27287						SELENOM	0.222788	3.30768
SWI5	-0.15416	1.27264						UGP2	0.222788	2.14235
CAPN10-DT	-1.20082	1.27154						WASHC4	0.222465	2.88734
SEC23B	-0.0783	1.27145						ECM1	0.222416	21.7496
CD109	0.079492	1.27117						SCAPER	0.222398	3.94505
BIRC2	0.087182	1.27093						KDM6A	0.22235	5.20791
NFS1	0.10553	1.27019						GRIK2	0.222327	4.24584
PCNX3	-0.11955	1.27019						BMP2	0.222269	5.66162
SH3BGRL3	-0.08649	1.27009						BID	0.222232	15.7452
MBD6	-0.16193	1.27008						MYO1E	0.222224	3.52641
RSPH3	0.27879	1.26948						SLC2A10	0.222021	4.77666
AGAP12P	-0.33008	1.26918						SNX3	0.221786	2.26856
RALGAPA2	-0.17129	1.26903						SMPD1	0.2211	44.3204
ALG10	-0.2475	1.2689						PNPLA8	0.22108	11.3636
MAST2	0.092952	1.26881						CD59	0.221048	1.99684
TMEM99	-0.34283	1.26839						PANK2	0.220922	2.74827
APOLD1	0.274313	1.26835						FAM111A	0.220299	4.78609
GTF2IRD2B	0.165096	1.26812						GSDMD	0.220273	2.48502
DPYSL4	0.454221	1.26713						SPOCK1	0.220187	2.25584
FARSA	-0.1405	1.26686						DTX3L	0.219909	2.9608
MCCC2	-0.08908	1.26684						HCN2	0.219708	1.7592
SPATA6	-0.36538	1.26681						MLLT3	0.219593	9.07095
ACOT1	0.316491	1.26675						BAG1	0.219547	9.61396
NEU3	-0.30631	1.26669						MOV10	0.219141	2.78435
EXOSC8	-0.13246	1.26642						RHBDF2	0.219044	12.7018
SEM1	0.071082	1.26586						ZFYVE16	0.21903	6.33268
USP37	-0.21684	1.26569						BAMBI	0.218722	10.9051
SYPL1	0.076068	1.26558						RAB6A	0.218668	1.76636
CNPY4	0.094451	1.26538						PDZRN3	0.218659	4.10187
PTPRK	-0.05398	1.2649						RNF213	0.218635	7.18504
POM121L7P	0.549613	1.26483						TANK	0.218234	3.98683
SMIM43	-0.72429	1.26467						CCN2	0.217876	3.14156
FBXW7	0.117726	1.26445						XAF1	0.217875	5.75895
APOOL	-0.14732	1.26443						TRAPPC13	0.217414	2.12016
CNOT8	0.108362	1.26408						DERL1	0.216813	5.38681
PAK3	0.47544	1.26401						RIN2	0.216592	9.53694
PHPT1	0.095973	1.263						FBXO34	0.216572	4.77351
NECAP2	0.078605	1.26281						SCO2	0.216062	3.12823
SYT5	0.679921	1.26268						SPATS2L	0.216042	21.4113
GMPS	-0.14993	1.26228						OXR1	0.215555	2.86017
SAC3D1	-0.13707	1.26228						VKORC1	0.215334	2.01753
TTC12	-0.19776	1.26121						RAB23	0.215328	4.50687
RNF215	0.143452	1.261						RNF146	0.215094	5.6402
PPAN-P2RY11	-0.7604	1.26085						MRC2	0.215007	4.60902
IKZF5	-0.11569	1.26074						GUCD1	0.21488	4.0015
FTH1	0.055683	1.26022						BOLA2B	0.214829	3.73518
NANS	-0.09673	1.26						LZTFL1	0.214695	7.00822
PPP2R5D	-0.0973	1.25963						PPARD	0.214602	3.09946
EIF2B2	-0.14944	1.25953						NAB1	0.214452	2.95696
COQ2	-0.23021	1.25927						TPT1	0.214422	3.00423
RPP14	-0.26996	1.25909						RAMAC	0.214264	7.93802
AGGF1	0.098315	1.25906						EFNB2	0.214199	11.6254
TIFA	0.147662	1.25882						SDC4	0.214124	2.02667
ASAH2	0.247986	1.25879						SNX6	0.214087	9.48481
FBXL18	-0.18623	1.25778						CYB561	0.214003	23.3379
ZNF75A	0.105491	1.25765						POC1B	0.21393	2.26928
PHIP	-0.12653	1.25763						SH3KBP1	0.213844	2.00155
SOBP	-0.16409	1.25738						MIR4435-2HG	0.213836	2.23108
ZMYM1	-0.15675	1.25687						NIPSNAP3A	0.213595	5.80571
ASPM	0.139524	1.25653						RBMS2	0.213052	3.41918
UCHL3	-0.18474	1.25613						SLC39A14	0.212789	2.08195
MFHAS1	-0.12222	1.25502						RAB12	0.212742	2.19055
FAM219A	-0.14245	1.25494						LINC02381	0.212423	3.9637
CDCA4	-0.09229	1.25478						PRKD2	0.212339	6.59275
C1orf226	-0.47632	1.25457						SUFU	0.212293	2.80569
P2RX7	0.379092	1.25433						CCNYL1	0.212004	3.41606
KIFAP3	0.133349	1.25387						RETSAT	0.211969	3.7735
LINC01415	-0.36452	1.25387						DAPK2	0.211841	6.43936
C3AR1	0.573458	1.2535						SYNPO2	0.211739	1.94319
ORAI2	-0.12682	1.25334						NCOA2	0.211567	5.48482
WDR61	0.090821	1.25289						SSC5D	0.211519	9.28689
SNX8	-0.13354	1.25276						BTG1	0.211488	3.97599
GPC4	0.59462	1.25245						ARID4A	0.211204	11.193
R3HCC1	-0.11088	1.25244						ERGIC1	0.211041	1.95109
POSTN	-0.10083	1.25219						ADA	0.210473	5.20555
GTF2E1	0.150097	1.25184						ANKIB1	0.210062	2.47787
STX4	0.09655	1.25141						TINF2	0.209907	3.28798
THAP11	-0.16922	1.25116						ZMAT3	0.209902	3.46174
ZNF83	0.148402	1.25107						ARHGEF7	0.209851	10.4016
CSF1R	-0.36357	1.25065						TAX1BP1	0.209762	1.99876
PCYT1A	-0.08517	1.25044						PI4K2A	0.209588	8.27036
AGPAT1	-0.10309	1.25043						GRIN2D	0.209578	11.5191
CSF3	0.389375	1.25004						KDSR	0.209422	6.95582
SDCCAG8	0.131538	1.24991						HDX	0.209117	3.97843
ADGRE5	-0.0975	1.24986						CALR	0.209077	2.04858
ARHGEF11	0.079275	1.2493						ZDBF2	0.209018	5.31821
SLC25A23	0.100061	1.24872						JUNB	0.208986	6.3997
ADGRL1	-0.19758	1.24862						LNPK	0.208972	2.78323
KPTN	-0.22009	1.24716						UBE2Q1	0.208643	5.53087
SLC16A2	0.09441	1.24706						NAMPT	0.208573	5.24209
MTMR3	-0.1133	1.24648						RDH14	0.208534	11.1745
SMC5	-0.11642	1.24626						NRBP1	0.208526	2.77656
KBTBD4	-0.13684	1.2462						MAN1B1	0.208253	41.9455
CXCL2	0.353267	1.24605						LGALS3	0.20821	2.86928
LDAH	-0.16301	1.24572						ADAM17	0.208133	3.80482
TMEM14A	-0.22605	1.24493						TXNDC15	0.208132	1.76528
KYAT3	0.193733	1.24399						ASPH	0.207741	2.68743
EZH1	-0.13298	1.2426						CADPS2	0.207267	16.6024
PRR19	-0.63497	1.24208						SLFN5	0.207109	3.76903
INTS4	-0.09888	1.24153						UBALD2	0.206946	2.7435
PIP5K1C	-0.11433	1.24111						ATF7IP	0.206786	16.5272
CSTB	0.103387	1.24064						ODR4	0.206676	3.21805
KHDRBS3	-0.23254	1.24041						GCNT4	0.206642	6.40923
ZNF583	0.23334	1.24041						NDRG1	0.205884	1.89098
SMPDL3A	0.211813	1.23968						TERF2IP	0.205818	2.21091
NCBP1	-0.06313	1.23948						SRP19	0.205487	2.70897
HSD17B14	0.469855	1.23723						BCL2L13	0.20547	2.66482
ALDH1A1	-0.16531	1.23699						PPP1R2	0.205362	5.65911
CDYL2	0.11869	1.23652						PAPSS1	0.205268	5.3821
NDUFA9	-0.1931	1.23652						PARP11	0.205177	1.85452
RSC1A1	-0.24672	1.23619						TBCEL	0.20492	2.96852
ATP2A1-AS1	-0.7593	1.23588						SLU7	0.204755	1.99226
BCS1L	-0.16367	1.2348						CCDC91	0.204726	9.51163
EIPR1	-0.12574	1.23421						RECQL	0.204713	2.30024
TDG	0.101983	1.23396						BGN	0.204685	5.04036
ZNF572	-0.85744	1.23361						PRICKLE1	0.204229	16.219
ZNF550	0.207362	1.23339						RILPL2	0.204199	2.42391
POLR2B	-0.09471	1.23324						DUSP1	0.204066	4.02137
ACCS	0.284742	1.23277						STAT3	0.203961	13.1838
ZRANB1	0.082589	1.23267						SLC25A25	0.203768	11.308
MAN1B1-DT	-0.33797	1.23215						SOCS2	0.203706	2.30176
KRT8P12	-0.33797	1.23215						SPRED2	0.203627	3.05042
ZNF571	-0.45248	1.23204						RNASEL	0.20343	2.75392
ZNF92	0.294488	1.23171						FUCA2	0.203117	5.08702
NEK8	-0.26687	1.23162						NID1	0.202997	5.18949
SHB	-0.05443	1.23156						ALDH1L2	0.202954	3.50169
CRLS1	-0.12676	1.23144						PSMA2	0.202891	6.01847
SLC4A3	-0.27903	1.23043						KDM3A	0.202758	5.54326
CHRD	0.359341	1.22954						ARHGEF40	0.202696	2.76743
TTLL7	-0.19897	1.22896						SOAT1	0.202645	8.79276
FIBIN	-0.19447	1.2285						C3orf38	0.202588	2.45759
RBX1	-0.147	1.22805						GLT8D1	0.202415	9.94402
PHYHD1	-0.26987	1.22778						ITM2C	0.202407	3.16705
FAM120B	0.08374	1.22752						PHC2	0.20239	6.29486
EXOC3-AS1	-0.86264	1.22657						MIER3	0.202352	4.70998
ZNF652	-0.20928	1.22653						FLT1	0.20219	3.24245
PTPN18	-0.07949	1.2257						FRMD8	0.20208	2.37555
NBPF1	-0.10072	1.2253						PHTF2	0.202056	2.37986
SNX16	0.156416	1.22487						CYB5R3	0.201915	5.41015
RBMX2	-0.13609	1.22476						FBXL7	0.201775	3.47673
SOCS2-AS1	0.241002	1.22476						SLC9A3R2	0.201569	4.68685
TP53BP1	-0.09935	1.22397						ETV5	0.201493	7.7674
VPS26A	0.097563	1.22355						PODNL1	0.201491	3.05209
ZNF133	0.138776	1.22344						MXD4	0.201406	7.99892
C11orf95	0.135034	1.223						MAFF	0.201392	6.26953
MYOZ1	0.511264	1.22298						DAAM2	0.201349	3.84619
ZMYM5	0.210264	1.22194						NFKB2	0.200956	4.54428
PIF1	0.176744	1.22156						RIOK3	0.200843	2.33835
STING1	0.065327	1.2211						SRP14	0.200639	16.0983
ANKRD13B	-0.19504	1.22088						GPX8	0.200581	2.83245
TAF1	-0.10755	1.22052						TM9SF2	0.200132	1.77805
NAA40	-0.13387	1.22029						AZI2	0.200062	13.7515
TTC9C	0.099016	1.22002						P3H3	0.199968	5.4513
STXBP5-AS1	-0.25009	1.21955						PML	0.199819	2.00865
DLX1	-0.23209	1.21948						NOMO1	0.199535	13.2595
TMTC4	-0.17898	1.21932						PRXL2C	0.199497	6.37857
ZMYM3	-0.06942	1.21912						PRKX	0.199491	2.14856
POLK	0.074096	1.21856						LOXL2	0.19882	3.80877
INPP5A	-0.12076	1.21818						VLDLR	0.198811	3.1722
ELAPOR1	0.289212	1.21798						KCTD11	0.198779	2.40789
HS1BP3	0.180284	1.21781						CTIF	0.198535	4.7418
PNO1	-0.15234	1.21678						FKBP10	0.198531	4.35985
SNORD17	-0.83199	1.21661						C1QTNF6	0.198524	5.29435
LINC00997	-0.41348	1.21659						MOB3C	0.198524	3.00143
PIK3CB	-0.20414	1.21641						BLOC1S2	0.198452	2.3512
ZNF491	-0.54671	1.21557						ACKR4	0.198304	5.6767
PIGM	-0.12347	1.21544						UBXN2A	0.198291	1.76609
SMCO4	0.376894	1.21544						RAB2B	0.198261	2.06461
HMGXB4	-0.10685	1.21526						LRP11	0.198235	3.54018
TRAPPC2	-0.26082	1.21515						PHLDA3	0.198059	3.01246
CCDC102B	0.194296	1.21495						UQCRB	0.197843	9.71012
CADPS	0.384971	1.21471						BSG	0.197658	3.46617
LURAP1	0.374915	1.21462						PCDHGA10	0.197482	7.4935
ATAD5	-0.19262	1.2142						LPIN2	0.19739	3.61042
MRNIP	-0.29319	1.2141						RAB5A	0.197062	10.9134
PRKAG2	-0.20699	1.21404						BECN1	0.197049	5.37313
PTK2	0.091539	1.21369						ERAP1	0.196996	4.50561
WWC3	0.081529	1.21368						AIFM2	0.196685	8.14259
NDUFAF3	-0.13269	1.21347						PGRMC1	0.196671	2.10674
SESN3	0.549213	1.21322						PTN	0.196636	1.86604
PYCR1	-0.09571	1.21252						GFPT2	0.196439	3.84451
TSFM	-0.14916	1.21205						NRG1	0.196038	3.93047
C4B	0.954256	1.21202						ATOX1	0.19597	4.20758
BOLA2-SMG1P6	0.213697	1.21195						ATG12	0.195915	15.3019
NFE2	0.869067	1.2119						NUDT9	0.195815	2.61662
ZNF429	0.278535	1.21164						PLAC9	0.195503	7.41606
ADPRHL1	-0.5811	1.21126						GAB2	0.195278	1.89545
RCOR2	-0.56285	1.21112						ATP6V0B	0.19508	3.3138
EPB41L3	-0.12752	1.21067						SELENOF	0.195055	3.49778
RPS6KA5	0.364152	1.20994						SERINC3	0.194951	2.24005
UQCC1	0.089542	1.2099						TMEM132A	0.194908	3.33774
CA13	0.315798	1.20988						UBE2H	0.194782	2.1511
SEPTIN9	-0.06145	1.20918						EAPP	0.194568	4.46105
YBX1P1	0.139667	1.20838						HSPB6	0.194534	3.00305
IDE	-0.11341	1.20803						DUSP16	0.194527	1.81362
PINLYP	0.402749	1.20794						ZNF385A	0.19437	2.49738
KANK1	-0.05982	1.20718						SNX9	0.194332	1.92463
TCEAL4	0.158165	1.20693						SEC11A	0.19431	8.55825
APOBEC3D	0.17841	1.20604						OSBPL2	0.194287	2.67419
RMC1	0.134527	1.20571						TOP2A	0.194235	1.86201
C13orf46	-0.46485	1.20528						PLEKHF1	0.19421	6.53225
IGIP	0.278565	1.20519						CD302	0.194031	1.87116
NUP35	-0.12093	1.20516						NOTUM	0.194031	7.65668
CCDC180	0.715319	1.20437						MAP2K1	0.193876	15.2986
WIPF1	0.089613	1.20436						CKS2	0.193807	5.12811
IL27RA	-0.2001	1.20396						ATP7A	0.193682	2.20649
DLGAP5	0.146367	1.20374						LDHA	0.193534	3.15759
AHSA1	-0.03992	1.20334						DENND2A	0.193529	1.94716
GLCCI1	0.337689	1.20318						SIAH2	0.193368	3.51878
RPA3	-0.20754	1.20315						MAPKAPK2	0.193254	2.23998
RAD54L2	-0.14592	1.20284						PLAUR	0.193129	4.14636
KIF5B	0.041999	1.20278						DHRS7B	0.192921	6.08847
CACTIN	-0.10479	1.20236						BRMS1L	0.19288	2.48016
TTK	0.190938	1.20186						ANKRD49	0.192756	2.28386
RABL2B	-0.13128	1.20096						ARFGAP3	0.192612	2.80965
GZF1	-0.14578	1.20068						DPP7	0.192515	3.97303
RAPGEF6	-0.30264	1.20029						MKRN1	0.192385	2.50161
PRPF38B	-0.05016	1.19928						B4GALT3	0.19164	2.22825
RPS23	-0.10008	1.199						ARHGEF9	0.191577	3.58615
SAP25	-0.66138	1.19886						HMGCR	0.191391	6.41426
DPT	0.32925	1.19808						LZTS2	0.191382	9.25829
CKAP2L	0.072906	1.19709						MIR22HG	0.191275	3.80405
PAQR7	-0.15736	1.19693						MFAP3	0.19122	1.87766
LRP1B	0.428797	1.19665						COX7B	0.191198	8.95248
ZSCAN20	-0.18723	1.19639						LRPAP1	0.191171	2.94273
TAMM41	-0.19195	1.19632						TWIST2	0.190882	3.35462
PLXND1	0.095177	1.19631						LAMC1	0.190585	7.05792
ARPC3	0.087326	1.19521						EXT2	0.19051	9.34459
PUS7	0.08666	1.19469						ARSD	0.190243	2.2268
CCNQ	-0.2025	1.19454						EHD4	0.190156	2.72166
PGM5	-1.01806	1.19338						MPPE1	0.190079	6.55027
LINC00519	0.635193	1.19316						ISCU	0.18988	3.3052
TMEM176B	0.729606	1.19264						PTP4A1	0.189858	6.19571
METTL5	-0.18766	1.19234						RASSF8	0.189707	3.55206
RPL27	-0.02886	1.19198						COX5B	0.189356	2.16983
MEGF9	0.113896	1.19147						LRP4	0.189284	5.087
RASAL2-AS1	-0.51267	1.19068						TNFRSF19	0.189112	2.88933
TIAM2	-0.21357	1.19063						ZNF160	0.18895	1.96666
CRY2	-0.15001	1.18989						SSR4	0.188945	2.12577
RGS10	-0.12617	1.18985						PKD2	0.188856	2.22102
DTX3	-0.13978	1.18984						GADD45B	0.188837	3.14748
PRMT6	-0.17706	1.18949						BHLHE40	0.18879	8.3712
ACAD11	0.15464	1.18945						EMC10	0.188499	3.18443
MRPL1	-0.12438	1.18935						CCDC77	0.188439	1.84341
ZNF850	0.366708	1.18921						ARHGEF25	0.188312	3.1246
MANEAL	-0.65988	1.18837						ZCCHC10	0.188299	1.87151
FAM131B	0.298862	1.18775						DGKA	0.188286	2.89195
UGGT1	-0.07755	1.18763						CAMK2N1	0.188219	6.87361
COQ7	-0.17409	1.18719						MGST1	0.188019	3.25576
SFXN1	-0.10866	1.18718						PLXNB1	0.187988	4.34887
IPO7	-0.09487	1.18714						SLC30A7	0.187956	14.6872
JPX	0.117003	1.18676						CXCL6	0.187778	8.05775
DNAI3	0.644305	1.18633						CD151	0.18768	5.89201
TMCO6	-0.40508	1.18605						CTSZ	0.187551	3.23416
SPCS1	0.116498	1.18585						SNAI2	0.187527	5.3031
KRT19	-0.30219	1.18577						CXXC5	0.187443	6.66169
SKAP2	0.179478	1.18572						ANTXR1	0.187405	3.64096
LACTB	0.16058	1.18453						SRPX	0.187344	3.75123
WHAMM	0.127942	1.18452						CDH13	0.187343	6.82245
HAS2-AS1	0.540341	1.18446						VMP1	0.187067	2.76584
CPTP	-0.28233	1.18432						GTF2B	0.187037	9.96529
TMUB1	-0.12944	1.18383						SPTLC2	0.186979	2.74384
SPRYD4	-0.17475	1.18326						SQLE	0.186877	2.35915
MTHFD1	-0.06581	1.18284						ZNF260	0.186567	2.43389
C17orf75	-0.24455	1.18272						CRTAP	0.185754	5.87237
AGBL2	0.523678	1.18264						SEC61G	0.18478	1.97304
OSBPL7	-0.24888	1.18244						GOPC	0.184743	1.85897
TMTC3	0.112365	1.18218						TPCN2	0.184359	1.87386
TXLNG	-0.10461	1.18176						MAGEH1	0.184346	5.76641
SLC4A8	-0.14104	1.1803						TOR1B	0.184276	3.64183
CUTC	-0.14429	1.17986						ADCY3	0.184181	3.69474
COX7A2	0.061564	1.17935						TSPAN6	0.184127	2.76076
FBXO4	-0.24555	1.17824						PLAG1	0.183942	6.54828
CDK12	-0.07554	1.17783						ZFYVE1	0.183721	7.67141
B4GALNT1	-0.26712	1.1768						SLC20A2	0.183459	2.68866
FNTB	0.155653	1.17596						MORC4	0.183393	2.83019
TMEM91	0.41235	1.17587						GCC2	0.183317	1.88258
FADS3	-0.10732	1.17541						NAPA	0.182901	13.9027
COG2	-0.11591	1.17528						FADS2	0.182851	13.9826
ERCC3	-0.07469	1.17467						ITPRIPL2	0.182808	3.1376
AF127577.4	0.447451	1.1741						CYB5R4	0.182691	1.83346
PTPRN	0.117853	1.17392						LY6K	0.182653	3.24539
PBX1	-0.13233	1.1738						TTC23	0.182367	4.1139
GOLGA6L4	0.338623	1.17357						YEATS2	0.182226	8.28313
SEMA6D	0.580741	1.1732						C6orf89	0.182211	2.5984
CCDC71	-0.14138	1.17317						MAFK	0.182203	5.4199
NCK1	0.170219	1.17287						NARF	0.182126	3.26428
NPM1P7	0.705107	1.17284						ISLR	0.182032	1.88626
NDN	0.088417	1.17238						DECR1	0.182029	5.26856
SLAIN2	-0.09767	1.17203						KDELR3	0.181958	17.4834
ZNF134	0.103884	1.17158						NBPF14	0.181727	3.17759
THRB	0.13215	1.17157						MRAS	0.181695	8.14728
ARHGAP10	0.13955	1.17151						CAV2	0.18162	2.38158
ARPC1A	-0.09433	1.17075						REXO2	0.181491	2.76038
SEC16A	-0.11506	1.17071						KANK4	0.181466	3.02363
DMXL1	-0.10207	1.17067						TIMP2	0.181361	3.03297
ATP6V1A	0.114829	1.17036						CHPF2	0.181321	2.86042
TMEM129	0.113689	1.17015						VGLL4	0.181253	3.60008
PIGU	-0.11643	1.17001						VAMP4	0.181135	1.98784
MEOX2	-0.28728	1.16975						ADM	0.181131	2.99645
ANXA7	-0.08429	1.16947						TRPM7	0.181091	6.81939
SNAPC2	-0.17199	1.16887						DNAJC24	0.18097	3.56225
EEFSEC	-0.12312	1.16885						MIGA1	0.180801	39.478
WASHC2A	0.084712	1.16704						PCDHGB4	0.180768	6.19976
BNIP2	0.100167	1.16673						NKIRAS1	0.180386	6.15011
WDR90	-0.25434	1.1663						BBX	0.180352	2.80905
KCNC4	-0.22296	1.16615						SQSTM1	0.180265	6.32581
CNOT4	0.086578	1.16589						CASK	0.18017	5.93102
RPS26P47	0.287393	1.1652						NRP1	0.180075	5.03819
HTD2	1.14596	1.16498						TTC17	0.180047	4.70776
SGPP1	0.082838	1.16418						TAGLN2	0.179965	2.51175
ZNF208	0.737147	1.16417						VCPIP1	0.179954	3.14033
FIBP	-0.06719	1.16393						ABR	0.179751	2.27732
RAB33B-AS1	-0.72654	1.16328						RNASEK	0.179683	3.66997
ZNF302	0.138585	1.1631						RAB10	0.17954	14.0168
GPRASP2	-0.16769	1.16227						ACVR1	0.179467	2.53907
ACOT9	0.06737	1.16146						IL1RAP	0.179158	3.42733
LINC01137	0.347564	1.16116						C15orf39	0.179138	6.25816
MUS81	-0.09518	1.1607						LYRM1	0.178934	4.51989
RAB30	-0.16128	1.16068						TWSG1	0.178897	2.37937
UPF3B	-0.12218	1.16028						ACBD3	0.178883	1.90572
RNASEH1-AS1	-0.2002	1.16018						PSMA6	0.178734	2.71456
KCNAB2	-0.17702	1.16006						CCDC82	0.178726	1.8755
PTPRS	-0.09479	1.16005						ZFC3H1	0.178415	3.41874
CNDP2	0.06436	1.15986						UBAC2	0.178209	2.74559
PRICKLE2	0.101284	1.15957						TRADD	0.177913	3.81644
PRR12	-0.16408	1.15957						CNIH4	0.177588	11.3528
ELOVL6	0.102913	1.15933						RPL39	0.177342	5.93278
POLR1B	-0.15183	1.15884						SNX25	0.177264	2.50321
PGS1	0.137638	1.15816						SPPL3	0.17694	5.4013
ZNF496	-0.10712	1.15812						CREB3	0.17676	6.5727
PPIL2	-0.0758	1.15801						SYNC	0.176655	11.9164
HOMER2	0.422893	1.15727						MCFD2	0.176557	3.80178
SLC25A29	-0.26052	1.15696						TBX15	0.176531	2.73466
PLS1	-0.79944	1.15692						ZNF761	0.176436	8.39297
AMY2B	0.543405	1.15677						SPIDR	0.176402	5.94984
KYAT1	-0.62631	1.15675						XBP1	0.176177	3.84496
CGREF1	0.307949	1.15611						EVC	0.176133	3.24039
PITHD1	-0.10196	1.15585						LMCD1	0.176118	13.5239
KLC1	-0.03881	1.15581						ETNK1	0.176068	3.21413
DOLK	-0.14534	1.15565						ANTXR2	0.175781	4.84124
CEP97	-0.10514	1.15553						RER1	0.175658	5.54942
SMYD3	0.135935	1.15531						WBP1L	0.175621	4.80734
ENAH	0.097976	1.15522						TUT7	0.175538	2.84787
NECTIN1	-0.1544	1.15494						PCNX1	0.17551	3.47726
DTD2	-0.23599	1.15494						DYNLT3	0.175244	4.79936
NSMCE1	-0.18855	1.15493						AMPD3	0.174863	5.2168
LINC02454	-0.45138	1.15472						TOMM7	0.174825	2.44468
SIM1	-0.21333	1.1545						SNX7	0.174742	3.03951
MIER1	0.059142	1.15437						RAB3GAP1	0.174634	4.93401
TP53I3	0.126174	1.1538						ANO10	0.174559	3.89849
CCDC15	-0.21102	1.15294						LTBP2	0.174462	3.57378
CRYZ	-0.18941	1.15276						TMEM47	0.174187	3.15257
INSYN2A	-1.12435	1.1525						CENPA	0.173851	2.70707
HYOU1	-0.03819	1.15185						LRRC15	0.173823	10.6265
ZNF446	-0.2652	1.15183						PKIG	0.173719	2.77331
GOLGA1	-0.10096	1.15173						PPM1B	0.173674	3.26181
NOL10	-0.13212	1.15168						S100A11	0.173654	1.94638
FRAT2	-0.29917	1.15155						ANXA5	0.173426	8.11488
GID4	0.116907	1.15129						SBDS	0.173366	6.34096
HOMER1	0.175789	1.15092						MAP1LC3B	0.173292	2.04757
SETDB1	-0.11171	1.15073						PGAM1	0.17317	3.48595
SSH1	0.08568	1.15036						RAP1B	0.173002	1.8349
TTC13	0.194922	1.14988						GOLT1B	0.172939	2.93022
CDKN2AIP	0.139801	1.1489						PRRX1	0.172711	2.01947
GAS6	0.087399	1.14878						FGFR1	0.17265	2.8646
MOGS	0.153512	1.14859						TUSC3	0.172612	1.78372
XPNPEP3	-0.19282	1.14846						TMF1	0.172611	3.9719
INTS14	-0.08129	1.1483						LENG1	0.17254	1.83763
SCYL1	0.097194	1.14762						QSOX1	0.172461	7.50164
KDM7A	0.1283	1.14726						EVL	0.172408	5.92064
SNAPC1	0.125922	1.14715						JAM3	0.172174	5.03028
MTHFSD	-0.15777	1.14669						PRAF2	0.172156	4.7906
HIVEP1	-0.14341	1.14619						PMP22	0.172031	2.21607
LSM10	-0.10399	1.14589						RGL3	0.171814	12.2621
SHOC2	0.067718	1.14568						MVP	0.171452	1.80435
PFDN5	0.136002	1.1456						RPN1	0.171421	7.45835
HERC3	0.049054	1.14512						VPS37A	0.171364	1.75841
MINDY4	-0.24598	1.14409						ANKZF1	0.171229	3.79372
TBC1D23	0.15262	1.14399						GFRA1	0.171081	3.95496
ZFAND3	0.045381	1.14368						CLSTN1	0.170999	28.2347
EYA3	-0.12478	1.14355						DNAJC18	0.170937	2.23396
U47924.2	0.541599	1.14309						FMNL3	0.170902	2.21821
BFAR	-0.09058	1.14281						CNTNAP1	0.170632	4.46212
SHF	0.78302	1.14278						PTEN	0.170608	8.6898
HYAL2	-0.13968	1.14251						POGLUT2	0.170395	3.04945
TMEM38B	0.309429	1.14218						MAP4K4	0.170225	6.33854
PCBP1-AS1	0.172065	1.14205						SPART	0.170107	1.89315
PAN3	-0.13757	1.14161						MINPP1	0.169945	2.61206
PCDHB10	0.624003	1.14159						LIMA1	0.169895	2.23777
LMF2	0.152132	1.14027						ZNF217	0.169884	12.7791
ZNF594	-0.1762	1.14023						ERGIC3	0.169873	4.83817
C22orf46	-0.11212	1.14005						SUCO	0.169833	6.72366
RFX1	-0.29572	1.14001						WWC1	0.169758	3.10956
TIGD5	-0.28373	1.13985						CCZ1	0.169349	3.75551
ELOB	-0.0859	1.13924						PIK3R1	0.169271	8.51764
ZNF271P	0.115278	1.13919						HTRA3	0.168992	3.28972
CACHD1	-0.08073	1.1391						EDF1	0.168748	1.85709
GCA	0.320199	1.13887						CTNNA1	0.168497	4.14335
FGD5-AS1	-0.08202	1.13823						ARSJ	0.168203	1.94505
C6orf226	-0.61399	1.13822						ORMDL3	0.168095	4.61137
NR4A3	0.328405	1.13719						SLC1A4	0.16807	1.81841
SLF2	-0.0682	1.13711						GPR108	0.167921	2.54667
FLG-AS1	0.399871	1.13633						TCEAL3	0.167869	4.05695
SLC26A2	-0.08777	1.13604						SDF4	0.167472	4.51655
PPP1R3F	0.244355	1.13601						OGFR	0.167393	3.30479
AIRE	0.601894	1.13503						NPC2	0.166945	4.0433
CENPS	-0.16572	1.13476						PPP2R5B	0.166744	1.80055
BRAT1	-0.19324	1.13464						PHLDB1	0.166227	2.46592
INTS6L	0.114171	1.1343						AKAP13	0.1661	3.59021
USB1	-0.0926	1.13399						DNPEP	0.166036	6.69639
TGFBR3	-0.11063	1.13353						VAMP7	0.16603	6.46919
RBM48	0.199929	1.13245						BAZ1A	0.165995	2.97601
CKAP2	0.100272	1.13181						FMR1	0.165822	5.167
ZNF79	0.156469	1.13095						TEX2	0.165719	4.50447
SEC24C	-0.06475	1.13088						SMARCA1	0.165405	5.14345
ROM1	-0.30329	1.13066						ANKFY1	0.165349	8.45292
SORT1	-0.25525	1.13065						HSPA5	0.165342	3.39715
TRIM41	-0.15908	1.13047						YIPF2	0.165238	1.92345
KCNAB3	-0.34685	1.12986						NRBF2	0.165155	9.37147
SAP30	0.213649	1.12954						RMDN3	0.165131	2.33665
CHMP6	-0.11922	1.12927						S1PR3	0.16512	4.54721
SLC35D2	-0.23131	1.12914						APBB2	0.165047	6.15045
FTSJ1	-0.05282	1.12897						SLC9A7	0.164729	1.95567
ELMOD3	-0.12029	1.12888						JADE2	0.164633	3.02157
ARF6	0.048112	1.12875						S100A4	0.16459	2.02423
CHML	-0.15444	1.12806						YPEL3	0.164465	4.16809
MICA	0.120636	1.12756						TM2D2	0.164434	2.56073
EIF4E	-0.101	1.12731						LTBR	0.164374	3.48459
HOXD13	0.473914	1.12707						SCO1	0.164185	2.82199
GHR	0.353963	1.12682						PAIP1	0.164169	9.00364
STMN2	-0.2669	1.1268						WAC-AS1	0.164136	1.77154
ZNF710-AS1	-0.51988	1.12651						MFSD1	0.164055	2.14556
NPIPB2	-0.44137	1.12645						WNT5B	0.164034	16.4518
F3	0.112965	1.12623						IRF3	0.163974	4.98291
IKBKG	-0.123	1.126						SDCBP	0.163828	2.06906
ZBTB9	-0.15114	1.12518						EID1	0.163719	2.67364
SERINC2	-0.15409	1.12497						HS3ST3A1	0.16365	4.73145
NIPSNAP2	0.080365	1.12394						NDFIP1	0.163632	9.34647
ELL	-0.09574	1.12366						SERPINB6	0.163292	10.4672
ZDHHC20	-0.07998	1.12283						CALU	0.163203	2.22942
IP6K2	0.080693	1.12246						OCIAD1	0.163026	2.86965
MAP2K4	-0.13652	1.12233						C2orf49	0.163015	2.24187
GPATCH2	0.115975	1.12171						SEPTIN7	0.162469	6.52661
ELOVL2	-0.27828	1.12161						SEC62	0.162303	9.2859
MT2A	-0.09552	1.12117						MTCH1	0.161736	11.4198
WDHD1	-0.14743	1.121						USP28	0.161727	3.69823
NSD3	-0.05015	1.12093						IFIT5	0.16167	12.5391
EME1	-0.12177	1.12061						MCL1	0.161595	11.7871
MMP24OS	0.120703	1.11956						TSPYL2	0.161573	6.92876
RPS27	0.062839	1.11939						GALNT1	0.161397	4.68653
MT-ND2	-0.08337	1.11907						NFE2L1	0.161274	3.27707
VASH1-AS1	-0.66385	1.11892						RNF103	0.161087	3.72264
GDPD3	-0.39386	1.11846						ZNF618	0.161075	3.61374
CNNM3	-0.15248	1.11835						C6orf62	0.161059	3.59332
CGGBP1	0.051523	1.11818						ATP6AP1	0.161058	3.09973
SNRNP35	0.169096	1.11772						FEM1C	0.1609	2.22238
MYO5A	-0.07032	1.11746						CDKN2C	0.160754	2.83772
TAB3	0.089632	1.1172						GNB4	0.160729	2.47163
PRR5L	0.103808	1.11622						AFF1	0.160656	6.82016
ASDURF	0.377283	1.11523						METTL4	0.160517	10.114
MAP6D1	-2.43467	1.11493						IDS	0.160447	7.98073
CHDH	0.639155	1.11467						ADCY4	0.160447	7.43357
FLYWCH2	-0.14016	1.11463						ELF2	0.160293	3.87745
TRPT1	-0.28243	1.11442						METTL14	0.160043	2.09471
SSH3	-0.20743	1.11343						N4BP1	0.159886	14.1702
PRKG2	-0.98141	1.11327						CMIP	0.159645	3.85548
PCDHGC3	0.067533	1.11326						PRDX5	0.159512	2.6247
ALDH1A3	-0.31997	1.1132						RICTOR	0.159397	2.29218
SDK2	-0.45135	1.11315						DNM1L	0.159367	1.93101
CTTNBP2NL	0.047811	1.11289						FKBP2	0.159332	4.77149
CTBP1	-0.11462	1.11275						MYC	0.159194	1.93758
TCEAL8	0.172128	1.11223						ABI1	0.159123	3.89589
ADAMTS15	0.10941	1.11214						BAALC	0.158816	4.12397
GCC1	0.109633	1.11152						SNIP1	0.158193	2.02406
PAPSS2	0.034056	1.11111						CLK3	0.158113	12.296
C16orf70	-0.13788	1.11111						TIPRL	0.158076	2.57645
PXYLP1	0.161929	1.11079						FST	0.158027	5.25304
RBPMS	-0.09006	1.11038						MYL9	0.158023	3.7929
ZMAT2	-0.11188	1.11021						SNRPN	0.157935	3.36753
LINC02614	-0.53224	1.11018						SLC36A4	0.157825	6.25236
CHCHD4	-0.12434	1.11005						PPIB	0.157654	3.26244
EGFL7	0.169093	1.1099						MAT2B	0.157625	5.05071
EFHC1	-0.16989	1.10987						MOB1A	0.15755	4.11818
FAM117B	-0.42431	1.10968						CHMP4B	0.157463	5.39795
RAB5C	0.075163	1.10925						CMTR1	0.157147	6.61006
EIF4A2	-0.09851	1.10924						CD99	0.157125	3.02617
LRRC47	-0.12305	1.10914						PIGT	0.157084	6.48313
PKM	0.071542	1.10904						CKAP4	0.156792	3.32219
TATDN1	-0.17682	1.10809						TLNRD1	0.15663	13.8489
TOPORS	0.126589	1.108						GDE1	0.156409	1.79886
HSCB	0.169631	1.10781						PNP	0.156345	5.62158
CIP2A	-0.15363	1.10737						TMEM9B	0.156275	7.80676
ERMARD	-0.13843	1.10707						LMO4	0.156076	3.5197
TKFC	-0.16548	1.10624						TRAF4	0.156041	7.69049
POLR3K	-0.20651	1.10614						SLC39A7	0.155842	5.41982
ASAP1	-0.04659	1.10599							0.155651	3.5122
USP8	0.066895	1.10581						FAM177A1	0.155479	4.22564
ZNF282	-0.12842	1.10536						RECK	0.155218	2.66022
SZT2	-0.13832	1.10505						SLC35E1	0.155014	2.0778
C1orf220	-0.7483	1.10487						AEBP1	0.154978	2.41929
SYNGR2	0.247365	1.10481						S100A6	0.154603	4.20631
POLR3GL	0.116205	1.10443						SLC30A1	0.154576	2.78489
SOS2	-0.07738	1.10438						PTPN12	0.154494	8.7614
OXNAD1	-0.25097	1.10433						ADAM10	0.154445	4.2085
TOP1	0.074045	1.10417						MAFG	0.154268	3.11862
TREX1	0.21455	1.10417						SMC6	0.154266	8.93804
PTPDC1	0.144463	1.10296						ACSL3	0.154224	3.2585
KLHL3	0.683839	1.10261						SLC25A28	0.154183	2.29703
GALNT12	0.442056	1.10232						ITPKC	0.153827	2.77353
RFC4	-0.11691	1.10231						FDPS	0.153435	6.73768
MFSD8	0.184215	1.10224						RABGAP1	0.153144	1.83342
SLX4	-0.14502	1.10164						ARSI	0.15305	3.57582
HSBP1	0.115057	1.10161						MAGED2	0.152895	3.70167
GLCE	-0.08835	1.10155						MID2	0.152532	2.11578
FBXO30-DT	0.423317	1.10128						NBN	0.152472	4.57442
GXYLT1	-0.22949	1.10118						SDF2	0.15239	5.17678
CCDC184	0.283694	1.10117						CDH11	0.152381	1.95728
NOP14-AS1	-0.29104	1.10061						SEC14L2	0.152144	3.19633
MOB1B	-0.0674	1.10056						PPA1	0.152024	1.7892
KCNE3	0.584944	1.10035						PDLIM1	0.151778	2.16783
ZNF654	0.142076	1.09928						BEX4	0.151752	3.30146
TRUB1	-0.08648	1.09892						DPH3	0.151696	4.9851
FXR2	-0.05622	1.0988						WASHC2C	0.1516	3.24203
TIGD7	0.269357	1.09877						STX8	0.151593	4.31288
PRR4	-0.50147	1.09744						TMBIM1	0.151486	5.49906
ATG4A	0.140234	1.09738						RAP1A	0.151184	2.0063
NUDT14	0.361438	1.09729						DDX3Y	0.151059	1.77579
DHX37	-0.11613	1.09724						WDR48	0.151058	1.95019
TRNAU1AP	-0.13866	1.09648						MAPK3	0.150995	12.9871
MECP2	-0.08543	1.09612						PVR	0.150723	3.43241
GEMIN6	-0.19994	1.09592						SLC25A43	0.150674	1.80428
WRN	-0.08772	1.09562						GGCX	0.150392	3.40146
HNRNPK	-0.06936	1.0953						DSTYK	0.150014	1.9513
FANCB	-0.24252	1.09503						RABAC1	0.150007	2.73001
DNAJC21	0.102844	1.09471						SH3RF3	0.149878	2.89023
SPAST	-0.17474	1.09455						ZBTB38	0.149757	2.17869
ZNF730	-0.44884	1.09412						ALDOA	0.149705	2.14661
RBIS	0.161665	1.09339						DYNC1LI1	0.149506	3.77039
ZNF547	0.650506	1.09329						MGAT5	0.149468	2.19065
TRAM1L1	-0.43351	1.09325						DNAJB5	0.14937	3.4283
VIM-AS1	-0.38081	1.09306						PHF21A	0.149309	3.25291
PISD	0.107931	1.09236						CHSY1	0.149297	3.75145
LRRCC1	-0.14496	1.09217						BTRC	0.148685	2.82876
GCFC2	-0.2834	1.09196						IFRD1	0.148667	3.69744
PID1	-0.07245	1.0919						UBE2A	0.148482	2.1556
ACOX1	0.094736	1.09136						UBE2Q2	0.148067	6.72429
CDIP1	-0.16123	1.09113						FRS2	0.148036	2.97723
TIGD6	0.22708	1.09099						NHS	0.147763	2.12649
CYB5RL	-0.38431	1.09091						PCDHGB7	0.147733	6.04854
TBC1D15	0.101307	1.0889						MANF	0.147636	6.18333
CCDC47	0.13252	1.08888						SLC31A1	0.147508	7.747
RPS15AP24	0.735874	1.0886						BCL2L2	0.147468	2.38691
KIF13B	-0.25676	1.08794						CAV1	0.147422	2.13367
RGPD8	-0.21176	1.08779						ERP29	0.147308	1.89926
FKBPL	0.175754	1.08748						PIP4K2C	0.146819	1.86053
ZSCAN23	0.491969	1.08699						TRIM14	0.14671	2.55921
RALGAPB	-0.09525	1.08603						NCEH1	0.146667	2.26447
MBD3	-0.10014	1.08587						BCAP31	0.14652	6.12993
RIC1	0.095616	1.08541						YME1L1	0.146443	1.96702
GABPB1-IT1	-0.19739	1.08541						AGL	0.146301	3.41896
INIP	-0.10322	1.08539						TCTN1	0.146208	3.31393
KLHL5	0.081412	1.08517						RNF170	0.146117	2.70517
TNFAIP8L3	0.351379	1.08502						SUMF2	0.146061	3.37444
LOXL4	0.1568	1.08475						SOX4	0.1458	2.34687
RAD23A	-0.08633	1.0847						P4HB	0.14528	1.98999
TRIM25	0.049297	1.08454						CNPY2	0.145195	2.28634
EEF1A1P5	0.416313	1.08422						VTI1B	0.144987	3.43014
SLC25A4	0.176925	1.08421						SNRNP27	0.144782	2.817
A2M	0.176925	1.08421						SLC8A1	0.144531	2.49634
MIR17HG	-0.71538	1.08359						TAGLN	0.1444	6.10627
NINJ2	0.848065	1.08335						TNKS2	0.144214	6.59275
LMO7-AS1	0.225997	1.0831						SP140L	0.144136	9.04373
ERMAP	0.094315	1.08301						CISD1	0.144122	2.15367
CEP78	-0.15511	1.08253						QKI	0.144055	3.56639
ACYP2	0.292745	1.08219						MYO6	0.143616	1.83521
PYCR2	-0.16851	1.08174						RWDD1	0.143014	3.72756
ADA2	0.150309	1.08119						SEMA5A	0.142953	2.70247
ECHDC1	0.082177	1.08072						OTUD4	0.142804	4.32737
SMO	-0.48696	1.0804						GPR107	0.142642	2.02553
GPR37	-0.60715	1.07973						BUB1	0.142521	4.33372
LINC01133	0.17867	1.07968						MID1	0.142325	1.9779
MED19	-0.18199	1.07921						GOLGA5	0.142189	3.12483
PTCD1	-0.34405	1.07915						MIA3	0.14218	5.9772
LXN	-0.13203	1.07912						USO1	0.142005	1.93967
NT5C2	0.107309	1.07891						PDIA3	0.141795	3.84267
FAM167A	-0.06087	1.07887						EMILIN1	0.141586	2.33217
MT-ND4	-0.12155	1.07872						NCAPG	0.14149	10.7319
ANG	0.256814	1.07857						BRCA2	0.141437	2.44598
BIRC3	0.1661	1.07807						DNAJB11	0.14133	2.51859
CCND3	0.109727	1.07772						BRK1	0.141252	4.07824
RAB11FIP1	-0.32268	1.07738						UVRAG	0.141213	7.29745
NCS1	-0.05634	1.07635						SRC	0.141188	2.37247
DPY19L4	0.131652	1.076						SLC16A3	0.141172	2.34222
PSG2	1.0783	1.07577						WAC	0.140623	1.94997
RAB27A	-0.12944	1.07553						GYPC	0.140509	5.16308
HMGB1P6	-0.10126	1.07539						EIF2S2	0.140413	3.46418
ABL1	0.073884	1.07478						RPS27L	0.140378	2.23166
HOXD10	0.311204	1.07413						TMEM181	0.140065	2.40153
ZBTB37	-0.31371	1.07355						KIAA1191	0.140035	3.25195
PDE6D	0.098582	1.07311						IL7R	0.139253	4.62444
CAMK2G	-0.08222	1.07262						SLC35F6	0.13922	2.31163
CCNA2	-0.10713	1.07176						STT3B	0.138945	5.23157
LRRC49	0.23886	1.07143						MGST3	0.138635	4.15189
LYN	-0.09405	1.07142						MRPL17	0.138487	3.6932
IST1	0.053511	1.07135						TOR1A	0.138356	2.11199
CDADC1	0.250312	1.07114						TPRG1L	0.138211	2.22935
ALG8	-0.08992	1.07107						ADAM19	0.137809	1.97551
RPGRIP1L	-0.16033	1.07027						CYTOR	0.137107	2.18269
WDR47	0.101934	1.07023						ARHGAP5	0.136793	3.64319
PDE10A	0.705766	1.06994						CHST3	0.136615	4.92681
TRIML2	0.59061	1.06989						PDCD10	0.136412	3.12884
LMBRD2	0.151604	1.06951						STX12	0.136371	4.26903
VMA21	-0.10565	1.0691						BSDC1	0.136225	2.88115
ELAPOR2	-0.58486	1.06907						SPTLC1	0.136152	2.1793
ADCY1	-0.7138	1.06883						CREB3L1	0.136028	5.97938
COPS7B	-0.15597	1.06848						COX6C	0.135999	3.73599
AKAP11	-0.07235	1.06848						TBRG1	0.135985	2.17242
PPP1R16A	-0.11087	1.06826						UBE2B	0.135985	7.54782
PTER	0.170207	1.06742						SPAG7	0.135855	4.62423
IGF2BP3	-0.13508	1.06685						RBBP6	0.135477	1.94245
CLSPN	-0.08186	1.06668						IER5	0.135425	5.21576
PLIN3	-0.10125	1.06648						SLC38A10	0.135045	3.71081
CERS5	0.062792	1.06616						MEIS3	0.135002	1.96209
NADK	0.074946	1.06605						ZC3HAV1	0.134935	2.14455
DMAC2	-0.11805	1.06599						CCDC80	0.134857	2.32764
CDC123	-0.07253	1.06539						STOM	0.134595	2.89031
COPG2	-0.19102	1.06535						STAMBP	0.134373	1.87917
SENP2	0.098329	1.06531						SETD3	0.134082	2.40308
YTHDC1	-0.06206	1.06525						CBLB	0.134064	5.91854
SMC3	-0.14617	1.06515						STK17A	0.134044	3.56207
DUSP22	0.146575	1.06447						DHX40	0.133748	6.02835
DPM1	0.132994	1.06445						ATP1B3	0.133667	4.47355
ZC4H2	-0.19221	1.06432						ATXN7	0.133651	6.51384
DNM3OS	0.116824	1.0643						SNAPC3	0.133626	3.53697
LINC00662	-0.16076	1.06429						MRPL32	0.133373	4.94685
ZNF417	-0.25065	1.06427						SERPINE1	0.133298	2.50194
NCOA4	0.096358	1.06382						DENND10	0.133195	3.43766
PHKG2	-0.16778	1.06342						ELF4	0.133173	1.99203
IFT52	-0.15087	1.06336						KDELR2	0.13313	2.05516
STRIP2	-0.33559	1.06285						SEC31A	0.133102	2.56956
CXCL5	-0.1532	1.06247						HGSNAT	0.132911	14.5628
HAX1	0.088013	1.06223						FAM32A	0.132641	7.35902
FAM229A	0.187314	1.06215						ELOVL5	0.132383	2.87219
TDP2	0.129702	1.06166						SEL1L	0.132334	5.17847
ATXN1	-0.06654	1.06128						AEN	0.13229	1.85319
ROBO4	0.187998	1.06107						IFNAR1	0.132012	2.47094
RNF44	0.112711	1.06101						GALNS	0.131739	2.67726
SAMD12	-0.51716	1.06087						STK24	0.131632	2.41555
MMP19	0.125038	1.06072						SEC24A	0.131387	2.40238
STARD10	0.221901	1.06066						CHID1	0.131287	7.58348
UBE2D4	-0.16328	1.06042						TPM2	0.130747	3.80383
TMEM185A	0.148431	1.06031						TPST2	0.130634	2.7799
HEBP1	0.124861	1.06001						PEA15	0.130373	2.1002
SLTM	-0.05772	1.05981						NT5E	0.130335	4.3155
PXDC1	0.042203	1.05956						UPP1	0.130132	2.92926
CCDC7	-0.41811	1.05942						TM9SF3	0.129469	3.18993
BRPF1	-0.10689	1.05903						CDK2AP1	0.129436	3.59955
SLC24A1	-0.17987	1.05874						TBC1D20	0.129381	3.03572
ZNF525	0.272232	1.0587						PDCD5	0.129332	2.01301
AOX1	-0.32002	1.05864						ZFY	0.129229	6.81445
RAD51AP1	0.107257	1.05806						MTHFD2	0.129146	2.77371
GRPEL2	-0.10822	1.05778						REEP3	0.129115	1.87595
TUBG2	0.130061	1.05765						SLC25A46	0.128785	2.22864
KLF7	-0.10146	1.05723						BOD1	0.128432	1.86381
TCERG1	-0.08731	1.05686						COL6A1	0.128253	13.8662
INTS5	-0.17173	1.05659						ZER1	0.128106	1.8622
D2HGDH	-0.14168	1.05604						DCAF5	0.127981	3.62594
GSTZ1	-0.14199	1.05601						TIMM10B	0.127938	2.10968
CARF	0.427326	1.05569						TGFB1	0.127884	1.9972
LRRC6	0.374715	1.05529						PLEKHB2	0.127874	1.89528
CES2	0.09354	1.05528						SRPRB	0.127801	4.66832
NUDT16L1	-0.26636	1.05512						OLFML3	0.127684	3.88009
MIB1	-0.08407	1.05496						FBXL3	0.127128	2.58967
EEF1E1	-0.18304	1.05461						FBN1	0.126882	3.701
ENOPH1	-0.16959	1.05431						NCOA3	0.12686	3.20882
RNF144A	0.13685	1.05381						PARP3	0.126767	5.51366
METRN	0.144894	1.05371						TMED1	0.12665	3.92601
ZKSCAN2	-0.14064	1.05278						PDXDC1	0.126639	3.63802
UBR4	-0.14923	1.05266						NREP	0.126211	3.96414
PRKY	-0.14203	1.05211						ZFX	0.126108	11.2212
CTBP1-DT	-0.13134	1.05208						SDAD1	0.126022	2.02555
POLE2	-0.11896	1.05188						SRPK2	0.125997	1.91699
COMMD6	0.210543	1.05152						UBC	0.125844	4.02119
GIGYF2	-0.05614	1.05142						UXS1	0.125822	2.88456
NPIPB5	-0.23665	1.05135						YIPF3	0.125803	2.12926
NIT1	-0.12135	1.05119						GOLIM4	0.125773	2.253
DCP1A	0.103964	1.05004						HIVEP2	0.125471	15.8152
KLF10	0.104756	1.05004						C5orf24	0.125401	2.61926
FAM107B	-0.11422	1.04984						ADAM15	0.125182	4.4478
TENT2	0.05532	1.04974						DENND5A	0.124971	1.81513
ITSN1	0.084376	1.04944						SNAI1	0.12486	4.04954
RPL23AP7	-0.18145	1.04941						MAP4K5	0.124522	6.63085
LINC00857	-0.33718	1.04921						TMEM106B	0.124445	2.80363
ZNF528-AS1	0.198102	1.0491						RRBP1	0.124443	3.87711
MAD1L1	-0.11257	1.04892						TRPS1	0.124404	4.74078
PCLAF	-0.11304	1.04875						ALPK2	0.124382	2.60357
CD46	0.080029	1.04833						UNC5B	0.124319	2.03876
SEPHS2	0.080929	1.04828						TAB2	0.12399	2.06845
PTGDR	0.382706	1.04799						P3H4	0.123945	4.19858
TEX9	0.440636	1.04787						SRSF5	0.123873	3.97114
GPBP1L1	0.091427	1.04773						ATF2	0.123843	1.8664
NSUN2	-0.07106	1.04721						PELO	0.123696	2.52223
SRGAP3	0.381166	1.04662						RSF1	0.12306	2.90006
RPL10A	-0.07312	1.04648						USP33	0.12264	2.54207
GORASP1	-0.07885	1.0463						BEX1	0.122384	2.81113
ZNF266	0.125804	1.04622						SARNP	0.122226	5.60609
AKT1	0.046536	1.0461						ELK4	0.122078	3.07468
CSGALNACT2	0.093696	1.04596						UBE2E1	0.122026	3.70992
SIGIRR	0.203032	1.04556						CISD2	0.121973	2.54486
SNHG32	0.054046	1.0455						XXYLT1	0.121891	1.77601
RAB7A	0.076533	1.04524						RAB2A	0.121615	1.92322
UEVLD	0.139107	1.04516						ITGAV	0.121482	5.85811
DDX49	-0.07249	1.04401						FHL2	0.121377	10.3748
GSTM4	-0.12656	1.04368						GRK5	0.121322	2.62835
RAB15	0.098156	1.04362						THSD4	0.12115	2.13089
DET1	-0.27335	1.04338						ZBTB21	0.121107	2.49094
HRAS	-0.0819	1.04335						PLEKHM2	0.120998	2.02191
NSRP1	0.107367	1.04326						CCDC149	0.120948	3.19119
SENP1	-0.1444	1.04319						FOSL2	0.120732	4.40211
ATP13A1	0.12442	1.04319						PPP1R18	0.120575	2.02908
KAT7	-0.05428	1.04308						NDRG3	0.120389	3.82893
PDGFA	-0.16487	1.0424						IKBKE	0.120268	2.12402
GADD45GIP1	-0.09307	1.04177						ANPEP	0.120161	12.2819
NPIPB11	-0.28179	1.0417						PRMT2	0.120093	3.85174
IVD	-0.11939	1.04145						ACLY	0.119799	1.86776
SUPT3H	0.194502	1.04115						RAB1A	0.11933	2.23004
TNFRSF13C	-0.43885	1.04102						CYB561A3	0.119095	2.42275
CCDC188	-0.65498	1.04047						REEP5	0.118735	1.79716
HIC2	-0.29117	1.0404						TOM1	0.118015	2.63218
TBCA	0.084532	1.04026						BPNT2	0.117931	4.35539
LRRC14	-0.13664	1.03977						MSRB3	0.117874	1.77294
HMGB3	-0.09985	1.03971						RPLP2	0.117768	3.14089
PIAS2	-0.1791	1.03947						GOLPH3	0.117592	1.96778
FAF1	-0.09588	1.03855						PICALM	0.117478	2.5505
RAB3IP	0.348896	1.03825						TERF1	0.117438	2.56327
PAXIP1-AS2	0.20218	1.03813						CCDC186	0.117169	3.70971
ARHGEF10L	0.168747	1.03788						LARP6	0.116763	1.79927
LINC01089	-0.35644	1.03631						ZNF644	0.11646	1.77168
GATAD1	0.07811	1.0363						WWTR1	0.116246	2.71768
RBM25	-0.06265	1.03611						GPD2	0.116228	8.06832
TRPV3	0.446809	1.03603						LRP12	0.116068	5.02357
PPP4R1	-0.09246	1.03601						N4BP2L2	0.115656	1.86269
ZSWIM5	-0.51854	1.03554						NBR1	0.115291	2.24559
ZCCHC4	-0.12028	1.03525						KLHL7	0.115285	2.21197
SUMF1	0.114377	1.03481						TSHZ3	0.11521	2.42617
TUBGCP5	0.075699	1.03466						PIH1D1	0.115128	2.30469
STXBP3	0.106003	1.03462						GLUL	0.114655	6.65526
MT1G	-0.23985	1.03455						AHR	0.114629	2.76676
ZBTB5	-0.09667	1.03371						KLHDC10	0.114616	2.60245
TRAM2-AS1	-0.19646	1.03343						ZFAND6	0.114612	1.96699
RPS6KA6	-0.32726	1.03315						SIPA1L1	0.114168	2.73959
HELQ	0.148999	1.03235						STIM1	0.114002	2.76503
ABCB6	-0.21691	1.03205						WDR26	0.113989	1.85894
ATG7	-0.09539	1.03193						ACADVL	0.113746	2.70501
NABP2	-0.1232	1.03188						PHLDA1	0.113733	4.16255
ZSWIM6	-0.07177	1.03185						ACBD5	0.11359	2.32563
YAE1	0.123668	1.03148						PDE8A	0.113146	3.87453
CHMP3	0.088822	1.0314						PLOD3	0.112932	2.13949
IRAK4	0.104604	1.03083						SH3PXD2B	0.112384	4.54972
MSL1	0.037516	1.03039						ITGB1	0.112231	2.39986
DMAC2L	-0.30102	1.02996						RNF145	0.112062	7.11944
DOCK6	-0.11512	1.02985						NEK9	0.111993	2.16977
CCS	0.132403	1.0297						CDC37	0.111839	1.87887
OSBPL9	0.061394	1.02966						CPPED1	0.111725	2.3162
RPS15	-0.1288	1.02935						ARL1	0.111697	2.1128
[truncated: 7,051 more rows]

## Sheet: 3d
INHBA				IL6				ACTA2				COL1A1
[truncated: 4 more rows]

[truncated: 7 more sheets: 3e, 3i, 3j, 3k, 3l, 3m, 3n]
