# Supplementary material for: MIRO2-mediated mitochondrial transfer from cancer cells induces cancer-associated fibroblast differentiation
Source: Nat Cancer. 2025 Aug 28;6(10):1714–33. doi: 10.1038/s43018-025-01038-6 (PMC12559006; doi:10.1038/s43018-025-01038-6)
Supplement: Supplementary file 7 — Statistical source data. [file 43018_2025_1038_MOESM7_ESM.xlsx]

## Sheet: 4b
Ctrl	MC
1	1.38601
1.16176	1.22707
1.14724	1.29147

## Sheet: 4d
Ctrl	MC
28.2828	54.7138
35.2814	63.2305
38.718	51.1876

## Sheet: 4e
INHBA			IL6			ACTA2			COL1A1
Ctrl	MC		Ctrl	MC		Ctrl	MC		Ctrl	MC
1	1.79263		1	1.45065		1	2.35218		1	1.87061
1.18592	1.88393		0.85522	1.29005		1.03196	2.13512		1.20872	1.88154
0.879837	1.47327		0.693506	0.963871		0.9112	1.29291		1.01885	1.25566

## Sheet: 4h
A431 - mitochondria	A431 + mitochondria
27.83	76.32
32.19	78.56
52.78	70.19

## Sheet: 4i
HaCaT	HaCaT Ras	A431
1	1.26132	1.57143
0.853659	1.4007	1.50523
1.1324	1.16725	2.07317

## Sheet: 4j
INHBA expression
Ctrl	HPK (Healthy donor)	HPK (from SCC patient)	SCC (from SCC patient)
1	1.77	2.32	3.77
0.94	2.19	3.22	4.76
1.22	2.03	2.41	7.27
FN1 stained area
Ctrl	HPK (Healthy donor)	HPK (from SCC patient)	SCC (from SCC patient)
1	1.21	1.815	3.5
0.8248	0.9899	1.4748	3.0519
0.7085	0.8504	1.2676	2.7543
COL1 stained area
Ctrl	HPK (Healthy donor)	HPK (from SCC patient)	SCC (from SCC patient)
1	1.01	1.212	2.5
0.8734	1.0201	1.0048	2.4938
0.8421	1.0145	1.1712	2.4805

## Sheet: 4k
Control Fb	0.1:1	01:01:00	10:01:00
42.963	53.4759	63.8298	70
49.187	46.2555	79.5349	63.3758
43.9189	61.4815	87.1508	78.4946
