# Supplementary material for: MIRO2-mediated mitochondrial transfer from cancer cells induces cancer-associated fibroblast differentiation
Source: Nat Cancer. 2025 Aug 28;6(10):1714–33. doi: 10.1038/s43018-025-01038-6 (PMC12559006; doi:10.1038/s43018-025-01038-6)
Supplement: Supplementary file 8 — Statistical source data. [file 43018_2025_1038_MOESM8_ESM.xlsx]

## Sheet: 5a
HPF -	HPF + HaCaT Mitochondria	HPF + A431 Mitochondria	A431 -
110.24	81.12	189.68	227.28
94.56	123.7	192.6	225.54
134.14	137.05	163.48	225.31
78.33	131.79	118.09	147.57
154.97	122.05	174.25	259.18

## Sheet: 5b
HPF -	HPF + HaCaT Mitochondria	HPF + A431 Mitochondria	A431 -
101.47	77.49	183.26	206.51
83.58	115.92	168.26	206.02
127.18	133.58	154.81	208.19
73.12	128.8	113.93	132.39
147.02	110.83	167.27	241.41

## Sheet: 5c
Ki67			Transwell
MC -	MC+		MC -	MC+
61.0303	81.0577		157.5	188.75
55.8666	82.5		167.75	207.25
58.6978	77.6275		159.5	241

## Sheet: 5d
INHBA			IL6
Control Fb	MitoCepted Fb		Control Fb	MitoCepted Fb
1	4.39		1	2.13
1.53	8.12		1.33	1.84
1.83	1.57		1.01	1.77

## Sheet: 5e
Control Fb	MitoCepted Fb
1	1.68748
1.20154	1.87915
0.235412	1.74529

## Sheet: 5f
Tumor volume (mm3)
Days	Ctrl	Ctrl	Ctrl	Ctrl	Ctrl	MitoCepted Fb	MitoCepted Fb	MitoCepted Fb	MitoCepted Fb	MitoCepted Fb
0	0	0	0	0		0	0	0	0
7	3.542	7.592	3.966	4.498	3.665	7.281	9.833	7.404	8.052	7.149
9	3.901	4.124	7.62	5.417	6.115	9.778	11.395	9.235	12.453	10.604
11	4.856	4.845	6.643	4.603	5.306	9.392	9.08	11.784	11.355	11.309
13	5.217	7.798	7.883	6.324	7.317	12.701	10.869	10.13	12.201	10.282
15	6.764	5.929	7.002	5.634	8.543	15.973	14.476	13.472	16.139	14.751
17	4.669	6.284	6.387	8.984	6.2	16.448	17.159	18.707	19.976	18.354

## Sheet: 5h
Ki67				INHBA expression
Ctrl (- lmt)	+ lmt			Ctrl (- lmt)	+ lmt
63	47			1	1.44
52	28			1.3	1.31
42	45			1.24	1.9
41	20
43	30
28	19
34	41
43	17
33	27

## Sheet: 5i
Ki67			Transwell
Ctrl (- lmt)	+ lmt		Ctrl (- lmt)	+ lmt
87	87		1047	955
82	92		1003	788
90	87		988	1252
87	99
93	91
93	93
90	88
91	93
89	91

## Sheet: 5j
Tumor Volume (mm3)
Days	Ctrl	Ctrl	Ctrl	Ctrl	MitoCepted Fb	MitoCepted Fb	MitoCepted Fb	MitoCepted Fb
0	0	0	0	0	0	0	0	0
10	0.26	3.12	11.583	0.338	0.0325	0.052	1.768	0.0715
14	0.936	6.552	25.74	2.34	0.0715	0.052	2.21	0.13
17	5.46	28.782	46.644	7.644	0.273	0.416	3.9	1.638
21	12.558	46.644	57.967	14.04	0.39	1.3	5.616	2.73
