# Supplementary material for: MIRO2-mediated mitochondrial transfer from cancer cells induces cancer-associated fibroblast differentiation
Source: Nat Cancer. 2025 Aug 28;6(10):1714–33. doi: 10.1038/s43018-025-01038-6 (PMC12559006; doi:10.1038/s43018-025-01038-6)
Supplement: Supplementary file 9 — Statistical source data. [file 43018_2025_1038_MOESM9_ESM.xlsx]

## Sheet: 6a & EDFig7a_dotplot_values
	RHOT1	RHOT2	TRAK1	TRAK2	CellType	celltype
P1_Tumor_AAACCTGAGTCAAGCG-P1	0.219152	0.551042	0	0	Tumor cells	Tumor_KC_Diff
P1_Tumor_AAACCTGCAAATTGCC-P1	0	0	0	0	Epithelial	Keratinocyte
P1_Tumor_AAACCTGGTAGGAGTC-P1	0.340673	0	0	0	Tumor cells	Tumor_KC_Basal
P1_Tumor_AAACGGGAGATGTAAC-P1	0.546069	0	0	0	Tumor cells	Tumor_KC_Basal
P1_Tumor_AAACGGGAGCTGCAAG-P1	0.337033	0.588659	0	0	Tumor cells	Tumor_KC_Cyc
P1_Tumor_AAAGATGAGAAGGTTT-P1	0	0.420098	0	0	Tumor cells	Tumor_KC_Basal
P1_Tumor_AAAGATGCAATAACGA-P1	0.484429	1.41494	0.809371	0	Tumor cells	Tumor_KC_Basal
P1_Tumor_AAAGATGCAGACTCGC-P1	0	0.208114	0.208114	0	Tumor cells	Tumor_KC_Cyc
P1_Tumor_AAAGATGCAGTCAGCC-P1	0.664574	0	0	0.664574	Endothelial	Endothelial Cell
P1_Tumor_AAAGATGGTGGTGTAG-P1	0	0.698134	0.183987	0	Tumor cells	Tumor_KC_Basal
P1_Tumor_AAAGCAATCCAGTAGT-P1	0.268743	0	0.268743	0	Tumor cells	Tumor_KC_Diff
P1_Tumor_AAAGTAGCAGACGTAG-P1	0	0.757276	0	0	Tumor cells	Tumor_KC_Diff
P1_Tumor_AAAGTAGGTGGCTCCA-P1	0	0.263158	0.263158	0	Epithelial	Pilosebaceous
P1_Tumor_AAAGTAGTCTTTACGT-P1	0	0.371385	0	0	Epithelial	Pilosebaceous
P1_Tumor_AAATGCCAGTTAACGA-P1	0	0.274336	0.274336	0	Tumor cells	Tumor_KC_Basal
P1_Tumor_AAATGCCCACGAGAGT-P1	0	0	0	0	Tumor cells	Tumor_KC_Basal
P1_Tumor_AAATGCCTCTACTTAC-P1	0.703454	0.227279	0	0	Tumor cells	Tumor_KC_Basal
P1_Tumor_AACACGTTCAACACAC-P1	0	0.707865	0	0	Tumor cells	Tumor_KC_Basal
P1_Tumor_AACACGTTCTCCAACC-P1	0.611179	0	0	0	Tumor cells	Tumor_KC_Cyc
P1_Tumor_AACCATGGTGAGGCTA-P1	0	0	0	0	Epithelial	Pilosebaceous
P1_Tumor_AACCATGTCCTTTCTC-P1	0	0	0.468181	0	Tumor cells	Tumor_KC_Diff
P1_Tumor_AACCGCGCACTTCGAA-P1	0.472519	0	0	0	Tumor cells	Tumor_KC_Diff
P1_Tumor_AACGTTGTCGTCTGCT-P1	0	0	0	0	Tumor cells	Tumor_KC_Cyc
P1_Tumor_AACTCAGAGTGTACGG-P1	0	0.946737	0	0	Tumor cells	Tumor_KC_Basal
P1_Tumor_AACTCAGGTCAAACTC-P1	0.346709	0	0	0.346709	Tumor cells	Tumor_KC_Basal
P1_Tumor_AACTCCCTCGATAGAA-P1	0	0.212236	0.212236	0	Tumor cells	Tumor_KC_Basal
P1_Tumor_AACTCTTCATACCATG-P1	0	0.391923	0	0	Tumor cells	Tumor_KC_Cyc
P1_Tumor_AACTCTTGTCGTCTTC-P1	0.211722	0.386356	0.211722	0	Epithelial	Pilosebaceous
P1_Tumor_AACTCTTGTGGTTTCA-P1	0	0	0	0	Tumor cells	Tumor_KC_Diff
P1_Tumor_AACTGGTCATTCTTAC-P1	0	0.754451	0.446749	0	Tumor cells	Tumor_KC_Diff
P1_Tumor_AACTGGTGTTACTGAC-P1	0	0	0	0	Tumor cells	Tumor_KC_Basal
P1_Tumor_AACTTTCCAGTGGGAT-P1	0	0	0.97155	0	Tumor cells	Tumor_KC_Diff
P1_Tumor_AACTTTCTCTAACTTC-P1	0.325188	0.766802	0	0	Epithelial	Pilosebaceous
P1_Tumor_AAGACCTAGCGATTCT-P1	0	0	0	0	Tumor cells	Tumor_KC_Diff
P1_Tumor_AAGACCTGTCGCGTGT-P1	0	0.427853	0	0	Tumor cells	Tumor_KC_Basal
P1_Tumor_AAGACCTGTGATGTGG-P1	0.353002	0.613383	0.353002	0	Tumor cells	Tumor_KC_Basal
P1_Tumor_AAGGAGCGTCCGTCAG-P1	0	0.382867	0	0	Tumor cells	Tumor_KC_Basal
P1_Tumor_AAGGCAGAGACTCGGA-P1	0	0	0.417429	0	Tumor cells	Tumor_KC_Diff
P1_Tumor_AAGGCAGAGGCTCAGA-P1	0	0	0	0	Tumor cells	Tumor_KC_Diff
P1_Tumor_AAGGTTCAGTCTTGCA-P1	0.844035	0	0	0	Tumor cells	Tumor_KC_Basal
P1_Tumor_AAGTCTGCACTGAAGG-P1	0	0	0.318389	0	Tumor cells	Tumor_KC_Diff
P1_Tumor_AATCCAGTCTAGAGTC-P1	0.301778	0	0.301778	0	Tumor cells	Tumor_KC_Diff
P1_Tumor_AATCGGTCAGAGCCAA-P1	0.240084	0.433542	0	0	Tumor cells	Tumor_KC_Basal
P1_Tumor_AATCGGTCATTATCTC-P1	0.270653	0	0.270653	0	Tumor cells	Tumor_KC_Diff
P1_Tumor_ACACCAACATACTCTT-P1	0.297286	0	0.526148	0	Tumor cells	Tumor_KC_Cyc
P1_Tumor_ACACCCTAGTAACCCT-P1	0	0.494272	0.823565	0.494272	Tumor cells	Tumor_KC_Basal
P1_Tumor_ACACCGGCACGAAGCA-P1	0	0.427787	0	0	Tumor cells	Tumor_KC_Basal
P1_Tumor_ACAGCCGCATCATCCC-P1	0	0	0.227966	0	Tumor cells	Tumor_KC_Diff
P1_Tumor_ACAGCCGGTAGCAAAT-P1	0.325145	0.325145	0	0	Tumor cells	Tumor_KC_Basal
P1_Tumor_ACAGCCGGTGAGGGAG-P1	0	0.299882	0	0	Tumor cells	Tumor_KC_Diff
P1_Tumor_ACAGCTAGTGTATGGG-P1	0	0.271014	0.271014	0	Tumor cells	Tumor_KC_Cyc
P1_Tumor_ACAGCTATCTTCTGGC-P1	0.269026	0	0.269026	0	Tumor cells	Tumor_KC_Basal
P1_Tumor_ACATCAGAGGCACATG-P1	0	0.263885	0	0	Tumor cells	Tumor_KC_Basal
P1_Tumor_ACATCAGGTTAGAACA-P1	0	0.311705	0	0	Tumor cells	Tumor_KC_Basal
P1_Tumor_ACATGGTGTCATCCCT-P1	0	0.32291	0	0	Tumor cells	Tumor_KC_Basal
P1_Tumor_ACATGGTGTGATAAAC-P1	0.910309	0	0	0	Tumor cells	Tumor_KC_Diff
P1_Tumor_ACCAGTAAGCTTATCG-P1	0.35201	0	0	0	Tumor cells	Tumor_KC_Basal
P1_Tumor_ACCAGTAGTCCGCTGA-P1	0	0	0.448808	0.448808	Tumor cells	Tumor_KC_Cyc
P1_Tumor_ACCCACTCACTTACGA-P1	0	0	0.53221	0	Tumor cells	Tumor_KC_Basal
P1_Tumor_ACCCACTGTCGACTAT-P1	0	0.200626	0	0	Tumor cells	Tumor_KC_Cyc
P1_Tumor_ACCCACTGTGCAACTT-P1	0.289891	0.697559	0	0	Tumor cells	Tumor_KC_Diff
P1_Tumor_ACCCACTGTTTCGCTC-P1	0	0	0	0	Tumor cells	Tumor_KC_Basal
P1_Tumor_ACCCACTTCTCGTTTA-P1	0.3508	0.3508	0.3508	0.3508	Fibroblast	Fibroblast
P1_Tumor_ACCTTTATCTTCGGTC-P1	0.243366	0	0.438945	0	Tumor cells	Tumor_KC_Basal
P1_Tumor_ACGAGCCCAGTCGATT-P1	0.286487	0	0.286487	0.286487	Epithelial	Pilosebaceous
P1_Tumor_ACGAGCCGTCCTCTTG-P1	0.252732	0.252732	0.252732	0	Tumor cells	Tumor_KC_Basal
P1_Tumor_ACGAGCCGTCTTCAAG-P1	0.22509	0.22509	0.408708	0	Tumor cells	Tumor_KC_Cyc
P1_Tumor_ACGAGCCTCAGAGACG-P1	0.241793	0.241793	0.241793	0	Tumor cells	Tumor_KC_Diff
P1_Tumor_ACGAGGAGTTCTCATT-P1	0.375919	0.375919	0.205521	0	Tumor cells	Tumor_KC_Basal
P1_Tumor_ACGAGGAGTTGTCTTT-P1	0.530159	0	0	0	Melanocyte	Melanocyte
P1_Tumor_ACGATACCATCACGTA-P1	0	0.198205	0	0.198205	Tumor cells	Tumor_KC_Basal
P1_Tumor_ACGATACTCCTAGGGC-P1	0	0.391162	0	0	Tumor cells	Tumor_KC_Basal
P1_Tumor_ACGCAGCGTCAACTGT-P1	0	0	0	0	Tumor cells	Tumor_KC_Diff
P1_Tumor_ACGCAGCGTCTAAACC-P1	0	0	0.396233	0	Tumor cells	Tumor_KC_Basal
P1_Tumor_ACGCCAGGTGTATGGG-P1	0.356281	0.356281	0	0	Epithelial	Pilosebaceous
P1_Tumor_ACGCCAGGTGTTTGGT-P1	0	1.04241	0	0	Tumor cells	Tumor_KC_Basal
P1_Tumor_ACGCCAGGTTAAGACA-P1	0.785058	0	0	0	Tumor cells	Tumor_KC_Basal
P1_Tumor_ACGCCAGTCACCGGGT-P1	0	0.453549	0	0	Epithelial	Pilosebaceous
P1_Tumor_ACGCCGAAGCAGCCTC-P1	0	0	0.383939	0	Tumor cells	Tumor_KC_Basal
P1_Tumor_ACGCCGATCAATAAGG-P1	0	0.444367	0.246666	0	Tumor cells	Tumor_KC_Diff
P1_Tumor_ACGGAGAAGGGCATGT-P1	0	0	0.323173	0	Tumor cells	Tumor_KC_Basal
P1_Tumor_ACGGAGAAGGGCTTGA-P1	0	0	0.667798	0	Tumor cells	Tumor_KC_Diff
P1_Tumor_ACGGCCAAGCCACGTC-P1	0	0	0.767049	0	Epithelial	Pilosebaceous
P1_Tumor_ACGGCCATCCTCAATT-P1	0.244118	0	0	0	Tumor cells	Tumor_KC_Basal
P1_Tumor_ACGGGCTAGACTGGGT-P1	0	0.897339	0	1.36255	Melanocyte	Melanocyte
P1_Tumor_ACGGGCTGTCTTCGTC-P1	0	0	0.564917	0	Fibroblast	Fibroblast
P1_Tumor_ACGGGTCCACAGACAG-P1	0	0	0.493811	0	Epithelial	Pilosebaceous
P1_Tumor_ACGGGTCCAGACGTAG-P1	0	0	0	0	Tumor cells	TSK
P1_Tumor_ACGGGTCGTAGCAAAT-P1	0	0	0	0	Tumor cells	Tumor_KC_Basal
P1_Tumor_ACGTCAAAGACTAGGC-P1	0	0	0	0	Tumor cells	Tumor_KC_Basal
P1_Tumor_ACGTCAATCACCGGGT-P1	0	0	0	0	Tumor cells	Tumor_KC_Basal
P1_Tumor_ACTATCTCAGATCCAT-P1	0	0	0	0.803026	Melanocyte	Melanocyte
P1_Tumor_ACTATCTTCGTGGTCG-P1	0.593098	0.593098	0.962858	0	Tumor cells	Tumor_KC_Diff
P1_Tumor_ACTGAACGTTCAGTAC-P1	0.411351	0.226679	0.226679	0	Tumor cells	Tumor_KC_Basal
P1_Tumor_ACTGAACTCAAGGTAA-P1	0	0	0	0	Endothelial	Endothelial Cell
P1_Tumor_ACTGAGTGTCAGAATA-P1	0.484932	0	0	0	Tumor cells	Tumor_KC_Basal
P1_Tumor_ACTGATGCAAGTCTAC-P1	0	0.327011	0	0	Tumor cells	Tumor_KC_Basal
P1_Tumor_ACTGATGGTACCATCA-P1	0	0.252719	0	0.252719	Epithelial	Keratinocyte
P1_Tumor_ACTGATGGTCCGCTGA-P1	0.401627	0	0	0	Tumor cells	Tumor_KC_Diff
P1_Tumor_ACTGATGTCTGACCTC-P1	0	0	0	0	Epithelial	Pilosebaceous
P1_Tumor_ACTTACTCAGCCAATT-P1	0.347927	0.347927	0.18902	0	Tumor cells	Tumor_KC_Basal
P1_Tumor_ACTTGTTCATGTTCCC-P1	0	0	0	0.948381	Endothelial	Endothelial Cell
P1_Tumor_AGAATAGAGCGTTCCG-P1	0	0.638172	0	0	Tumor cells	Tumor_KC_Diff
P1_Tumor_AGAATAGTCTCAAGTG-P1	0	0	0	0	Tumor cells	Tumor_KC_Basal
P1_Tumor_AGACGTTCAAGTTGTC-P1	0	0	0	0	Melanocyte	Melanocyte
P1_Tumor_AGACGTTGTGCCTGGT-P1	0	0	0	0	Melanocyte	Melanocyte
P1_Tumor_AGACGTTTCCGCGCAA-P1	0	0.220647	0	0	Tumor cells	Tumor_KC_Diff
P1_Tumor_AGAGCGATCTTAGAGC-P1	0.483521	0.808059	0	0	Tumor cells	Tumor_KC_Basal
P1_Tumor_AGAGTGGAGTCGTTTG-P1	0	0	0	0	Tumor cells	Tumor_KC_Cyc
P1_Tumor_AGAGTGGCACAACGCC-P1	0	0.382171	0.382171	0	Tumor cells	Tumor_KC_Basal
P1_Tumor_AGAGTGGGTATATGAG-P1	0.297938	0.297938	0	0	Tumor cells	Tumor_KC_Basal
P1_Tumor_AGATCTGAGGCTCAGA-P1	0.206826	0.206826	0	0	Tumor cells	Tumor_KC_Basal
P1_Tumor_AGATCTGGTACGAAAT-P1	0.362601	0	0	0	Tumor cells	Tumor_KC_Diff
P1_Tumor_AGATCTGGTATAGGTA-P1	0	0	0	0	Epithelial	Pilosebaceous
P1_Tumor_AGATTGCGTACTTCTT-P1	0	0.509726	0	0.200171	Tumor cells	Tumor_KC_Basal
P1_Tumor_AGCAGCCTCCACGTTC-P1	0.460347	0	0	0	Tumor cells	Tumor_KC_Basal
P1_Tumor_AGCAGCCTCTCAAACG-P1	0	0.628428	0	0	Tumor cells	Tumor_KC_Diff
P1_Tumor_AGCATACGTACTTGAC-P1	0	0	0	0	Endothelial	Endothelial Cell
P1_Tumor_AGCATACTCAGAGGTG-P1	0	0	0	0	Tumor cells	Tumor_KC_Diff
P1_Tumor_AGCCTAAAGGTACTCT-P1	0	0.313597	0.313597	0	Tumor cells	Tumor_KC_Diff
P1_Tumor_AGCCTAAGTCGAACAG-P1	0	0	0	0	Tumor cells	Tumor_KC_Basal
P1_Tumor_AGCGGTCCATGTAAGA-P1	0.408336	0.408336	0	0	Epithelial	Pilosebaceous
P1_Tumor_AGCGGTCGTTCAACCA-P1	0	0	0	0	Tumor cells	Tumor_KC_Basal
P1_Tumor_AGCGTATAGCGAGAAA-P1	0	1.00595	0	0.456265	Tumor cells	Tumor_KC_Basal
P1_Tumor_AGCGTATCACCACCAG-P1	0	0.379988	0	0	Tumor cells	Tumor_KC_Diff
P1_Tumor_AGCGTCGCATCACCCT-P1	0.426574	0	0	0	Epithelial	Pilosebaceous
P1_Tumor_AGCGTCGCATCCGGGT-P1	0.730035	0	0	0	Endothelial	Endothelial Cell
P1_Tumor_AGCGTCGTCAAGGCTT-P1	0	0	0	0	Tumor cells	Tumor_KC_Basal
P1_Tumor_AGCGTCGTCCTTTCTC-P1	0	0	0	0	Tumor cells	Tumor_KC_Basal
P1_Tumor_AGCGTCGTCGAATGCT-P1	0.320789	0.563283	0	0	Tumor cells	Tumor_KC_Basal
P1_Tumor_AGCTCCTCACAGCGTC-P1	0.21161	0	0.21161	0	Tumor cells	Tumor_KC_Cyc
P1_Tumor_AGCTTGAGTTACGGAG-P1	0	0	0.420027	0.420027	Tumor cells	Tumor_KC_Cyc
P1_Tumor_AGCTTGATCGGCTTGG-P1	0	0	1.28948	0	Tumor cells	Tumor_KC_Diff
P1_Tumor_AGGCCACGTCCGAGTC-P1	0.548141	0	0	0	Tumor cells	Tumor_KC_Basal
P1_Tumor_AGGCCACTCCAAACAC-P1	0	0	0	0	Epithelial	Pilosebaceous
P1_Tumor_AGGCCGTCAATAGCGG-P1	0.334394	0	0.334394	0	Tumor cells	Tumor_KC_Basal
P1_Tumor_AGGGAGTTCAGCGATT-P1	0	0.636757	0	0	Tumor cells	Tumor_KC_Basal
P1_Tumor_AGGGATGAGAAGGGTA-P1	0	0	0	0	Tumor cells	Tumor_KC_Basal
P1_Tumor_AGGGATGGTGAGGGTT-P1	0	0.548172	0.311186	0	Tumor cells	Tumor_KC_Diff
P1_Tumor_AGGGATGTCAGTTGAC-P1	0	0	0	0	Tumor cells	Tumor_KC_Basal
P1_Tumor_AGGGTGACATGGATGG-P1	0	0.538922	0	0	Epithelial	Pilosebaceous
P1_Tumor_AGGTCATCAATACGCT-P1	0	0	0	0.56247	Tumor cells	Tumor_KC_Basal
P1_Tumor_AGGTCATCATGTCGAT-P1	0	0.673493	0	0	Tumor cells	Tumor_KC_Diff
P1_Tumor_AGGTCATGTAAATGAC-P1	0	0.316995	0.557322	0	Tumor cells	Tumor_KC_Diff
P1_Tumor_AGGTCATGTGGCCCTA-P1	0.24742	0.445605	0.24742	0	Tumor cells	Tumor_KC_Basal
P1_Tumor_AGGTCCGAGCGATGAC-P1	0	0.908237	0	0	Tumor cells	Tumor_KC_Basal
P1_Tumor_AGTAGTCAGGCGATAC-P1	0	0	0	0	Epithelial	Pilosebaceous
P1_Tumor_AGTAGTCTCGTGGGAA-P1	0.821205	0.27635	0	0	Tumor cells	Tumor_KC_Diff
P1_Tumor_AGTCTTTCATGGAATA-P1	0.560302	0	0	0	Tumor cells	Tumor_KC_Diff
P1_Tumor_AGTCTTTTCTTAGAGC-P1	0	0	0	0	Tumor cells	Tumor_KC_Basal
P1_Tumor_AGTGAGGTCGTTGACA-P1	0	0	0	0	Tumor cells	Tumor_KC_Diff
P1_Tumor_AGTGGGAGTCTGGTCG-P1	0	0.2294	0	0	Tumor cells	Tumor_KC_Cyc
P1_Tumor_AGTGGGAGTGGGTATG-P1	0	0.292461	0	0	Tumor cells	Tumor_KC_Diff
P1_Tumor_ATAACGCAGACCACGA-P1	0.295657	0.295657	0	0	Tumor cells	Tumor_KC_Basal
P1_Tumor_ATAACGCCAAGCGTAG-P1	0	0	0	0	Tumor cells	Tumor_KC_Basal
P1_Tumor_ATAAGAGTCTCCCTGA-P1	0	0.458832	0	0	Tumor cells	Tumor_KC_Diff
P1_Tumor_ATAGACCAGAGTCTGG-P1	0.28759	0.692964	0	0	Tumor cells	Tumor_KC_Basal
P1_Tumor_ATAGACCGTCCGACGT-P1	0.588713	0	0	0	Tumor cells	Tumor_KC_Basal
P1_Tumor_ATCACGAGTATCAGTC-P1	0	0.478474	0	0.267585	Tumor cells	Tumor_KC_Basal
P1_Tumor_ATCACGATCGCGTAGC-P1	0	0.578724	0.330656	0	Epithelial	Pilosebaceous
P1_Tumor_ATCACGATCTTGTTTG-P1	0.69849	0	0	0	Epithelial	Pilosebaceous
P1_Tumor_ATCATCTAGGGTCGAT-P1	0	0.343915	0	0	Tumor cells	Tumor_KC_Diff
P1_Tumor_ATCATCTGTACCGTAT-P1	0	0.19417	0.356698	0	Tumor cells	Tumor_KC_Diff
P1_Tumor_ATCATGGCAAGGACTG-P1	0	0	0	0	Tumor cells	Tumor_KC_Basal
P1_Tumor_ATCATGGCATCATCCC-P1	0.575216	0	0	0	Epithelial	Pilosebaceous
P1_Tumor_ATCCACCCACCTTGTC-P1	0	0.345294	0	0	Tumor cells	Tumor_KC_Diff
P1_Tumor_ATCCACCGTCCAGTAT-P1	0	0.442568	0	0	Epithelial	Pilosebaceous
P1_Tumor_ATCCGAAGTCGACTGC-P1	0	0.392141	0.392141	0	Tumor cells	Tumor_KC_Diff
P1_Tumor_ATCCGAATCAGCAACT-P1	0	0.451746	0.251169	0	Tumor cells	TSK
P1_Tumor_ATCGAGTCAATGCCAT-P1	0.401423	0	0	0	Epithelial	Pilosebaceous
P1_Tumor_ATCGAGTCACACTGCG-P1	0.418244	0	0.712255	0	Tumor cells	Tumor_KC_Basal
P1_Tumor_ATCGAGTCACAGCCCA-P1	0.651634	0.377982	0.206745	0	Tumor cells	TSK
P1_Tumor_ATCGAGTTCTCGCTTG-P1	0	0	0	0	Tumor cells	Tumor_KC_Diff
P1_Tumor_ATCTACTTCCTAGTGA-P1	0.219017	0.903859	0.219017	0	Tumor cells	Tumor_KC_Basal
P1_Tumor_ATCTACTTCGTACCGG-P1	0	0.508622	0.508622	0.508622	Melanocyte	Melanocyte
P1_Tumor_ATCTGCCTCTTGCATT-P1	0	0	0	0	Tumor cells	Tumor_KC_Diff
P1_Tumor_ATGAGGGAGACGCAAC-P1	0	0	0	0	Epithelial	Pilosebaceous
P1_Tumor_ATGAGGGAGGACAGCT-P1	0.186967	0.344423	0	0	Tumor cells	Tumor_KC_Cyc
P1_Tumor_ATGAGGGCAACTGGCC-P1	0	0	0.311861	0	Tumor cells	Tumor_KC_Basal
P1_Tumor_ATGAGGGGTTCATGGT-P1	0	0	0	0	Tumor cells	Tumor_KC_Diff
P1_Tumor_ATGAGGGTCCGCAGTG-P1	0	0	0	0	Tumor cells	Tumor_KC_Diff
P1_Tumor_ATGAGGGTCGGCATCG-P1	0.822204	0.822204	0	0	Tumor cells	Tumor_KC_Diff
P1_Tumor_ATGGGAGTCGGTTAAC-P1	0	0	0	0	Epithelial	Pilosebaceous
P1_Tumor_ATGTGTGCACGAAATA-P1	0	0.493053	0	0	Tumor cells	Tumor_KC_Diff
P1_Tumor_ATGTGTGCAGTCCTTC-P1	0.577898	0	0	0	Tumor cells	Tumor_KC_Diff
P1_Tumor_ATGTGTGGTATCGCAT-P1	0.304137	0.537025	0.304137	0	Tumor cells	Tumor_KC_Basal
P1_Tumor_ATGTGTGGTGTGAATA-P1	0.350316	0	0	0	Tumor cells	Tumor_KC_Basal
P1_Tumor_ATGTGTGTCCATGCTC-P1	0	0.304641	0	0	Tumor cells	Tumor_KC_Diff
P1_Tumor_ATTATCCCACTTACGA-P1	0.819852	0	0	0	Tumor cells	Tumor_KC_Basal
P1_Tumor_ATTATCCGTGCGGTAA-P1	0.331142	0.331142	0	0	Tumor cells	Tumor_KC_Basal
P1_Tumor_ATTATCCGTTGTCGCG-P1	0.211826	0.38653	0	0	Tumor cells	Tumor_KC_Basal
P1_Tumor_ATTCTACCATACGCCG-P1	0.308909	0.544576	0.308909	0	Tumor cells	Tumor_KC_Basal
P1_Tumor_ATTGGACGTAAACCTC-P1	0	0	0	0	Endothelial	Endothelial Cell
P1_Tumor_CAACCAAAGAGGTACC-P1	0	0	0	0	Tumor cells	Tumor_KC_Diff
P1_Tumor_CAACCTCAGCCAGAAC-P1	0.324676	0	0	0	Epithelial	Pilosebaceous
P1_Tumor_CAACTAGAGCCTATGT-P1	0	0.575829	0.328801	0.328801	Tumor cells	Tumor_KC_Basal
P1_Tumor_CAACTAGGTAAGAGAG-P1	0.27949	0.27949	0	0	Tumor cells	Tumor_KC_Basal
P1_Tumor_CAAGAAAAGACAAGCC-P1	0	0	0	0	Epithelial	Pilosebaceous
P1_Tumor_CAAGAAACAATGGATA-P1	0	0	0	0	Tumor cells	Tumor_KC_Basal
P1_Tumor_CAAGAAACATCCAACA-P1	0	0.666858	0	0	Tumor cells	Tumor_KC_Diff
P1_Tumor_CAAGATCAGTTCGATC-P1	0.307711	0.542683	0	0	Tumor cells	Tumor_KC_Basal
P1_Tumor_CAAGGCCCACGTCTCT-P1	0	0.402717	0.402717	0	Tumor cells	Tumor_KC_Basal
P1_Tumor_CAAGGCCCAGGGCATA-P1	0	0	0.296328	0	Tumor cells	Tumor_KC_Diff
P1_Tumor_CAAGGCCTCACATACG-P1	0	0.575744	0	0	Tumor cells	Tumor_KC_Basal
P1_Tumor_CAAGTTGAGGCTAGCA-P1	0.287649	0	0	0	Tumor cells	Tumor_KC_Basal
P1_Tumor_CAAGTTGCACCAACCG-P1	0.434901	0.434901	0.736983	0	Epithelial	Keratinocyte
P1_Tumor_CAAGTTGGTTTGACTG-P1	0	0.374055	0.645655	0	Tumor cells	Tumor_KC_Basal
P1_Tumor_CACAAACTCATCTGTT-P1	0	0.534131	0	0	Epithelial	Pilosebaceous
P1_Tumor_CACACAACAAAGTGCG-P1	0	0	0.210146	0	Tumor cells	Tumor_KC_Diff
P1_Tumor_CACACCTAGCGTTCCG-P1	0.339633	0.5927	0	0	Tumor cells	Tumor_KC_Basal
P1_Tumor_CACACCTGTGCCTTGG-P1	0	0.61869	0.356448	0	Tumor cells	Tumor_KC_Basal
P1_Tumor_CACACTCAGTCGATAA-P1	0.35573	0	0.617586	0	Epithelial	Pilosebaceous
P1_Tumor_CACACTCTCCGGGTGT-P1	0	0.385557	0.385557	0	Tumor cells	Tumor_KC_Diff
P1_Tumor_CACAGGCGTACTTAGC-P1	0	0.734182	0	0	Tumor cells	Tumor_KC_Basal
P1_Tumor_CACAGGCGTTTAGGAA-P1	0.406468	0.406468	0.406468	0	Tumor cells	Tumor_KC_Basal
P1_Tumor_CACAGGCTCAGCAACT-P1	0	0.272001	0	0	Tumor cells	Tumor_KC_Basal
P1_Tumor_CACAGGCTCGTACCGG-P1	0	0.593823	0	0	Tumor cells	Tumor_KC_Basal
P1_Tumor_CACAGTAGTATTACCG-P1	0.241987	0	0.241987	0	Tumor cells	Tumor_KC_Basal
P1_Tumor_CACATAGAGCTACCGC-P1	0	0.358287	0	0	Tumor cells	Tumor_KC_Cyc
P1_Tumor_CACATTTTCATCATTC-P1	0	0.349635	0	0.349635	Melanocyte	Melanocyte
P1_Tumor_CACATTTTCTGCCAGG-P1	0.519756	0	0.293273	0	Tumor cells	Tumor_KC_Basal
P1_Tumor_CACCACTCAAAGTGCG-P1	0	0	0	0.737637	Melanocyte	Melanocyte
P1_Tumor_CACCACTCACCCATTC-P1	0	0	0	0	Epithelial	Pilosebaceous
P1_Tumor_CACCAGGCACAGGAGT-P1	0.504897	0.504897	0	0.504897	Melanocyte	Melanocyte
P1_Tumor_CACCTTGAGTTTAGGA-P1	0	0.650088	0	0	Tumor cells	Tumor_KC_Diff
P1_Tumor_CACCTTGCAAGACACG-P1	0	0.866811	0	0	Tumor cells	Tumor_KC_Cyc
P1_Tumor_CACCTTGGTCGCCATG-P1	0.252738	0.454314	0.252738	0.454314	Tumor cells	Tumor_KC_Basal
P1_Tumor_CACCTTGGTTCCACGG-P1	0.208475	0.527915	0	0	Tumor cells	Tumor_KC_Cyc
P1_Tumor_CACCTTGTCCTTGACC-P1	0	0	0	0	Tumor cells	Tumor_KC_Basal
P1_Tumor_CACTCCACAAGAGGCT-P1	0	0.524637	0	0	Tumor cells	Tumor_KC_Basal
P1_Tumor_CAGAATCAGAGTAATC-P1	0	0	0	0	Tumor cells	Tumor_KC_Diff
P1_Tumor_CAGAATCCAAGCTGGA-P1	0.28211	0.28211	0.28211	0	Tumor cells	Tumor_KC_Basal
P1_Tumor_CAGAATCGTCGCCATG-P1	0.317817	0	0	0	Tumor cells	Tumor_KC_Basal
P1_Tumor_CAGAATCGTTCAACCA-P1	0	0	0	0	Tumor cells	Tumor_KC_Diff
P1_Tumor_CAGAGAGCATGTCGAT-P1	0	0	0	0	Tumor cells	Tumor_KC_Diff
P1_Tumor_CAGAGAGTCTGATACG-P1	0	0.30495	0	0	Tumor cells	Tumor_KC_Diff
P1_Tumor_CAGATCAAGGAATCGC-P1	0.278879	0	0	0.278879	Tumor cells	Tumor_KC_Basal
P1_Tumor_CAGATCACAATGTAAG-P1	0	0.417907	0	0	Tumor cells	Tumor_KC_Basal
P1_Tumor_CAGCAGCGTGCAGTAG-P1	0.476545	0	0	0	Tumor cells	Tumor_KC_Cyc
P1_Tumor_CAGCATAAGTGAAGAG-P1	0.276335	0.276335	0	0	Tumor cells	Tumor_KC_Diff
P1_Tumor_CAGCATAGTAAATGTG-P1	0.486834	0	0.486834	0	Tumor cells	Tumor_KC_Basal
P1_Tumor_CAGCCGACAAACTGCT-P1	0	0	0.555638	0	Epithelial	Pilosebaceous
P1_Tumor_CAGCCGAGTTCCACTC-P1	0	0.611603	0.351848	0.351848	Tumor cells	Tumor_KC_Basal
P1_Tumor_CAGCCGATCGAGAGCA-P1	0	0.244755	0.244755	0	Tumor cells	Tumor_KC_Diff
P1_Tumor_CAGCGACCAGATGAGC-P1	0	0.728479	0	0	Tumor cells	Tumor_KC_Basal
P1_Tumor_CAGCGACCATTCACTT-P1	0	0.446323	0.446323	0	Tumor cells	Tumor_KC_Diff
P1_Tumor_CAGCGACTCGGAAACG-P1	0	0.5188	0.204303	0	Tumor cells	Tumor_KC_Diff
P1_Tumor_CAGCTAACAATCACAC-P1	0.264622	0.47367	0.264622	0	Tumor cells	Tumor_KC_Diff
P1_Tumor_CAGCTAACACGACGAA-P1	0	0	0	0	Endothelial	Endothelial Cell
P1_Tumor_CAGCTAAGTCCGAATT-P1	0	0	0.567253	0	Tumor cells	Tumor_KC_Basal
P1_Tumor_CAGCTAAGTCTCTCGT-P1	0	0	0.830807	0	Tumor cells	TSK
P1_Tumor_CAGCTGGGTCTAAACC-P1	0.35713	0.35713	0.35713	0	Tumor cells	Tumor_KC_Basal
P1_Tumor_CAGGTGCCATAGGATA-P1	0	0	0	0	Tumor cells	Tumor_KC_Diff
P1_Tumor_CAGTAACCATCCTTGC-P1	0	0	0	0	Tumor cells	Tumor_KC_Basal
P1_Tumor_CAGTAACCATGGATGG-P1	0	0	0	0	Tumor cells	Tumor_KC_Basal
P1_Tumor_CAGTCCTGTCTCTCTG-P1	0	0.798445	0	0.266602	Tumor cells	Tumor_KC_Basal
P1_Tumor_CATATGGAGATGTTAG-P1	0.421194	0.421194	0	0	Tumor cells	Tumor_KC_Basal
P1_Tumor_CATATGGCAGACACTT-P1	0	0	0.787042	0	Tumor cells	Tumor_KC_Basal
P1_Tumor_CATATGGCATATGCTG-P1	0.304809	0	0	0	Tumor cells	Tumor_KC_Basal
P1_Tumor_CATATGGGTAAGGGCT-P1	0	0.363762	0	0	Tumor cells	Tumor_KC_Basal
P1_Tumor_CATATTCAGACTAGAT-P1	0.613364	0	0.35299	0	Tumor cells	Tumor_KC_Basal
P1_Tumor_CATATTCAGAGGGCTT-P1	0	0	0	0	Tumor cells	Tumor_KC_Basal
P1_Tumor_CATATTCGTCGAATCT-P1	0	0.723769	0.425984	0	Tumor cells	Tumor_KC_Basal
P1_Tumor_CATCAAGGTTTGTGTG-P1	0	0.229336	0.229336	0	Tumor cells	Tumor_KC_Basal
P1_Tumor_CATCAAGTCCTTCAAT-P1	0	1.01633	1.01633	0	Epithelial	Pilosebaceous
P1_Tumor_CATCAGAGTTAAGTAG-P1	0	0.731151	0	0	Melanocyte	Melanocyte
P1_Tumor_CATCAGATCAACACGT-P1	0.242034	0.599667	0	0.242034	Tumor cells	Tumor_KC_Basal
P1_Tumor_CATCCACAGTCCGGTC-P1	0.456668	0.624979	0.254179	0	Tumor cells	Tumor_KC_Diff
P1_Tumor_CATCGGGTCCGAAGAG-P1	0	0	0.187689	0	Tumor cells	TSK
P1_Tumor_CATGACAGTCGATTGT-P1	0	0.254954	0	0	Tumor cells	Tumor_KC_Basal
P1_Tumor_CATGCCTGTCGTCTTC-P1	0	0	0	0.449958	Epithelial	Keratinocyte
P1_Tumor_CATGCCTTCGTAGGAG-P1	0	0	0	0	Tumor cells	Tumor_KC_Basal
P1_Tumor_CATGGCGGTACAGTTC-P1	0	0	0	0	Tumor cells	Tumor_KC_Diff
P1_Tumor_CATTATCCATGAACCT-P1	0.690185	0	0.403492	0	Tumor cells	Tumor_KC_Basal
P1_Tumor_CATTATCGTTCCACGG-P1	0	0.413802	0	0	Tumor cells	Tumor_KC_Basal
P1_Tumor_CATTCGCCATTCACTT-P1	0.484476	0.484476	0.484476	0	Tumor cells	Tumor_KC_Basal
P1_Tumor_CCACGGATCCTCATTA-P1	0	0.516899	0.291482	0	Epithelial	Pilosebaceous
P1_Tumor_CCAGCGATCACGCATA-P1	0	0.391565	0	0	Tumor cells	Tumor_KC_Basal
P1_Tumor_CCATGTCCACATAACC-P1	0	0	0	0	Tumor cells	Tumor_KC_Basal
P1_Tumor_CCCAATCGTCGGCATC-P1	0.520697	0.520697	0	0	Epithelial	Pilosebaceous
P1_Tumor_CCCAGTTCAGGTCCAC-P1	0	0.833226	0	0	Endothelial	Endothelial Cell
P1_Tumor_CCCAGTTGTTAAAGTG-P1	0	0	0.958872	0	Tumor cells	Tumor_KC_Basal
P1_Tumor_CCCTCCTGTTCCACGG-P1	0	0	0.341201	0	Tumor cells	Tumor_KC_Basal
P1_Tumor_CCGGGATTCAATCTCT-P1	0.23796	0.23796	0	0	Tumor cells	Tumor_KC_Diff
P1_Tumor_CCGTACTGTCGGCTCA-P1	0.525709	0.379194	0	0.207464	Tumor cells	Tumor_KC_Diff
P1_Tumor_CCGTACTGTGAGGGTT-P1	0.543772	0.543772	0	0	Tumor cells	Tumor_KC_Diff
P1_Tumor_CCGTACTGTGCAGTAG-P1	0.415126	0.415126	0.415126	0	Tumor cells	Tumor_KC_Cyc
P1_Tumor_CCGTACTGTGCGATAG-P1	0.431225	0.731542	0	0	Melanocyte	Melanocyte
P1_Tumor_CCGTGGACATTGTGCA-P1	0	0.212821	0	0	Tumor cells	Tumor_KC_Cyc
P1_Tumor_CCGTTCACATCGATTG-P1	0	0.73912	0	0	Tumor cells	Tumor_KC_Basal
P1_Tumor_CCGTTCAGTAGCGTAG-P1	0	0.39687	0	0	Tumor cells	Tumor_KC_Diff
P1_Tumor_CCTAAAGGTCCTAGCG-P1	0	0	0.346581	0	Tumor cells	Tumor_KC_Diff
P1_Tumor_CCTACCACAGCCTTGG-P1	0	0	0	0	Tumor cells	Tumor_KC_Basal
P1_Tumor_CCTATTAAGGCTAGCA-P1	0	0.314921	0	0	Tumor cells	Tumor_KC_Cyc
P1_Tumor_CCTATTAGTGAGGGAG-P1	0.423785	0.423785	0	0	Tumor cells	Tumor_KC_Basal
P1_Tumor_CCTCAGTAGCTGTTCA-P1	0	0	0.886296	0	Tumor cells	Tumor_KC_Diff
P1_Tumor_CCTCAGTGTTCACGGC-P1	0	0	0.432779	0	Epithelial	Pilosebaceous
P1_Tumor_CCTCAGTTCTGAGGGA-P1	0	0	0	0	Tumor cells	Tumor_KC_Basal
P1_Tumor_CCTCTGAAGACTTGAA-P1	0	0.523737	0.523737	0	Melanocyte	Melanocyte
P1_Tumor_CCTCTGATCCTTGACC-P1	0	0	0.322837	0	Tumor cells	Tumor_KC_Basal
P1_Tumor_CCTTACGGTCGGGTCT-P1	0	0	0.793554	0	Tumor cells	Tumor_KC_Basal
P1_Tumor_CCTTACGTCCTCGCAT-P1	0.382956	0.659191	0.659191	0	Tumor cells	Tumor_KC_Basal
P1_Tumor_CCTTCCCAGGCCCGTT-P1	0	0	0	0	Tumor cells	TSK
P1_Tumor_CCTTCCCCACAACTGT-P1	0	0	0	0	Endothelial	Endothelial Cell
P1_Tumor_CCTTCCCCACACAGAG-P1	0	0	0	0	Tumor cells	Tumor_KC_Diff
P1_Tumor_CCTTCCCTCGGTGTCG-P1	0	0.590609	0	0	Tumor cells	Tumor_KC_Diff
P1_Tumor_CCTTCGAAGAGGTAGA-P1	0	0	0	0	Tumor cells	Tumor_KC_Diff
P1_Tumor_CGAACATAGTAATCCC-P1	0	0	0	0	Epithelial	Pilosebaceous
P1_Tumor_CGAATGTTCCTTTCTC-P1	0	0.248291	0	0.248291	Tumor cells	Tumor_KC_Diff
P1_Tumor_CGACCTTAGCGATTCT-P1	0	0.34739	0	0	Tumor cells	Tumor_KC_Basal
P1_Tumor_CGACCTTGTGCCTTGG-P1	0	0	0.543015	0	Tumor cells	Tumor_KC_Basal
P1_Tumor_CGACTTCCATACAGCT-P1	0	0	0	0	Tumor cells	Tumor_KC_Basal
P1_Tumor_CGACTTCTCAAAGACA-P1	0.300027	0.530505	0	0.300027	Tumor cells	Tumor_KC_Basal
P1_Tumor_CGAGAAGGTTGACGTT-P1	0	0.232415	0.232415	0	Epithelial	Pilosebaceous
P1_Tumor_CGAGCACGTACCGCTG-P1	0	0.317726	0.317726	0	Tumor cells	Tumor_KC_Basal
P1_Tumor_CGAGCCACAGACGCCT-P1	0	0.185662	0	0	Tumor cells	Tumor_KC_Diff
P1_Tumor_CGAGCCAGTTCAGTAC-P1	0.258984	0	0	0	Epithelial	Pilosebaceous
P1_Tumor_CGATGGCAGCCAGAAC-P1	0	0.240391	0	0	Tumor cells	Tumor_KC_Basal
P1_Tumor_CGATGGCCATCAGTAC-P1	0.672107	0.391488	0	0	Tumor cells	Tumor_KC_Basal
P1_Tumor_CGATGGCGTGGTACAG-P1	0.493165	0	0.953096	0	Tumor cells	Tumor_KC_Diff
P1_Tumor_CGATGTATCCAGTAGT-P1	0	0.466446	0.466446	0	Tumor cells	Tumor_KC_Basal
P1_Tumor_CGATTGAAGCTGATAA-P1	0	0	0	0	Tumor cells	Tumor_KC_Basal
P1_Tumor_CGCGGTAAGATATGGT-P1	0.448644	0	0.448644	0.757236	Melanocyte	Melanocyte
P1_Tumor_CGCGGTACACATTCGA-P1	0	1.30798	0	0	Tumor cells	Tumor_KC_Basal
P1_Tumor_CGCGGTAGTAGCGCTC-P1	0	0	0.376506	0.376506	Epithelial	Keratinocyte
P1_Tumor_CGCGGTAGTCGAGATG-P1	0	0.763117	1.19086	0	Epithelial	Pilosebaceous
P1_Tumor_CGCGTTTTCCTCAATT-P1	0.716461	0.716461	0	0	Tumor cells	Tumor_KC_Basal
P1_Tumor_CGCTGGAAGGCATGGT-P1	0.680733	0	0	0.680733	Melanocyte	Melanocyte
P1_Tumor_CGCTGGAGTTCAGCGC-P1	0	0	0	0	Tumor cells	Tumor_KC_Basal
P1_Tumor_CGCTGGATCGTCTGCT-P1	0	1.03656	1.03656	0	Tumor cells	Tumor_KC_Diff
P1_Tumor_CGCTTCAAGACTCGGA-P1	0	0.325561	0	0	Tumor cells	Tumor_KC_Basal
P1_Tumor_CGGACACCAGCGTTCG-P1	0	0	0	0	Endothelial	Endothelial Cell
P1_Tumor_CGGACGTGTACAGTTC-P1	0	0	0	0	Tumor cells	Tumor_KC_Basal
P1_Tumor_CGGACGTTCGGCGCTA-P1	0.198501	0.198501	0	0	Tumor cells	Tumor_KC_Diff
P1_Tumor_CGGACTGCACTTAAGC-P1	0	0.296496	0.296496	0	Tumor cells	Tumor_KC_Basal
P1_Tumor_CGGAGCTCAGGTGGAT-P1	0.616956	0	0	0	Tumor cells	Tumor_KC_Cyc
P1_Tumor_CGGAGCTGTGACCAAG-P1	0	0.255261	0	0	Tumor cells	Tumor_KC_Cyc
P1_Tumor_CGGAGTCTCTGCGACG-P1	0	0.649716	0.649716	0.649716	Endothelial	Endothelial Cell
P1_Tumor_CGGCTAGGTACGCACC-P1	0.481976	0.805825	0	0	Epithelial	Pilosebaceous
P1_Tumor_CGGCTAGGTTAGAACA-P1	0	0	0.337815	0	Tumor cells	Tumor_KC_Diff
P1_Tumor_CGGGTCACACTTCGAA-P1	0.301852	0.533402	0.533402	0	Tumor cells	Tumor_KC_Diff
P1_Tumor_CGGTTAATCCAAAGTC-P1	0.542985	0	0	0	Tumor cells	Tumor_KC_Diff
P1_Tumor_CGTAGCGCAAGACACG-P1	0	0	0	0	Endothelial	Endothelial Cell
P1_Tumor_CGTAGCGGTCGAGTTT-P1	0	0.764586	0	0.453654	Tumor cells	Tumor_KC_Basal
P1_Tumor_CGTAGCGGTCTAGTGT-P1	0.201919	0	0	0	Tumor cells	Tumor_KC_Cyc
P1_Tumor_CGTAGCGTCCTCATTA-P1	0.344094	0	0.599618	0.344094	Tumor cells	Tumor_KC_Basal
P1_Tumor_CGTAGGCGTTAAGTAG-P1	0.280953	0.500037	0.280953	0	Tumor cells	Tumor_KC_Cyc
P1_Tumor_CGTCACTGTCCGCTGA-P1	0	0.677554	0	0	Tumor cells	Tumor_KC_Basal
P1_Tumor_CGTCACTGTGCATCTA-P1	0	0	0	0	Tumor cells	Tumor_KC_Diff
P1_Tumor_CGTCAGGGTGCACCAC-P1	0.446384	0	0	0	Tumor cells	Tumor_KC_Diff
P1_Tumor_CGTCAGGGTTACTGAC-P1	0.206904	0.37825	0.37825	0	Tumor cells	Tumor_KC_Basal
P1_Tumor_CGTCCATTCTATCGCC-P1	0	0.305871	0.305871	0	Tumor cells	Tumor_KC_Diff
P1_Tumor_CGTCCATTCTTGTTTG-P1	0	1.03717	0	0	Tumor cells	Tumor_KC_Basal
P1_Tumor_CGTGAGCCAACTGCGC-P1	0	0.188455	0	0	Tumor cells	Tumor_KC_Basal
P1_Tumor_CGTGAGCCACATGGGA-P1	0	0.698464	0	0	Tumor cells	Tumor_KC_Diff
P1_Tumor_CGTGAGCGTTATCGGT-P1	0.495121	0	0	0	Tumor cells	Tumor_KC_Basal
P1_Tumor_CGTGAGCTCGCATGGC-P1	0.287308	0.846442	0.287308	0	Tumor cells	Tumor_KC_Diff
P1_Tumor_CGTGTAAAGAGCTGCA-P1	0	0	0	0	Epithelial	Keratinocyte
P1_Tumor_CGTGTAACAAGAGTCG-P1	0	0.435999	0.435999	0	Tumor cells	Tumor_KC_Basal
P1_Tumor_CGTGTCTCACACAGAG-P1	0.533358	0	0	0	Tumor cells	Tumor_KC_Basal
P1_Tumor_CGTTAGAAGACTAGGC-P1	0.515333	0.290501	0	0	Tumor cells	Tumor_KC_Basal
P1_Tumor_CGTTAGACAAGGACAC-P1	0	0.565245	0	0	Melanocyte	Melanocyte
P1_Tumor_CGTTAGAGTTTGTTGG-P1	0	0	0.411282	0	Tumor cells	Tumor_KC_Basal
P1_Tumor_CGTTCTGAGTGTCCCG-P1	0	0	0	0	Tumor cells	Tumor_KC_Basal
P1_Tumor_CGTTCTGCAAACGTGG-P1	0	0.617369	0.617369	0	Tumor cells	Tumor_KC_Diff
P1_Tumor_CGTTGGGTCTCACATT-P1	0.250334	0.250334	0	0	Tumor cells	Tumor_KC_Diff
P1_Tumor_CTAACTTAGCTCCTTC-P1	0	0	0	0	Epithelial	Pilosebaceous
P1_Tumor_CTAACTTTCCAATGGT-P1	0	0	0.383506	0	Tumor cells	Tumor_KC_Diff
P1_Tumor_CTAAGACGTATTACCG-P1	0	0	0	0	Endothelial	Endothelial Cell
P1_Tumor_CTAAGACTCTTACCGC-P1	0.359675	0.359675	0	0	Tumor cells	Tumor_KC_Basal
P1_Tumor_CTAATGGCACTAGTAC-P1	0	0	0.395455	0	Epithelial	Pilosebaceous
P1_Tumor_CTACACCCAACACCTA-P1	0	0.444327	0	0	Tumor cells	Tumor_KC_Basal
P1_Tumor_CTACACCCAAGGTTTC-P1	0	0.533504	0.301916	0	Tumor cells	Tumor_KC_Basal
P1_Tumor_CTACATTAGGGTCTCC-P1	0	0	0	0	Tumor cells	Tumor_KC_Diff
P1_Tumor_CTACATTCATCTCGCT-P1	0	0	0	0	Tumor cells	Tumor_KC_Basal
P1_Tumor_CTACATTGTAAGTAGT-P1	0	0	0	0	Tumor cells	Tumor_KC_Basal
P1_Tumor_CTACATTGTACTTAGC-P1	0.334767	0.334767	0.334767	0	Tumor cells	Tumor_KC_Basal
P1_Tumor_CTACGTCAGTAATCCC-P1	0.32331	0.567237	0	0	Tumor cells	Tumor_KC_Basal
P1_Tumor_CTACGTCGTCTTTCAT-P1	0	0	0	0	Epithelial	Pilosebaceous
P1_Tumor_CTAGAGTAGTGCCATT-P1	0.550027	0.398015	0.21868	0	Tumor cells	Tumor_KC_Basal
P1_Tumor_CTAGCCTAGGTGATTA-P1	0	0.944388	0	0	Tumor cells	Tumor_KC_Basal
P1_Tumor_CTAGCCTTCAACGGCC-P1	0	0	0	0.684754	Melanocyte	Melanocyte
P1_Tumor_CTCACACAGTACGCGA-P1	0	0	0	0	Tumor cells	Tumor_KC_Diff
P1_Tumor_CTCACACGTCCAGTGC-P1	0	0.497535	0.497535	0	Tumor cells	Tumor_KC_Basal
P1_Tumor_CTCAGAACAGTACACT-P1	0.72715	1.43688	0.72715	0	Tumor cells	Tumor_KC_Diff
P1_Tumor_CTCAGAAGTAATCGTC-P1	0	0	0	0	Tumor cells	Tumor_KC_Diff
P1_Tumor_CTCAGAATCATGTCCC-P1	0.267319	0.478043	0	0	Tumor cells	Tumor_KC_Basal
P1_Tumor_CTCATTACATGAGCGA-P1	0.418973	0.418973	0	0	Tumor cells	Tumor_KC_Basal
P1_Tumor_CTCATTATCTTTAGGG-P1	0	0.241347	0.241347	0	Tumor cells	Tumor_KC_Diff
P1_Tumor_CTCCTAGAGCTAAGAT-P1	0	0	0	0	Tumor cells	Tumor_KC_Diff
P1_Tumor_CTCGAAAAGATACACA-P1	0.403723	0.403723	0	0.403723	Tumor cells	Tumor_KC_Basal
P1_Tumor_CTCGAAATCTTTAGTC-P1	0.592899	0.592899	0.339762	0	Epithelial	Pilosebaceous
P1_Tumor_CTCGAGGCAAGCCGTC-P1	0.347098	0.604267	0	0	Tumor cells	Tumor_KC_Basal
P1_Tumor_CTCGAGGCACATCCAA-P1	0	0	0.734746	0	Epithelial	Keratinocyte
P1_Tumor_CTCGAGGTCGCGCCAA-P1	0	0.358722	0.358722	0	Tumor cells	Tumor_KC_Basal
P1_Tumor_CTCGGAGGTCTCCCTA-P1	0	0	0	0	Epithelial	Keratinocyte
P1_Tumor_CTCGTACGTAAACGCG-P1	0.217453	0.217453	0.217453	0	Tumor cells	Tumor_KC_Diff
P1_Tumor_CTCGTACGTGAGGGTT-P1	0.312736	0	0.312736	0	Tumor cells	Tumor_KC_Basal
P1_Tumor_CTCGTACTCTTGGGTA-P1	0	1.07824	0.677904	0	Epithelial	Pilosebaceous
P1_Tumor_CTCGTCAAGGTGCTTT-P1	0	0.411196	0.411196	0.926583	Melanocyte	Melanocyte
P1_Tumor_CTCGTCAAGTACATGA-P1	0	0	0	0	Tumor cells	Tumor_KC_Basal
P1_Tumor_CTCGTCACACGCGAAA-P1	0.596779	0	0	0	Tumor cells	Tumor_KC_Diff
P1_Tumor_CTCGTCAGTAACGACG-P1	0	0	0	0	Tumor cells	Tumor_KC_Basal
P1_Tumor_CTCTAATCACATGGGA-P1	0	0.496501	0	0	Tumor cells	Tumor_KC_Diff
P1_Tumor_CTCTAATCATGAAGTA-P1	0	0	0.233494	0	Tumor cells	Tumor_KC_Basal
P1_Tumor_CTCTACGGTCTAAACC-P1	0	0	0	0	Tumor cells	Tumor_KC_Basal
P1_Tumor_CTCTGGTAGGTGCTTT-P1	0	0.965921	0	0	Endothelial	Endothelial Cell
P1_Tumor_CTCTGGTCAATGACCT-P1	0.694048	0.694048	0	0	Tumor cells	Tumor_KC_Basal
P1_Tumor_CTCTGGTCAGGATCGA-P1	0	0	0	0	Tumor cells	Tumor_KC_Cyc
P1_Tumor_CTCTGGTGTGAAGGCT-P1	0	0.307988	0	0	Tumor cells	Tumor_KC_Basal
P1_Tumor_CTGAAACCACCACCAG-P1	0.279995	0.279995	0	0	Tumor cells	Tumor_KC_Basal
P1_Tumor_CTGAAACCATCACAAC-P1	0	0	0	0	Tumor cells	Tumor_KC_Diff
P1_Tumor_CTGAAGTCACGAGAGT-P1	0.59223	0.59223	0	0	Tumor cells	Tumor_KC_Basal
P1_Tumor_CTGCCTACACATCCAA-P1	0	0	0	0	Tumor cells	Tumor_KC_Basal
P1_Tumor_CTGCCTATCCAACCAA-P1	0.561611	0.561611	0	0	Tumor cells	Tumor_KC_Basal
P1_Tumor_CTGCGGAGTCGTGGCT-P1	0.227742	0.227742	0.227742	0.413117	Tumor cells	Tumor_KC_Cyc
P1_Tumor_CTGCGGATCATATCGG-P1	0	0	0	0	Tumor cells	Tumor_KC_Basal
P1_Tumor_CTGCTGTGTCTTGTCC-P1	0	0	0.499616	0	Tumor cells	Tumor_KC_Diff
P1_Tumor_CTTAACTTCGTATCAG-P1	0	0	0.433179	0.734435	Melanocyte	Melanocyte
P1_Tumor_CTTAGGACATGCAACT-P1	0.558936	0	0	0	Epithelial	Pilosebaceous
P1_Tumor_CTTAGGATCCCAAGTA-P1	0	0	0	0	Endothelial	Endothelial Cell
P1_Tumor_CTTCTCTAGGAGTAGA-P1	0.415301	0.415301	0.415301	1.27372	Melanocyte	Melanocyte
P1_Tumor_CTTCTCTTCCGAGCCA-P1	0.575948	0	0	0	Melanocyte	Melanocyte
P1_Tumor_CTTGGCTTCGCGGATC-P1	0	0.320509	0.320509	0	Tumor cells	Tumor_KC_Diff
P1_Tumor_GAAACTCGTCATCGGC-P1	0	0.215384	0	0	Tumor cells	Tumor_KC_Diff
P1_Tumor_GAAATGAAGGCAGGTT-P1	0	0.521683	0.294482	0	Tumor cells	Tumor_KC_Basal
P1_Tumor_GAAATGAAGGCATGGT-P1	0.56436	0	0	0.922927	Melanocyte	Melanocyte
P1_Tumor_GAAATGAAGTGCAAGC-P1	0	0.521349	0.294272	0	Epithelial	Pilosebaceous
P1_Tumor_GAAATGAGTGGCTCCA-P1	0	0.601364	0	0.601364	Melanocyte	Melanocyte
P1_Tumor_GAACATCTCGCATGGC-P1	0	0.712899	0.297607	0	Epithelial	Pilosebaceous
P1_Tumor_GAACCTAAGATGTGTA-P1	0	0	0	0	Tumor cells	Tumor_KC_Basal
P1_Tumor_GAACCTACAATCTGCA-P1	0.224002	0	0	0	Tumor cells	Tumor_KC_Diff
P1_Tumor_GAACCTAGTTATGCGT-P1	0	0	0	0	Tumor cells	Tumor_KC_Cyc
P1_Tumor_GAACCTATCCAAGTAC-P1	0.558904	0.318001	0.318001	0	Tumor cells	Tumor_KC_Basal
P1_Tumor_GAACCTATCTCCAGGG-P1	0	0.255931	0	0	Tumor cells	Tumor_KC_Basal
P1_Tumor_GAACGGATCGGCGCAT-P1	0.860857	1.11441	0.520337	0	Tumor cells	Tumor_KC_Basal
P1_Tumor_GAAGCAGCATATACGC-P1	0.236036	0.587041	0	0	Tumor cells	Tumor_KC_Diff
P1_Tumor_GAAGCAGGTGAGGCTA-P1	0	0	0	0	Tumor cells	Tumor_KC_Diff
P1_Tumor_GAATAAGCAGACGCAA-P1	0	1.08183	0	0	Tumor cells	Tumor_KC_Basal
P1_Tumor_GAATAAGTCCTATGTT-P1	0.456572	0	0	0	Tumor cells	Tumor_KC_Diff
P1_Tumor_GAATAAGTCGCGTAGC-P1	0	0.552019	0	0	Tumor cells	Tumor_KC_Basal
P1_Tumor_GAATAAGTCTAACTTC-P1	0	0.894764	0.894764	0	Tumor cells	Tumor_KC_Diff
P1_Tumor_GAATGAAAGACGCACA-P1	0.703197	0	0	1.11199	Melanocyte	Melanocyte
P1_Tumor_GACACGCGTTCAGACT-P1	0	0	0	0	Tumor cells	Tumor_KC_Basal
P1_Tumor_GACAGAGAGTAATCCC-P1	0.528839	0	0	0	Tumor cells	Tumor_KC_Diff
P1_Tumor_GACCAATCAATCGGTT-P1	0.495911	0.495911	0.278386	0	Tumor cells	Tumor_KC_Basal
P1_Tumor_GACCTGGTCTCTAGGA-P1	0.266102	0.266102	0	0	Tumor cells	Tumor_KC_Basal
P1_Tumor_GACGCGTGTAGCGCTC-P1	0	0	0	0	Epithelial	Pilosebaceous
P1_Tumor_GACGGCTGTCCCGACA-P1	0	0	0	0	Epithelial	Pilosebaceous
P1_Tumor_GACGGCTTCTGTCTAT-P1	0.281287	0	0	0	Tumor cells	Tumor_KC_Basal
P1_Tumor_GACGTGCGTAAGTAGT-P1	0	0	0	0	Tumor cells	Tumor_KC_Basal
P1_Tumor_GACGTTAGTGCGGTAA-P1	0	0.634112	0.634112	0	Tumor cells	Tumor_KC_Basal
P1_Tumor_GACTACAAGGACTGGT-P1	0	0.512471	0.288711	0	Epithelial	Pilosebaceous
P1_Tumor_GACTACACACCGGAAA-P1	0.277764	0.277764	0.277764	0	Tumor cells	Tumor_KC_Basal
P1_Tumor_GACTACAGTGCACTTA-P1	0	0.5959	0	0	Tumor cells	Tumor_KC_Diff
P1_Tumor_GACTGCGAGGAGCGTT-P1	0	0.40682	0.40682	0	Tumor cells	Tumor_KC_Basal
P1_Tumor_GACTGCGCATCGGGTC-P1	0	0.627592	0	0	Tumor cells	Tumor_KC_Diff
P1_Tumor_GACTGCGGTGCTGTAT-P1	0	0.868714	0.297108	0	Tumor cells	Tumor_KC_Basal
P1_Tumor_GAGCAGAAGGCGACAT-P1	0	0.236299	0.236299	0	Tumor cells	Tumor_KC_Basal
P1_Tumor_GAGCAGACACGCGAAA-P1	0	0	0	0	Epithelial	Pilosebaceous
P1_Tumor_GAGGTGAGTAGTACCT-P1	0	0.297607	0.712899	0	Tumor cells	TSK
P1_Tumor_GAGGTGATCCTCCTAG-P1	0	0	0	0.73345	Endothelial	Endothelial Cell
P1_Tumor_GAGTCCGTCTCTGAGA-P1	0	1.35813	0.893824	0	Tumor cells	Tumor_KC_Diff
P1_Tumor_GATCAGTAGCTCTCGG-P1	0	0	0.457167	0	Tumor cells	Tumor_KC_Basal
P1_Tumor_GATCGATCAACTTGAC-P1	0.396839	0	0.396839	0	Tumor cells	Tumor_KC_Diff
P1_Tumor_GATCGATCAATGACCT-P1	0	0	0	0	Epithelial	Pilosebaceous
P1_Tumor_GATCGCGAGAGTCGGT-P1	0.286669	0	0	0	Tumor cells	Tumor_KC_Diff
P1_Tumor_GATCGCGAGCGACGTA-P1	0.232426	0.232426	0.232426	0	Tumor cells	Tumor_KC_Diff
P1_Tumor_GATCGCGGTCACTTCC-P1	0	0.679515	0	0	Tumor cells	Tumor_KC_Basal
P1_Tumor_GATCGCGGTCTGATTG-P1	0	0.815494	0	0	Tumor cells	Tumor_KC_Cyc
P1_Tumor_GATCGTAAGATCGGGT-P1	0.284078	0.284078	0.284078	0	Tumor cells	Tumor_KC_Basal
P1_Tumor_GATCGTAAGTTGAGTA-P1	0.188121	0	0	0	Tumor cells	Tumor_KC_Cyc
P1_Tumor_GATCGTAGTACCGTTA-P1	0	0.202275	0	0	Tumor cells	Tumor_KC_Cyc
P1_Tumor_GATCTAGAGACGCAAC-P1	0	0.417005	0.417005	0	Tumor cells	Tumor_KC_Basal
P1_Tumor_GATCTAGAGGCATGGT-P1	0	0.681287	0.397574	0	Tumor cells	Tumor_KC_Basal
P1_Tumor_GATCTAGAGTGAAGAG-P1	0	0	0	0	Tumor cells	Tumor_KC_Basal
P1_Tumor_GATGAAAGTACTTAGC-P1	0.343164	0	0.343164	0	Tumor cells	Tumor_KC_Basal
P1_Tumor_GATGAGGCAGACTCGC-P1	0.320675	0	0.320675	0	Tumor cells	Tumor_KC_Cyc
P1_Tumor_GATGAGGGTGGCCCTA-P1	0	0	0	0	Tumor cells	Tumor_KC_Diff
P1_Tumor_GATGCTAAGCTGTTCA-P1	0.426814	0.426814	0.426814	0	Tumor cells	Tumor_KC_Basal
P1_Tumor_GATGCTACATCCAACA-P1	0.197127	0	0.36172	0	Tumor cells	Tumor_KC_Diff
P1_Tumor_GATTCAGAGTTGCAGG-P1	0	0	0	0	Epithelial	Pilosebaceous
P1_Tumor_GATTCAGCAAACGCGA-P1	0	0	0	0	Epithelial	Pilosebaceous
P1_Tumor_GCAAACTAGCCCAGCT-P1	0	0.520115	0.204904	0	Tumor cells	Tumor_KC_Diff
P1_Tumor_GCAAACTCAAGTACCT-P1	0.226303	0.226303	0.226303	0	Tumor cells	Tumor_KC_Cyc
P1_Tumor_GCAAACTCATATACGC-P1	0.880552	0	0	0.880552	Epithelial	Keratinocyte
P1_Tumor_GCAATCAAGTACCGGA-P1	0	0	0.21994	0	Tumor cells	Tumor_KC_Diff
P1_Tumor_GCAATCACATGTAGTC-P1	0	0.300937	0	0	Tumor cells	Tumor_KC_Basal
P1_Tumor_GCAATCATCAGGTTCA-P1	0	0	0	0	Tumor cells	Tumor_KC_Diff
P1_Tumor_GCACATAGTAGCGCTC-P1	0.635466	0.635466	0	0	Epithelial	Pilosebaceous
P1_Tumor_GCACATATCAGCTCGG-P1	0.397302	0.549108	0	0	Tumor cells	Tumor_KC_Basal
P1_Tumor_GCACTCTCAATTCCTT-P1	0	0.516625	0.291311	0	Tumor cells	Tumor_KC_Diff
P1_Tumor_GCACTCTGTATGAAAC-P1	0.228353	0.70612	0.228353	0	Tumor cells	Tumor_KC_Diff
P1_Tumor_GCAGTTAGTTACAGAA-P1	0	0	0	0	Tumor cells	Tumor_KC_Basal
P1_Tumor_GCATACATCTGGTGTA-P1	0	0.517172	0	0	Tumor cells	Tumor_KC_Basal
P1_Tumor_GCATGATAGAGCTTCT-P1	0	0	0.980517	0	Tumor cells	Tumor_KC_Diff
P1_Tumor_GCATGATCATGGATGG-P1	0	0	0.807542	0	Tumor cells	Tumor_KC_Basal
P1_Tumor_GCATGATGTACCATCA-P1	0	0.249137	0	0	Tumor cells	Tumor_KC_Cyc
P1_Tumor_GCATGATGTGACGCCT-P1	0	0	0	0	Epithelial	Pilosebaceous
P1_Tumor_GCATGATGTTGACGTT-P1	0.435382	0	0	0	Tumor cells	Tumor_KC_Basal
P1_Tumor_GCATGCGCAAGGTGTG-P1	0.643469	0	0	0	Tumor cells	Tumor_KC_Basal
P1_Tumor_GCATGCGCAGTCAGCC-P1	0	0	0	0	Tumor cells	Tumor_KC_Basal
P1_Tumor_GCCAAATAGAAGGGTA-P1	0	0	0	0	Tumor cells	Tumor_KC_Diff
P1_Tumor_GCCAAATAGATCGGGT-P1	0	0	0	0	Epithelial	Pilosebaceous
P1_Tumor_GCCTCTACAAGTTAAG-P1	0	0	0	0	Tumor cells	Tumor_KC_Basal
P1_Tumor_GCCTCTACAATCGAAA-P1	0	0	0	0	Tumor cells	Tumor_KC_Basal
P1_Tumor_GCCTCTAGTAGCTTGT-P1	0.281454	0.281454	0	0	Tumor cells	Tumor_KC_Diff
P1_Tumor_GCCTCTATCGCCCTTA-P1	0	0	0	0	Epithelial	Pilosebaceous
P1_Tumor_GCGACCATCACGAAGG-P1	0.522059	0	0	0	Tumor cells	Tumor_KC_Basal
P1_Tumor_GCGACCATCGCCTGTT-P1	0.299375	0	0	0	Tumor cells	Tumor_KC_Diff
P1_Tumor_GCGAGAAAGAAGGCCT-P1	0	0	0.203054	0	Tumor cells	Tumor_KC_Diff
P1_Tumor_GCGAGAAAGATATACG-P1	0	0	0	0	Tumor cells	Tumor_KC_Basal
P1_Tumor_GCGAGAACAGCGTAAG-P1	0	0	0	0	Tumor cells	Tumor_KC_Diff
P1_Tumor_GCGAGAATCCTCAATT-P1	0	0.414725	0	0	Tumor cells	Tumor_KC_Cyc
P1_Tumor_GCGCAACAGCAGACTG-P1	0	0	0	0	Tumor cells	Tumor_KC_Basal
P1_Tumor_GCGCAACGTCCAGTAT-P1	0	0	0.466979	0	Tumor cells	Tumor_KC_Basal
P1_Tumor_GCGCAGTTCACGCATA-P1	0	0.927175	0	0.323416	Tumor cells	Tumor_KC_Cyc
P1_Tumor_GCGCAGTTCATCTGCC-P1	0	0.528696	0.298888	0	Tumor cells	Tumor_KC_Basal
P1_Tumor_GCGCCAAAGTGGGATC-P1	0	0.641731	0	0	Tumor cells	Tumor_KC_Basal
P1_Tumor_GCGCCAAGTGTAAGTA-P1	0	0	0.278503	0	Tumor cells	Tumor_KC_Basal
P1_Tumor_GCGCCAAGTTACCGAT-P1	0	0.281351	0	0	Tumor cells	Tumor_KC_Diff
P1_Tumor_GCTCCTAGTTGCGTTA-P1	0	0.960313	0.591256	0	Tumor cells	Tumor_KC_Basal
P1_Tumor_GCTCTGTGTGTGGCTC-P1	0	0	0.330722	0	Tumor cells	Tumor_KC_Cyc
P1_Tumor_GCTGCAGGTCTTTCAT-P1	0	0	0	0	Tumor cells	Tumor_KC_Diff
P1_Tumor_GCTGCAGTCGTCACGG-P1	0.633075	0.633075	0	0	Endothelial	Endothelial Cell
P1_Tumor_GCTGCGACAAGTAGTA-P1	0.763117	0.452651	0	0	Tumor cells	Tumor_KC_Cyc
P1_Tumor_GCTGCGATCACAGTAC-P1	0	0.242589	0	0	Tumor cells	Tumor_KC_Basal
P1_Tumor_GCTGCTTTCTTTACAC-P1	0.319229	0.319229	0.319229	0	Tumor cells	Tumor_KC_Diff
P1_Tumor_GCTGGGTGTAAGAGGA-P1	0	1.01459	0	0	Tumor cells	Tumor_KC_Basal
P1_Tumor_GCTTGAAGTAGCGTAG-P1	0	0.674437	0	0	Tumor cells	Tumor_KC_Diff
P1_Tumor_GCTTGAAGTGGTCCGT-P1	0	0.288887	0.695556	0	Tumor cells	Tumor_KC_Diff
P1_Tumor_GGAAAGCCAAGTAATG-P1	0.527383	0.298063	0	0	Tumor cells	Tumor_KC_Diff
P1_Tumor_GGAACTTCAGATGGGT-P1	0	0.251709	0	0	Tumor cells	Tumor_KC_Basal
P1_Tumor_GGAACTTTCATGGTCA-P1	0	0.342476	0	0	Epithelial	Keratinocyte
P1_Tumor_GGAATAAAGCGTTGCC-P1	0	0.317899	0	0.317899	Tumor cells	Tumor_KC_Basal
P1_Tumor_GGAATAAAGTCATCCA-P1	0	0	0	0	Tumor cells	Tumor_KC_Diff
P1_Tumor_GGAATAAAGTGTTGAA-P1	0.209863	0.659608	0	0.209863	Tumor cells	Tumor_KC_Basal
P1_Tumor_GGAATAAGTAAACACA-P1	0.283454	0.504052	0.283454	0	Tumor cells	Tumor_KC_Basal
P1_Tumor_GGAATAAGTTCGTTGA-P1	0.251276	0	0.251276	0	Tumor cells	Tumor_KC_Basal
P1_Tumor_GGACAGATCGGTTCGG-P1	0	0	0	0	Tumor cells	Tumor_KC_Basal
P1_Tumor_GGACATTAGTGGTAAT-P1	0	0	0	0	Tumor cells	Tumor_KC_Diff
P1_Tumor_GGACGTCAGACCTAGG-P1	0.235249	0.723141	0	0	Tumor cells	Tumor_KC_Diff
P1_Tumor_GGACGTCGTTCCACGG-P1	0	0.66712	0.490058	0	Tumor cells	Tumor_KC_Basal
P1_Tumor_GGAGCAACACATCCAA-P1	0	0.696489	0	0	Epithelial	Pilosebaceous
P1_Tumor_GGAGCAAGTTCACCTC-P1	0	0.33572	0	0	Epithelial	Pilosebaceous
P1_Tumor_GGAGCAATCCATGAGT-P1	0	0	0	0	Epithelial	Pilosebaceous
P1_Tumor_GGAGCAATCCCTCAGT-P1	0.390759	0.390759	0	0	Tumor cells	Tumor_KC_Cyc
P1_Tumor_GGATGTTAGAGGTACC-P1	0	0	0	0	Melanocyte	Melanocyte
P1_Tumor_GGATTACAGACGACGT-P1	0	0	0	0	Endothelial	Endothelial Cell
P1_Tumor_GGATTACTCTTCTGGC-P1	0.593351	0	0	0.340053	Tumor cells	Tumor_KC_Cyc
P1_Tumor_GGCAATTAGTACGCCC-P1	0	0.396791	0	0	Tumor cells	Tumor_KC_Basal
P1_Tumor_GGCAATTCAAAGGTGC-P1	0.434517	0.596816	0	0	Tumor cells	Tumor_KC_Diff
P1_Tumor_GGCAATTCAGCGATCC-P1	0	0.563854	0.321153	0	Tumor cells	Tumor_KC_Diff
P1_Tumor_GGCAATTCATCACGTA-P1	0	0	0	0	Endothelial	Endothelial Cell
P1_Tumor_GGCAATTTCATACGGT-P1	0	0.532616	0	0.532616	Melanocyte	Melanocyte
P1_Tumor_GGCCGATCACCGGAAA-P1	0	0.354475	0.354475	0	Tumor cells	Tumor_KC_Diff
P1_Tumor_GGCGACTGTACAGTGG-P1	0	0	0.376923	0.376923	Tumor cells	Tumor_KC_Diff
P1_Tumor_GGCGACTTCGGACAAG-P1	0	0	0	0	Endothelial	Endothelial Cell
P1_Tumor_GGCGTGTAGAAGATTC-P1	0	0	0	0	Tumor cells	Tumor_KC_Diff
P1_Tumor_GGCTCGATCATGTGGT-P1	0.363869	0	0.363869	0	Tumor cells	Tumor_KC_Diff
P1_Tumor_GGCTCGATCGTTACGA-P1	0.742682	0.742682	0	0	Tumor cells	Tumor_KC_Basal
P1_Tumor_GGCTGGTAGTTTAGGA-P1	0	0	0	0	Tumor cells	Tumor_KC_Diff
P1_Tumor_GGCTGGTCACGGACAA-P1	0	0.603966	0.346903	0	Tumor cells	Tumor_KC_Diff
P1_Tumor_GGGAATGGTCGACTGC-P1	0	0.456265	0.253932	0	Tumor cells	Tumor_KC_Diff
P1_Tumor_GGGAATGTCACCGTAA-P1	0	0	0.743954	0	Tumor cells	Tumor_KC_Basal
P1_Tumor_GGGACCTAGACTACAA-P1	0.462841	0	0.257963	0	Epithelial	Pilosebaceous
P1_Tumor_GGGACCTAGGAATTAC-P1	0.246019	0	0	0	Tumor cells	Tumor_KC_Diff
P1_Tumor_GGGATGAAGCTACCGC-P1	0.288384	0	0.511948	0	Tumor cells	Tumor_KC_Diff
P1_Tumor_GGGATGAGTCTTCAAG-P1	0.542005	0.542005	0	0	Epithelial	Pilosebaceous
P1_Tumor_GGGCACTAGGACACCA-P1	0	0	0	0	Tumor cells	Tumor_KC_Diff
P1_Tumor_GGGCACTTCCTGCCAT-P1	0.19223	0.19223	0	0.353399	Tumor cells	Tumor_KC_Basal
P1_Tumor_GGGCACTTCCTTAATC-P1	0.328268	0	0	0.328268	Tumor cells	Tumor_KC_Basal
P1_Tumor_GGGCATCAGCCGATTT-P1	0	0	0.853208	0	Tumor cells	Tumor_KC_Diff
P1_Tumor_GGGCATCTCGCGATCG-P1	0	0.584886	0	0	Tumor cells	Tumor_KC_Basal
P1_Tumor_GGGTCTGAGACAAAGG-P1	0.38367	0.38367	0.38367	0	Tumor cells	Tumor_KC_Basal
P1_Tumor_GGGTCTGGTCAGAGGT-P1	0.904719	0.904719	0.904719	0	Tumor cells	Tumor_KC_Basal
P1_Tumor_GGGTTGCGTGGGTCAA-P1	0.343879	0.599285	0	0.343879	Melanocyte	Melanocyte
P1_Tumor_GGGTTGCTCCGTCAAA-P1	0	0	0	0	Tumor cells	Tumor_KC_Basal
P1_Tumor_GGTATTGAGTTCGATC-P1	0	0.7174	0	0	Tumor cells	Tumor_KC_Basal
P1_Tumor_GGTATTGCATGACATC-P1	0.183132	0.589946	0.183132	0	Tumor cells	Tumor_KC_Cyc
P1_Tumor_GGTATTGTCTCGATGA-P1	0	0	0	0	Tumor cells	Tumor_KC_Basal
P1_Tumor_GGTGAAGAGATGTGTA-P1	0.301916	0	0	0	Tumor cells	Tumor_KC_Diff
P1_Tumor_GGTGAAGCAATGAATG-P1	0	0.577898	0	0	Tumor cells	Tumor_KC_Basal
P1_Tumor_GGTGAAGTCACGGTTA-P1	0	0	0	0	Tumor cells	Tumor_KC_Basal
P1_Tumor_GGTGCGTGTTCCGTCT-P1	0.340357	0	0	0	Epithelial	Pilosebaceous
P1_Tumor_GGTGCGTTCACAGGCC-P1	0	0	0	0.351548	Tumor cells	Tumor_KC_Diff
P1_Tumor_GGTGCGTTCCCGACTT-P1	0.516598	0.516598	0	0.855534	Tumor cells	TSK
P1_Tumor_GTAACTGGTCTTTCAT-P1	0	0	0	0	Tumor cells	Tumor_KC_Basal
P1_Tumor_GTACGTACAGGATCGA-P1	0	0	0	0	Tumor cells	Tumor_KC_Basal
P1_Tumor_GTACTCCAGGCAATTA-P1	0	0	0	0	Tumor cells	Tumor_KC_Basal
P1_Tumor_GTACTTTCACCGTTGG-P1	0.693347	0.693347	0.405598	0	Tumor cells	Tumor_KC_Diff
P1_Tumor_GTACTTTGTACCCAAT-P1	0	0.385031	0	0	Tumor cells	Tumor_KC_Basal
P1_Tumor_GTAGGCCGTCTGCAAT-P1	0	0	0	0	Tumor cells	Tumor_KC_Basal
P1_Tumor_GTAGTCAGTAAACGCG-P1	0.313428	0.313428	0	0	Tumor cells	Tumor_KC_Diff
P1_Tumor_GTAGTCATCTGCCCTA-P1	0	0.356551	0	0	Tumor cells	Tumor_KC_Diff
P1_Tumor_GTATCTTAGTGACTCT-P1	0	0	0	0	Endothelial	Endothelial Cell
P1_Tumor_GTATCTTCATACCATG-P1	0	0	0	0	Tumor cells	Tumor_KC_Diff
P1_Tumor_GTATCTTGTGCCTGGT-P1	0	0.987757	0	0	Tumor cells	Tumor_KC_Basal
P1_Tumor_GTATCTTGTTAGAACA-P1	0	0.281366	0.500701	0	Tumor cells	Tumor_KC_Diff
P1_Tumor_GTCAAGTCACGTCAGC-P1	0	0.283705	0.283705	0.838184	Melanocyte	Melanocyte
P1_Tumor_GTCAAGTCATTGCGGC-P1	0	0.673493	0.215328	0	Tumor cells	Tumor_KC_Cyc
P1_Tumor_GTCAAGTGTTCAGCGC-P1	0	0.401178	0	0	Tumor cells	Tumor_KC_Diff
P1_Tumor_GTCAAGTTCTTGTACT-P1	0.235466	0.235466	0.235466	0.235466	Tumor cells	Tumor_KC_Diff
P1_Tumor_GTCACAACAAATCCGT-P1	0	0.23454	0	0	Tumor cells	Tumor_KC_Cyc
P1_Tumor_GTCACGGCATCAGTCA-P1	0	0	0	0	Tumor cells	Tumor_KC_Basal
P1_Tumor_GTCACGGTCACCATAG-P1	0	0	0	0	Tumor cells	Tumor_KC_Basal
P1_Tumor_GTCATTTCATGCCTAA-P1	0	0.392328	0.392328	0	Epithelial	Pilosebaceous
P1_Tumor_GTCCTCACAAGCCGTC-P1	0.428206	0.23685	0	0	Tumor cells	Tumor_KC_Diff
P1_Tumor_GTCCTCATCTGGGCCA-P1	0	0.748856	0	0	Tumor cells	Tumor_KC_Basal
P1_Tumor_GTCGGGTAGGATGGTC-P1	0.954062	0.787172	0	0	Tumor cells	Tumor_KC_Diff
P1_Tumor_GTCGGGTCATTCTCAT-P1	0	0.935586	0	0.935586	Tumor cells	Tumor_KC_Basal
P1_Tumor_GTCGGGTTCATGCAAC-P1	0.283543	0	0.504195	0	Tumor cells	Tumor_KC_Basal
P1_Tumor_GTCGGGTTCGCGTTTC-P1	0	0.552724	0.745251	0	Epithelial	Pilosebaceous
P1_Tumor_GTCGTAAGTATATGAG-P1	0.321935	0.321935	0	0	Epithelial	Pilosebaceous
P1_Tumor_GTCTCGTAGTACGATA-P1	0.395155	0.395155	0.677641	0	Tumor cells	Tumor_KC_Basal
P1_Tumor_GTCTCGTTCGGCGCTA-P1	0.352637	0.352637	0	0.352637	Epithelial	Pilosebaceous
P1_Tumor_GTCTTCGCAATAAGCA-P1	0.705653	0	0	0	Tumor cells	Tumor_KC_Basal
P1_Tumor_GTGCGGTTCGAATGGG-P1	0	0.427259	0	0	Tumor cells	Tumor_KC_Basal
P1_Tumor_GTGCGGTTCGCCTGAG-P1	0	0.413576	0	0	Tumor cells	Tumor_KC_Basal
P1_Tumor_GTGCTTCGTGTGACCC-P1	0	0	0	0	Tumor cells	Tumor_KC_Basal
P1_Tumor_GTGGGTCAGCTAAGAT-P1	0	0	0	0	Tumor cells	Tumor_KC_Cyc
P1_Tumor_GTGGGTCAGGCAGGTT-P1	0.369898	0	0	0	Tumor cells	Tumor_KC_Diff
P1_Tumor_GTGGGTCAGGTGATTA-P1	0.365685	0.365685	0	0	Tumor cells	Tumor_KC_Basal
P1_Tumor_GTGGGTCCACATCCAA-P1	0	0.699864	0	0	Tumor cells	Tumor_KC_Basal
P1_Tumor_GTGGGTCTCCCGACTT-P1	0	0.392234	0	0	Melanocyte	Melanocyte
P1_Tumor_GTGTGCGCAAGCTGAG-P1	0	0	0	0	Tumor cells	Tumor_KC_Basal
P1_Tumor_GTGTGCGCAGATGGGT-P1	0	0.605738	0.605738	0	Tumor cells	Tumor_KC_Basal
P1_Tumor_GTGTGCGGTATGAAAC-P1	0	0.411866	0	0.226989	Tumor cells	Tumor_KC_Diff
P1_Tumor_GTGTGCGGTGCCTGTG-P1	0	1.12672	0	0	Tumor cells	Tumor_KC_Basal
P1_Tumor_GTGTTAGAGCGAGAAA-P1	0.711832	0	0	0	Tumor cells	Tumor_KC_Basal
P1_Tumor_GTTAAGCGTGATGCCC-P1	0	0.477078	0.477078	0	Epithelial	Pilosebaceous
P1_Tumor_GTTACAGCAAGTTAAG-P1	0	0	0.373561	0.373561	Tumor cells	Tumor_KC_Basal
P1_Tumor_GTTCATTAGATGGCGT-P1	0	0.915452	0.692448	0	Tumor cells	Tumor_KC_Basal
P1_Tumor_GTTCATTAGGTGCACA-P1	0.656432	0	0.381139	0	Tumor cells	Tumor_KC_Basal
P1_Tumor_GTTCATTCAGGTGGAT-P1	0	0.446932	0	0	Tumor cells	Tumor_KC_Diff
P1_Tumor_GTTCATTGTGGTAACG-P1	0	0	0.494946	0	Tumor cells	Tumor_KC_Basal
P1_Tumor_GTTCTCGGTCTAGCGC-P1	0	0	0	0	Tumor cells	Tumor_KC_Basal
P1_Tumor_GTTCTCGGTGCGGTAA-P1	0.502797	1.08519	0	0	Tumor cells	Tumor_KC_Basal
P1_Tumor_GTTTCTATCATAGCAC-P1	0	0.240356	0.240356	0	Tumor cells	Tumor_KC_Diff
P1_Tumor_GTTTCTATCCCGACTT-P1	0.822884	0.493799	0	0	Tumor cells	TSK
P1_Tumor_TAAACCGGTGTGAATA-P1	0	0.42843	0.727399	0	Tumor cells	Tumor_KC_Basal
P1_Tumor_TAAACCGTCAAACCGT-P1	0	0	0	0	Endothelial	Endothelial Cell
P1_Tumor_TAAGAGACAGCTGGCT-P1	0.649126	0.376334	0	0	Epithelial	Pilosebaceous
P1_Tumor_TAAGAGAGTGACGCCT-P1	0.38111	0	0	0	Tumor cells	Tumor_KC_Cyc
P1_Tumor_TAAGCGTAGTGAACGC-P1	0.392312	0	0	0	Epithelial	Pilosebaceous
P1_Tumor_TAAGTGCAGTAGATGT-P1	0	0.524863	0	0.524863	Tumor cells	Tumor_KC_Basal
P1_Tumor_TAAGTGCCAATGAATG-P1	0.354	0	0	0	Tumor cells	Tumor_KC_Basal
P1_Tumor_TAAGTGCCAGACGCTC-P1	0	0	0	0	Endothelial	Endothelial Cell
P1_Tumor_TAAGTGCGTAATCGTC-P1	0.183209	0.337993	0.183209	0	Tumor cells	Tumor_KC_Basal
P1_Tumor_TACACGAAGAGGTAGA-P1	0.592025	0.238399	0.238399	0	Epithelial	Pilosebaceous
P1_Tumor_TACAGTGAGGAATGGA-P1	0	0.276565	0	0	Tumor cells	Tumor_KC_Diff
P1_Tumor_TACCTATCAATACGCT-P1	0	0	0	0	Tumor cells	Tumor_KC_Diff
P1_Tumor_TACCTATTCTAGCACA-P1	0	0	0.200107	0	Tumor cells	Tumor_KC_Cyc
P1_Tumor_TACGGATAGACCGGAT-P1	0	0.616937	0.355309	0.355309	Tumor cells	Tumor_KC_Basal
P1_Tumor_TACGGATAGTGTTGAA-P1	0	0.473647	0	0	Epithelial	Pilosebaceous
P1_Tumor_TACGGTAAGTCAAGGC-P1	0	0.37055	0.37055	0	Tumor cells	Tumor_KC_Basal
P1_Tumor_TACTCATCAAGTCTAC-P1	0.288509	0.288509	0.288509	0	Tumor cells	Tumor_KC_Diff
P1_Tumor_TACTCATGTGACGCCT-P1	0.481669	0.481669	0	0	Epithelial	Keratinocyte
P1_Tumor_TACTTACAGATGGCGT-P1	0	0.550477	0	0	Tumor cells	Tumor_KC_Basal
P1_Tumor_TACTTACCAGCTATTG-P1	0.315071	0.315071	0	0	Tumor cells	Tumor_KC_Basal
P1_Tumor_TACTTACGTGCAGTAG-P1	0	0	0.725937	0	Tumor cells	Tumor_KC_Basal
P1_Tumor_TACTTACGTGTTAAGA-P1	0	0.634667	0.258869	0	Tumor cells	Tumor_KC_Diff
P1_Tumor_TACTTGTAGGGCTTGA-P1	0.266309	0	0	0	Tumor cells	Tumor_KC_Basal
P1_Tumor_TACTTGTCAGGGTATG-P1	0.199534	0.3658	0	0	Tumor cells	Tumor_KC_Diff
P1_Tumor_TACTTGTGTATAGGTA-P1	0.234319	0.424022	0.234319	0	Tumor cells	Tumor_KC_Cyc
P1_Tumor_TACTTGTTCCCAGGTG-P1	1.16302	0	0	0	Epithelial	Pilosebaceous
P1_Tumor_TAGAGCTGTCCGTTAA-P1	0	0.246245	0	0	Tumor cells	Tumor_KC_Basal
P1_Tumor_TAGAGCTTCAAACAAG-P1	0	0.5175	0	0	Epithelial	Keratinocyte
P1_Tumor_TAGCCGGAGGCCCTTG-P1	0.336507	0.788523	0	0	Tumor cells	Tumor_KC_Cyc
P1_Tumor_TAGCCGGAGGTGTTAA-P1	0	0.440961	0	0	Epithelial	Pilosebaceous
P1_Tumor_TAGCCGGGTAAGGGCT-P1	0	0.578942	0.232209	0	Tumor cells	Tumor_KC_Diff
P1_Tumor_TAGGCATAGTGTGAAT-P1	0	0	0.274056	0	Tumor cells	Tumor_KC_Basal
P1_Tumor_TAGGCATGTAATCACC-P1	0	0	0.390759	0	Tumor cells	Tumor_KC_Diff
P1_Tumor_TAGGCATGTAATCGTC-P1	0	0.250013	0.449855	0	Tumor cells	Tumor_KC_Diff
P1_Tumor_TAGGCATTCACGAAGG-P1	0	0.412383	0	0	Tumor cells	Tumor_KC_Basal
P1_Tumor_TAGTGGTAGTTTGCGT-P1	0	0	0	0	Epithelial	Pilosebaceous
P1_Tumor_TAGTGGTGTGACGGTA-P1	0	0	0.717641	0	Tumor cells	Tumor_KC_Diff
P1_Tumor_TAGTGGTGTGATGATA-P1	0	0	0	0	Tumor cells	Tumor_KC_Diff
P1_Tumor_TAGTGGTTCCACTCCA-P1	0.374452	0	0	0	Tumor cells	Tumor_KC_Cyc
P1_Tumor_TAGTTGGCAACCGCCA-P1	0	0.369035	0	0	Tumor cells	Tumor_KC_Diff
P1_Tumor_TATCAGGGTCATGCCG-P1	0	0.387638	0	0	Tumor cells	Tumor_KC_Cyc
P1_Tumor_TATCAGGTCAGGATCT-P1	0.444367	0	0.246666	0	Tumor cells	Tumor_KC_Basal
P1_Tumor_TATCAGGTCTGCTTGC-P1	0	0.440291	0.440291	0	Tumor cells	Tumor_KC_Basal
P1_Tumor_TATCTCAAGACGCTTT-P1	0.495084	0.495084	0	0	Tumor cells	Tumor_KC_Diff
P1_Tumor_TATCTCAGTACCTACA-P1	0	0	0	0	Tumor cells	Tumor_KC_Basal
P1_Tumor_TATGCCCAGCGTCAAG-P1	0	0.723742	0.723742	0	Tumor cells	Tumor_KC_Diff
P1_Tumor_TATGCCCGTTAGTGGG-P1	0.188723	0.484349	0.347421	0	Tumor cells	Tumor_KC_Cyc
P1_Tumor_TATGCCCGTTCATGGT-P1	0	0	0	0	Tumor cells	Tumor_KC_Basal
P1_Tumor_TATTACCTCACCAGGC-P1	0	0.92247	0.564033	0	Tumor cells	Tumor_KC_Cyc
P1_Tumor_TATTACCTCTTCCTTC-P1	0.360566	0	0.360566	0.360566	Tumor cells	Tumor_KC_Basal
P1_Tumor_TCAACGAGTGCGAAAC-P1	0	0	0	0.546973	Melanocyte	Melanocyte
P1_Tumor_TCAACGATCTGCCCTA-P1	0.241952	0	0	0	Tumor cells	Tumor_KC_Basal
P1_Tumor_TCACAAGCATGGAATA-P1	0	0.479034	0	0	Tumor cells	Tumor_KC_Diff
P1_Tumor_TCACAAGTCTGGTGTA-P1	0.823493	0.494222	0	0	Tumor cells	Tumor_KC_Basal
P1_Tumor_TCACGAAGTATTCTCT-P1	0	0	0	0	Tumor cells	Tumor_KC_Cyc
P1_Tumor_TCAGATGAGCCAGTAG-P1	1.51455	0	0	0	Epithelial	Pilosebaceous
P1_Tumor_TCAGATGAGGGCACTA-P1	0	0.630578	0	0	Tumor cells	Tumor_KC_Basal
P1_Tumor_TCAGATGGTCCGTTAA-P1	0.449547	0	0	0	Tumor cells	Tumor_KC_Basal
P1_Tumor_TCAGATGTCACTTACT-P1	0.24826	0.24826	0	0	Tumor cells	Tumor_KC_Diff
P1_Tumor_TCAGCAATCCGAATGT-P1	0	0	0.568944	0.568944	Melanocyte	Melanocyte
P1_Tumor_TCAGCAATCTCGGACG-P1	0	0.614706	0	0	Epithelial	Pilosebaceous
P1_Tumor_TCAGGATCAACGATCT-P1	0.190471	0.488248	0.190471	0	Tumor cells	Tumor_KC_Diff
P1_Tumor_TCAGGATCAAGCGAGT-P1	0	0	0	0	Epithelial	Pilosebaceous
P1_Tumor_TCAGGTAAGCGTTCCG-P1	0	0	0	0	Tumor cells	Tumor_KC_Diff
P1_Tumor_TCAGGTAGTAAGTAGT-P1	0	0.986911	0	0	Melanocyte	Melanocyte
P1_Tumor_TCATTACGTGTTGAGG-P1	0	0	0.285819	0	Tumor cells	Tumor_KC_Basal
P1_Tumor_TCATTTGCACGAAATA-P1	0.457029	0	0.457029	0	Tumor cells	Tumor_KC_Basal
P1_Tumor_TCATTTGGTAGGCTGA-P1	0	0.682205	0	0	Tumor cells	Tumor_KC_Basal
P1_Tumor_TCCACACAGATAGTCA-P1	0.637751	0	0	1.02405	Melanocyte	Melanocyte
P1_Tumor_TCCCGATAGCACGCCT-P1	0.267939	0.267939	0	0	Tumor cells	TSK
P1_Tumor_TCCCGATAGGGCTTCC-P1	0.505235	0.839302	0	0	Tumor cells	Tumor_KC_Cyc
P1_Tumor_TCCCGATTCTTGAGGT-P1	0	0.354659	0	0	Tumor cells	Tumor_KC_Basal
P1_Tumor_TCCCGATTCTTGTATC-P1	0.387076	0	0.387076	0	Tumor cells	Tumor_KC_Diff
P1_Tumor_TCGAGGCAGGGTTCCC-P1	0	0.621748	0	0	Tumor cells	Tumor_KC_Basal
P1_Tumor_TCGAGGCCACAGGTTT-P1	0.777434	0	0	0	Tumor cells	Tumor_KC_Diff
P1_Tumor_TCGCGAGAGCTAGTTC-P1	0	0.369029	0	0	Tumor cells	Tumor_KC_Cyc
P1_Tumor_TCGCGAGCAAGCGAGT-P1	0.274094	0.488995	0	0	Tumor cells	Tumor_KC_Basal
P1_Tumor_TCGCGTTAGAAGGTGA-P1	0	0.744244	0	0	Tumor cells	Tumor_KC_Basal
P1_Tumor_TCGCGTTGTCAGAATA-P1	0	0	0	0	Tumor cells	Tumor_KC_Basal
P1_Tumor_TCGGTAAAGTTAGGTA-P1	0.257889	0	0	0	Tumor cells	Tumor_KC_Diff
P1_Tumor_TCGGTAATCGCGTAGC-P1	0.520891	0.520891	0	0	Endothelial	Endothelial Cell
P1_Tumor_TCGTACCGTATGCTTG-P1	0	0.408691	0	0	Tumor cells	Tumor_KC_Basal
P1_Tumor_TCGTACCGTCGGCATC-P1	0.465783	0.782312	0.782312	0	Tumor cells	Tumor_KC_Basal
P1_Tumor_TCGTACCTCCATTCTA-P1	0.594605	0	0	0	Tumor cells	Tumor_KC_Diff
P1_Tumor_TCGTAGAAGAATAGGG-P1	0	0.216833	0	0	Tumor cells	Tumor_KC_Diff
P1_Tumor_TCGTAGATCGCCAGCA-P1	0	0.426703	0.235941	0	Tumor cells	Tumor_KC_Diff
P1_Tumor_TCTATTGAGCTACCTA-P1	0	0.676807	0	0	Tumor cells	Tumor_KC_Diff
P1_Tumor_TCTATTGCACCAGTTA-P1	0	0	0	0	Epithelial	Keratinocyte
P1_Tumor_TCTATTGCAGACAAGC-P1	0	0	0.565704	0	Tumor cells	Tumor_KC_Diff
P1_Tumor_TCTATTGGTCAGATAA-P1	0.519673	0	0	0	Tumor cells	Tumor_KC_Basal
P1_Tumor_TCTCATACACCGAAAG-P1	0	0.655808	0	0	Tumor cells	Tumor_KC_Diff
P1_Tumor_TCTCATAGTGAGGCTA-P1	0.356576	0.618888	0.356576	0	Tumor cells	Tumor_KC_Basal
P1_Tumor_TCTCTAATCGGACAAG-P1	0.305551	0	0	0	Tumor cells	Tumor_KC_Diff
P1_Tumor_TCTGAGAAGTGCGTGA-P1	0.49543	0.617851	0.193702	0	Tumor cells	Tumor_KC_Cyc
P1_Tumor_TCTGAGACACCACCAG-P1	1.02348	0	0	0	Epithelial	Pilosebaceous
P1_Tumor_TCTGAGAGTCCGTCAG-P1	0.229564	0.416143	0.573323	0	Tumor cells	Tumor_KC_Diff
P1_Tumor_TCTGAGAGTCGACTGC-P1	0	0.683805	0	0.399247	Tumor cells	Tumor_KC_Basal
P1_Tumor_TCTGGAATCTACGAGT-P1	0	0.913704	0	0	Tumor cells	Tumor_KC_Basal
P1_Tumor_TCTTCGGGTATATCCG-P1	0	0.857874	0	0	Tumor cells	Tumor_KC_Basal
P1_Tumor_TCTTCGGTCGAGCCCA-P1	0	0.830332	0	0	Tumor cells	Tumor_KC_Basal
P1_Tumor_TCTTTCCCAAGAAGAG-P1	0	0	0	0	Tumor cells	Tumor_KC_Diff
P1_Tumor_TCTTTCCTCTTGAGAC-P1	0.207058	0	0	0.207058	Tumor cells	Tumor_KC_Diff
P1_Tumor_TGAAAGAGTCATGCAT-P1	0	0.407795	0	0	Tumor cells	Tumor_KC_Basal
P1_Tumor_TGAAAGATCCGCGTTT-P1	0.353469	0.614102	0	0.353469	Fibroblast	Fibroblast
P1_Tumor_TGAAAGATCGCCATAA-P1	0	0.720511	0	0.301458	Tumor cells	Tumor_KC_Basal
P1_Tumor_TGACAACAGGCGACAT-P1	0	0	0	0.668678	Endothelial	Endothelial Cell
P1_Tumor_TGACGGCGTAAGGATT-P1	0	0	0	0.709069	Melanocyte	Melanocyte
P1_Tumor_TGACGGCGTGTGAATA-P1	0	0	0	0	Tumor cells	Tumor_KC_Basal
P1_Tumor_TGACTTTTCCGCGTTT-P1	0.221644	0	0.221644	0	Tumor cells	Tumor_KC_Basal
P1_Tumor_TGAGAGGCACCGGAAA-P1	0.753438	0.753438	0.44606	0	Tumor cells	Tumor_KC_Basal
P1_Tumor_TGAGAGGCAGCTATTG-P1	0	0	0	0	Tumor cells	Tumor_KC_Basal
P1_Tumor_TGAGAGGGTACTTAGC-P1	0	0.279868	0	0	Tumor cells	Tumor_KC_Diff
P1_Tumor_TGAGAGGGTGTAACGG-P1	0	0	0	0	Tumor cells	Tumor_KC_Cyc
P1_Tumor_TGAGCCGGTAAAGGAG-P1	0	0	0	0	Tumor cells	Tumor_KC_Cyc
P1_Tumor_TGAGCCGTCGTATCAG-P1	0.276028	0.276028	0.669701	0	Tumor cells	Tumor_KC_Basal
P1_Tumor_TGAGGGAGTTATTCTC-P1	1.10573	0.69849	1.10573	0	Tumor cells	TSK
P1_Tumor_TGATTTCCAGCTGTTA-P1	0	0.361965	0.361965	0	Tumor cells	Tumor_KC_Basal
P1_Tumor_TGCACCTCAAGCCATT-P1	0	0.290077	0	0	Tumor cells	Tumor_KC_Cyc
P1_Tumor_TGCACCTGTCACCCAG-P1	0	0.514939	0	0	Tumor cells	Tumor_KC_Diff
P1_Tumor_TGCACCTGTTATGTGC-P1	0	0.296638	0	0	Tumor cells	Tumor_KC_Basal
P1_Tumor_TGCCAAAAGAAGGCCT-P1	0	0	0	0	Tumor cells	Tumor_KC_Diff
P1_Tumor_TGCCAAACAATGAATG-P1	0	0	0	0.849399	Melanocyte	Melanocyte
P1_Tumor_TGCCCATTCAAACGGG-P1	0	0.829056	0	0	Tumor cells	Tumor_KC_Basal
P1_Tumor_TGCCCTATCCAAAGTC-P1	0	0.482285	0.482285	0	Tumor cells	Tumor_KC_Basal
P1_Tumor_TGCGCAGAGACCTAGG-P1	0	0.587727	0.236361	0	Tumor cells	Tumor_KC_Diff
P1_Tumor_TGCGCAGTCACTCCTG-P1	0.715205	0.715205	0	0	Tumor cells	Tumor_KC_Basal
P1_Tumor_TGCGGGTCATCCCATC-P1	0	0.564982	0.409642	0	Tumor cells	Tumor_KC_Diff
P1_Tumor_TGCGTGGAGCCAGTAG-P1	0	0.416424	0	0	Epithelial	Pilosebaceous
P1_Tumor_TGCGTGGCAATGGTCT-P1	0	1.01597	0	0	Epithelial	Pilosebaceous
P1_Tumor_TGCGTGGTCCTGTAGA-P1	0	0	1.03812	0	Tumor cells	TSK
P1_Tumor_TGCTACCGTCATGCCG-P1	0	0.343116	0	0	Tumor cells	Tumor_KC_Basal
P1_Tumor_TGCTACCTCAGTGCAT-P1	0.235477	0.723701	0	0	Tumor cells	Tumor_KC_Cyc
P1_Tumor_TGCTGCTCAGTATAAG-P1	0	0.409251	0.409251	0	Tumor cells	Tumor_KC_Basal
P1_Tumor_TGGACGCAGGCAGTCA-P1	0	0	0.356718	0	Epithelial	Pilosebaceous
P1_Tumor_TGGACGCAGTGTTTGC-P1	0	0	0	0	Tumor cells	Tumor_KC_Basal
P1_Tumor_TGGACGCGTCATGCAT-P1	0.38161	0	0	0	Tumor cells	Tumor_KC_Diff
P1_Tumor_TGGACGCGTTTAGGAA-P1	0.29639	0.29639	0.524722	0	Tumor cells	Tumor_KC_Basal
P1_Tumor_TGGCCAGTCCACGACG-P1	0	0	0.235221	0	Tumor cells	Tumor_KC_Diff
P1_Tumor_TGGCGCAGTGATAAAC-P1	0.713713	0.713713	0	0	Tumor cells	Tumor_KC_Basal
P1_Tumor_TGGCGCAGTTGCGTTA-P1	0	0.405432	0	0	Tumor cells	Tumor_KC_Basal
P1_Tumor_TGGCTGGAGTTGTAGA-P1	0	0	0	0	Tumor cells	Tumor_KC_Cyc
P1_Tumor_TGGCTGGTCCATGCTC-P1	0	0.430433	0	0	Tumor cells	Tumor_KC_Basal
P1_Tumor_TGGGAAGCAGACTCGC-P1	0	0	0	0	Tumor cells	Tumor_KC_Basal
P1_Tumor_TGGGAAGCATACTCTT-P1	0	0.259518	0	0	Tumor cells	Tumor_KC_Cyc
P1_Tumor_TGGTTAGAGCCGCCTA-P1	0	0	0.400673	0	Tumor cells	Tumor_KC_Basal
P1_Tumor_TGGTTAGGTGTCCTCT-P1	0.28243	0.50241	0	0	Tumor cells	Tumor_KC_Diff
P1_Tumor_TGGTTAGTCCGCGGTA-P1	0	0.865613	0	0	Tumor cells	Tumor_KC_Cyc
P1_Tumor_TGGTTCCCATGAACCT-P1	0	0	0	0	Endothelial	Endothelial Cell
P1_Tumor_TGGTTCCGTCATTAGC-P1	0	0.4313	0.4313	0	Tumor cells	Tumor_KC_Basal
P1_Tumor_TGTATTCGTCAGCTAT-P1	0.790777	0.471599	0	0	Tumor cells	Tumor_KC_Basal
P1_Tumor_TGTCCCAAGACTAGAT-P1	0.67439	0	0.67439	0	Tumor cells	Tumor_KC_Basal
P1_Tumor_TGTCCCAAGTTTAGGA-P1	0	0.552614	0.552614	0	Tumor cells	Tumor_KC_Basal
P1_Tumor_TGTCCCATCAACTCTT-P1	0.36582	0.36582	0.36582	0	Tumor cells	Tumor_KC_Basal
P1_Tumor_TGTCCCATCGGTGTTA-P1	0	0	0	0	Tumor cells	Tumor_KC_Basal
P1_Tumor_TGTGGTACATAGGATA-P1	0	0	0	0	Tumor cells	Tumor_KC_Diff
P1_Tumor_TGTGTTTGTCTGATTG-P1	0	0	0	0	Epithelial	Pilosebaceous
P1_Tumor_TGTGTTTTCCACGAAT-P1	0	0.314711	0	0	Tumor cells	Tumor_KC_Basal
P1_Tumor_TTAACTCAGACGCTTT-P1	0.424845	0	0.234816	0	Tumor cells	Tumor_KC_Basal
P1_Tumor_TTAACTCCACTGTCGG-P1	0	0	0	0	Epithelial	Pilosebaceous
P1_Tumor_TTAACTCGTACCATCA-P1	0	0.310611	0	0	Tumor cells	Tumor_KC_Basal
P1_Tumor_TTAGGACAGCGTTTAC-P1	0	0	0	0	Epithelial	Pilosebaceous
P1_Tumor_TTAGGCAGTAACGACG-P1	0	0	0	0	Tumor cells	Tumor_KC_Diff
P1_Tumor_TTAGTTCAGCTAGTTC-P1	0	0.671428	0.671428	0	Tumor cells	Tumor_KC_Basal
P1_Tumor_TTAGTTCAGTGATCGG-P1	0	0	0	0	Tumor cells	Tumor_KC_Diff
P1_Tumor_TTAGTTCCAATAGCAA-P1	0	0	0	0	Tumor cells	Tumor_KC_Basal
P1_Tumor_TTAGTTCCACACGCTG-P1	0	0.454703	0	0	Tumor cells	Tumor_KC_Basal
P1_Tumor_TTAGTTCGTCCCTACT-P1	0	0.454115	0.252616	0	Tumor cells	Tumor_KC_Basal
P1_Tumor_TTAGTTCGTTTGTGTG-P1	0	0.35854	0	0	Endothelial	Endothelial Cell
P1_Tumor_TTATGCTAGGCATGGT-P1	0	0.57711	0	0	Epithelial	Pilosebaceous
P1_Tumor_TTATGCTCAGACACTT-P1	0.672694	1.35546	0	0	Epithelial	Keratinocyte
P1_Tumor_TTATGCTGTTTACTCT-P1	0	0.654621	0.654621	0	Tumor cells	Tumor_KC_Diff
P1_Tumor_TTCCCAGCAATCTACG-P1	0	0	0.573368	0	Tumor cells	Tumor_KC_Diff
P1_Tumor_TTCCCAGCAGACACTT-P1	0	0.728349	0.539086	0	Tumor cells	Tumor_KC_Cyc
P1_Tumor_TTCGAAGCACATAACC-P1	0.234346	0.58347	0	0	Tumor cells	Tumor_KC_Diff
P1_Tumor_TTCGAAGCACATCCAA-P1	0	0	0.362828	0	Tumor cells	Tumor_KC_Basal
P1_Tumor_TTCGAAGCACCCTATC-P1	0.250385	0.250385	0.250385	0	Tumor cells	Tumor_KC_Cyc
P1_Tumor_TTCGAAGTCTATCCTA-P1	0	0	0	0	Tumor cells	Tumor_KC_Basal
P1_Tumor_TTCGGTCAGGCAAAGA-P1	0.263144	0	0	0	Tumor cells	Tumor_KC_Diff
P1_Tumor_TTCGGTCGTAAAGTCA-P1	0.202914	0.202914	0	0.202914	Tumor cells	Tumor_KC_Basal
P1_Tumor_TTCGGTCGTGGTTTCA-P1	0	0	0	0	Tumor cells	Tumor_KC_Basal
P1_Tumor_TTCTACAAGGAGTTGC-P1	0	0	0	0	Epithelial	Pilosebaceous
P1_Tumor_TTCTACAAGTCTCCTC-P1	0	0.383432	0.383432	0	Tumor cells	Tumor_KC_Basal
P1_Tumor_TTCTCAAAGAAACCAT-P1	0.294805	0	0.294805	0	Tumor cells	Tumor_KC_Basal
P1_Tumor_TTCTCAAAGATGCGAC-P1	0	0	0	0	Endothelial	Endothelial Cell
P1_Tumor_TTCTCAAAGGGATCTG-P1	0.275997	0.275997	0	0	Tumor cells	Tumor_KC_Basal
P1_Tumor_TTCTCCTAGAGCCCAA-P1	0	0	0.353962	0	Tumor cells	Tumor_KC_Basal
P1_Tumor_TTCTCCTCAAGAAAGG-P1	0	0	0	0.560141	Melanocyte	Melanocyte
P1_Tumor_TTCTCCTGTGCACCAC-P1	0	0	0	0	Tumor cells	Tumor_KC_Basal
P1_Tumor_TTCTCCTTCGGCGGTT-P1	0	0	0.283948	0	Tumor cells	Tumor_KC_Diff
P1_Tumor_TTCTTAGAGCCACTAT-P1	0	0.561659	0	0	Epithelial	Pilosebaceous
P1_Tumor_TTCTTAGGTAAGAGGA-P1	0	0.396432	0	0	Tumor cells	Tumor_KC_Basal
P1_Tumor_TTCTTAGTCCTTCAAT-P1	0	0	0	0	Endothelial	Endothelial Cell
P1_Tumor_TTGAACGTCTCACATT-P1	0	0.381669	0	0	Melanocyte	Melanocyte
P1_Tumor_TTGACTTAGGCGCTCT-P1	0.259045	0.259045	0.259045	0	Tumor cells	Tumor_KC_Basal
P1_Tumor_TTGACTTAGTTTCCTT-P1	0.53039	0.382808	0.209611	0	Tumor cells	Tumor_KC_Diff
P1_Tumor_TTGCCGTCAGGCTGAA-P1	0.250795	0.250795	0	0	Tumor cells	Tumor_KC_Basal
P1_Tumor_TTGCCGTGTTCGTCTC-P1	0	0	0	0	Tumor cells	Tumor_KC_Diff
P1_Tumor_TTGCGTCAGATCTGCT-P1	0	1.01532	0	0	Epithelial	Pilosebaceous
P1_Tumor_TTGCGTCTCACAAACC-P1	0	0.410221	0.700273	0	Tumor cells	Tumor_KC_Diff
P1_Tumor_TTGTAGGAGTCAAGCG-P1	0	0.21031	0	0	Tumor cells	Tumor_KC_Basal
P1_Tumor_TTGTAGGTCTTAACCT-P1	0.641177	0	0	0	Tumor cells	Tumor_KC_Basal
P1_Tumor_TTTATGCAGATAGCAT-P1	0.601302	0	0	0	Tumor cells	Tumor_KC_Diff
P1_Tumor_TTTATGCAGTCATGCT-P1	0.205229	0	0.205229	0	Tumor cells	Tumor_KC_Diff
P1_Tumor_TTTATGCCAGCAGTTT-P1	0	0.317797	0	0	Tumor cells	Tumor_KC_Basal
P1_Tumor_TTTATGCGTAGAGGAA-P1	0.483116	0	0	0	Endothelial	Endothelial Cell
P1_Tumor_TTTATGCTCATGTAGC-P1	0.281502	0.281502	0.281502	0	Tumor cells	Tumor_KC_Basal
P1_Tumor_TTTATGCTCTTATCTG-P1	0	0.23845	0.961525	0	Tumor cells	Tumor_KC_Basal
P1_Tumor_TTTCCTCTCGGCGGTT-P1	0	0	0	0	Tumor cells	Tumor_KC_Basal
P1_Tumor_TTTGCGCGTGCACGAA-P1	0.925631	0	0	0	Epithelial	Pilosebaceous
P1_Tumor_TTTGGTTAGCAATATG-P1	0.744592	0	0	0	Tumor cells	Tumor_KC_Basal
P1_Tumor_TTTGTCAGTATATCCG-P1	0.185949	0.185949	0	0	Tumor cells	Tumor_KC_Diff
P1_Tumor_TTTGTCAGTCGAACAG-P1	0.190268	0	0.190268	0	Tumor cells	Tumor_KC_Diff
P1_Tumor_AAACCTGCAGCAGTTT-P1	0	0	0.751864	1.17616	Endothelial	Endothelial Cell
P1_Tumor_AAACCTGCATCGGTTA-P1	0	0.442349	0.442349	0	Fibroblast	Fibroblast
P1_Tumor_AAACGGGTCAGCTCGG-P1	0	0.875825	0	0	Tumor cells	Tumor_KC_Diff
P1_Tumor_AAACGGGTCGGTCTAA-P1	0.278137	0.495509	0.278137	0	Epithelial	Pilosebaceous
P1_Tumor_AAAGATGAGGGTTTCT-P1	0.820279	0	0	0	Epithelial	Pilosebaceous
P1_Tumor_AAAGATGTCATGTGGT-P1	0	0.327508	0	0	Tumor cells	Tumor_KC_Diff
P1_Tumor_AAAGATGTCCTCTAGC-P1	0	0.525709	0	0	Epithelial	Pilosebaceous
P1_Tumor_AAATGCCTCTTGAGGT-P1	0	0	0.477008	0	Tumor cells	Tumor_KC_Basal
P1_Tumor_AACACGTCACTGAAGG-P1	0	0.454703	0	0	Tumor cells	Tumor_KC_Diff
P1_Tumor_AACCGCGGTCATATCG-P1	0	0.324815	0	0	Tumor cells	Tumor_KC_Diff
P1_Tumor_AACTCAGCACATGACT-P1	0	0.838258	0	0	Melanocyte	Melanocyte
P1_Tumor_AACTCAGGTTAAGGGC-P1	0.495171	0	0	0	Epithelial	Pilosebaceous
P1_Tumor_AACTCCCCACCGCTAG-P1	0	0	0	1.43273	Melanocyte	Melanocyte
P1_Tumor_AACTGGTTCCTCATTA-P1	0	0.287499	0	0	Tumor cells	Tumor_KC_Diff
P1_Tumor_AACTTTCTCACGCGGT-P1	0	0	0.414585	0.706796	Melanocyte	Melanocyte
P1_Tumor_AAGACCTAGCAGGCTA-P1	0.198556	0	0.198556	0	Tumor cells	Tumor_KC_Diff
P1_Tumor_AAGGCAGCATAACCTG-P1	0	0	0.193398	0	Tumor cells	TSK
P1_Tumor_AAGGCAGGTGAGGCTA-P1	0	0	0	0.995328	Melanocyte	Melanocyte
P1_Tumor_AAGGTTCAGAGCTTCT-P1	0	0.716354	0.420996	0	Tumor cells	Tumor_KC_Basal
P1_Tumor_AAGGTTCCATACGCTA-P1	0	0.407307	0	0	Melanocyte	Melanocyte
P1_Tumor_AAGGTTCGTAGCGTAG-P1	0	0	0	0	Tumor cells	Tumor_KC_Diff
P1_Tumor_AAGTCTGCAGCAGTTT-P1	0	0	0.231884	0	Tumor cells	Tumor_KC_Diff
P1_Tumor_AATCGGTGTCTTTCAT-P1	0	0	0	0	Epithelial	Keratinocyte
P1_Tumor_AATCGGTTCTCGTTTA-P1	0	0	0	0	Tumor cells	Tumor_KC_Diff
P1_Tumor_ACACCAACAGCTGTAT-P1	0	0	0.960362	0	Tumor cells	Tumor_KC_Diff
P1_Tumor_ACACCCTAGCGAGAAA-P1	0.248235	0	0	0	Tumor cells	TSK
P1_Tumor_ACACCGGGTAGATTAG-P1	0	0	0	0	Endothelial	Endothelial Cell
P1_Tumor_ACACTGAGTTAAGGGC-P1	0	0	0.231728	0	Tumor cells	Tumor_KC_Diff
P1_Tumor_ACCAGTATCCGCGGTA-P1	0.800315	0.800315	0	0	Tumor cells	Tumor_KC_Diff
P1_Tumor_ACCGTAATCTAACGGT-P1	0	0	0	0	Epithelial	Keratinocyte
P1_Tumor_ACCTTTATCCGCAAGC-P1	0.227888	0.824053	0	0	Epithelial	Pilosebaceous
P1_Tumor_ACGAGCCAGGACAGAA-P1	0	0.674248	0	0	Epithelial	Pilosebaceous
P1_Tumor_ACGAGCCGTAGCGTAG-P1	0.288921	0.288921	0.288921	0	Tumor cells	Tumor_KC_Diff
P1_Tumor_ACGATGTAGGCTAGGT-P1	0	0	0.275645	0	Epithelial	Pilosebaceous
P1_Tumor_ACGATGTAGTTAACGA-P1	0	0.792758	0	0	Tumor cells	Tumor_KC_Basal
P1_Tumor_ACGATGTCATGGTCAT-P1	0	0	0	0	Tumor cells	Tumor_KC_Diff
P1_Tumor_ACGATGTTCTCGGACG-P1	0	0	0.560948	0	Epithelial	Pilosebaceous
P1_Tumor_ACGCAGCCATACTACG-P1	0	0	0	0	Epithelial	Pilosebaceous
P1_Tumor_ACGCCAGGTCATACTG-P1	0	0	0	0	Tumor cells	Tumor_KC_Diff
P1_Tumor_ACGCCGACACACAGAG-P1	0.422585	0.422585	0.422585	0	Tumor cells	Tumor_KC_Basal
P1_Tumor_ACGGAGACAGTAAGAT-P1	0	0.286173	0.508411	0	Tumor cells	Tumor_KC_Diff
P1_Tumor_ACGGAGACATGTCGAT-P1	0.611912	0.352048	0.611912	0	Epithelial	Pilosebaceous
P1_Tumor_ACGGAGAGTGCACTTA-P1	0	0	0	1.4733	Tumor cells	Tumor_KC_Diff
P1_Tumor_ACGGAGATCATCTGTT-P1	0	0	0	0	Tumor cells	Tumor_KC_Diff
P1_Tumor_ACGGCCAGTTCAGACT-P1	0.413074	0.413074	0.413074	0	Tumor cells	TSK
P1_Tumor_ACGGGCTAGCAGACTG-P1	0.752635	0.752635	0	0	Tumor cells	Tumor_KC_Diff
P1_Tumor_ACGGGCTCAGGGTACA-P1	0.286066	0.286066	0.508239	0	Tumor cells	Tumor_KC_Diff
P1_Tumor_ACGGGCTGTAGGGTAC-P1	0	0	0	0.56971	Tumor cells	Tumor_KC_Diff
P1_Tumor_ACGGGTCAGGCCCGTT-P1	0	0.480207	0	0	Tumor cells	Tumor_KC_Diff
P1_Tumor_ACGTCAACATTCACTT-P1	0.2433	0.865948	0	0	Epithelial	Pilosebaceous
P1_Tumor_ACTGAACAGAGCCTAG-P1	0	0.410948	0	0	Tumor cells	Tumor_KC_Diff
P1_Tumor_ACTGAACCAATGGAAT-P1	0	0	0	0	Tumor cells	Tumor_KC_Diff
P1_Tumor_ACTGAACCACGAAAGC-P1	0.357788	0.357788	0	0	Tumor cells	Tumor_KC_Basal
P1_Tumor_ACTGAACCACTTACGA-P1	0	0.323648	0	0	Tumor cells	Tumor_KC_Basal
P1_Tumor_ACTGAGTAGATGTGTA-P1	0.379747	0	0	0	Tumor cells	Tumor_KC_Diff
P1_Tumor_ACTGAGTAGCATGGCA-P1	0	0	0.50783	0	Epithelial	Pilosebaceous
P1_Tumor_ACTGAGTAGTCCATAC-P1	0	0	0	0	Tumor cells	Tumor_KC_Basal
P1_Tumor_ACTGAGTCAGAGTGTG-P1	0	0	0.932585	0	Tumor cells	Tumor_KC_Diff
P1_Tumor_ACTGCTCCACCTCGTT-P1	0	0.783343	0	0	Tumor cells	Tumor_KC_Diff
P1_Tumor_ACTTACTGTCATCGGC-P1	0	0.740868	0.43753	0	Melanocyte	Melanocyte
P1_Tumor_ACTTACTTCGTAGGTT-P1	0.55343	0	0	0	Tumor cells	Tumor_KC_Basal
P1_Tumor_ACTTTCATCGCACTCT-P1	0	0.410956	0.410956	0	Tumor cells	Tumor_KC_Basal
P1_Tumor_AGAATAGCAGTCACTA-P1	0	0	0	0	Tumor cells	Tumor_KC_Basal
P1_Tumor_AGAATAGTCCGAACGC-P1	0	0	0	0	Tumor cells	Tumor_KC_Basal
P1_Tumor_AGAGCTTAGGGCTTGA-P1	0	0.692049	0	0	Fibroblast	Fibroblast
P1_Tumor_AGAGCTTCACATGTGT-P1	0	0	0	0	Melanocyte	Melanocyte
P1_Tumor_AGAGCTTCATGAGCGA-P1	0	0.380977	0	0	Tumor cells	Tumor_KC_Diff
P1_Tumor_AGAGCTTTCACAACGT-P1	0	0.686955	0.401341	0	Epithelial	Pilosebaceous
P1_Tumor_AGAGCTTTCCACGCAG-P1	0	0	0	0.230371	Tumor cells	Tumor_KC_Cyc
P1_Tumor_AGAGTGGGTGCTTCTC-P1	0	0	0.748445	0.748445	Melanocyte	Melanocyte
P1_Tumor_AGATCTGCAGCTCCGA-P1	0.557912	0	0.31737	0	Tumor cells	Tumor_KC_Basal
P1_Tumor_AGATTGCAGATACACA-P1	0.540249	0	0.540249	0	Tumor cells	Tumor_KC_Basal
P1_Tumor_AGATTGCGTCTAAAGA-P1	0	0	0.949934	0	Tumor cells	Tumor_KC_Basal
P1_Tumor_AGCATACAGTCCTCCT-P1	0	0.457433	0	0	Tumor cells	Tumor_KC_Basal
P1_Tumor_AGCATACCAACTGCGC-P1	0	0	0	0	Epithelial	Eccrine
P1_Tumor_AGCATACTCACTCCTG-P1	0.527896	0.71444	0.298385	0.298385	Tumor cells	Tumor_KC_Basal
P1_Tumor_AGCCTAACAATGACCT-P1	0	0	0.205322	0	Tumor cells	Tumor_KC_Diff
P1_Tumor_AGCCTAATCCTACAGA-P1	0	0.258405	0.258405	0	Tumor cells	Tumor_KC_Diff
P1_Tumor_AGCGGTCCAGGTCTCG-P1	0	0	0	0	Epithelial	Keratinocyte
P1_Tumor_AGCGTATCACCGCTAG-P1	0	0.653189	0	0.653189	Tumor cells	Tumor_KC_Diff
P1_Tumor_AGCTCCTCAGTGAGTG-P1	0.87734	1.33736	0	0	Tumor cells	Tumor_KC_Basal
P1_Tumor_AGCTCTCTCGTTACGA-P1	0	0	0	0	Endothelial	Endothelial Cell
P1_Tumor_AGGCCACAGACTCGGA-P1	0	0.374637	0	0	Epithelial	Pilosebaceous
P1_Tumor_AGGCCGTAGCCACGTC-P1	0	0.486158	0	0	Tumor cells	Tumor_KC_Diff
P1_Tumor_AGGCCGTCACACAGAG-P1	0	0.425947	0.723715	0	Tumor cells	Tumor_KC_Basal
P1_Tumor_AGGGTGACAGACGCTC-P1	0	0	0.344981	0	Tumor cells	Tumor_KC_Diff
P1_Tumor_AGGTCCGAGTGCGATG-P1	0	0	0	0.626922	Endothelial	Endothelial Cell
P1_Tumor_AGTAGTCGTCTCAACA-P1	0	0	0	0	Tumor cells	Tumor_KC_Diff
P1_Tumor_AGTCTTTAGGACCACA-P1	0.672459	0	0	0	Endothelial	Endothelial Cell
P1_Tumor_AGTCTTTTCATCTGCC-P1	0	0.427685	0	0	Tumor cells	Tumor_KC_Diff
P1_Tumor_AGTCTTTTCCATGCTC-P1	0	0	0	0	Epithelial	Pilosebaceous
P1_Tumor_AGTGAGGTCAGGCCCA-P1	0	0.408437	0.697602	0	Tumor cells	Tumor_KC_Diff
P1_Tumor_AGTGAGGTCCGTTGCT-P1	0	0.789397	0	0	Tumor cells	Tumor_KC_Cyc
P1_Tumor_AGTGTCAGTATAAACG-P1	0	0.751716	0	0.44489	Fibroblast	Fibroblast
P1_Tumor_AGTTGGTTCACTGGGC-P1	0.577521	0	0	0	Tumor cells	Tumor_KC_Basal
P1_Tumor_ATAAGAGAGCGTGAAC-P1	0	1.01611	0	0	Tumor cells	Tumor_KC_Basal
P1_Tumor_ATAAGAGGTATAGTAG-P1	0	0.491003	0	0.491003	Tumor cells	Tumor_KC_Diff
P1_Tumor_ATAGACCCACCTCGGA-P1	0.612066	0	0	0	Tumor cells	Tumor_KC_Basal
P1_Tumor_ATAGACCTCAAGATCC-P1	0	0.442449	0	0	Tumor cells	Tumor_KC_Diff
P1_Tumor_ATCACGAAGACGCACA-P1	0	0.550725	0.312805	0	Tumor cells	Tumor_KC_Basal
P1_Tumor_ATCACGATCGGTGTTA-P1	0	0	0.730035	0	Tumor cells	Tumor_KC_Diff
P1_Tumor_ATCACGATCGTGACAT-P1	0	0.297812	0	0	Epithelial	Keratinocyte
P1_Tumor_ATCATCTGTCAACATC-P1	0.265569	0	0.265569	0	Tumor cells	Tumor_KC_Diff
P1_Tumor_ATCATGGAGACCTTTG-P1	0	0	0	0	Tumor cells	Tumor_KC_Basal
P1_Tumor_ATCATGGCATATACCG-P1	0.244664	0.244664	0	0	Tumor cells	Tumor_KC_Diff
P1_Tumor_ATCCACCCAGTTCCCT-P1	0	0.273852	0	0	Tumor cells	Tumor_KC_Diff
P1_Tumor_ATCCGAAAGGGCATGT-P1	0.313537	0	0	0	Epithelial	Pilosebaceous
P1_Tumor_ATCGAGTGTGTCAATC-P1	0	0	0.481976	0	Epithelial	Pilosebaceous
P1_Tumor_ATCTACTCAGTCTTCC-P1	0.43219	0.43219	0.43219	0	Tumor cells	Tumor_KC_Basal
P1_Tumor_ATGAGGGAGTCGTTTG-P1	0	0.29571	0	0.29571	Tumor cells	TSK
P1_Tumor_ATGGGAGGTCTCACCT-P1	0	0.452755	0	0.452755	Melanocyte	Melanocyte
P1_Tumor_ATGTGTGCATCGGACC-P1	0	0.888481	0	0	Endothelial	Endothelial Cell
P1_Tumor_ATTGGACAGTAATCCC-P1	0	0	0.327552	0.327552	Tumor cells	Tumor_KC_Diff
P1_Tumor_ATTGGACCACCTTGTC-P1	0.226824	0.702322	0	0	Tumor cells	Tumor_KC_Diff
P1_Tumor_ATTGGTGCACGACGAA-P1	0	0	0	0	Endothelial	Endothelial Cell
P1_Tumor_ATTTCTGCACCTCGTT-P1	0	0.63813	0	0	Tumor cells	Tumor_KC_Diff
P1_Tumor_ATTTCTGGTCCTCTTG-P1	0	0	0	0	Melanocyte	Melanocyte
P1_Tumor_CAACCTCCAAGCCGTC-P1	0	0	0.617094	0	Tumor cells	Tumor_KC_Basal
P1_Tumor_CAACTAGAGACCACGA-P1	0	0	0	0	Tumor cells	Tumor_KC_Diff
P1_Tumor_CAAGAAACACACCGAC-P1	0.36466	0	0.36466	0	Tumor cells	Tumor_KC_Basal
P1_Tumor_CAAGATCCACAGGTTT-P1	0	0.493708	0.354583	0	Tumor cells	Tumor_KC_Diff
P1_Tumor_CAAGATCGTCTGATCA-P1	0	0	0.775359	0	Melanocyte	Melanocyte
P1_Tumor_CACACAAGTGTATGGG-P1	0.183567	0.591104	0.338606	0	Tumor cells	Tumor_KC_Diff
P1_Tumor_CACACCTGTCAGAGGT-P1	0.390682	0.67089	0.390682	0	Tumor cells	Tumor_KC_Diff
P1_Tumor_CACACTCAGTGACATA-P1	0.661315	0	0	0	Tumor cells	Tumor_KC_Diff
P1_Tumor_CACAGGCCACCGCTAG-P1	0	0	0	0	Tumor cells	Tumor_KC_Basal
P1_Tumor_CACATAGTCACTTACT-P1	0.839302	0	0	0	Endothelial	Endothelial Cell
P1_Tumor_CACATAGTCATTTGGG-P1	0.340053	0.340053	0	0	Tumor cells	Tumor_KC_Basal
P1_Tumor_CACATTTAGAAACCTA-P1	0	0	0	0	Tumor cells	Tumor_KC_Diff
P1_Tumor_CACATTTCATTGGCGC-P1	0	0	0.434268	0.434268	Melanocyte	Melanocyte
P1_Tumor_CACCACTTCAGAAATG-P1	0	0.426168	0.426168	0	Tumor cells	Tumor_KC_Diff
P1_Tumor_CACCAGGTCAGTGCAT-P1	0	1.10546	0	0	Tumor cells	Tumor_KC_Basal
P1_Tumor_CACCTTGAGTCTCCTC-P1	0	0	0.434115	1.15511	Melanocyte	Melanocyte
P1_Tumor_CACTCCACAGCTCCGA-P1	0	0	0	0	Tumor cells	Tumor_KC_Basal
P1_Tumor_CAGATCAAGCAGATCG-P1	0	0.534599	0	0	Tumor cells	Tumor_KC_Diff
P1_Tumor_CAGATCACACTACAGT-P1	0	0.256241	0.256241	0	Tumor cells	Tumor_KC_Basal
P1_Tumor_CAGCAGCTCAAGATCC-P1	0.54685	0.54685	0	0	Fibroblast	Fibroblast
P1_Tumor_CAGCCGACAGGTCCAC-P1	0	0	0	0	Tumor cells	Tumor_KC_Basal
P1_Tumor_CAGCCGATCATGTAGC-P1	0.339412	0	0	0	Tumor cells	Tumor_KC_Diff
P1_Tumor_CAGCGACAGCTAGCCC-P1	0	0	0	0	Epithelial	Pilosebaceous
P1_Tumor_CAGCGACGTCCGAACC-P1	0.411849	0.702707	0	0	Tumor cells	Tumor_KC_Basal
P1_Tumor_CAGCGACGTTTGGGCC-P1	0	0	0.270815	0	Tumor cells	Tumor_KC_Diff
P1_Tumor_CAGCTAAAGTTCGATC-P1	0.356846	0.827	0	0.619303	Melanocyte	Melanocyte
P1_Tumor_CAGCTAAGTCGGATCC-P1	0.506779	1.09186	0	0	Tumor cells	Tumor_KC_Diff
P1_Tumor_CAGCTAATCCGCGTTT-P1	0	0.913033	0	0	Epithelial	Pilosebaceous
P1_Tumor_CAGGTGCGTAGCTCCG-P1	0	0	0.855612	0	Tumor cells	Tumor_KC_Diff
P1_Tumor_CAGTCCTCACGGACAA-P1	0	1.06436	0	0	Tumor cells	Tumor_KC_Diff
P1_Tumor_CATATGGCAAGCGCTC-P1	0	0.384641	0	0	Tumor cells	Tumor_KC_Basal
P1_Tumor_CATCCACAGGGCTCTC-P1	0.309642	0.309642	0.545733	0	Tumor cells	Tumor_KC_Diff
P1_Tumor_CATCGAACATGATCCA-P1	0	0.625827	0	1.00781	Melanocyte	Melanocyte
P1_Tumor_CATCGAATCAACTCTT-P1	0	0.806443	0.806443	0	Tumor cells	Tumor_KC_Diff
P1_Tumor_CATCGAATCTCGTATT-P1	0	0	0.395424	0	Epithelial	Pilosebaceous
P1_Tumor_CATCGGGGTTTCGCTC-P1	0	0	0.528868	0	Tumor cells	Tumor_KC_Diff
P1_Tumor_CATCGGGTCCACGTGG-P1	0.235868	0	0	0	Tumor cells	Tumor_KC_Diff
P1_Tumor_CATCGGGTCTTGGGTA-P1	0	0	0	0	Tumor cells	Tumor_KC_Basal
P1_Tumor_CATGACACAAGCCGTC-P1	0	0.742451	0	0	Epithelial	Keratinocyte
P1_Tumor_CATGACACATGTAGTC-P1	0	0	0.425432	0	Tumor cells	Tumor_KC_Diff
P1_Tumor_CATGACAGTACGAAAT-P1	0	0	0.363949	0	Epithelial	Pilosebaceous
P1_Tumor_CATTATCAGCGATCCC-P1	0	0.612453	0	0	Tumor cells	Tumor_KC_Diff
P1_Tumor_CCAATCCGTCCCTACT-P1	0	0	0.22582	0.22582	Tumor cells	Tumor_KC_Diff
P1_Tumor_CCACCTAAGATGCGAC-P1	0	0	1.41106	0	Tumor cells	Tumor_KC_Diff
P1_Tumor_CCATGTCTCAACCATG-P1	0	0	0.336529	0	Tumor cells	TSK
P1_Tumor_CCCATACTCGCCAGCA-P1	0	0.311303	0	0	Tumor cells	Tumor_KC_Diff
P1_Tumor_CCCTCCTGTACTTCTT-P1	0.336529	0.336529	0.336529	0	Tumor cells	Tumor_KC_Diff
P1_Tumor_CCGGGATAGGGCATGT-P1	0	0	0	0	Tumor cells	Tumor_KC_Basal
P1_Tumor_CCGGTAGCAGACAAGC-P1	0	0.391115	0	0	Tumor cells	Tumor_KC_Diff
P1_Tumor_CCGGTAGGTTTGTGTG-P1	0	0	0	0	Epithelial	Pilosebaceous
P1_Tumor_CCGTACTCATGCATGT-P1	0	0.58575	0	0.335163	Melanocyte	Melanocyte
P1_Tumor_CCGTGGACACAGATTC-P1	0	0.370175	0.370175	0	Tumor cells	Tumor_KC_Diff
P1_Tumor_CCGTGGAGTACACCGC-P1	0.223539	0.560464	0.406124	0	Tumor cells	Tumor_KC_Cyc
P1_Tumor_CCGTTCAAGCTGCAAG-P1	0	0	0.779937	0	Epithelial	Pilosebaceous
P1_Tumor_CCGTTCAAGTAGGTGC-P1	0	0.612995	0	0	Tumor cells	TSK
P1_Tumor_CCTAAAGAGCCGGTAA-P1	0.372561	0.643376	0	0	Epithelial	Pilosebaceous
P1_Tumor_CCTAAAGAGGCCCGTT-P1	0	0.413993	0.413993	0	Tumor cells	Tumor_KC_Cyc
P1_Tumor_CCTAAAGGTCAAAGCG-P1	0	0.703531	0	0	Tumor cells	Tumor_KC_Basal
P1_Tumor_CCTACACAGTTGAGTA-P1	0	0	0.439504	0.439504	Tumor cells	TSK
P1_Tumor_CCTACACCAAGGTTCT-P1	0.54919	0	0.54919	0.901664	Melanocyte	Melanocyte
P1_Tumor_CCTAGCTAGATGAGAG-P1	0	1.2684	0.616113	0	Epithelial	Pilosebaceous
P1_Tumor_CCTAGCTGTCGATTGT-P1	0	0	0	0	Tumor cells	Tumor_KC_Diff
P1_Tumor_CCTATTAGTTGGTAAA-P1	0.307979	0.307979	0	0	Epithelial	Pilosebaceous
P1_Tumor_CCTCAGTAGGATCGCA-P1	0	0.358009	0	0	Tumor cells	Tumor_KC_Diff
P1_Tumor_CCTCAGTTCCTATGTT-P1	0.357246	0.619917	0.357246	0.619917	Melanocyte	Melanocyte
P1_Tumor_CCTCTGAAGACAGAGA-P1	0	0.432494	0.733421	0	Tumor cells	Tumor_KC_Cyc
P1_Tumor_CCTTACGGTTACCGAT-P1	0	0.471282	0	0	Tumor cells	Tumor_KC_Diff
P1_Tumor_CCTTCCCTCGGCATCG-P1	0	0	0.30676	0	Tumor cells	Tumor_KC_Diff
P1_Tumor_CGAACATAGCGTGTCC-P1	0	0	0	0	Tumor cells	Tumor_KC_Diff
P1_Tumor_CGAACATTCAACCATG-P1	0.522264	0.649432	0.205886	0	Tumor cells	Tumor_KC_Cyc
P1_Tumor_CGACTTCGTAGTACCT-P1	0	0.666505	0	0	Tumor cells	Tumor_KC_Diff
P1_Tumor_CGAGCCACACAGGTTT-P1	0	0.783586	0	0	Tumor cells	Tumor_KC_Diff
P1_Tumor_CGAGCCACATTCTTAC-P1	0	0.616191	0.616191	0.616191	Epithelial	Keratinocyte
P1_Tumor_CGAGCCAGTGCACTTA-P1	0	0.711489	0	1.41368	Melanocyte	Melanocyte
P1_Tumor_CGATCGGTCTTGACGA-P1	0	0.419544	0.419544	0	Epithelial	Pilosebaceous
P1_Tumor_CGATGGCCAGGTTTCA-P1	0	0	0	0	Tumor cells	Tumor_KC_Diff
P1_Tumor_CGATTGACAGCCAATT-P1	0	0	0	0	Tumor cells	Tumor_KC_Diff
P1_Tumor_CGATTGATCTACTCAT-P1	0	0	0	0	Tumor cells	Tumor_KC_Diff
P1_Tumor_CGCCAAGCATGATCCA-P1	0	0.387996	0	0	Tumor cells	Tumor_KC_Diff
P1_Tumor_CGCGGTATCACTTACT-P1	1.14501	0	0	0	Tumor cells	Tumor_KC_Diff
P1_Tumor_CGCTGGAAGCAATCTC-P1	0.348527	0.606477	0	0	Tumor cells	Tumor_KC_Basal
P1_Tumor_CGCTGGAAGCACCGTC-P1	0	0	0	0	Tumor cells	Tumor_KC_Diff
P1_Tumor_CGCTTCACATGTTCCC-P1	0.335799	0.335799	0.335799	0	Epithelial	Pilosebaceous
P1_Tumor_CGGAGTCCATGCGCAC-P1	0.217391	0.39586	0	0	Tumor cells	Tumor_KC_Diff
P1_Tumor_CGGAGTCGTCGGCACT-P1	0.59947	1.24227	0	0	Tumor cells	Tumor_KC_Cyc
P1_Tumor_CGGGTCAGTCAAAGAT-P1	0	0	0	0	Endothelial	Endothelial Cell
P1_Tumor_CGGTTAAAGGGTGTGT-P1	0	0	0	0	Epithelial	Pilosebaceous
P1_Tumor_CGGTTAAAGTACGCCC-P1	0.251067	0.45158	0	0	Tumor cells	Tumor_KC_Diff
P1_Tumor_CGGTTAACAAGGTGTG-P1	0.467334	0.784572	0	0	Melanocyte	Melanocyte
P1_Tumor_CGGTTAAGTCAGATAA-P1	0	0	0	0	Tumor cells	Tumor_KC_Basal
P1_Tumor_CGTAGGCTCGGTTCGG-P1	0	0	0	0	Tumor cells	Tumor_KC_Basal
P1_Tumor_CGTCACTCATGTAAGA-P1	0	0	0	0	Tumor cells	Tumor_KC_Basal
P1_Tumor_CGTCAGGAGCTAGCCC-P1	0	0	0	0	Tumor cells	Tumor_KC_Diff
P1_Tumor_CGTCAGGCAGGAACGT-P1	0	0.747565	0	0	Tumor cells	Tumor_KC_Diff
P1_Tumor_CGTCCATAGTTAGGTA-P1	0	0	0.445172	0	Epithelial	Pilosebaceous
P1_Tumor_CGTCCATGTGAAAGAG-P1	0	0.271971	0	0	Tumor cells	Tumor_KC_Diff
P1_Tumor_CGTGAGCAGACTGGGT-P1	0.828911	0	0	0	Tumor cells	Tumor_KC_Diff
P1_Tumor_CGTGAGCCAAGCCCAC-P1	0	0	0	0	Tumor cells	Tumor_KC_Diff
P1_Tumor_CGTGAGCCATGGAATA-P1	0	0	0.431433	0	Epithelial	Pilosebaceous
P1_Tumor_CGTGTCTTCCAGAAGG-P1	0	0	0.916621	0	Tumor cells	Tumor_KC_Diff
P1_Tumor_CGTTAGAGTAGCGATG-P1	0.478217	0	0	0	Epithelial	Keratinocyte
P1_Tumor_CGTTGGGCACCTCGGA-P1	0	1.07568	1.58186	0	Tumor cells	Tumor_KC_Diff
P1_Tumor_CGTTGGGTCTGATACG-P1	0	0.544196	0	0	Tumor cells	Tumor_KC_Basal
P1_Tumor_CTAACTTGTACAGTTC-P1	0	0.712334	0	0	Tumor cells	Tumor_KC_Cyc
P1_Tumor_CTAACTTGTATCACCA-P1	0	0.325401	0	0.570511	Melanocyte	Melanocyte
P1_Tumor_CTAACTTTCTACTCAT-P1	0	0	0	0	Tumor cells	Tumor_KC_Diff
P1_Tumor_CTAAGACCAATGGATA-P1	0	0	0	0	Endothelial	Endothelial Cell
P1_Tumor_CTACACCCATGCGCAC-P1	0.551447	0	0	0	Tumor cells	Tumor_KC_Diff
P1_Tumor_CTACATTCATTGAGCT-P1	0	0.633904	0.633904	0	Tumor cells	Tumor_KC_Basal
P1_Tumor_CTACCCATCCTACAGA-P1	0	0	0	0	Epithelial	Pilosebaceous
P1_Tumor_CTAGAGTTCTGGCGTG-P1	0	0.486568	0	0	Tumor cells	Tumor_KC_Diff
P1_Tumor_CTAGCCTAGAGCTATA-P1	0	1.14144	0	0	Tumor cells	Tumor_KC_Basal
P1_Tumor_CTAGCCTCATGTCTCC-P1	0	0	0	0	Tumor cells	Tumor_KC_Diff
P1_Tumor_CTAGCCTGTCGCTTTC-P1	0.35713	0.827531	0	0	Tumor cells	TSK
P1_Tumor_CTAGCCTGTTCTGGTA-P1	0	0	0	0	Endothelial	Endothelial Cell
P1_Tumor_CTCACACCAATGGACG-P1	0	0	0	0	Endothelial	Endothelial Cell
P1_Tumor_CTCACACGTTACGTCA-P1	0	0	0	0	Epithelial	Pilosebaceous
P1_Tumor_CTCCTAGTCTGGAGCC-P1	0	0.199135	0.199135	0	Tumor cells	Tumor_KC_Diff
P1_Tumor_CTCGAAAAGCTTTGGT-P1	0.629163	0	0	0.629163	Tumor cells	Tumor_KC_Diff
P1_Tumor_CTCGAAACAAGTAATG-P1	0.456731	0	0	0.456731	Epithelial	Pilosebaceous
P1_Tumor_CTCGAAACACAACGTT-P1	0	0.583237	1.21654	0	Tumor cells	Tumor_KC_Basal
P1_Tumor_CTCGAAACAGACGTAG-P1	0.249587	0.249587	0	0	Tumor cells	Tumor_KC_Diff
P1_Tumor_CTCGAGGCATGTTCCC-P1	0	0.331385	0.331385	0.579862	Fibroblast	Fibroblast
P1_Tumor_CTCGGAGGTCTGATTG-P1	0	0	0.441179	0	Tumor cells	Tumor_KC_Diff
P1_Tumor_CTCGGGATCGTTTAGG-P1	0	0.514073	0.514073	0	Tumor cells	Tumor_KC_Basal
P1_Tumor_CTCTAATAGCGTTCCG-P1	0	0.292953	0	0	Tumor cells	Tumor_KC_Diff
P1_Tumor_CTCTAATAGGGCACTA-P1	0	0.683854	0	0	Tumor cells	Tumor_KC_Diff
P1_Tumor_CTCTAATGTCCAGTAT-P1	0	0.549655	0.218507	0	Epithelial	Pilosebaceous
P1_Tumor_CTCTGGTTCCACGTTC-P1	0.561238	0.561238	0.561238	0	Tumor cells	TSK
P1_Tumor_CTGAAACGTACTTGAC-P1	0	0.641028	0.641028	0	Epithelial	Pilosebaceous
P1_Tumor_CTGCGGAAGTGTTAGA-P1	0	0.355718	0	0	Tumor cells	Tumor_KC_Diff
P1_Tumor_CTGGTCTAGACCGGAT-P1	0	0.48291	0	0	Tumor cells	Tumor_KC_Diff
P1_Tumor_CTGGTCTAGAGTTGGC-P1	0	0.599951	0.599951	0	Tumor cells	Tumor_KC_Basal
P1_Tumor_CTGTTTACATGTAGTC-P1	0.869377	0	0	0.869377	Melanocyte	Melanocyte
P1_Tumor_CTGTTTATCCTTGACC-P1	0.182883	0.337435	0	0	Tumor cells	Tumor_KC_Diff
P1_Tumor_CTTAACTGTAGGCTGA-P1	0	0	0	0.607845	Endothelial	Endothelial Cell
P1_Tumor_CTTACCGGTACTCTCC-P1	0	0.493401	0	0	Epithelial	Keratinocyte
P1_Tumor_CTTACCGGTGGTGTAG-P1	0	0.583079	0.333448	0	Epithelial	Pilosebaceous
P1_Tumor_CTTAGGATCGGCGCTA-P1	0	0.417872	0	0	Tumor cells	TSK
P1_Tumor_CTTGGCTCACCTTGTC-P1	0	0	0	0	Melanocyte	Melanocyte
P1_Tumor_CTTTGCGTCCACGTGG-P1	0	0.806992	0	0.806992	Melanocyte	Melanocyte
P1_Tumor_GAAATGATCTGTCTAT-P1	0	0.992434	0.992434	0	Tumor cells	Tumor_KC_Diff
P1_Tumor_GAACATCAGGAGTTTA-P1	0	0	0	0	Tumor cells	Tumor_KC_Diff
P1_Tumor_GAACATCGTATTACCG-P1	0	0.928863	0.568612	0.568612	Fibroblast	Fibroblast
P1_Tumor_GAACCTAGTACCCAAT-P1	0	0.26564	0	0	Tumor cells	Tumor_KC_Basal
P1_Tumor_GAACGGATCATGTGGT-P1	0	0	0	0	Endothelial	Endothelial Cell
P1_Tumor_GAAGCAGCATCCCATC-P1	0	0	0.508437	0	Endothelial	Endothelial Cell
P1_Tumor_GAATGAATCCCTCAGT-P1	0	0.483235	0.483235	0	Tumor cells	Tumor_KC_Basal
P1_Tumor_GACACGCTCTACTCAT-P1	0.494447	0.494447	0	0.494447	Endothelial	Endothelial Cell
P1_Tumor_GACAGAGAGAACAATC-P1	0	0	0	0	Tumor cells	TSK
P1_Tumor_GACAGAGCAGCTCCGA-P1	0	0	0	0	Epithelial	Pilosebaceous
P1_Tumor_GACCAATAGTCCAGGA-P1	0.264488	0	0	0	Tumor cells	Tumor_KC_Basal
P1_Tumor_GACCAATCAGCCTTGG-P1	0	0	0	0	Tumor cells	Tumor_KC_Diff
P1_Tumor_GACCAATCAGTACACT-P1	0	0.4166	0	0	Tumor cells	Tumor_KC_Diff
P1_Tumor_GACCTGGTCGTCCAGG-P1	0	0	0	0	Tumor cells	Tumor_KC_Basal
P1_Tumor_GACGGCTGTTCGGCAC-P1	0	0	0	0.603121	Melanocyte	Melanocyte
P1_Tumor_GACGTTAAGGAATGGA-P1	0.254491	0.457178	0.254491	0	Tumor cells	Tumor_KC_Diff
P1_Tumor_GACGTTATCTGCGACG-P1	0	0	0	0	Epithelial	Pilosebaceous
P1_Tumor_GACGTTATCTTGCATT-P1	0	1.06961	0.391069	0	Epithelial	Pilosebaceous
P1_Tumor_GACTACATCTACTATC-P1	0	0.264721	0.47383	0	Tumor cells	Tumor_KC_Diff
P1_Tumor_GACTGCGAGAGTCTGG-P1	0	0	0.57001	0	Epithelial	Pilosebaceous
P1_Tumor_GACTGCGGTAGCTGCC-P1	0	0	0	0	Tumor cells	Tumor_KC_Diff
P1_Tumor_GAGGTGATCGAACTGT-P1	0	0	0	1.02789	Endothelial	Endothelial Cell
P1_Tumor_GATCAGTGTAGCGCTC-P1	0	0.18967	0	0	Tumor cells	Tumor_KC_Diff
P1_Tumor_GATCGATCACGGATAG-P1	0	0	0.717641	0	Epithelial	Pilosebaceous
P1_Tumor_GATCGATCACTCTGTC-P1	0	0	0	0	Tumor cells	Tumor_KC_Diff
P1_Tumor_GATCGATGTAGCTCCG-P1	0	0.255163	0.458276	0	Tumor cells	Tumor_KC_Diff
P1_Tumor_GATCGATTCAACACCA-P1	0	0.393422	0.393422	0	Tumor cells	Tumor_KC_Basal
P1_Tumor_GATCGATTCCTATGTT-P1	0.474242	0	0.474242	0	Tumor cells	Tumor_KC_Basal
P1_Tumor_GATCGCGCAGCCTTTC-P1	0.578242	0.578242	0	0	Tumor cells	Tumor_KC_Basal
P1_Tumor_GATCGCGGTCATATGC-P1	0	0	0	0	Tumor cells	Tumor_KC_Basal
P1_Tumor_GATCGCGTCCCTTGCA-P1	0	0	0	0	Tumor cells	Tumor_KC_Diff
P1_Tumor_GATCGCGTCCGTACAA-P1	0	0.382689	0.658786	0	Tumor cells	Tumor_KC_Diff
P1_Tumor_GATCGCGTCTGGAGCC-P1	0.699202	0	0	0.409506	Epithelial	Pilosebaceous
P1_Tumor_GATGAGGAGAAACGAG-P1	0	0.342535	0	0	Tumor cells	Tumor_KC_Diff
P1_Tumor_GATGAGGGTATCGCAT-P1	0	0	0	0	Tumor cells	Tumor_KC_Cyc
P1_Tumor_GCACATAAGTCCTCCT-P1	0	0.453382	0	0.764188	Melanocyte	Melanocyte
P1_Tumor_GCACTCTAGAGGTAGA-P1	0	0.439779	0	0	Tumor cells	Tumor_KC_Diff
P1_Tumor_GCAGCCACACTGCCAG-P1	0	0.314312	0	0	Tumor cells	Tumor_KC_Diff
P1_Tumor_GCAGTTAAGTCTCCTC-P1	0.255203	0	0.255203	0	Tumor cells	Tumor_KC_Diff
P1_Tumor_GCAGTTACAAACCTAC-P1	0	0	0	0	Epithelial	Pilosebaceous
P1_Tumor_GCAGTTAGTCTGATCA-P1	0	0.751125	0	0	Fibroblast	Fibroblast
P1_Tumor_GCATACAAGTGTACTC-P1	0	0	1.09146	0	Epithelial	Pilosebaceous
P1_Tumor_GCATACACACTACAGT-P1	0.224451	0.562416	0	0	Tumor cells	Tumor_KC_Diff
P1_Tumor_GCATACAGTTCACGGC-P1	0.513049	0	0	0	Tumor cells	Tumor_KC_Cyc
P1_Tumor_GCATGATGTTACTGAC-P1	0	0.696464	0	0	Tumor cells	Tumor_KC_Diff
P1_Tumor_GCATGATTCGGTGTCG-P1	0.474609	0	0	0	Tumor cells	Tumor_KC_Diff
P1_Tumor_GCATGCGAGGCCCGTT-P1	0	0	0	0	Epithelial	Keratinocyte
P1_Tumor_GCATGCGGTTCGGGCT-P1	0	0.618697	0	0.251149	Tumor cells	Tumor_KC_Diff
P1_Tumor_GCATGTACAAAGGTGC-P1	0.371427	0.641645	0.371427	0	Melanocyte	Melanocyte
P1_Tumor_GCATGTAGTCGCGGTT-P1	0	0	0	1.06299	Tumor cells	Tumor_KC_Diff
P1_Tumor_GCCAAATAGAACAACT-P1	0	0	0	0	Tumor cells	Tumor_KC_Basal
P1_Tumor_GCGACCAAGGTCGGAT-P1	1.06237	0	0	0	Tumor cells	Tumor_KC_Diff
P1_Tumor_GCGCCAAAGGAATGGA-P1	0	0	0.722295	0	Tumor cells	Tumor_KC_Cyc
P1_Tumor_GCGCGATGTGCACGAA-P1	0	0	1.00852	0	Melanocyte	Melanocyte
P1_Tumor_GCGGGTTCAATAGCAA-P1	0	0.285409	0	0	Tumor cells	Tumor_KC_Diff
P1_Tumor_GCGGGTTGTCCAACTA-P1	0	1.19991	0	0	Epithelial	Pilosebaceous
P1_Tumor_GCGGGTTGTCCTCTTG-P1	0	0	0	0	Tumor cells	Tumor_KC_Diff
P1_Tumor_GCGGGTTTCAACACTG-P1	0	0	0	0	Melanocyte	Melanocyte
P1_Tumor_GCGGGTTTCCCTTGCA-P1	0	1.41341	0	0	Tumor cells	Tumor_KC_Diff
P1_Tumor_GCTCCTAGTGCACCAC-P1	0	0	0	0	Tumor cells	Tumor_KC_Basal
P1_Tumor_GCTGCAGCATGTCCTC-P1	0	0.459572	0	0	Tumor cells	Tumor_KC_Diff
P1_Tumor_GCTGCTTGTACATCCA-P1	0.20977	0	0.20977	0	Tumor cells	Tumor_KC_Diff
P1_Tumor_GCTGGGTGTTCTGGTA-P1	0	1.14792	0.540698	0	Tumor cells	Tumor_KC_Cyc
P1_Tumor_GCTTGAAAGGGATCTG-P1	0.563218	0	0	0	Epithelial	Pilosebaceous
P1_Tumor_GGAAAGCCAAAGCGGT-P1	0.209439	0	0	0	Tumor cells	Tumor_KC_Diff
P1_Tumor_GGAAAGCTCACTCTTA-P1	0.336815	0.336815	0	0	Tumor cells	Tumor_KC_Cyc
P1_Tumor_GGAAAGCTCGAGAACG-P1	0	0.710277	0	0	Tumor cells	Tumor_KC_Diff
P1_Tumor_GGAAAGCTCTCGTATT-P1	0	0.862555	0.52153	0	Epithelial	Pilosebaceous
P1_Tumor_GGAATAATCTCTAGGA-P1	0	0	0	0	Tumor cells	Tumor_KC_Diff
P1_Tumor_GGACATTGTACAGACG-P1	0	0.461689	0	0	Tumor cells	Tumor_KC_Cyc
P1_Tumor_GGACGTCAGGCTAGAC-P1	0	0	0	0	Tumor cells	Tumor_KC_Diff
P1_Tumor_GGACGTCCAATAACGA-P1	0.744883	0	0	0	Melanocyte	Melanocyte
P1_Tumor_GGACGTCTCCTCGCAT-P1	0	0.318901	0	0	Tumor cells	Tumor_KC_Basal
P1_Tumor_GGAGCAAAGGTGCACA-P1	0	0.471327	0	0	Tumor cells	Tumor_KC_Diff
P1_Tumor_GGCAATTGTAAGTAGT-P1	0	0	0	0	Myeloid	LC
P1_Tumor_GGCAATTTCCTACAGA-P1	0	0	0	0	Tumor cells	Tumor_KC_Diff
P1_Tumor_GGCCGATAGATAGCAT-P1	0.414515	0.414515	0.414515	0	Tumor cells	Tumor_KC_Diff
P1_Tumor_GGCCGATAGTTTAGGA-P1	0	0	0.749974	0	Tumor cells	Tumor_KC_Diff
P1_Tumor_GGCGACTCAGGACCCT-P1	0	0	0.283745	0	Tumor cells	Tumor_KC_Diff
P1_Tumor_GGCGACTGTCCTCCAT-P1	0	1.0661	0	0	Tumor cells	Tumor_KC_Diff
P1_Tumor_GGCGTGTAGGTGCTAG-P1	0	0	0	0	Tumor cells	Tumor_KC_Diff
P1_Tumor_GGCGTGTCAAGCGATG-P1	0	0	0.212422	0	Tumor cells	Tumor_KC_Diff
P1_Tumor_GGCGTGTGTTCCGGCA-P1	0	0.424478	0.424478	0	Tumor cells	Tumor_KC_Basal
P1_Tumor_GGCTCGATCAACGGGA-P1	0	0.209876	0	0	Tumor cells	Tumor_KC_Cyc
P1_Tumor_GGGAATGTCAAACCAC-P1	0	1.05953	0.48756	0	Tumor cells	Tumor_KC_Basal
P1_Tumor_GGGACCTAGGTGCTAG-P1	0	0	0	0	Tumor cells	Tumor_KC_Diff
P1_Tumor_GGGACCTGTTCACGGC-P1	0	0.940602	0	0	Epithelial	Pilosebaceous
P1_Tumor_GGGAGATCATCACCCT-P1	0	0	0	0.751154	Fibroblast	Fibroblast
P1_Tumor_GGGAGATTCCATGAAC-P1	0	0.933802	0.572155	0	Tumor cells	Tumor_KC_Diff
P1_Tumor_GGGCATCCACTGTCGG-P1	0.643526	0	0	0	Epithelial	Pilosebaceous
P1_Tumor_GGGCATCTCATCGCTC-P1	0	0.912498	0.912498	0	Epithelial	Pilosebaceous
P1_Tumor_GGTGAAGGTCAGATAA-P1	0	0	0	0.648059	Endothelial	Endothelial Cell
P1_Tumor_GGTGCGTGTCATGCAT-P1	0	0	0	0	Tumor cells	Tumor_KC_Diff
P1_Tumor_GGTGCGTGTCGAGATG-P1	0	0	0	0	Epithelial	Keratinocyte
P1_Tumor_GTAACTGGTGGTGTAG-P1	0.352562	0	0.352562	0	Tumor cells	Tumor_KC_Diff
P1_Tumor_GTACTCCAGACAGACC-P1	0.25815	0.25815	0.25815	0	Tumor cells	Tumor_KC_Cyc
P1_Tumor_GTACTCCCAAGCCGTC-P1	0.281885	0.501535	0.281885	0	Tumor cells	Tumor_KC_Cyc
P1_Tumor_GTAGGCCAGCTAAACA-P1	0	0	0	0	Tumor cells	Tumor_KC_Diff
P1_Tumor_GTAGTCATCGGTCTAA-P1	0	0.562275	0	0.562275	Melanocyte	Melanocyte
P1_Tumor_GTATTCTCATATGCTG-P1	0	0	0	0	Epithelial	Pilosebaceous
P1_Tumor_GTCAAGTTCACATAGC-P1	1.19921	0	0	0	Tumor cells	Tumor_KC_Diff
P1_Tumor_GTCACAATCTATCGCC-P1	0	0.622688	0	0	Epithelial	Keratinocyte
P1_Tumor_GTCACGGAGAAGGGTA-P1	0	0.299565	0	0	Tumor cells	Tumor_KC_Diff
P1_Tumor_GTCACGGTCGTTTATC-P1	0	0	0	0	Tumor cells	Tumor_KC_Diff
P1_Tumor_GTCATTTCAGCTGGCT-P1	0.545169	0.545169	0	0	Tumor cells	Tumor_KC_Diff
P1_Tumor_GTCCTCAAGAGTACAT-P1	0	0	0	0.604436	Fibroblast	Fibroblast
P1_Tumor_GTCCTCAAGTACGTTC-P1	0.586085	0	0	0	Epithelial	Pilosebaceous
P1_Tumor_GTCGGGTAGCCGATTT-P1	0	0.470604	0	0	Epithelial	Keratinocyte
P1_Tumor_GTCGGGTCACGTCTCT-P1	0	0.352713	0.191827	0	Tumor cells	Tumor_KC_Diff
P1_Tumor_GTCTCGTAGCATGGCA-P1	0	0	0	0	Endothelial	Endothelial Cell
P1_Tumor_GTCTCGTCAGTATGCT-P1	0	0	0	0	Tumor cells	TSK
P1_Tumor_GTCTTCGCACCGATAT-P1	0.366159	0	0	0	Epithelial	Pilosebaceous
P1_Tumor_GTGAAGGTCGGCTTGG-P1	0	0.360061	0.196149	0.196149	Tumor cells	Tumor_KC_Cyc
P1_Tumor_GTGCAGCGTCAGTGGA-P1	0	0.947833	0	0	Epithelial	Pilosebaceous
P1_Tumor_GTGCGGTTCATGCAAC-P1	0	0.702219	0	0	Tumor cells	Tumor_KC_Diff
P1_Tumor_GTTAAGCGTCGTGGCT-P1	0.481173	0.481173	0	0	Tumor cells	Tumor_KC_Diff
P1_Tumor_GTTCATTCACGCGAAA-P1	0.590143	0	0	0	Tumor cells	Tumor_KC_Diff
P1_Tumor_GTTCTCGCAAGTAATG-P1	0	0.914375	0	0	Endothelial	Endothelial Cell
P1_Tumor_GTTCTCGCAGACTCGC-P1	0	0	0.479714	1.04621	Melanocyte	Melanocyte
P1_Tumor_GTTTCTACATTAGGCT-P1	0	0	0	0	Tumor cells	Tumor_KC_Basal
P1_Tumor_GTTTCTAGTATTAGCC-P1	0	0	0.241535	0	Epithelial	Pilosebaceous
P1_Tumor_TAAGAGAGTGTTGAGG-P1	0	0	0.443106	0	Tumor cells	Tumor_KC_Basal
P1_Tumor_TAAGCGTCATGGGAAC-P1	0.406954	0	0	0	Tumor cells	Tumor_KC_Diff
P1_Tumor_TAAGTGCCAGTCACTA-P1	0.882956	1.65901	0.882956	0	Tumor cells	Tumor_KC_Diff
P1_Tumor_TACCTATTCTATCCCG-P1	0	0.920057	0	0	Melanocyte	Melanocyte
P1_Tumor_TACGGATAGGTGCTTT-P1	0	0	0	0.958079	Melanocyte	Melanocyte
P1_Tumor_TACGGGCGTACATCCA-P1	0	0	0	0	Myeloid	PDC
P1_Tumor_TACTCATGTTGGAGGT-P1	0	0	0	0	Tumor cells	Tumor_KC_Basal
P1_Tumor_TACTTACAGCGATTCT-P1	0	0.971652	0.436599	0	Epithelial	Keratinocyte
P1_Tumor_TACTTGTAGATGGCGT-P1	0.197847	0.197847	0.197847	0	Tumor cells	Tumor_KC_Diff
P1_Tumor_TACTTGTGTAGCTAAA-P1	0	0	0	0	Tumor cells	Tumor_KC_Basal
P1_Tumor_TAGAGCTTCCCACTTG-P1	0	0.456763	0	0	Tumor cells	Tumor_KC_Diff
P1_Tumor_TAGGCATAGGAATCGC-P1	0	0	0	0.518268	Endothelial	Endothelial Cell
P1_Tumor_TAGTGGTCACACTGCG-P1	0	0	0.624898	0	Tumor cells	Tumor_KC_Diff
P1_Tumor_TAGTGGTCACTGCCAG-P1	0.322385	0.322385	0	0	Tumor cells	Tumor_KC_Diff
P1_Tumor_TAGTGGTTCTTGCCGT-P1	0.193781	0.193781	0.193781	0	Tumor cells	Tumor_KC_Diff
P1_Tumor_TAGTTGGTCCAAAGTC-P1	0.699711	0.699711	0	0	Epithelial	Pilosebaceous
P1_Tumor_TAGTTGGTCCCAAGAT-P1	0	0	0	0	Tumor cells	Tumor_KC_Basal
P1_Tumor_TAGTTGGTCTTAGCCC-P1	0	0.427277	0	0	Tumor cells	Tumor_KC_Diff
P1_Tumor_TATCTCACACTATCTT-P1	0	0.517227	0	0	Endothelial	Endothelial Cell
P1_Tumor_TATCTCACATGGTCAT-P1	1.01678	1.51041	0	0	Tumor cells	Tumor_KC_Diff
P1_Tumor_TATCTCAGTGCCTGCA-P1	0	0.874234	0.382319	0.382319	Tumor cells	Tumor_KC_Basal
P1_Tumor_TATTACCAGGATATAC-P1	0	0.602372	0	0	Endothelial	Endothelial Cell
P1_Tumor_TATTACCGTTCGTCTC-P1	0.786977	0	0	0	Epithelial	Pilosebaceous
P1_Tumor_TCAATCTAGTTGAGAT-P1	0.539801	0	0	0	Melanocyte	Melanocyte
P1_Tumor_TCAATCTGTCGGCATC-P1	0.894209	0	0	0.543893	Tumor cells	Tumor_KC_Diff
P1_Tumor_TCACGAACAGACGCCT-P1	0.429476	0	0.429476	0	Tumor cells	Tumor_KC_Diff
P1_Tumor_TCAGATGGTCGCGTGT-P1	0	0	0.411488	0	Tumor cells	Tumor_KC_Cyc
P1_Tumor_TCAGCAAAGATGCCTT-P1	0	0.675762	0	0	Epithelial	Pilosebaceous
P1_Tumor_TCAGCAATCATGCTCC-P1	0	0.994755	0.449814	0	Tumor cells	Tumor_KC_Diff
P1_Tumor_TCAGCTCTCACTGGGC-P1	0	0	0.293733	0	Tumor cells	Tumor_KC_Basal
P1_Tumor_TCAGGTACACAGATTC-P1	0	1.29241	0	0	Tumor cells	Tumor_KC_Diff
P1_Tumor_TCATTACAGAGATGAG-P1	0	0	0.614706	0	Epithelial	Keratinocyte
P1_Tumor_TCATTTGAGGCAGGTT-P1	0.811799	0.48611	0	0.48611	Melanocyte	Melanocyte
P1_Tumor_TCATTTGTCATTCACT-P1	0.531558	0	0.30069	0	Tumor cells	Tumor_KC_Diff
P1_Tumor_TCGGGACTCTTGTATC-P1	0.183455	0.338415	0	0	Tumor cells	Tumor_KC_Diff
P1_Tumor_TCGGTAACACATTAGC-P1	0	0	0	0	Tumor cells	Tumor_KC_Cyc
P1_Tumor_TCGTACCAGCCACGTC-P1	0	0	0	0	Tumor cells	Tumor_KC_Diff
P1_Tumor_TCGTACCGTAAGGATT-P1	0	0	0	0	Tumor cells	Tumor_KC_Diff
P1_Tumor_TCGTAGACAATCGAAA-P1	0.273731	0	0	0	Tumor cells	Tumor_KC_Diff
P1_Tumor_TCTCATATCCAGTATG-P1	0.717292	0	0	0	Endothelial	Endothelial Cell
P1_Tumor_TCTCTAACACCCATGG-P1	0	0.5025	0	0	Melanocyte	Melanocyte
P1_Tumor_TCTCTAAGTCACACGC-P1	0	0	0.250845	0	Tumor cells	Tumor_KC_Basal
P1_Tumor_TCTGGAACATGCCTTC-P1	0	1.13908	0	0	Tumor cells	Tumor_KC_Basal
P1_Tumor_TCTTTCCAGACCGGAT-P1	0.395947	0.678836	0.395947	0	Epithelial	Pilosebaceous
P1_Tumor_TCTTTCCTCTGGGCCA-P1	0.624656	0	0.624656	0	Epithelial	Pilosebaceous
P1_Tumor_TGAAAGACACACCGAC-P1	0	0	0	0	Tumor cells	Tumor_KC_Basal
P1_Tumor_TGAAAGACAGGGAGAG-P1	0	0	0	0	Tumor cells	Tumor_KC_Basal
P1_Tumor_TGACAACCAGTCGATT-P1	0	0.491742	0.491742	0	Epithelial	Pilosebaceous
P1_Tumor_TGACAACTCCGTTGTC-P1	0	0	0	0	Tumor cells	Tumor_KC_Diff
P1_Tumor_TGACTAGAGAGCAATT-P1	0	0	0	0	Epithelial	Keratinocyte
P1_Tumor_TGAGCATGTAGGCTGA-P1	0.544378	0	0	0	Tumor cells	Tumor_KC_Diff
P1_Tumor_TGAGCCGCAAGGTTCT-P1	0	0.802075	0	0	Epithelial	Pilosebaceous
P1_Tumor_TGAGGGAAGTGGAGAA-P1	0	0.952763	0.952763	0	Epithelial	Keratinocyte
P1_Tumor_TGATTTCGTAGCGTAG-P1	0.24534	0	0	0	Tumor cells	Tumor_KC_Diff
P1_Tumor_TGATTTCTCGTCCGTT-P1	0.194143	0.356654	0.194143	0	Tumor cells	Tumor_KC_Diff
P1_Tumor_TGCCAAACATGCATGT-P1	0.940983	0	0	0	Epithelial	Pilosebaceous
P1_Tumor_TGCCCATCAATGGAAT-P1	0	0	0	0	Epithelial	Pilosebaceous
P1_Tumor_TGCGCAGAGCATGGCA-P1	0	0.880552	0	0	Melanocyte	Melanocyte
P1_Tumor_TGCGCAGGTTCTGGTA-P1	0	0.764341	1.19245	0	Tumor cells	Tumor_KC_Diff
P1_Tumor_TGCGGGTGTCTGCCAG-P1	0.964764	0	1.77028	0	Tumor cells	Tumor_KC_Basal
P1_Tumor_TGCGTGGTCTGTACGA-P1	0	0	0	0	Tumor cells	Tumor_KC_Basal
P1_Tumor_TGCTACCCAGATTGCT-P1	0.365017	0.507304	0.365017	0	Tumor cells	Tumor_KC_Diff
P1_Tumor_TGGACGCGTCCCGACA-P1	0	0	0.641901	0	Epithelial	Pilosebaceous
P1_Tumor_TGGACGCTCGGTGTCG-P1	0	0	0	0	Epithelial	Pilosebaceous
P1_Tumor_TGGCCAGCAGCATGAG-P1	0	0.56694	0	0	Tumor cells	Tumor_KC_Diff
P1_Tumor_TGGCCAGTCATTTGGG-P1	0	0.767111	0	0	Epithelial	Pilosebaceous
P1_Tumor_TGGCTGGGTCATGCAT-P1	0	0.463978	0	0	Tumor cells	Tumor_KC_Diff
P1_Tumor_TGGGAAGGTCGCATCG-P1	0	0.301898	0	0	Tumor cells	Tumor_KC_Diff
P1_Tumor_TGGGCGTAGCGATATA-P1	0	0.553796	0.220432	0	Tumor cells	Tumor_KC_Diff
P1_Tumor_TGGGCGTAGTGTGAAT-P1	0	0	0	0	Tumor cells	Tumor_KC_Basal
P1_Tumor_TGGTTAGTCCGAACGC-P1	0	0	0	0	Tumor cells	Tumor_KC_Diff
P1_Tumor_TGGTTCCGTGTGAAAT-P1	0	0	0	0	Melanocyte	Melanocyte
P1_Tumor_TGTATTCAGAGGTAGA-P1	0.272545	0.486495	0.272545	0	Tumor cells	Tumor_KC_Basal
P1_Tumor_TGTATTCCAATACGCT-P1	0	0	0	0	Epithelial	Pilosebaceous
P1_Tumor_TTAGGACCAGTATAAG-P1	0	0	0	0	Tumor cells	Tumor_KC_Diff
P1_Tumor_TTAGGACGTAGCAAAT-P1	0.305072	0.538506	0.305072	0	Tumor cells	Tumor_KC_Diff
P1_Tumor_TTAGGACTCAAGGTAA-P1	0	1.04022	0.649672	0	Tumor cells	Tumor_KC_Diff
P1_Tumor_TTAGTTCAGTTACGGG-P1	0	0.26729	0.26729	0	Tumor cells	Tumor_KC_Basal
P1_Tumor_TTATGCTCACGGCCAT-P1	0	0	0	0	Tumor cells	Tumor_KC_Diff
P1_Tumor_TTATGCTTCAGAGGTG-P1	0	0.339901	0	0	Tumor cells	Tumor_KC_Diff
P1_Tumor_TTCTACAAGCGATGAC-P1	0	0	0	0	Tumor cells	Tumor_KC_Diff
P1_Tumor_TTCTACAGTGAAATCA-P1	0	0.421518	0.421518	0	Epithelial	Pilosebaceous
P1_Tumor_TTCTCAAAGCTGTTCA-P1	0	0	0	0	Endothelial	Endothelial Cell
P1_Tumor_TTCTCAACAGTAAGAT-P1	0.503094	0	0.683473	0	Tumor cells	Tumor_KC_Diff
P1_Tumor_TTCTCCTCACCTCGTT-P1	0	0.583762	0	0	Tumor cells	Tumor_KC_Basal
P1_Tumor_TTCTTAGTCCTTCAAT.1-P1	0.648277	0	0.648277	0	Tumor cells	Tumor_KC_Diff
P1_Tumor_TTGACTTCAAGAGGCT-P1	0	0	0.947124	0	Epithelial	Pilosebaceous
P1_Tumor_TTGACTTGTCCCTTGT-P1	0.192937	0.354602	0	0	Tumor cells	Tumor_KC_Diff
P1_Tumor_TTGACTTGTCTCATCC-P1	0.444127	0.444127	0.444127	0	Tumor cells	Tumor_KC_Diff
P1_Tumor_TTGCCGTTCGTATCAG-P1	0	0	0.325561	0	Tumor cells	Tumor_KC_Diff
P1_Tumor_TTGCGTCTCAGTCAGT-P1	0	0	0	0	Epithelial	Pilosebaceous
P1_Tumor_TTGGCAAGTGAGTATA-P1	0	0.774412	0	0	Endothelial	Endothelial Cell
P1_Tumor_TTGGCAAGTGTGCGTC-P1	0	0	0	0	Endothelial	Endothelial Cell
P1_Tumor_TTGTAGGAGACTGTAA-P1	0	0.482949	0	1.05171	Melanocyte	Melanocyte
P1_Tumor_TTGTAGGGTTTGGGCC-P1	0.599063	0.599063	0.599063	0	Epithelial	Pilosebaceous
P1_Tumor_TTTACTGGTCCGACGT-P1	0.478964	0.478964	0.478964	0	Epithelial	Pilosebaceous
P1_Tumor_TTTATGCGTGCCTTGG-P1	0.39536	0	0.39536	0	Tumor cells	Tumor_KC_Diff
P1_Tumor_TTTCCTCTCAACCAAC-P1	0	0	0.339936	0.339936	Tumor cells	TSK
P1_Tumor_TTTGCGCGTACTCTCC-P1	0	0.96396	0	0	Epithelial	Keratinocyte
P1_Tumor_TTTGGTTCAGATCGGA-P1	0	0	0	0	Epithelial	Pilosebaceous
P1_Tumor_TTTGGTTTCTTAGAGC-P1	0	0	0	0	Tumor cells	TSK
P1_Tumor_TTTGTCACAGTCACTA-P1	0	0.353147	0	0	Tumor cells	Tumor_KC_Cyc
P2_Tumor_AAACCTGAGATCCGAG-P2	0	0	0	0	Myeloid	CLEC9A
P2_Tumor_AAACCTGAGCGATAGC-P2	0	0	0	0	Endothelial	Endothelial Cell
P2_Tumor_AAACCTGAGGATGCGT-P2	0	0	0	0	Myeloid	CD1C
P2_Tumor_AAACCTGCATTCTCAT-P2	0	0	0	0	Epithelial	Keratinocyte
P2_Tumor_AAACCTGGTCCATCCT-P2	0	0	0	0	Tumor cells	Tumor_KC_Cyc
P2_Tumor_AAACCTGGTCGCGTGT-P2	0	0.81267	0	0	Fibroblast	Fibroblast
P2_Tumor_AAACCTGTCAACTCTT-P2	0	0	0	0	Myeloid	LC
P2_Tumor_AAACCTGTCAAGAAGT-P2	1.51788	0	0	0	Myeloid	CD1C
P2_Tumor_AAACCTGTCATCGGAT-P2	0.753825	0	0	0	Myeloid	CD1C
P2_Tumor_AAACCTGTCTCGCTTG-P2	0	1.07913	0	0	Myeloid	CD1C
P2_Tumor_AAACGGGAGCAATATG-P2	0	0.889494	0	0	Myeloid	Mac
P2_Tumor_AAACGGGCACCACCAG-P2	0	0.66991	0.390034	0	Tumor cells	Tumor_KC_Basal
P2_Tumor_AAACGGGCACTGTCGG-P2	1.11999	0	0	0	Myeloid	ASDC
P2_Tumor_AAACGGGCATGGAATA-P2	0.979789	0.605379	0	0	Epithelial	Keratinocyte
P2_Tumor_AAACGGGGTACTCGCG-P2	0	0.509708	0	0	Epithelial	Keratinocyte
P2_Tumor_AAACGGGGTCAGAAGC-P2	0	1.58186	0	1.07568	Lymphoid	Tcell
P2_Tumor_AAACGGGGTCCCTTGT-P2	0	0.973186	0.973186	0	Epithelial	Pilosebaceous
P2_Tumor_AAACGGGGTCGAGTTT-P2	0	0	0	0	Myeloid	Mac
P2_Tumor_AAACGGGTCCTATTCA-P2	0	0.752635	0	0	Epithelial	Keratinocyte
P2_Tumor_AAACGGGTCTCTTATG-P2	0.273069	0.273069	0	0	Tumor cells	Tumor_KC_Basal
P2_Tumor_AAACGGGTCTTGCATT-P2	0	0	0	0	Myeloid	LC
P2_Tumor_AAAGATGAGTCTTGCA-P2	0	0.347671	0.347671	0	Tumor cells	Tumor_KC_Diff
P2_Tumor_AAAGATGCAAATCCGT-P2	0.225677	0.409684	0	0	Epithelial	Pilosebaceous
P2_Tumor_AAAGATGCATTGGGCC-P2	0	0	0	0	Myeloid	CD1C
P2_Tumor_AAAGATGGTAGCTCCG-P2	0	1.45642	0	0	Epithelial	Keratinocyte
P2_Tumor_AAAGCAACACGGTTTA-P2	0	0	0	0.456901	Tumor cells	Tumor_KC_Diff
P2_Tumor_AAAGCAATCGCCAGCA-P2	0	0	0.914285	0	Endothelial	Endothelial Cell
P2_Tumor_AAAGCAATCGGCATCG-P2	0	0.932398	0	0	Tumor cells	Tumor_KC_Basal
P2_Tumor_AAAGTAGCAAAGTCAA-P2	0	0	0	0	Myeloid	LC
P2_Tumor_AAAGTAGCACTTACGA-P2	0.872284	0.872284	0.872284	0.528381	Tumor cells	Tumor_KC_Cyc
P2_Tumor_AAAGTAGGTAAATGTG-P2	0	0	0	0	Epithelial	Pilosebaceous
P2_Tumor_AAAGTAGGTACAAGTA-P2	0	0	1.13324	0	Epithelial	Pilosebaceous
P2_Tumor_AAAGTAGGTACAGCAG-P2	0.321695	0	0	0	Tumor cells	Tumor_KC_Cyc
P2_Tumor_AAAGTAGTCAAACGGG-P2	0.838035	0	0	0	Epithelial	Pilosebaceous
P2_Tumor_AAAGTAGTCGGAAACG-P2	0	0	0	0	Myeloid	PDC
P2_Tumor_AAAGTAGTCTCCGGTT-P2	0	0	0	0	Myeloid	LC
P2_Tumor_AAATGCCCAAGACGTG-P2	0	0	0	0	Tumor cells	Tumor_KC_Diff
P2_Tumor_AAATGCCCAAGCCATT-P2	0	0	0	0	Tumor cells	Tumor_KC_Basal
P2_Tumor_AAATGCCCACCAGCAC-P2	0	0.969971	0	0	Epithelial	Pilosebaceous
P2_Tumor_AAATGCCCACTACAGT-P2	0	1.04947	0	0	Myeloid	CD1C
P2_Tumor_AAATGCCGTATCGCAT-P2	0	0.675194	0	0	Myeloid	CD1C
P2_Tumor_AAATGCCGTTCAGGCC-P2	0	0.630804	0	0	Myeloid	LC
P2_Tumor_AAATGCCGTTCAGTAC-P2	0	0	0	0	Epithelial	Keratinocyte
P2_Tumor_AACACGTAGAGACTAT-P2	0.521113	0	0.521113	0	Tumor cells	Tumor_KC_Cyc
P2_Tumor_AACACGTAGTCGTACT-P2	0	0	0	0	Myeloid	LC
P2_Tumor_AACACGTCAAAGTCAA-P2	0	0.64706	0	0	Myeloid	ASDC
P2_Tumor_AACACGTCAAGCGTAG-P2	0	0	0	0	Epithelial	Pilosebaceous
P2_Tumor_AACACGTCATGCTAGT-P2	0.1964	0.360487	0	0	Tumor cells	Tumor_KC_Diff
P2_Tumor_AACCATGCAAGGCTCC-P2	0	0.769902	0	0	Myeloid	CD1C
P2_Tumor_AACCATGCACCAGATT-P2	0	0	0	0	Myeloid	CD1C
P2_Tumor_AACCATGCAGACAAGC-P2	0	0	0	0	Epithelial	Pilosebaceous
P2_Tumor_AACCGCGCATTGGCGC-P2	0	0	0	0	Myeloid	LC
P2_Tumor_AACCGCGGTACCGTAT-P2	0	0	0	0	Myeloid	CLEC9A
P2_Tumor_AACCGCGGTCGCCATG-P2	0	0	0	0	Myeloid	PDC
P2_Tumor_AACGTTGAGAAACGCC-P2	0	0	0	0	Myeloid	LC
P2_Tumor_AACGTTGCACACAGAG-P2	0.917658	0	0	0	Tumor cells	Tumor_KC_Basal
P2_Tumor_AACGTTGTCTCCAACC-P2	0.716113	0	0	0	Myeloid	CD1C
P2_Tumor_AACTCAGCACAACTGT-P2	0	1.12615	0	0	Epithelial	Keratinocyte
P2_Tumor_AACTCAGCAGTCTTCC-P2	0.95497	0.587396	0	0	Epithelial	Pilosebaceous
P2_Tumor_AACTCAGCATCACCCT-P2	0	0	0.941746	0	Myeloid	LC
P2_Tumor_AACTCAGCATTGGGCC-P2	0.821205	0	0	0	Myeloid	Mac
P2_Tumor_AACTCAGGTGTGCCTG-P2	0	0	0	0	Myeloid	ASDC
P2_Tumor_AACTCAGTCCATGAAC-P2	0.648233	0	0	0	Myeloid	LC
P2_Tumor_AACTCAGTCTGCAGTA-P2	1.02899	0	0	0	Myeloid	PDC
P2_Tumor_AACTCCCAGACTGTAA-P2	1.06262	0	0	0	Endothelial	Endothelial Cell
P2_Tumor_AACTCCCCAGCATGAG-P2	0	0	0	0	Tumor cells	Tumor_KC_Diff
P2_Tumor_AACTCCCCATCCCACT-P2	0	0	0	0	Myeloid	CD1C
P2_Tumor_AACTCCCGTATAAACG-P2	0.929419	0	0	0	Tumor cells	Tumor_KC_Diff
P2_Tumor_AACTCCCGTGTGAATA-P2	0	0.957386	0.957386	0	Epithelial	Pilosebaceous
P2_Tumor_AACTCCCGTTCCACTC-P2	0	0.719015	0	0	Myeloid	LC
P2_Tumor_AACTCTTAGAGGACGG-P2	0	0.864339	0	0	Myeloid	PDC
P2_Tumor_AACTCTTAGCAAATCA-P2	0	0	0	0	Myeloid	CD1C
P2_Tumor_AACTCTTCAATGGTCT-P2	1.07651	1.07651	0	0	Myeloid	LC
P2_Tumor_AACTCTTGTAGCTGCC-P2	0.377686	0.865719	0	0	Myeloid	LC
P2_Tumor_AACTCTTGTCTGATTG-P2	0.61962	0	0	0	Myeloid	LC
P2_Tumor_AACTCTTGTGTCGCTG-P2	0	0.209567	0	0	Tumor cells	Tumor_KC_Diff
P2_Tumor_AACTCTTGTTAAGATG-P2	0	0	0	0	Myeloid	CD1C
P2_Tumor_AACTCTTTCCGAAGAG-P2	0	0	0	0	Epithelial	Pilosebaceous
P2_Tumor_AACTGGTCAGACGCAA-P2	0	0	0	1.005	Myeloid	Mac
P2_Tumor_AACTGGTGTAAAGTCA-P2	0	0.925264	0	0	Tumor cells	Tumor_KC_Cyc
P2_Tumor_AACTGGTGTCCGTCAG-P2	0	0	0	0	Epithelial	Pilosebaceous
P2_Tumor_AACTGGTGTCTCCACT-P2	0	0	0	0	Epithelial	Pilosebaceous
P2_Tumor_AACTGGTTCGCAAACT-P2	0.858187	0.51846	0	0	Myeloid	CD1C
P2_Tumor_AACTGGTTCGTACCGG-P2	0	0.487318	0	0	Myeloid	CD1C
P2_Tumor_AACTTTCAGCGATGAC-P2	0.406535	0.406535	0.406535	0	Tumor cells	Tumor_KC_Basal
P2_Tumor_AACTTTCCAATGGAAT-P2	0	0	0	0	Myeloid	LC
P2_Tumor_AACTTTCCACCGCTAG-P2	0	0.976854	0.439563	0	Myeloid	CD1C
P2_Tumor_AACTTTCCAGGACCCT-P2	0	0	0	0	Myeloid	LC
P2_Tumor_AACTTTCGTCAAACTC-P2	0	0	0	0	Epithelial	Pilosebaceous
P2_Tumor_AACTTTCGTCCGAATT-P2	0.604323	0	0	0	Epithelial	Keratinocyte
P2_Tumor_AACTTTCGTGAACCTT-P2	0	0	0	0	Lymphoid	Tcell
P2_Tumor_AACTTTCGTTGTACAC-P2	0	0	0	0	Myeloid	CD1C
P2_Tumor_AAGACCTAGACAAAGG-P2	0	0.715418	0	0	Myeloid	CD1C
P2_Tumor_AAGACCTAGGCGCTCT-P2	0.685682	1.08865	1.08865	0	Epithelial	Pilosebaceous
P2_Tumor_AAGACCTCACCTGGTG-P2	0	0	0.501432	0	Tumor cells	Tumor_KC_Basal
P2_Tumor_AAGACCTCACGCTTTC-P2	0.483092	0.483092	0.483092	0	Tumor cells	Tumor_KC_Basal
P2_Tumor_AAGACCTCATGCTGGC-P2	0	0	0.585027	0	Myeloid	LC
P2_Tumor_AAGACCTGTCTAGGTT-P2	0.432989	0	0.432989	0	Myeloid	LC
P2_Tumor_AAGACCTGTGCGCTTG-P2	0.321663	0.564655	0.321663	0	Tumor cells	Tumor_KC_Diff
P2_Tumor_AAGACCTTCATCTGTT-P2	0.303069	0	0	0	Tumor cells	Tumor_KC_Basal
P2_Tumor_AAGACCTTCGAGAGCA-P2	0	0	0	0	Myeloid	LC
P2_Tumor_AAGACCTTCTACTCAT-P2	0	0.265272	0.265272	0	Myeloid	CLEC9A
P2_Tumor_AAGACCTTCTCTAGGA-P2	0	0	0	0	Myeloid	PDC
P2_Tumor_AAGCCGCAGTGGTAGC-P2	0	0	0	0	Myeloid	Mac
P2_Tumor_AAGCCGCGTAACGCGA-P2	0	0	0.57588	0	Epithelial	Keratinocyte
P2_Tumor_AAGCCGCGTTGTCGCG-P2	0	0.348258	0	0	Myeloid	CLEC9A
P2_Tumor_AAGCCGCTCGCATGGC-P2	0.867051	0	0	0	Myeloid	CD1C
P2_Tumor_AAGCCGCTCTTCCTTC-P2	0	0.498282	0	0	Tumor cells	Tumor_KC_Diff
P2_Tumor_AAGGAGCAGAGCAATT-P2	0	0	0	0.91348	Myeloid	CD1C
P2_Tumor_AAGGAGCAGTGTCCCG-P2	0	1.24119	0	0	Epithelial	Pilosebaceous
P2_Tumor_AAGGAGCCATGCCTAA-P2	0	0	0.579448	0	Epithelial	Keratinocyte
P2_Tumor_AAGGAGCGTAAGTGGC-P2	0	0	0	0	Myeloid	CLEC9A
P2_Tumor_AAGGAGCGTAGAAGGA-P2	0	0	0	0	Epithelial	Pilosebaceous
P2_Tumor_AAGGAGCGTGAACCTT-P2	0	0	0	0	Epithelial	Keratinocyte
P2_Tumor_AAGGAGCTCATACGGT-P2	0	0	0	0.479831	Myeloid	LC
P2_Tumor_AAGGAGCTCCTTTCTC-P2	0	0	0	0	Epithelial	Pilosebaceous
P2_Tumor_AAGGCAGAGTAGCCGA-P2	0	0.698846	0	0	Myeloid	Mac
P2_Tumor_AAGGCAGCAGCGATCC-P2	0	0	0	0	Myeloid	Mac
P2_Tumor_AAGGCAGGTGTGTGCC-P2	0.511386	0	0	0	Myeloid	Mac
P2_Tumor_AAGGTTCAGTACGACG-P2	0	0.656343	0	0	Tumor cells	Tumor_KC_Basal
P2_Tumor_AAGGTTCCAAGTTCTG-P2	0	0	0	0	Epithelial	Pilosebaceous
P2_Tumor_AAGGTTCCACCCAGTG-P2	0	0	0	0	Epithelial	Pilosebaceous
P2_Tumor_AAGGTTCGTGGCCCTA-P2	0	0	0	0	Myeloid	LC
P2_Tumor_AAGGTTCTCTGTACGA-P2	0	0.310233	0.310233	0	Tumor cells	Tumor_KC_Basal
P2_Tumor_AAGTCTGAGCCATCGC-P2	0.591508	0	0	0.338866	Tumor cells	Tumor_KC_Diff
P2_Tumor_AAGTCTGAGGCACATG-P2	0.492806	0.492806	0.492806	0	Epithelial	Pilosebaceous
P2_Tumor_AAGTCTGGTATATGGA-P2	0	0.37373	0.645159	0	Epithelial	Keratinocyte
P2_Tumor_AAGTCTGGTCGCGGTT-P2	0	1.6276	0	0	Myeloid	PDC
P2_Tumor_AAGTCTGGTTACGGAG-P2	0	0.988762	0	0	Tumor cells	Tumor_KC_Diff
P2_Tumor_AATCCAGAGATGCCAG-P2	0	0.749885	0	0	Tumor cells	TSK
P2_Tumor_AATCCAGAGCCACGTC-P2	0.581458	0	0	0	Tumor cells	Tumor_KC_Basal
P2_Tumor_AATCCAGAGCCAGTAG-P2	0.997052	0	0	0	Myeloid	Mac
P2_Tumor_AATCCAGCATCACCCT-P2	0	0	0.773154	0	Myeloid	CLEC9A
P2_Tumor_AATCCAGGTCCTAGCG-P2	0	0	0	0	Epithelial	Keratinocyte
P2_Tumor_AATCCAGTCACGATGT-P2	0	0	0	0	Tumor cells	Tumor_KC_Diff
P2_Tumor_AATCCAGTCCATGCTC-P2	0	0	0.74962	0	Myeloid	LC
P2_Tumor_AATCGGTAGTAATCCC-P2	0	0	0.530649	0	Myeloid	ASDC
P2_Tumor_AATCGGTTCACGCGGT-P2	0	0.937378	0	0	Epithelial	Pilosebaceous
P2_Tumor_AATCGGTTCAGGATCT-P2	0	0.750386	0.750386	0	Myeloid	CD1C
P2_Tumor_AATCGGTTCAGTGCAT-P2	0.6268	0	0	0	Myeloid	CD1C
P2_Tumor_ACACCAACAACCGCCA-P2	0	0	0	0.421933	Myeloid	MDSC
P2_Tumor_ACACCAAGTAGAGTGC-P2	0	0	0	0	Myeloid	Mac
P2_Tumor_ACACCAAGTCGAACAG-P2	0.687299	0	0	0	Tumor cells	Tumor_KC_Diff
P2_Tumor_ACACCAAGTTAGGGTG-P2	0	0	0	0	Tumor cells	Tumor_KC_Basal
P2_Tumor_ACACCAATCTCCCTGA-P2	0	0	0	0	Myeloid	Mac
P2_Tumor_ACACCAATCTGGCGTG-P2	0	0	0	0	Myeloid	Mac
P2_Tumor_ACACCAATCTTAGCCC-P2	0	0.674744	0	0	Tumor cells	Tumor_KC_Diff
P2_Tumor_ACACCCTCAAGCTGGA-P2	0	0.427704	0	0.427704	Myeloid	CD1C
P2_Tumor_ACACCCTCACTTACGA-P2	0	0	0	0	Myeloid	CD1C
P2_Tumor_ACACCCTGTAAGGATT-P2	0.496955	0	0	0	Myeloid	Mac
P2_Tumor_ACACCCTGTAGCGTCC-P2	0	0	0	0	Myeloid	Mac
P2_Tumor_ACACCCTTCTGGTATG-P2	0	0	0	0	Myeloid	CD1C
P2_Tumor_ACACCCTTCTTAGAGC-P2	0.907355	0	0	0	Epithelial	Keratinocyte
P2_Tumor_ACACCGGAGACCTTTG-P2	0	0	0.590466	0	Myeloid	LC
P2_Tumor_ACACCGGAGAGCTGCA-P2	0	0	0	0	Tumor cells	Tumor_KC_Cyc
P2_Tumor_ACACCGGAGCGTCTAT-P2	0	0.528582	0.872568	0	Tumor cells	Tumor_KC_Cyc
P2_Tumor_ACACCGGAGTGTACCT-P2	0	0	0	0	Myeloid	CD1C
P2_Tumor_ACACCGGGTGCTGTAT-P2	0	0	0	0	Endothelial	Endothelial Cell
P2_Tumor_ACACCGGTCACGCATA-P2	0.2527	0.454251	0	0	Tumor cells	Tumor_KC_Diff
P2_Tumor_ACACTGAAGAAGGGTA-P2	0.365078	0	0	0	Epithelial	Pilosebaceous
P2_Tumor_ACACTGAAGGCTATCT-P2	0	0	0	0	Myeloid	LC
P2_Tumor_ACACTGACAAACGTGG-P2	0	1.28643	0	0	Myeloid	LC
P2_Tumor_ACACTGACAGCTGTTA-P2	0	0	0	0	Epithelial	Pilosebaceous
P2_Tumor_ACACTGAGTAGCGATG-P2	0	0	0	0	Myeloid	PDC
P2_Tumor_ACACTGATCACTGGGC-P2	0	0	0.734012	0	Epithelial	Pilosebaceous
P2_Tumor_ACACTGATCACTTACT-P2	0	0	0	0	Myeloid	Mac
P2_Tumor_ACACTGATCGATGAGG-P2	0	0.975857	0	0	Tumor cells	Tumor_KC_Diff
P2_Tumor_ACAGCCGAGCTCCTCT-P2	0	0	0	0	Myeloid	LC
P2_Tumor_ACAGCCGCAAGGCTCC-P2	0	0.886967	0	0	Myeloid	LC
P2_Tumor_ACAGCCGGTAACGTTC-P2	0	0	0	0	Epithelial	Keratinocyte
P2_Tumor_ACAGCCGGTGCATCTA-P2	0.979789	1.46506	0	0	Myeloid	LC
P2_Tumor_ACAGCTAAGATGCCTT-P2	0	0	0	0	Tumor cells	Tumor_KC_Basal
P2_Tumor_ACAGCTAAGCTAGTGG-P2	0.480513	0	0	0	Myeloid	LC
P2_Tumor_ACAGCTACAGTTCATG-P2	0	0	0.937189	0	Myeloid	CD1C
P2_Tumor_ACAGCTAGTGGCCCTA-P2	0	0	0	0.531082	Myeloid	CLEC9A
P2_Tumor_ACAGCTAGTTTCCACC-P2	0	0	0.875784	0	Myeloid	CD1C
P2_Tumor_ACAGCTATCAGTTAGC-P2	0	0.717024	0.299692	0	Tumor cells	Tumor_KC_Diff
P2_Tumor_ACATACGAGTGTGAAT-P2	0	0	0	0	Myeloid	CD1C
P2_Tumor_ACATACGCAGTCTTCC-P2	0	0.93521	0	0	Myeloid	Mac
P2_Tumor_ACATACGCATATGAGA-P2	0.92133	0	0	0	Myeloid	PDC
P2_Tumor_ACATACGCATGCTAGT-P2	0	0	0	0	Myeloid	LC
P2_Tumor_ACATACGTCCTGTAGA-P2	0	0.790185	0	0	Myeloid	LC
P2_Tumor_ACATCAGCAATGGATA-P2	0	0	0.964061	0	Lymphoid	Tcell
P2_Tumor_ACATCAGCATGTCTCC-P2	0.57588	0.57588	0	0	Myeloid	Mac
P2_Tumor_ACATCAGGTCAGAGGT-P2	0	0	0	0	Tumor cells	Tumor_KC_Diff
P2_Tumor_ACATCAGGTTGGTTTG-P2	0.591005	0	0	0	Myeloid	CD1C
P2_Tumor_ACATCAGTCGGCGCTA-P2	0	0	0	0	Myeloid	CD1C
P2_Tumor_ACATCAGTCGGTGTCG-P2	0	0	0	0	Epithelial	Keratinocyte
P2_Tumor_ACATGGTAGTGGAGTC-P2	0	0.756725	0.448296	0	Epithelial	Pilosebaceous
P2_Tumor_ACATGGTAGTTAGGTA-P2	0	0	0	0	Myeloid	Mac
P2_Tumor_ACATGGTCACAACGTT-P2	0	0.411299	0	0	Epithelial	Pilosebaceous
P2_Tumor_ACATGGTTCAAGCCTA-P2	0.61064	0	0	0	Endothelial	Endothelial Cell
P2_Tumor_ACATGGTTCTTGCAAG-P2	0.785415	0	0	0	Epithelial	Pilosebaceous
P2_Tumor_ACCAGTAAGATGCCAG-P2	0	0.412434	0	0	Tumor cells	Tumor_KC_Diff
P2_Tumor_ACCAGTAAGCGATATA-P2	0	0	0	0	Epithelial	Keratinocyte
P2_Tumor_ACCAGTAAGCGATTCT-P2	0	0	0	0	Myeloid	CD1C
P2_Tumor_ACCAGTAAGCTAAACA-P2	0	0	0	0	Myeloid	CD1C
P2_Tumor_ACCAGTAAGTGAACAT-P2	0	0	0	1.11667	Lymphoid	Tcell
P2_Tumor_ACCCACTAGCGGCTTC-P2	0	0	0	0	Myeloid	ASDC
P2_Tumor_ACCCACTAGTACATGA-P2	0	0.924529	0	0	Myeloid	CD1C
P2_Tumor_ACCCACTGTACAGTGG-P2	0	0	0.406585	0	Tumor cells	Tumor_KC_Basal
P2_Tumor_ACCCACTGTACCTACA-P2	0.478847	0.930404	0	0	Tumor cells	Tumor_KC_Diff
P2_Tumor_ACCCACTGTGAGTATA-P2	0.673808	0	0.278059	0	Tumor cells	Tumor_KC_Diff
P2_Tumor_ACCCACTTCAACACTG-P2	0	0	0	0	Myeloid	Mac
P2_Tumor_ACCCACTTCCGTTGTC-P2	0	0	0	0	Myeloid	CD1C
P2_Tumor_ACCCACTTCGGCTACG-P2	0	0.28815	0	0	Tumor cells	Tumor_KC_Diff
P2_Tumor_ACCGTAAAGGAGTACC-P2	0	0.476233	0	0	Tumor cells	Tumor_KC_Diff
P2_Tumor_ACCGTAAAGTCGTTTG-P2	0.449917	0	0	0	Myeloid	Mac
P2_Tumor_ACCGTAACATTAGGCT-P2	0	0.590987	0.590987	0	Epithelial	Pilosebaceous
P2_Tumor_ACCGTAAGTCCGAATT-P2	0.400007	0.400007	0.684949	0	Tumor cells	Tumor_KC_Basal
P2_Tumor_ACCGTAATCCCATTAT-P2	0.305513	0.305513	0	0.305513	Myeloid	LC
P2_Tumor_ACCGTAATCGCAAGCC-P2	0	0	0	0	Lymphoid	Tcell
P2_Tumor_ACCGTAATCGGAAACG-P2	0	0	0	0	Myeloid	PDC
P2_Tumor_ACCTTTAAGTACCGGA-P2	0	0.448992	0.448992	0	Tumor cells	Tumor_KC_Diff
P2_Tumor_ACCTTTAAGTTACCCA-P2	0	0	0	0	Myeloid	CLEC9A
P2_Tumor_ACCTTTAGTGACTCAT-P2	0	0	0	0	Myeloid	PDC
P2_Tumor_ACCTTTATCCAAAGTC-P2	0.80562	0	0	0	Myeloid	LC
P2_Tumor_ACGAGCCAGACTTTCG-P2	0.28835	0.28835	0.28835	0	Tumor cells	Tumor_KC_Cyc
P2_Tumor_ACGAGCCAGATAGCAT-P2	0	0	0	0	Myeloid	CLEC9A
P2_Tumor_ACGAGCCAGTGTTTGC-P2	0	0	0	0	Myeloid	PDC
P2_Tumor_ACGAGCCGTCCTGCTT-P2	0	0	0	0	Epithelial	Keratinocyte
P2_Tumor_ACGAGCCGTGTCAATC-P2	0	0	0	0	Lymphoid	Tcell
P2_Tumor_ACGAGGAAGCCGCCTA-P2	0	0	0	0	Epithelial	Pilosebaceous
P2_Tumor_ACGAGGAAGCTGTTCA-P2	0	0.271147	0	0	Tumor cells	Tumor_KC_Diff
P2_Tumor_ACGAGGACACATGACT-P2	0.476083	0	0.476083	0	Tumor cells	Tumor_KC_Diff
P2_Tumor_ACGAGGACATTTGCCC-P2	0	0.717507	0	0	Tumor cells	Tumor_KC_Diff
P2_Tumor_ACGAGGAGTACGCTGC-P2	0	0	0	0	Epithelial	Pilosebaceous
P2_Tumor_ACGAGGAGTAGAGTGC-P2	0	0	0	0	Epithelial	Keratinocyte
P2_Tumor_ACGAGGATCAACACGT-P2	0	0	0	0	Tumor cells	Tumor_KC_Basal
P2_Tumor_ACGATACAGTAAGTAC-P2	0	0	0	0	Myeloid	CD1C
P2_Tumor_ACGATACCAAGTCATC-P2	0.597404	0	0	0	Tumor cells	Tumor_KC_Diff
P2_Tumor_ACGATACGTAATCGTC-P2	0	0.834183	0	0	Tumor cells	Tumor_KC_Basal
P2_Tumor_ACGATACGTCTTCAAG-P2	0	0	0	0	Myeloid	Mac
P2_Tumor_ACGATACTCGACGGAA-P2	0.762689	0	0	0	Myeloid	CD1C
P2_Tumor_ACGATGTAGGTAGCTG-P2	0	0	0	0	Fibroblast	Fibroblast
P2_Tumor_ACGATGTAGTCACGCC-P2	0	0.568878	0	0	Myeloid	ASDC
P2_Tumor_ACGATGTAGTGAAGTT-P2	0	0	0	0	Tumor cells	TSK
P2_Tumor_ACGATGTAGTGGAGTC-P2	0	0	0	0	Myeloid	Mac
P2_Tumor_ACGATGTCATTTGCCC-P2	0	0.847984	0	0	Tumor cells	Tumor_KC_Diff
P2_Tumor_ACGATGTGTATATCCG-P2	0	0.728312	0	0	Myeloid	CD1C
P2_Tumor_ACGATGTTCAAACAAG-P2	0	0.498117	0	0	Myeloid	CD1C
P2_Tumor_ACGCAGCAGCTGCGAA-P2	0.663751	0.663751	0	0	Myeloid	CLEC9A
P2_Tumor_ACGCAGCCATCGATGT-P2	0.607845	0	0.983179	0	Myeloid	Mac
P2_Tumor_ACGCAGCCATTGGGCC-P2	0	0	0	0	Myeloid	CD1C
P2_Tumor_ACGCAGCTCACATGCA-P2	0	0.516489	0	0	Tumor cells	Tumor_KC_Cyc
P2_Tumor_ACGCAGCTCAGGATCT-P2	0	0	0	0	Myeloid	PDC
P2_Tumor_ACGCAGCTCCGGCACA-P2	0.600397	0	0	0	Epithelial	Keratinocyte
P2_Tumor_ACGCAGCTCGCCAGCA-P2	0	0.379485	0.379485	0	Epithelial	Pilosebaceous
P2_Tumor_ACGCAGCTCTGCAGTA-P2	0	1.02336	1.02336	0	Tumor cells	Tumor_KC_Diff
P2_Tumor_ACGCCAGAGCCAGTAG-P2	0.784896	0	0.784896	0	Myeloid	LC
P2_Tumor_ACGCCAGGTCTCTCGT-P2	0.631339	0.631339	0	0	Epithelial	Keratinocyte
P2_Tumor_ACGCCAGTCCGTTGCT-P2	0	0	0	0	Myeloid	CD1C
P2_Tumor_ACGCCAGTCTGCTGTC-P2	0	0.725827	0	0	Myeloid	LC
P2_Tumor_ACGCCGAAGAAGAAGC-P2	0	0	1.383	0	Tumor cells	Tumor_KC_Basal
P2_Tumor_ACGCCGAAGGTGGGTT-P2	0.360513	0.360513	0.360513	0	Epithelial	Pilosebaceous
P2_Tumor_ACGCCGACACGGATAG-P2	0	0	0	0	Myeloid	Mac
P2_Tumor_ACGCCGAGTGACGCCT-P2	0	0	0	0	Myeloid	CD1C
P2_Tumor_ACGCCGATCAGATAAG-P2	0	0	0.644986	0	Myeloid	LC
P2_Tumor_ACGCCGATCCGGGTGT-P2	0	0.413438	0.413438	0	Epithelial	Pilosebaceous
P2_Tumor_ACGCCGATCTCGTATT-P2	0	1.11618	0	0	Epithelial	Pilosebaceous
P2_Tumor_ACGGAGAAGAGCTATA-P2	0	0	0	0	Epithelial	Keratinocyte
P2_Tumor_ACGGAGAAGGCATGTG-P2	0.691302	0	0	0	Epithelial	Pilosebaceous
P2_Tumor_ACGGAGAAGTGTCCAT-P2	0	0	0	0	Epithelial	Keratinocyte
P2_Tumor_ACGGAGACAACACCTA-P2	0	0	0	0	Myeloid	CD1C
P2_Tumor_ACGGAGACAGCTATTG-P2	1.02188	0	0	0	Endothelial	Endothelial Cell
P2_Tumor_ACGGAGACATGAACCT-P2	0	0	0	0.576836	Myeloid	CD1C
P2_Tumor_ACGGAGAGTCTTGATG-P2	0	0	0	0	Myeloid	LC
P2_Tumor_ACGGCCAAGAGCTGCA-P2	0	0.386583	0	0	Epithelial	Pilosebaceous
P2_Tumor_ACGGCCAAGGGAAACA-P2	0	0.344933	0	0	Epithelial	Pilosebaceous
P2_Tumor_ACGGCCAAGGTAGCCA-P2	0	0.51356	0	0	Myeloid	Mac
P2_Tumor_ACGGCCATCCTTTCGG-P2	0	1.02807	0	0	Myeloid	CD1C
P2_Tumor_ACGGGCTCAGTAAGCG-P2	0	0.924346	0	0	Myeloid	Mac
P2_Tumor_ACGGGCTCATTACCTT-P2	0	0	0.697323	0	Myeloid	CLEC9A
P2_Tumor_ACGGGTCAGACTAGGC-P2	0	0	0	0	Epithelial	Pilosebaceous
P2_Tumor_ACGGGTCAGCAGGTCA-P2	0.344202	0.344202	0	0	Tumor cells	Tumor_KC_Basal
P2_Tumor_ACGGGTCAGCGCCTTG-P2	0	0.932585	0	0	Myeloid	Mac
P2_Tumor_ACGGGTCCATGGTCAT-P2	1.40736	0	0.707239	0	Myeloid	ASDC
P2_Tumor_ACGGGTCGTCACCTAA-P2	0	0.438603	0	0	Epithelial	Pilosebaceous
P2_Tumor_ACGGGTCGTTCATGGT-P2	0	0	0	0	Myeloid	CD1C
P2_Tumor_ACGGGTCTCGCCCTTA-P2	0	0	0	0	Myeloid	CD1C
P2_Tumor_ACGTCAAAGAGTGAGA-P2	0.44685	0.44685	0	0	Tumor cells	Tumor_KC_Cyc
P2_Tumor_ACGTCAACAATAGCGG-P2	0	1.26577	0	0	Epithelial	Pilosebaceous
P2_Tumor_ACGTCAATCCTATTCA-P2	0	0	0	0	Tumor cells	Tumor_KC_Cyc
P2_Tumor_ACGTCAATCTGGGCCA-P2	0	0	0.455863	0	Epithelial	Keratinocyte
P2_Tumor_ACTATCTAGAGCCTAG-P2	0	0	0	0	Myeloid	Mac
P2_Tumor_ACTATCTGTGATAAAC-P2	0	1.06835	0	0	Epithelial	Keratinocyte
P2_Tumor_ACTATCTTCCTGTACC-P2	0	0	0.371678	0	Tumor cells	Tumor_KC_Basal
P2_Tumor_ACTATCTTCGTATCAG-P2	0	0	0	0	Tumor cells	Tumor_KC_Diff
P2_Tumor_ACTGAACAGACCGGAT-P2	1.05573	0.661157	0	0	Myeloid	CD1C
P2_Tumor_ACTGAACAGGTAAACT-P2	0	0.840611	0.50615	0	Epithelial	Pilosebaceous
P2_Tumor_ACTGAACGTGAGTATA-P2	1.04677	0	0	0	Myeloid	LC
P2_Tumor_ACTGAGTAGGCTAGAC-P2	0	0.441694	0.441694	0	Myeloid	LC
P2_Tumor_ACTGAGTGTCTAAAGA-P2	0.679387	1.08022	0.679387	0	Epithelial	Pilosebaceous
P2_Tumor_ACTGAGTGTCTAACGT-P2	0	0	0	0.746805	Endothelial	Endothelial Cell
P2_Tumor_ACTGAGTGTTATCACG-P2	0.771212	0.771212	0	0	Epithelial	Pilosebaceous
P2_Tumor_ACTGAGTTCCTAGGGC-P2	0	0.518378	0	0	Myeloid	CD1C
P2_Tumor_ACTGATGAGGAGCGAG-P2	0.367944	1.02211	0.367944	0.367944	Tumor cells	Tumor_KC_Cyc
P2_Tumor_ACTGATGTCGATCCCT-P2	0	0	0	0	Lymphoid	Tcell
P2_Tumor_ACTGCTCCACACCGAC-P2	0	0	1.11805	0	Myeloid	PDC
P2_Tumor_ACTGCTCCATGCCTAA-P2	1.13054	0	0	0	Myeloid	CD1C
P2_Tumor_ACTGCTCTCACAAACC-P2	0.390667	0	0	0	Tumor cells	Tumor_KC_Cyc
P2_Tumor_ACTGTCCAGCGTTTAC-P2	0	0	0	0	Epithelial	Pilosebaceous
P2_Tumor_ACTGTCCCATGGGAAC-P2	0	0	0	0	Myeloid	CD1C
P2_Tumor_ACTGTCCGTCTGGTCG-P2	0	0	0	0	Myeloid	PDC
P2_Tumor_ACTGTCCTCATGTCCC-P2	0.475322	0	0	0	Myeloid	CD1C
P2_Tumor_ACTGTCCTCGAGAGCA-P2	0.646974	0	0	0	Myeloid	Mac
P2_Tumor_ACTTACTAGTGTACGG-P2	0	0	0.361594	0	Epithelial	Pilosebaceous
P2_Tumor_ACTTACTCATCACCCT-P2	0	0.96396	0	0	Myeloid	Mac
P2_Tumor_ACTTACTGTCGATTGT-P2	0.298538	0.528139	0	0	Tumor cells	Tumor_KC_Basal
P2_Tumor_ACTTACTGTGTGTGCC-P2	0	0	0	0	Epithelial	Pilosebaceous
P2_Tumor_ACTTACTTCAGTGTTG-P2	0	0	0	0	Epithelial	Keratinocyte
P2_Tumor_ACTTGTTAGAATTCCC-P2	0	0.499183	0	0	Tumor cells	Tumor_KC_Cyc
P2_Tumor_ACTTGTTAGCAATATG-P2	0	0	0	0	Myeloid	Mac
P2_Tumor_ACTTGTTAGCCAGAAC-P2	0	0	0	0	Tumor cells	Tumor_KC_Basal
P2_Tumor_ACTTGTTAGCCATCGC-P2	0	0	0.997052	0	Epithelial	Keratinocyte
P2_Tumor_ACTTGTTAGGTGATTA-P2	0.525201	0	0	0	Myeloid	CD1C
P2_Tumor_ACTTGTTCAAGTTAAG-P2	0.79455	0	0	0	Tumor cells	Tumor_KC_Diff
P2_Tumor_ACTTGTTGTCGCTTTC-P2	0	0	0	0	Myeloid	Mac
P2_Tumor_ACTTGTTGTCGTGGCT-P2	0	0	0	0	Myeloid	PDC
P2_Tumor_ACTTGTTGTCTAGTCA-P2	0	0	1.04953	0	Myeloid	CD1C
P2_Tumor_ACTTGTTTCGATCCCT-P2	0	0.769778	0	0	Epithelial	Keratinocyte
P2_Tumor_ACTTGTTTCTCCGGTT-P2	0	0	0	0	Myeloid	Mac
P2_Tumor_ACTTTCACATGCCTTC-P2	0	0.261532	0	0	Tumor cells	Tumor_KC_Diff
P2_Tumor_ACTTTCAGTCACACGC-P2	0.595389	0	0.595389	0	Epithelial	Pilosebaceous
P2_Tumor_ACTTTCAGTTATGTGC-P2	0	0	0	0	Myeloid	CLEC9A
P2_Tumor_ACTTTCATCGGTGTTA-P2	0.920784	1.18384	0	0	Tumor cells	Tumor_KC_Diff
P2_Tumor_AGAATAGAGTTGTCGT-P2	0	0	0	0	Myeloid	LC
P2_Tumor_AGAATAGCAAGGTTTC-P2	0.798025	0	0	0	Myeloid	Mac
P2_Tumor_AGAATAGCACGTGAGA-P2	0	0	0	0	Tumor cells	Tumor_KC_Basal
P2_Tumor_AGAATAGGTAACGCGA-P2	0	1.01769	1.01769	0	Epithelial	Keratinocyte
P2_Tumor_AGAATAGGTGATAAAC-P2	0	0	0	0	Myeloid	Mac
P2_Tumor_AGAATAGTCCTTGACC-P2	0	0.772401	0	0	Tumor cells	Tumor_KC_Diff
P2_Tumor_AGACGTTCAGTGGAGT-P2	0	0	0	0	Tumor cells	Tumor_KC_Basal
P2_Tumor_AGACGTTGTCACCTAA-P2	0	0	0	0	Myeloid	Mac
P2_Tumor_AGACGTTGTTCCCTTG-P2	0.334541	0.334541	0.334541	0	Tumor cells	Tumor_KC_Diff
P2_Tumor_AGACGTTGTTGCGCAC-P2	0.27268	0.942893	0	0	Tumor cells	Tumor_KC_Diff
P2_Tumor_AGACGTTTCGTAGATC-P2	0	0	0	0	Myeloid	CLEC9A
P2_Tumor_AGACGTTTCTTGTCAT-P2	0	0	0.566198	0	Tumor cells	Tumor_KC_Diff
P2_Tumor_AGAGCGACACCTGGTG-P2	0.560013	0	0	0	Myeloid	LC
P2_Tumor_AGAGCGACACGCGAAA-P2	0	0.46106	0.25687	0	Tumor cells	Tumor_KC_Diff
P2_Tumor_AGAGCTTAGCTGCAAG-P2	0.363414	0.629388	0.363414	0	Tumor cells	Tumor_KC_Cyc
P2_Tumor_AGAGTGGAGCGTCAAG-P2	0	0	0	0	Myeloid	LC
P2_Tumor_AGAGTGGGTAGCCTAT-P2	0	0	0	0	Myeloid	CD1C
P2_Tumor_AGAGTGGGTTGGGACA-P2	0	0	0	0	Epithelial	Pilosebaceous
P2_Tumor_AGAGTGGTCAGTTTGG-P2	0	0	0	0	Epithelial	Keratinocyte
P2_Tumor_AGAGTGGTCTCACATT-P2	0	0	0	0	Epithelial	Eccrine
P2_Tumor_AGATCTGAGTGTACGG-P2	0	0	0	0	Lymphoid	B Cell
P2_Tumor_AGATCTGCACAGGAGT-P2	0	0	0.719015	0	Tumor cells	Tumor_KC_Diff
P2_Tumor_AGATCTGCATCAGTCA-P2	0	0.495647	0.495647	0	Epithelial	Pilosebaceous
P2_Tumor_AGATCTGGTCGAGATG-P2	0	0	0	0	Myeloid	ASDC
P2_Tumor_AGATCTGGTTCAGCGC-P2	0	0	0.281136	0	Tumor cells	Tumor_KC_Diff
P2_Tumor_AGATCTGTCCACGTTC-P2	0	0	0	0	Myeloid	Mac
P2_Tumor_AGATCTGTCCGATATG-P2	0	0	0	0	Myeloid	LC
P2_Tumor_AGATTGCTCTAACCGA-P2	0	0.655852	0	0	Myeloid	LC
P2_Tumor_AGATTGCTCTTGAGGT-P2	0	0	0	0	Myeloid	CD1C
P2_Tumor_AGCAGCCAGTCGTACT-P2	1.11694	0	0	0	Endothelial	Endothelial Cell
P2_Tumor_AGCAGCCCATACGCTA-P2	1.12264	0	0	0	Myeloid	CD1C
P2_Tumor_AGCAGCCGTTATCGGT-P2	0	0	0	0	Myeloid	LC
P2_Tumor_AGCATACCAAGGTTCT-P2	0	1.02554	0	0	Lymphoid	Tcell
P2_Tumor_AGCATACGTATGCTTG-P2	0	0.4851	0.4851	0	Myeloid	CD1C
P2_Tumor_AGCATACGTCACAAGG-P2	0	0	0	0	Endothelial	Endothelial Cell
P2_Tumor_AGCATACGTGAGGGAG-P2	0	0	0	0	Myeloid	Mac
P2_Tumor_AGCATACTCCTTGGTC-P2	0	0	0	0	Tumor cells	Tumor_KC_Cyc
P2_Tumor_AGCATACTCTGTCCGT-P2	0	0	0	0	Melanocyte	Melanocyte
P2_Tumor_AGCCTAAAGAGACGAA-P2	0.60062	0.973237	0	0	Tumor cells	Tumor_KC_Diff
P2_Tumor_AGCCTAAGTTCCACGG-P2	0.989505	0	0.612453	0	Epithelial	Keratinocyte
P2_Tumor_AGCCTAATCGTCTGCT-P2	0	0.635487	0	0	Myeloid	CD1C
P2_Tumor_AGCGGTCAGGCCCTCA-P2	0	1.0937	0	0	Myeloid	LC
P2_Tumor_AGCGGTCGTCTACCTC-P2	0	0	0	0	Myeloid	CD1C
P2_Tumor_AGCGGTCTCAAGCCTA-P2	0	0	0	0	Myeloid	LC
P2_Tumor_AGCGGTCTCAGGCAAG-P2	0	0.524919	0	0	Tumor cells	Tumor_KC_Diff
P2_Tumor_AGCGGTCTCCTTGCCA-P2	0	0	0	0	Myeloid	LC
P2_Tumor_AGCGTATAGTTCGATC-P2	0	0.339075	0	0	Epithelial	Keratinocyte
P2_Tumor_AGCGTCGAGATCCTGT-P2	0	0	0	0	Myeloid	CD1C
P2_Tumor_AGCGTCGCACTATCTT-P2	0	0	0	0	Myeloid	Mac
P2_Tumor_AGCGTCGCAGGGTTAG-P2	0	0	0	0	Epithelial	Pilosebaceous
P2_Tumor_AGCGTCGCAGTGACAG-P2	0	0.388759	0	0	Epithelial	Pilosebaceous
P2_Tumor_AGCGTCGCAGTGGGAT-P2	0	0	0	0	Myeloid	LC
P2_Tumor_AGCGTCGGTCTTTCAT-P2	0	0	0	0.864419	Myeloid	LC
P2_Tumor_AGCGTCGTCACCCTCA-P2	0	0	0.251843	0	Tumor cells	Tumor_KC_Diff
P2_Tumor_AGCGTCGTCACCTCGT-P2	0	0	0	0	Myeloid	CD1C
P2_Tumor_AGCGTCGTCCCAACGG-P2	0	0	0	0	Tumor cells	Tumor_KC_Basal
P2_Tumor_AGCTCCTAGCCATCGC-P2	0	0.628632	0.628632	0	Myeloid	Mac
P2_Tumor_AGCTCCTAGCTAGTCT-P2	0	0	0	0	Myeloid	LC
P2_Tumor_AGCTCCTAGCTTTGGT-P2	1.04635	0	0.654207	0	Myeloid	Mac
P2_Tumor_AGCTCCTAGTGCGTGA-P2	0	0	0	0	Myeloid	LC
P2_Tumor_AGCTCCTGTACATGTC-P2	0	0	0	0	Myeloid	Mac
P2_Tumor_AGCTCCTGTCCTCCAT-P2	0	0.515075	0	0	Tumor cells	Tumor_KC_Diff
P2_Tumor_AGCTCCTGTGCACTTA-P2	0	0	0	0	Myeloid	LC
P2_Tumor_AGCTCCTGTTCGCTAA-P2	0.494796	0.494796	0.824319	0	Epithelial	Pilosebaceous
P2_Tumor_AGCTCCTTCACAGGCC-P2	0	0	0	0	Myeloid	LC
P2_Tumor_AGCTCCTTCCACGAAT-P2	0.859441	0	0.859441	0	Tumor cells	Tumor_KC_Diff
P2_Tumor_AGCTCCTTCCTTTCTC-P2	0	0.804776	0	0	Tumor cells	Tumor_KC_Cyc
P2_Tumor_AGCTCCTTCTGATACG-P2	0.298718	0.298718	0.298718	0	Epithelial	Keratinocyte
P2_Tumor_AGCTCTCAGCTACCTA-P2	0	0	0	0	Myeloid	LC
P2_Tumor_AGCTCTCGTTCATGGT-P2	0.286603	0	0	0	Tumor cells	Tumor_KC_Diff
P2_Tumor_AGCTCTCTCTGCCAGG-P2	0	0	0	0	Myeloid	CD1C
P2_Tumor_AGCTCTCTCTTGCATT-P2	0	0	0	0	Tumor cells	Tumor_KC_Diff
P2_Tumor_AGCTTGAAGTGGGTTG-P2	0	0.601066	0	0.601066	Tumor cells	Tumor_KC_Basal
P2_Tumor_AGCTTGAAGTTCGCGC-P2	0	0.711278	0.417589	0	Tumor cells	Tumor_KC_Diff
P2_Tumor_AGCTTGACAATACGCT-P2	0	0	0.601961	0.601961	Epithelial	Keratinocyte
P2_Tumor_AGCTTGACACATTAGC-P2	0.355577	0.617349	0.355577	0	Tumor cells	Tumor_KC_Diff
P2_Tumor_AGCTTGACAGCTCGAC-P2	0	0	0	0	Myeloid	LC
P2_Tumor_AGCTTGACAGGACGTA-P2	0	0	0	0	Myeloid	CD1C
P2_Tumor_AGGCCACAGACAGGCT-P2	0	0	0.68671	0	Epithelial	Keratinocyte
P2_Tumor_AGGCCACAGACCTAGG-P2	0.325412	0.325412	0.325412	0	Myeloid	ASDC
P2_Tumor_AGGCCACAGTGTCCAT-P2	0	1.10102	1.10102	0	Epithelial	Keratinocyte
P2_Tumor_AGGCCACCATCTATGG-P2	0	0	0	0	Endothelial	Endothelial Cell
P2_Tumor_AGGCCACGTACTTGAC-P2	0.466557	0.466557	0	0	Myeloid	CD1C
P2_Tumor_AGGCCGTAGCTAACTC-P2	0	0	0	0	Myeloid	CD1C
P2_Tumor_AGGCCGTAGTACGCCC-P2	0.514641	0	0	0	Tumor cells	Tumor_KC_Cyc
P2_Tumor_AGGCCGTTCCAGTATG-P2	0	0	0	0.794484	Lymphoid	Tcell
P2_Tumor_AGGCCGTTCCGTAGGC-P2	0	0	0	0	Myeloid	PDC
P2_Tumor_AGGGAGTCACGGTAGA-P2	0	0	0.63965	0	Tumor cells	Tumor_KC_Diff
P2_Tumor_AGGGAGTGTCCGAACC-P2	0	0.768597	0	0	Epithelial	Keratinocyte
P2_Tumor_AGGGAGTTCAAAGACA-P2	0	0	0	0	Tumor cells	Tumor_KC_Cyc
P2_Tumor_AGGGAGTTCATAAAGG-P2	0	0	0.545322	0	Tumor cells	Tumor_KC_Cyc
P2_Tumor_AGGGATGCAATTCCTT-P2	0	0	0	0	Myeloid	Mac
P2_Tumor_AGGGATGCACATCCAA-P2	0	0	0.294046	0	Epithelial	Pilosebaceous
P2_Tumor_AGGGATGCAGGTCCAC-P2	0	0.481444	0	0	Tumor cells	Tumor_KC_Cyc
P2_Tumor_AGGGATGGTATATCCG-P2	0	0	0	0	Myeloid	CD1C
P2_Tumor_AGGGATGGTGTTCTTT-P2	0	0	1.10668	0	Myeloid	Mac
P2_Tumor_AGGGATGTCGACAGCC-P2	0.407745	0	0	0	Epithelial	Pilosebaceous
P2_Tumor_AGGGTGAAGTGCCATT-P2	0	0	0.762262	0	Fibroblast	Fibroblast
P2_Tumor_AGGGTGACAAGAAAGG-P2	0	0	0	0	Myeloid	CD1C
P2_Tumor_AGGGTGACATAGAAAC-P2	0	0	0	1.13481	Myeloid	Mac
P2_Tumor_AGGGTGAGTCGTGGCT-P2	0	0	0	0	Tumor cells	Tumor_KC_Basal
P2_Tumor_AGGGTGAGTTAAGTAG-P2	0	1.06473	0	0	Myeloid	CD1C
P2_Tumor_AGGGTGATCAATCTCT-P2	0	0	1.32243	0	Myeloid	ASDC
P2_Tumor_AGGGTGATCAGAGGTG-P2	0	0.566395	0	0	Myeloid	LC
P2_Tumor_AGGTCATAGAGCCCAA-P2	0	0.89605	0.89605	0	Epithelial	Pilosebaceous
P2_Tumor_AGGTCATAGAGGTTGC-P2	0	0	0	0	Myeloid	PDC
P2_Tumor_AGGTCATAGCCCGAAA-P2	0	0.356499	0	0	Epithelial	Pilosebaceous
P2_Tumor_AGGTCATAGTTGCAGG-P2	0	0	0	0	Myeloid	Mac
P2_Tumor_AGGTCATCACCCATGG-P2	0	0	0	0	Myeloid	LC
P2_Tumor_AGGTCATCACCGTTGG-P2	0	0.326699	0	0	Tumor cells	Tumor_KC_Diff
P2_Tumor_AGGTCATCATTCGACA-P2	0	0	0.741874	0	Endothelial	Endothelial Cell
P2_Tumor_AGGTCCGCAAACTGCT-P2	0	0.892801	0	0	Myeloid	CD1C
P2_Tumor_AGGTCCGCAAAGCAAT-P2	0.535831	0.535831	0	0	Myeloid	ASDC
P2_Tumor_AGGTCCGCAAGAAAGG-P2	0	0	0	0	Myeloid	Mac
P2_Tumor_AGGTCCGTCCCATTAT-P2	0	0.638973	0	0	Epithelial	Pilosebaceous
P2_Tumor_AGTAGTCAGAAGCCCA-P2	0	0.524496	0	0	Tumor cells	Tumor_KC_Basal
P2_Tumor_AGTAGTCAGCTAGTGG-P2	0.802075	0	0	0	Tumor cells	Tumor_KC_Diff
P2_Tumor_AGTAGTCCAGCTGCAC-P2	0	0.626435	0	0	Myeloid	CD1C
P2_Tumor_AGTAGTCGTACTTGAC-P2	0	0	0	0	Endothelial	Endothelial Cell
P2_Tumor_AGTAGTCGTCAGAAGC-P2	0.476661	0.476661	0	0.476661	Myeloid	Mac
P2_Tumor_AGTAGTCGTGCAACGA-P2	1.23519	0	0	0	Myeloid	PDC
P2_Tumor_AGTAGTCGTGTTAAGA-P2	0.294648	0.294648	0.294648	0	Tumor cells	Tumor_KC_Diff
P2_Tumor_AGTAGTCTCGCAGGCT-P2	0.283551	0.970469	0	0	Tumor cells	Tumor_KC_Cyc
P2_Tumor_AGTAGTCTCGTAGGTT-P2	0	0	0	0	Myeloid	LC
P2_Tumor_AGTCTTTCAGGATTGG-P2	0	0	0	0	Myeloid	ASDC
P2_Tumor_AGTCTTTCATTGGGCC-P2	0.495447	0	0	0.495447	Myeloid	ASDC
P2_Tumor_AGTCTTTGTAAACCTC-P2	0.292013	0	0	0	Epithelial	Pilosebaceous
P2_Tumor_AGTCTTTGTTGGACCC-P2	0.772903	0	0.772903	0	Epithelial	Keratinocyte
P2_Tumor_AGTGAGGAGCCCAATT-P2	0.657282	0	0	0	Myeloid	LC
P2_Tumor_AGTGAGGAGCTAGCCC-P2	0	0	0	0	Myeloid	LC
P2_Tumor_AGTGAGGAGTGGGTTG-P2	0.567386	0	0.567386	0	Myeloid	ASDC
P2_Tumor_AGTGAGGTCACAGTAC-P2	0	0	0	0	Myeloid	CLEC9A
P2_Tumor_AGTGAGGTCAGTGCAT-P2	0	0	0.661247	0	Myeloid	CD1C
P2_Tumor_AGTGAGGTCATGCAAC-P2	0	0	0	0	Myeloid	CD1C
P2_Tumor_AGTGGGAAGAGCTTCT-P2	0	0	0	0	Myeloid	LC
P2_Tumor_AGTGGGAAGCGAGAAA-P2	0.28223	0	0.502088	0	Tumor cells	Tumor_KC_Basal
P2_Tumor_AGTGGGACACTCGACG-P2	0.617645	0	0	0	Epithelial	Keratinocyte
P2_Tumor_AGTGGGACAGACAAAT-P2	0	0	0	0	Epithelial	Pilosebaceous
P2_Tumor_AGTGGGATCAATAAGG-P2	0	0	0	0	Endothelial	Endothelial Cell
P2_Tumor_AGTGGGATCCGAGCCA-P2	0	1.12517	0	0	Myeloid	LC
P2_Tumor_AGTGGGATCTGTGCAA-P2	1.12208	0	0	0	Myeloid	LC
P2_Tumor_AGTGTCAAGATACACA-P2	0	0.306202	0	0	Tumor cells	Tumor_KC_Cyc
P2_Tumor_AGTGTCACAAACCCAT-P2	0.46132	0	0	0	Tumor cells	Tumor_KC_Basal
P2_Tumor_AGTGTCACAAACTGCT-P2	0.71382	0	0	0	Myeloid	CD1C
P2_Tumor_AGTGTCACAAAGCAAT-P2	0	0	0	0	Tumor cells	Tumor_KC_Cyc
P2_Tumor_AGTGTCAGTAGCTTGT-P2	0	0.531009	0	0	Tumor cells	Tumor_KC_Diff
P2_Tumor_AGTGTCAGTTTGGGCC-P2	0	0	0	0	Myeloid	CD1C
P2_Tumor_AGTTGGTCAGTATAAG-P2	0	0	0	0	Myeloid	PDC
P2_Tumor_AGTTGGTCATTCGACA-P2	0.864419	0	0	0	Myeloid	Mac
P2_Tumor_AGTTGGTGTACGAAAT-P2	1.08209	0	0	0	Epithelial	Pilosebaceous
P2_Tumor_AGTTGGTGTCTGATCA-P2	0	0	0	0	Epithelial	Keratinocyte
P2_Tumor_AGTTGGTGTTATTCTC-P2	0.374282	0.646	0	0	Tumor cells	Tumor_KC_Diff
P2_Tumor_AGTTGGTGTTGCCTCT-P2	0	0	0	0	Myeloid	CD1C
P2_Tumor_AGTTGGTTCACAGGCC-P2	0	0	0	0	Endothelial	Endothelial Cell
P2_Tumor_AGTTGGTTCGCCCTTA-P2	0	0	0	0	Myeloid	ASDC
P2_Tumor_AGTTGGTTCTTAACCT-P2	0	0	0.729534	0	Epithelial	Pilosebaceous
P2_Tumor_ATAACGCAGCACAGGT-P2	0	0.371595	0.371595	0	Tumor cells	Tumor_KC_Diff
P2_Tumor_ATAACGCCAACTGGCC-P2	0	0	0	0	Myeloid	CD1C
P2_Tumor_ATAACGCGTATTACCG-P2	0	0.431868	0	0	Tumor cells	Tumor_KC_Diff
P2_Tumor_ATAACGCTCACCATAG-P2	0	0	0	0	Tumor cells	Tumor_KC_Cyc
P2_Tumor_ATAACGCTCGCCAGCA-P2	0	0	0	0	Myeloid	LC
P2_Tumor_ATAACGCTCTGAGGGA-P2	0	0	0	0	Tumor cells	Tumor_KC_Diff
P2_Tumor_ATAACGCTCTTATCTG-P2	0.536921	0	0	0	Myeloid	LC
P2_Tumor_ATAAGAGGTCTACCTC-P2	0	0	0	0	Myeloid	LC
P2_Tumor_ATAAGAGTCAAGAAGT-P2	0	0	0	0	Myeloid	Mac
P2_Tumor_ATAAGAGTCTACGAGT-P2	0	0	0.792825	0	Tumor cells	Tumor_KC_Basal
P2_Tumor_ATAAGAGTCTCCAACC-P2	0	0	0	0	Myeloid	LC
P2_Tumor_ATAGACCAGACAGAGA-P2	0	0.960462	0	0	Lymphoid	Tcell
P2_Tumor_ATAGACCCACCAGGTC-P2	0	0.940222	0	0	Myeloid	LC
P2_Tumor_ATAGACCGTGCTCTTC-P2	0	0	0	0	Epithelial	Keratinocyte
P2_Tumor_ATAGACCTCACGAAGG-P2	0	0	0	0	Epithelial	Pilosebaceous
P2_Tumor_ATCACGAAGAACTGTA-P2	0.727427	0.727427	0	0	Myeloid	LC
P2_Tumor_ATCACGAAGCCAGTAG-P2	0	0	0	0	Myeloid	Mac
P2_Tumor_ATCACGACAAGAAAGG-P2	0	0.718206	0	0	Myeloid	CD1C
P2_Tumor_ATCACGAGTCATACTG-P2	0	0.523485	0	0	Lymphoid	Tcell
P2_Tumor_ATCACGAGTTAAGTAG-P2	0	0.487027	0	0	Tumor cells	Tumor_KC_Diff
P2_Tumor_ATCATCTAGACTGGGT-P2	1.09318	1.09318	0	0	Epithelial	Pilosebaceous
P2_Tumor_ATCATCTAGCTCAACT-P2	0.48148	0	0	0	Tumor cells	Tumor_KC_Basal
P2_Tumor_ATCATCTAGTACGCGA-P2	0	0	0	0	Epithelial	Pilosebaceous
P2_Tumor_ATCATCTCAAGTTGTC-P2	0	0	1.06698	0	Myeloid	Mac
P2_Tumor_ATCATCTGTCAGTGGA-P2	1.02154	0	0	0	Tumor cells	Tumor_KC_Diff
P2_Tumor_ATCATCTGTTACCGAT-P2	0	0.369981	0.369981	0	Tumor cells	Tumor_KC_Diff
P2_Tumor_ATCATCTTCACTTCAT-P2	0	0.544287	0	0	Myeloid	Mac
P2_Tumor_ATCATCTTCCTATGTT-P2	0	0	0	0	Myeloid	PDC
P2_Tumor_ATCATCTTCGATGAGG-P2	0	0.376908	0	0	Epithelial	Pilosebaceous
P2_Tumor_ATCATGGAGAGTCTGG-P2	0	0.594296	0	0	Myeloid	CLEC9A
P2_Tumor_ATCATGGAGCTCCCAG-P2	0	0	0	0	Myeloid	PDC
P2_Tumor_ATCATGGAGGCAGTCA-P2	0	0	0	0	Myeloid	CD1C
P2_Tumor_ATCATGGCACAAGACG-P2	0.475967	0	0	0.475967	Melanocyte	Melanocyte
P2_Tumor_ATCATGGGTACTTGAC-P2	0	0	0	0	Epithelial	Pilosebaceous
P2_Tumor_ATCCACCAGCAATATG-P2	0.821062	0	0.821062	0	Epithelial	Keratinocyte
P2_Tumor_ATCCACCGTACAGCAG-P2	0	0	0	0	Lymphoid	Tcell
P2_Tumor_ATCCACCGTTACTGAC-P2	0	0.548727	0	0	Tumor cells	Tumor_KC_Cyc
P2_Tumor_ATCCACCGTTCCATGA-P2	0.466424	0.783246	0	0	Myeloid	PDC
P2_Tumor_ATCCACCTCTTGCAAG-P2	0.363762	0.363762	0	0	Tumor cells	Tumor_KC_Diff
P2_Tumor_ATCCGAAAGTCATCCA-P2	0	0.345607	0	0	Melanocyte	Melanocyte
P2_Tumor_ATCCGAACATCGGAAG-P2	0	0.707709	0	0	Myeloid	LC
P2_Tumor_ATCCGAAGTAAGTTCC-P2	0	0	0	0	Myeloid	ASDC
P2_Tumor_ATCCGAATCTTGAGAC-P2	0	0	0	0	Myeloid	CLEC9A
P2_Tumor_ATCGAGTAGAAACCGC-P2	0	1.12055	0	0	Epithelial	Pilosebaceous
P2_Tumor_ATCGAGTAGCAGGTCA-P2	0	0.773343	0	0	Tumor cells	Tumor_KC_Diff
P2_Tumor_ATCGAGTCACGCGAAA-P2	0	0	0	0	Myeloid	LC
P2_Tumor_ATCGAGTGTCTAGTGT-P2	0.2695	0.656447	0	0	Tumor cells	Tumor_KC_Diff
P2_Tumor_ATCGAGTTCACCTTAT-P2	0	0	0	0	Myeloid	Mac
P2_Tumor_ATCGAGTTCATGTCTT-P2	0	0	0	0	Myeloid	CD1C
P2_Tumor_ATCGAGTTCCTATGTT-P2	0	0	0	0	Myeloid	LC
P2_Tumor_ATCGAGTTCTGAAAGA-P2	0	0	0.805414	0	Epithelial	Keratinocyte
P2_Tumor_ATCTACTAGACTGTAA-P2	0	0	0	0	Tumor cells	Tumor_KC_Diff
P2_Tumor_ATCTACTGTCTTCGTC-P2	0	0	0.717239	0	Epithelial	Keratinocyte
P2_Tumor_ATCTACTGTTCGTCTC-P2	0	0	0	0	Endothelial	Endothelial Cell
P2_Tumor_ATCTGCCAGAGTCTGG-P2	0	0.791898	0	0	Epithelial	Keratinocyte
P2_Tumor_ATCTGCCAGGCGCTCT-P2	0	0	0	0	Myeloid	CD1C
P2_Tumor_ATCTGCCCAATCCAAC-P2	0	0	0	0	Tumor cells	Tumor_KC_Cyc
P2_Tumor_ATCTGCCCATCTGGTA-P2	0	1.02645	0	0	Myeloid	CD1C
P2_Tumor_ATCTGCCGTCTCGTTC-P2	0	0	0	0	Myeloid	CD1C
P2_Tumor_ATCTGCCTCCATGAGT-P2	0	0	0.533927	0	Lymphoid	Tcell
P2_Tumor_ATGAGGGAGAGCTGCA-P2	0	0.831611	0	0	Fibroblast	Fibroblast
P2_Tumor_ATGAGGGGTATATGAG-P2	0	0.883206	0.883206	0	Myeloid	Mac
P2_Tumor_ATGAGGGGTTACAGAA-P2	0	1.57317	0	0	Myeloid	CD1C
P2_Tumor_ATGAGGGTCTCACATT-P2	0	0	0	0	Epithelial	Keratinocyte
P2_Tumor_ATGCGATAGATCCCGC-P2	0.467557	0.467557	0	0	Tumor cells	Tumor_KC_Basal
P2_Tumor_ATGCGATAGATCCTGT-P2	0	0	0	0	Myeloid	CD1C
P2_Tumor_ATGCGATCAAGCGATG-P2	0	0	0	0	Myeloid	CD1C
P2_Tumor_ATGCGATCAATGAAAC-P2	0	0	0.673823	0	Epithelial	Keratinocyte
P2_Tumor_ATGCGATGTCCGAATT-P2	0.705886	0	0	0	Epithelial	Pilosebaceous
P2_Tumor_ATGCGATGTGCCTGCA-P2	0	1.02137	0	0	Epithelial	Pilosebaceous
P2_Tumor_ATGGGAGCAGGGTTAG-P2	0	0.631875	0	0	Epithelial	Keratinocyte
P2_Tumor_ATGGGAGGTATGAAAC-P2	0	0.532229	0	0	Tumor cells	TSK
P2_Tumor_ATGGGAGTCTGACCTC-P2	0.664117	0	0	0	Myeloid	CD1C
P2_Tumor_ATGTGTGAGGTAAACT-P2	0	0	0	0	Myeloid	PDC
P2_Tumor_ATGTGTGAGGTGCTAG-P2	0	0.544774	0	0	Tumor cells	Tumor_KC_Diff
P2_Tumor_ATGTGTGCAGTAAGCG-P2	0	0	0	0	Myeloid	LC
P2_Tumor_ATGTGTGGTTCCATGA-P2	0	0.795149	0	0	Myeloid	CD1C
P2_Tumor_ATGTGTGTCCTCAATT-P2	0	0	0	0	Epithelial	Pilosebaceous
P2_Tumor_ATTACTCAGGCAATTA-P2	0	0	0	0	Endothelial	Endothelial Cell
P2_Tumor_ATTACTCAGGCCCTCA-P2	1.05744	0	0	1.05744	Lymphoid	Tcell
P2_Tumor_ATTACTCAGTACGTTC-P2	0	0	0	0	Epithelial	Keratinocyte
P2_Tumor_ATTACTCCACAAGTAA-P2	0	0.92603	0.410888	0	Tumor cells	Tumor_KC_Diff
P2_Tumor_ATTACTCCATACTACG-P2	0	0	0	0	Epithelial	Keratinocyte
P2_Tumor_ATTACTCGTAAGAGGA-P2	0.371141	0	0.202691	0	Tumor cells	Tumor_KC_Diff
P2_Tumor_ATTACTCGTCACCTAA-P2	0	0.722868	0	0	Endothelial	Endothelial Cell
P2_Tumor_ATTACTCTCTGCTGCT-P2	0	0	0.982186	0	Myeloid	PDC
P2_Tumor_ATTATCCAGAATGTTG-P2	0	0	0	0	Myeloid	Mac
P2_Tumor_ATTATCCGTCTCACCT-P2	0.350726	0.609872	0	0	Epithelial	Pilosebaceous
P2_Tumor_ATTCTACGTTGGTAAA-P2	0.691302	0.691302	0.691302	0	Myeloid	LC
P2_Tumor_ATTCTACTCGTCTGCT-P2	0.715044	0	0	0	Myeloid	CD1C
P2_Tumor_ATTGGACCACGGTAAG-P2	0.922516	0	0	0	Endothelial	Endothelial Cell
P2_Tumor_ATTGGACGTCGATTGT-P2	0	0	0	0	Endothelial	Endothelial Cell
P2_Tumor_ATTGGACTCAACCATG-P2	0	0	0	0	Tumor cells	Tumor_KC_Basal
P2_Tumor_ATTGGACTCCGTCAAA-P2	0	0	0	0	Epithelial	Keratinocyte
P2_Tumor_ATTGGTGAGAATAGGG-P2	0	0	0	0	Epithelial	Pilosebaceous
P2_Tumor_ATTGGTGAGTGGGATC-P2	0	0.975857	0	0	Myeloid	CD1C
P2_Tumor_ATTGGTGGTGAACCTT-P2	0	0	0	0	Epithelial	Pilosebaceous
P2_Tumor_ATTGGTGGTTACAGAA-P2	0	0	0	0	Tumor cells	Tumor_KC_Diff
P2_Tumor_ATTGGTGGTTGCGCAC-P2	0	0	0	0	Myeloid	Mac
P2_Tumor_ATTGGTGTCAGTTAGC-P2	0	0.630024	0	0	Myeloid	CD1C
P2_Tumor_ATTGGTGTCATACGGT-P2	0.373335	0	0	0	Myeloid	ASDC
P2_Tumor_ATTGGTGTCCGCTGTT-P2	0	0	0	0	Myeloid	PDC
P2_Tumor_ATTTCTGAGAGACTTA-P2	0	0.823924	0	0	Endothelial	Endothelial Cell
P2_Tumor_ATTTCTGAGCTAACAA-P2	0	0	0	0	Myeloid	Mac
P2_Tumor_ATTTCTGCACCAGGTC-P2	0	0	0	0	Myeloid	Mac
P2_Tumor_ATTTCTGCATGCAACT-P2	0	0	0	0	Tumor cells	Tumor_KC_Diff
P2_Tumor_ATTTCTGGTCTCTTAT-P2	0	0	0	0	Endothelial	Endothelial Cell
P2_Tumor_CAACCAAAGAATTGTG-P2	0	0	1.11295	0	Myeloid	CLEC9A
P2_Tumor_CAACCAAAGCATCATC-P2	0.40988	0.699762	0	0	Tumor cells	Tumor_KC_Basal
P2_Tumor_CAACCAAAGGCTATCT-P2	0	0	0.806786	0	Myeloid	ASDC
P2_Tumor_CAACCAACAGTGAGTG-P2	0	0	0	0	Myeloid	PDC
P2_Tumor_CAACCAACATGTAAGA-P2	0	0	0.80906	0	Fibroblast	Fibroblast
P2_Tumor_CAACCAACATTGGCGC-P2	0	0	0	0	Myeloid	Mac
P2_Tumor_CAACCAAGTGCATCTA-P2	0.706666	0	0	0	Lymphoid	Tcell
P2_Tumor_CAACCTCAGGATTCGG-P2	0	0	0	0	Tumor cells	Tumor_KC_Basal
P2_Tumor_CAACCTCAGTTAGCGG-P2	0	0.899825	0	0	Tumor cells	TSK
P2_Tumor_CAACCTCCACTTAACG-P2	0	0	0	0	Myeloid	PDC
P2_Tumor_CAACCTCGTAGGCTGA-P2	0	0	0	0	Myeloid	CD1C
P2_Tumor_CAACCTCGTGTTAAGA-P2	0	0	0	0	Myeloid	CD1C
P2_Tumor_CAACCTCTCGAGGTAG-P2	0	0	0	0	Epithelial	Pilosebaceous
P2_Tumor_CAACCTCTCGGTTCGG-P2	0.383343	0.659777	0.209929	0	Tumor cells	Tumor_KC_Cyc
P2_Tumor_CAACTAGAGACGCTTT-P2	0.815752	0	0	0	Epithelial	Pilosebaceous
P2_Tumor_CAACTAGAGCCCAATT-P2	0.367697	0.367697	0	0	Epithelial	Pilosebaceous
P2_Tumor_CAACTAGCAATGGATA-P2	0	0	0	0	Myeloid	CD1C
P2_Tumor_CAACTAGCACGAAACG-P2	0.363214	0.363214	0	0	Tumor cells	Tumor_KC_Diff
P2_Tumor_CAACTAGTCCCTGACT-P2	0	0	0	0	Epithelial	Keratinocyte
P2_Tumor_CAACTAGTCTCCCTGA-P2	1.08106	1.08106	0	0	Myeloid	PDC
P2_Tumor_CAACTAGTCTGTCCGT-P2	0.586368	0.586368	0	0	Myeloid	CD1C
P2_Tumor_CAAGAAAAGGAGCGTT-P2	0	0	0	0	Myeloid	MDSC
P2_Tumor_CAAGAAAAGGCAGGTT-P2	0	0.69088	0	0	Tumor cells	Tumor_KC_Basal
P2_Tumor_CAAGAAACACCACGTG-P2	0	0	0	0	Myeloid	Mac
P2_Tumor_CAAGAAACACGGTAGA-P2	0.898028	0	0	0	Myeloid	Mac
P2_Tumor_CAAGAAAGTGAAGGCT-P2	0	0	0	0	Myeloid	LC
P2_Tumor_CAAGATCAGAGCCTAG-P2	0	0	0	0	Tumor cells	Tumor_KC_Cyc
P2_Tumor_CAAGATCAGCGTAATA-P2	0	0	0	0	Tumor cells	Tumor_KC_Diff
P2_Tumor_CAAGATCAGCTGAAAT-P2	0	0.588962	0	0.588962	Myeloid	CD1C
P2_Tumor_CAAGATCCAACTGGCC-P2	0	0	0	0	Tumor cells	Tumor_KC_Basal
P2_Tumor_CAAGATCCACCAGGCT-P2	0	1.34236	0	0	Epithelial	Pilosebaceous
P2_Tumor_CAAGATCCATGGTCAT-P2	0.298072	0.71382	0.298072	0	Epithelial	Pilosebaceous
P2_Tumor_CAAGATCGTTATCGGT-P2	0	0	0	0	Myeloid	CD1C
P2_Tumor_CAAGGCCAGCACCGTC-P2	0.192993	0.493857	0	0	Tumor cells	Tumor_KC_Diff
P2_Tumor_CAAGGCCAGCCGGTAA-P2	0	0.339203	0.592031	0.339203	Endothelial	Endothelial Cell
P2_Tumor_CAAGGCCAGCTAACTC-P2	0	0	0	0	Myeloid	LC
P2_Tumor_CAAGGCCCAGTCAGAG-P2	0	0	1.09199	0	Endothelial	Endothelial Cell
P2_Tumor_CAAGGCCGTGTTCGAT-P2	0	0	0	0	Myeloid	CD1C
P2_Tumor_CAAGGCCGTTAGGGTG-P2	0	1.05744	0	0	Endothelial	Endothelial Cell
P2_Tumor_CAAGTTGAGACTAGAT-P2	0	0.482486	0	0	Tumor cells	Tumor_KC_Diff
P2_Tumor_CAAGTTGAGAGCTGCA-P2	0.53314	0.879025	0	0	Lymphoid	Tcell
P2_Tumor_CAAGTTGAGCCACGTC-P2	0	0	1.05855	0	Tumor cells	Tumor_KC_Diff
P2_Tumor_CAAGTTGAGCTCCTCT-P2	0	0	0	0	Myeloid	Mac
P2_Tumor_CAAGTTGAGGAGTTTA-P2	0	0	0	0	Tumor cells	Tumor_KC_Diff
P2_Tumor_CAAGTTGCAACACCCG-P2	0	0	0	0	Endothelial	Endothelial Cell
P2_Tumor_CAAGTTGCACCACGTG-P2	0	0	0	0	Myeloid	PDC
P2_Tumor_CAAGTTGCAGACAGGT-P2	1.00919	0.626841	0	0	Epithelial	Pilosebaceous
P2_Tumor_CAAGTTGGTTGGTAAA-P2	0	0	0	0	Epithelial	Keratinocyte
P2_Tumor_CAAGTTGTCACTTATC-P2	0	0.686612	0	0	Tumor cells	Tumor_KC_Cyc
P2_Tumor_CAAGTTGTCCTTGACC-P2	0	0	0	0	Epithelial	Keratinocyte
P2_Tumor_CACAAACAGAAGGCCT-P2	0	0	0	0	Myeloid	LC
P2_Tumor_CACAAACAGTACGACG-P2	0	0	0	0	Myeloid	CD1C
P2_Tumor_CACAAACCAAGACACG-P2	0	0.710382	0.710382	0	Myeloid	LC
P2_Tumor_CACAAACCAAGGTTCT-P2	0	0	0	0	Tumor cells	Tumor_KC_Diff
P2_Tumor_CACAAACCAGATTGCT-P2	0.420978	0	0.420978	0	Epithelial	Pilosebaceous
P2_Tumor_CACAAACGTCTTCGTC-P2	0.804662	0	0	0.804662	Myeloid	Mac
P2_Tumor_CACAAACGTTCCACTC-P2	0.887051	0	0	0	Lymphoid	Tcell
P2_Tumor_CACAAACTCCATGCTC-P2	0	0	0	0	Myeloid	Mac
P2_Tumor_CACAAACTCCGCGCAA-P2	0	0	0.551177	0	Myeloid	CLEC9A
P2_Tumor_CACACAACAACGATCT-P2	0.270204	0.270204	0.270204	0	Endothelial	Endothelial Cell
P2_Tumor_CACACAACACTGCCAG-P2	0	0	0	0	Myeloid	Mac
P2_Tumor_CACACAACAGGAATCG-P2	1.02992	0	0	0	Epithelial	Keratinocyte
P2_Tumor_CACACAACATCAGTAC-P2	0	0	0	0	Lymphoid	Tcell
P2_Tumor_CACACAAGTATGAATG-P2	0	1.40314	0	0	Tumor cells	Tumor_KC_Cyc
P2_Tumor_CACACAAGTCTCCACT-P2	0	0	0	0	Lymphoid	Tcell
P2_Tumor_CACACAATCCAGTAGT-P2	0	0	0	0	Myeloid	CD1C
P2_Tumor_CACACCTCAGTCAGAG-P2	0	0.57108	0	0	Epithelial	Pilosebaceous
P2_Tumor_CACACCTGTAACGTTC-P2	0	0	0	0	Myeloid	CD1C
P2_Tumor_CACACCTGTAGCGATG-P2	0	0.558504	0	0	Myeloid	LC
P2_Tumor_CACACCTGTCAAACTC-P2	0	0	0	0.638003	Tumor cells	Tumor_KC_Cyc
P2_Tumor_CACACCTTCAGAGGTG-P2	0	0	0	0	Tumor cells	Tumor_KC_Diff
P2_Tumor_CACACTCAGAAACGAG-P2	0.451383	0.250947	0.250947	0	Tumor cells	TSK
P2_Tumor_CACACTCAGAATTCCC-P2	0	0	0	0.930255	Myeloid	ASDC
P2_Tumor_CACACTCAGTCCGTAT-P2	0.870263	0	0	0	Myeloid	CD1C
P2_Tumor_CACACTCCACTCTGTC-P2	0	0	0	0	Myeloid	Mac
P2_Tumor_CACACTCCATCCTAGA-P2	0.997159	0	0.997159	0	Myeloid	PDC
P2_Tumor_CACACTCTCATCGGAT-P2	0.893824	0	0	0	Myeloid	LC
[truncated: 11,234 more rows]

## Sheet: 6a_MIRO2_full_celltypes
	RHOT2	CellType
P1_Tumor_AAACCTGAGTCAAGCG-P1	0.551042	Tumor cells
P1_Tumor_AAACCTGCAAATTGCC-P1	0	Epithelial
P1_Tumor_AAACCTGGTAGGAGTC-P1	0	Tumor cells
P1_Tumor_AAACGGGAGATGTAAC-P1	0	Tumor cells
P1_Tumor_AAACGGGAGCTGCAAG-P1	0.588659	Tumor cells
P1_Tumor_AAAGATGAGAAGGTTT-P1	0.420098	Tumor cells
P1_Tumor_AAAGATGCAATAACGA-P1	1.41494	Tumor cells
P1_Tumor_AAAGATGCAGACTCGC-P1	0.208114	Tumor cells
P1_Tumor_AAAGATGCAGTCAGCC-P1	0	Endothelial
P1_Tumor_AAAGATGGTGGTGTAG-P1	0.698134	Tumor cells
P1_Tumor_AAAGCAATCCAGTAGT-P1	0	Tumor cells
P1_Tumor_AAAGTAGCAGACGTAG-P1	0.757276	Tumor cells
P1_Tumor_AAAGTAGGTGGCTCCA-P1	0.263158	Epithelial
P1_Tumor_AAAGTAGTCTTTACGT-P1	0.371385	Epithelial
P1_Tumor_AAATGCCAGTTAACGA-P1	0.274336	Tumor cells
P1_Tumor_AAATGCCCACGAGAGT-P1	0	Tumor cells
P1_Tumor_AAATGCCTCTACTTAC-P1	0.227279	Tumor cells
P1_Tumor_AACACGTTCAACACAC-P1	0.707865	Tumor cells
P1_Tumor_AACACGTTCTCCAACC-P1	0	Tumor cells
P1_Tumor_AACCATGGTGAGGCTA-P1	0	Epithelial
P1_Tumor_AACCATGTCCTTTCTC-P1	0	Tumor cells
P1_Tumor_AACCGCGCACTTCGAA-P1	0	Tumor cells
P1_Tumor_AACGTTGTCGTCTGCT-P1	0	Tumor cells
P1_Tumor_AACTCAGAGTGTACGG-P1	0.946737	Tumor cells
P1_Tumor_AACTCAGGTCAAACTC-P1	0	Tumor cells
P1_Tumor_AACTCCCTCGATAGAA-P1	0.212236	Tumor cells
P1_Tumor_AACTCTTCATACCATG-P1	0.391923	Tumor cells
P1_Tumor_AACTCTTGTCGTCTTC-P1	0.386356	Epithelial
P1_Tumor_AACTCTTGTGGTTTCA-P1	0	Tumor cells
P1_Tumor_AACTGGTCATTCTTAC-P1	0.754451	Tumor cells
P1_Tumor_AACTGGTGTTACTGAC-P1	0	Tumor cells
P1_Tumor_AACTTTCCAGTGGGAT-P1	0	Tumor cells
P1_Tumor_AACTTTCTCTAACTTC-P1	0.766802	Epithelial
P1_Tumor_AAGACCTAGCGATTCT-P1	0	Tumor cells
P1_Tumor_AAGACCTGTCGCGTGT-P1	0.427853	Tumor cells
P1_Tumor_AAGACCTGTGATGTGG-P1	0.613383	Tumor cells
P1_Tumor_AAGGAGCGTCCGTCAG-P1	0.382867	Tumor cells
P1_Tumor_AAGGCAGAGACTCGGA-P1	0	Tumor cells
P1_Tumor_AAGGCAGAGGCTCAGA-P1	0	Tumor cells
P1_Tumor_AAGGTTCAGTCTTGCA-P1	0	Tumor cells
P1_Tumor_AAGTCTGCACTGAAGG-P1	0	Tumor cells
P1_Tumor_AATCCAGTCTAGAGTC-P1	0	Tumor cells
P1_Tumor_AATCGGTCAGAGCCAA-P1	0.433542	Tumor cells
P1_Tumor_AATCGGTCATTATCTC-P1	0	Tumor cells
P1_Tumor_ACACCAACATACTCTT-P1	0	Tumor cells
P1_Tumor_ACACCCTAGTAACCCT-P1	0.494272	Tumor cells
P1_Tumor_ACACCGGCACGAAGCA-P1	0.427787	Tumor cells
P1_Tumor_ACAGCCGCATCATCCC-P1	0	Tumor cells
P1_Tumor_ACAGCCGGTAGCAAAT-P1	0.325145	Tumor cells
P1_Tumor_ACAGCCGGTGAGGGAG-P1	0.299882	Tumor cells
P1_Tumor_ACAGCTAGTGTATGGG-P1	0.271014	Tumor cells
P1_Tumor_ACAGCTATCTTCTGGC-P1	0	Tumor cells
P1_Tumor_ACATCAGAGGCACATG-P1	0.263885	Tumor cells
P1_Tumor_ACATCAGGTTAGAACA-P1	0.311705	Tumor cells
P1_Tumor_ACATGGTGTCATCCCT-P1	0.32291	Tumor cells
P1_Tumor_ACATGGTGTGATAAAC-P1	0	Tumor cells
P1_Tumor_ACCAGTAAGCTTATCG-P1	0	Tumor cells
P1_Tumor_ACCAGTAGTCCGCTGA-P1	0	Tumor cells
P1_Tumor_ACCCACTCACTTACGA-P1	0	Tumor cells
P1_Tumor_ACCCACTGTCGACTAT-P1	0.200626	Tumor cells
P1_Tumor_ACCCACTGTGCAACTT-P1	0.697559	Tumor cells
P1_Tumor_ACCCACTGTTTCGCTC-P1	0	Tumor cells
P1_Tumor_ACCCACTTCTCGTTTA-P1	0.3508	Fibroblast
P1_Tumor_ACCTTTATCTTCGGTC-P1	0	Tumor cells
P1_Tumor_ACGAGCCCAGTCGATT-P1	0	Epithelial
P1_Tumor_ACGAGCCGTCCTCTTG-P1	0.252732	Tumor cells
P1_Tumor_ACGAGCCGTCTTCAAG-P1	0.22509	Tumor cells
P1_Tumor_ACGAGCCTCAGAGACG-P1	0.241793	Tumor cells
P1_Tumor_ACGAGGAGTTCTCATT-P1	0.375919	Tumor cells
P1_Tumor_ACGAGGAGTTGTCTTT-P1	0	Melanocyte
P1_Tumor_ACGATACCATCACGTA-P1	0.198205	Tumor cells
P1_Tumor_ACGATACTCCTAGGGC-P1	0.391162	Tumor cells
P1_Tumor_ACGCAGCGTCAACTGT-P1	0	Tumor cells
P1_Tumor_ACGCAGCGTCTAAACC-P1	0	Tumor cells
P1_Tumor_ACGCCAGGTGTATGGG-P1	0.356281	Epithelial
P1_Tumor_ACGCCAGGTGTTTGGT-P1	1.04241	Tumor cells
P1_Tumor_ACGCCAGGTTAAGACA-P1	0	Tumor cells
P1_Tumor_ACGCCAGTCACCGGGT-P1	0.453549	Epithelial
P1_Tumor_ACGCCGAAGCAGCCTC-P1	0	Tumor cells
P1_Tumor_ACGCCGATCAATAAGG-P1	0.444367	Tumor cells
P1_Tumor_ACGGAGAAGGGCATGT-P1	0	Tumor cells
P1_Tumor_ACGGAGAAGGGCTTGA-P1	0	Tumor cells
P1_Tumor_ACGGCCAAGCCACGTC-P1	0	Epithelial
P1_Tumor_ACGGCCATCCTCAATT-P1	0	Tumor cells
P1_Tumor_ACGGGCTAGACTGGGT-P1	0.897339	Melanocyte
P1_Tumor_ACGGGCTGTCTTCGTC-P1	0	Fibroblast
P1_Tumor_ACGGGTCCACAGACAG-P1	0	Epithelial
P1_Tumor_ACGGGTCCAGACGTAG-P1	0	Tumor cells
P1_Tumor_ACGGGTCGTAGCAAAT-P1	0	Tumor cells
P1_Tumor_ACGTCAAAGACTAGGC-P1	0	Tumor cells
P1_Tumor_ACGTCAATCACCGGGT-P1	0	Tumor cells
P1_Tumor_ACTATCTCAGATCCAT-P1	0	Melanocyte
P1_Tumor_ACTATCTTCGTGGTCG-P1	0.593098	Tumor cells
P1_Tumor_ACTGAACGTTCAGTAC-P1	0.226679	Tumor cells
P1_Tumor_ACTGAACTCAAGGTAA-P1	0	Endothelial
P1_Tumor_ACTGAGTGTCAGAATA-P1	0	Tumor cells
P1_Tumor_ACTGATGCAAGTCTAC-P1	0.327011	Tumor cells
P1_Tumor_ACTGATGGTACCATCA-P1	0.252719	Epithelial
P1_Tumor_ACTGATGGTCCGCTGA-P1	0	Tumor cells
P1_Tumor_ACTGATGTCTGACCTC-P1	0	Epithelial
P1_Tumor_ACTTACTCAGCCAATT-P1	0.347927	Tumor cells
P1_Tumor_ACTTGTTCATGTTCCC-P1	0	Endothelial
P1_Tumor_AGAATAGAGCGTTCCG-P1	0.638172	Tumor cells
P1_Tumor_AGAATAGTCTCAAGTG-P1	0	Tumor cells
P1_Tumor_AGACGTTCAAGTTGTC-P1	0	Melanocyte
P1_Tumor_AGACGTTGTGCCTGGT-P1	0	Melanocyte
P1_Tumor_AGACGTTTCCGCGCAA-P1	0.220647	Tumor cells
P1_Tumor_AGAGCGATCTTAGAGC-P1	0.808059	Tumor cells
P1_Tumor_AGAGTGGAGTCGTTTG-P1	0	Tumor cells
P1_Tumor_AGAGTGGCACAACGCC-P1	0.382171	Tumor cells
P1_Tumor_AGAGTGGGTATATGAG-P1	0.297938	Tumor cells
P1_Tumor_AGATCTGAGGCTCAGA-P1	0.206826	Tumor cells
P1_Tumor_AGATCTGGTACGAAAT-P1	0	Tumor cells
P1_Tumor_AGATCTGGTATAGGTA-P1	0	Epithelial
P1_Tumor_AGATTGCGTACTTCTT-P1	0.509726	Tumor cells
P1_Tumor_AGCAGCCTCCACGTTC-P1	0	Tumor cells
P1_Tumor_AGCAGCCTCTCAAACG-P1	0.628428	Tumor cells
P1_Tumor_AGCATACGTACTTGAC-P1	0	Endothelial
P1_Tumor_AGCATACTCAGAGGTG-P1	0	Tumor cells
P1_Tumor_AGCCTAAAGGTACTCT-P1	0.313597	Tumor cells
P1_Tumor_AGCCTAAGTCGAACAG-P1	0	Tumor cells
P1_Tumor_AGCGGTCCATGTAAGA-P1	0.408336	Epithelial
P1_Tumor_AGCGGTCGTTCAACCA-P1	0	Tumor cells
P1_Tumor_AGCGTATAGCGAGAAA-P1	1.00595	Tumor cells
P1_Tumor_AGCGTATCACCACCAG-P1	0.379988	Tumor cells
P1_Tumor_AGCGTCGCATCACCCT-P1	0	Epithelial
P1_Tumor_AGCGTCGCATCCGGGT-P1	0	Endothelial
P1_Tumor_AGCGTCGTCAAGGCTT-P1	0	Tumor cells
P1_Tumor_AGCGTCGTCCTTTCTC-P1	0	Tumor cells
P1_Tumor_AGCGTCGTCGAATGCT-P1	0.563283	Tumor cells
P1_Tumor_AGCTCCTCACAGCGTC-P1	0	Tumor cells
P1_Tumor_AGCTTGAGTTACGGAG-P1	0	Tumor cells
P1_Tumor_AGCTTGATCGGCTTGG-P1	0	Tumor cells
P1_Tumor_AGGCCACGTCCGAGTC-P1	0	Tumor cells
P1_Tumor_AGGCCACTCCAAACAC-P1	0	Epithelial
P1_Tumor_AGGCCGTCAATAGCGG-P1	0	Tumor cells
P1_Tumor_AGGGAGTTCAGCGATT-P1	0.636757	Tumor cells
P1_Tumor_AGGGATGAGAAGGGTA-P1	0	Tumor cells
P1_Tumor_AGGGATGGTGAGGGTT-P1	0.548172	Tumor cells
P1_Tumor_AGGGATGTCAGTTGAC-P1	0	Tumor cells
P1_Tumor_AGGGTGACATGGATGG-P1	0.538922	Epithelial
P1_Tumor_AGGTCATCAATACGCT-P1	0	Tumor cells
P1_Tumor_AGGTCATCATGTCGAT-P1	0.673493	Tumor cells
P1_Tumor_AGGTCATGTAAATGAC-P1	0.316995	Tumor cells
P1_Tumor_AGGTCATGTGGCCCTA-P1	0.445605	Tumor cells
P1_Tumor_AGGTCCGAGCGATGAC-P1	0.908237	Tumor cells
P1_Tumor_AGTAGTCAGGCGATAC-P1	0	Epithelial
P1_Tumor_AGTAGTCTCGTGGGAA-P1	0.27635	Tumor cells
P1_Tumor_AGTCTTTCATGGAATA-P1	0	Tumor cells
P1_Tumor_AGTCTTTTCTTAGAGC-P1	0	Tumor cells
P1_Tumor_AGTGAGGTCGTTGACA-P1	0	Tumor cells
P1_Tumor_AGTGGGAGTCTGGTCG-P1	0.2294	Tumor cells
P1_Tumor_AGTGGGAGTGGGTATG-P1	0.292461	Tumor cells
P1_Tumor_ATAACGCAGACCACGA-P1	0.295657	Tumor cells
P1_Tumor_ATAACGCCAAGCGTAG-P1	0	Tumor cells
P1_Tumor_ATAAGAGTCTCCCTGA-P1	0.458832	Tumor cells
P1_Tumor_ATAGACCAGAGTCTGG-P1	0.692964	Tumor cells
P1_Tumor_ATAGACCGTCCGACGT-P1	0	Tumor cells
P1_Tumor_ATCACGAGTATCAGTC-P1	0.478474	Tumor cells
P1_Tumor_ATCACGATCGCGTAGC-P1	0.578724	Epithelial
P1_Tumor_ATCACGATCTTGTTTG-P1	0	Epithelial
P1_Tumor_ATCATCTAGGGTCGAT-P1	0.343915	Tumor cells
P1_Tumor_ATCATCTGTACCGTAT-P1	0.19417	Tumor cells
P1_Tumor_ATCATGGCAAGGACTG-P1	0	Tumor cells
P1_Tumor_ATCATGGCATCATCCC-P1	0	Epithelial
P1_Tumor_ATCCACCCACCTTGTC-P1	0.345294	Tumor cells
P1_Tumor_ATCCACCGTCCAGTAT-P1	0.442568	Epithelial
P1_Tumor_ATCCGAAGTCGACTGC-P1	0.392141	Tumor cells
P1_Tumor_ATCCGAATCAGCAACT-P1	0.451746	Tumor cells
P1_Tumor_ATCGAGTCAATGCCAT-P1	0	Epithelial
P1_Tumor_ATCGAGTCACACTGCG-P1	0	Tumor cells
P1_Tumor_ATCGAGTCACAGCCCA-P1	0.377982	Tumor cells
P1_Tumor_ATCGAGTTCTCGCTTG-P1	0	Tumor cells
P1_Tumor_ATCTACTTCCTAGTGA-P1	0.903859	Tumor cells
P1_Tumor_ATCTACTTCGTACCGG-P1	0.508622	Melanocyte
P1_Tumor_ATCTGCCTCTTGCATT-P1	0	Tumor cells
P1_Tumor_ATGAGGGAGACGCAAC-P1	0	Epithelial
P1_Tumor_ATGAGGGAGGACAGCT-P1	0.344423	Tumor cells
P1_Tumor_ATGAGGGCAACTGGCC-P1	0	Tumor cells
P1_Tumor_ATGAGGGGTTCATGGT-P1	0	Tumor cells
P1_Tumor_ATGAGGGTCCGCAGTG-P1	0	Tumor cells
P1_Tumor_ATGAGGGTCGGCATCG-P1	0.822204	Tumor cells
P1_Tumor_ATGGGAGTCGGTTAAC-P1	0	Epithelial
P1_Tumor_ATGTGTGCACGAAATA-P1	0.493053	Tumor cells
P1_Tumor_ATGTGTGCAGTCCTTC-P1	0	Tumor cells
P1_Tumor_ATGTGTGGTATCGCAT-P1	0.537025	Tumor cells
P1_Tumor_ATGTGTGGTGTGAATA-P1	0	Tumor cells
P1_Tumor_ATGTGTGTCCATGCTC-P1	0.304641	Tumor cells
P1_Tumor_ATTATCCCACTTACGA-P1	0	Tumor cells
P1_Tumor_ATTATCCGTGCGGTAA-P1	0.331142	Tumor cells
P1_Tumor_ATTATCCGTTGTCGCG-P1	0.38653	Tumor cells
P1_Tumor_ATTCTACCATACGCCG-P1	0.544576	Tumor cells
P1_Tumor_ATTGGACGTAAACCTC-P1	0	Endothelial
P1_Tumor_CAACCAAAGAGGTACC-P1	0	Tumor cells
P1_Tumor_CAACCTCAGCCAGAAC-P1	0	Epithelial
P1_Tumor_CAACTAGAGCCTATGT-P1	0.575829	Tumor cells
P1_Tumor_CAACTAGGTAAGAGAG-P1	0.27949	Tumor cells
P1_Tumor_CAAGAAAAGACAAGCC-P1	0	Epithelial
P1_Tumor_CAAGAAACAATGGATA-P1	0	Tumor cells
P1_Tumor_CAAGAAACATCCAACA-P1	0.666858	Tumor cells
P1_Tumor_CAAGATCAGTTCGATC-P1	0.542683	Tumor cells
P1_Tumor_CAAGGCCCACGTCTCT-P1	0.402717	Tumor cells
P1_Tumor_CAAGGCCCAGGGCATA-P1	0	Tumor cells
P1_Tumor_CAAGGCCTCACATACG-P1	0.575744	Tumor cells
P1_Tumor_CAAGTTGAGGCTAGCA-P1	0	Tumor cells
P1_Tumor_CAAGTTGCACCAACCG-P1	0.434901	Epithelial
P1_Tumor_CAAGTTGGTTTGACTG-P1	0.374055	Tumor cells
P1_Tumor_CACAAACTCATCTGTT-P1	0.534131	Epithelial
P1_Tumor_CACACAACAAAGTGCG-P1	0	Tumor cells
P1_Tumor_CACACCTAGCGTTCCG-P1	0.5927	Tumor cells
P1_Tumor_CACACCTGTGCCTTGG-P1	0.61869	Tumor cells
P1_Tumor_CACACTCAGTCGATAA-P1	0	Epithelial
P1_Tumor_CACACTCTCCGGGTGT-P1	0.385557	Tumor cells
P1_Tumor_CACAGGCGTACTTAGC-P1	0.734182	Tumor cells
P1_Tumor_CACAGGCGTTTAGGAA-P1	0.406468	Tumor cells
P1_Tumor_CACAGGCTCAGCAACT-P1	0.272001	Tumor cells
P1_Tumor_CACAGGCTCGTACCGG-P1	0.593823	Tumor cells
P1_Tumor_CACAGTAGTATTACCG-P1	0	Tumor cells
P1_Tumor_CACATAGAGCTACCGC-P1	0.358287	Tumor cells
P1_Tumor_CACATTTTCATCATTC-P1	0.349635	Melanocyte
P1_Tumor_CACATTTTCTGCCAGG-P1	0	Tumor cells
P1_Tumor_CACCACTCAAAGTGCG-P1	0	Melanocyte
P1_Tumor_CACCACTCACCCATTC-P1	0	Epithelial
P1_Tumor_CACCAGGCACAGGAGT-P1	0.504897	Melanocyte
P1_Tumor_CACCTTGAGTTTAGGA-P1	0.650088	Tumor cells
P1_Tumor_CACCTTGCAAGACACG-P1	0.866811	Tumor cells
P1_Tumor_CACCTTGGTCGCCATG-P1	0.454314	Tumor cells
P1_Tumor_CACCTTGGTTCCACGG-P1	0.527915	Tumor cells
P1_Tumor_CACCTTGTCCTTGACC-P1	0	Tumor cells
P1_Tumor_CACTCCACAAGAGGCT-P1	0.524637	Tumor cells
P1_Tumor_CAGAATCAGAGTAATC-P1	0	Tumor cells
P1_Tumor_CAGAATCCAAGCTGGA-P1	0.28211	Tumor cells
P1_Tumor_CAGAATCGTCGCCATG-P1	0	Tumor cells
P1_Tumor_CAGAATCGTTCAACCA-P1	0	Tumor cells
P1_Tumor_CAGAGAGCATGTCGAT-P1	0	Tumor cells
P1_Tumor_CAGAGAGTCTGATACG-P1	0.30495	Tumor cells
P1_Tumor_CAGATCAAGGAATCGC-P1	0	Tumor cells
P1_Tumor_CAGATCACAATGTAAG-P1	0.417907	Tumor cells
P1_Tumor_CAGCAGCGTGCAGTAG-P1	0	Tumor cells
P1_Tumor_CAGCATAAGTGAAGAG-P1	0.276335	Tumor cells
P1_Tumor_CAGCATAGTAAATGTG-P1	0	Tumor cells
P1_Tumor_CAGCCGACAAACTGCT-P1	0	Epithelial
P1_Tumor_CAGCCGAGTTCCACTC-P1	0.611603	Tumor cells
P1_Tumor_CAGCCGATCGAGAGCA-P1	0.244755	Tumor cells
P1_Tumor_CAGCGACCAGATGAGC-P1	0.728479	Tumor cells
P1_Tumor_CAGCGACCATTCACTT-P1	0.446323	Tumor cells
P1_Tumor_CAGCGACTCGGAAACG-P1	0.5188	Tumor cells
P1_Tumor_CAGCTAACAATCACAC-P1	0.47367	Tumor cells
P1_Tumor_CAGCTAACACGACGAA-P1	0	Endothelial
P1_Tumor_CAGCTAAGTCCGAATT-P1	0	Tumor cells
P1_Tumor_CAGCTAAGTCTCTCGT-P1	0	Tumor cells
P1_Tumor_CAGCTGGGTCTAAACC-P1	0.35713	Tumor cells
P1_Tumor_CAGGTGCCATAGGATA-P1	0	Tumor cells
P1_Tumor_CAGTAACCATCCTTGC-P1	0	Tumor cells
P1_Tumor_CAGTAACCATGGATGG-P1	0	Tumor cells
P1_Tumor_CAGTCCTGTCTCTCTG-P1	0.798445	Tumor cells
P1_Tumor_CATATGGAGATGTTAG-P1	0.421194	Tumor cells
P1_Tumor_CATATGGCAGACACTT-P1	0	Tumor cells
P1_Tumor_CATATGGCATATGCTG-P1	0	Tumor cells
P1_Tumor_CATATGGGTAAGGGCT-P1	0.363762	Tumor cells
P1_Tumor_CATATTCAGACTAGAT-P1	0	Tumor cells
P1_Tumor_CATATTCAGAGGGCTT-P1	0	Tumor cells
P1_Tumor_CATATTCGTCGAATCT-P1	0.723769	Tumor cells
P1_Tumor_CATCAAGGTTTGTGTG-P1	0.229336	Tumor cells
P1_Tumor_CATCAAGTCCTTCAAT-P1	1.01633	Epithelial
P1_Tumor_CATCAGAGTTAAGTAG-P1	0.731151	Melanocyte
P1_Tumor_CATCAGATCAACACGT-P1	0.599667	Tumor cells
P1_Tumor_CATCCACAGTCCGGTC-P1	0.624979	Tumor cells
P1_Tumor_CATCGGGTCCGAAGAG-P1	0	Tumor cells
P1_Tumor_CATGACAGTCGATTGT-P1	0.254954	Tumor cells
P1_Tumor_CATGCCTGTCGTCTTC-P1	0	Epithelial
P1_Tumor_CATGCCTTCGTAGGAG-P1	0	Tumor cells
P1_Tumor_CATGGCGGTACAGTTC-P1	0	Tumor cells
P1_Tumor_CATTATCCATGAACCT-P1	0	Tumor cells
P1_Tumor_CATTATCGTTCCACGG-P1	0.413802	Tumor cells
P1_Tumor_CATTCGCCATTCACTT-P1	0.484476	Tumor cells
P1_Tumor_CCACGGATCCTCATTA-P1	0.516899	Epithelial
P1_Tumor_CCAGCGATCACGCATA-P1	0.391565	Tumor cells
P1_Tumor_CCATGTCCACATAACC-P1	0	Tumor cells
P1_Tumor_CCCAATCGTCGGCATC-P1	0.520697	Epithelial
P1_Tumor_CCCAGTTCAGGTCCAC-P1	0.833226	Endothelial
P1_Tumor_CCCAGTTGTTAAAGTG-P1	0	Tumor cells
P1_Tumor_CCCTCCTGTTCCACGG-P1	0	Tumor cells
P1_Tumor_CCGGGATTCAATCTCT-P1	0.23796	Tumor cells
P1_Tumor_CCGTACTGTCGGCTCA-P1	0.379194	Tumor cells
P1_Tumor_CCGTACTGTGAGGGTT-P1	0.543772	Tumor cells
P1_Tumor_CCGTACTGTGCAGTAG-P1	0.415126	Tumor cells
P1_Tumor_CCGTACTGTGCGATAG-P1	0.731542	Melanocyte
P1_Tumor_CCGTGGACATTGTGCA-P1	0.212821	Tumor cells
P1_Tumor_CCGTTCACATCGATTG-P1	0.73912	Tumor cells
P1_Tumor_CCGTTCAGTAGCGTAG-P1	0.39687	Tumor cells
P1_Tumor_CCTAAAGGTCCTAGCG-P1	0	Tumor cells
P1_Tumor_CCTACCACAGCCTTGG-P1	0	Tumor cells
P1_Tumor_CCTATTAAGGCTAGCA-P1	0.314921	Tumor cells
P1_Tumor_CCTATTAGTGAGGGAG-P1	0.423785	Tumor cells
P1_Tumor_CCTCAGTAGCTGTTCA-P1	0	Tumor cells
P1_Tumor_CCTCAGTGTTCACGGC-P1	0	Epithelial
P1_Tumor_CCTCAGTTCTGAGGGA-P1	0	Tumor cells
P1_Tumor_CCTCTGAAGACTTGAA-P1	0.523737	Melanocyte
P1_Tumor_CCTCTGATCCTTGACC-P1	0	Tumor cells
P1_Tumor_CCTTACGGTCGGGTCT-P1	0	Tumor cells
P1_Tumor_CCTTACGTCCTCGCAT-P1	0.659191	Tumor cells
P1_Tumor_CCTTCCCAGGCCCGTT-P1	0	Tumor cells
P1_Tumor_CCTTCCCCACAACTGT-P1	0	Endothelial
P1_Tumor_CCTTCCCCACACAGAG-P1	0	Tumor cells
P1_Tumor_CCTTCCCTCGGTGTCG-P1	0.590609	Tumor cells
P1_Tumor_CCTTCGAAGAGGTAGA-P1	0	Tumor cells
P1_Tumor_CGAACATAGTAATCCC-P1	0	Epithelial
P1_Tumor_CGAATGTTCCTTTCTC-P1	0.248291	Tumor cells
P1_Tumor_CGACCTTAGCGATTCT-P1	0.34739	Tumor cells
P1_Tumor_CGACCTTGTGCCTTGG-P1	0	Tumor cells
P1_Tumor_CGACTTCCATACAGCT-P1	0	Tumor cells
P1_Tumor_CGACTTCTCAAAGACA-P1	0.530505	Tumor cells
P1_Tumor_CGAGAAGGTTGACGTT-P1	0.232415	Epithelial
P1_Tumor_CGAGCACGTACCGCTG-P1	0.317726	Tumor cells
P1_Tumor_CGAGCCACAGACGCCT-P1	0.185662	Tumor cells
P1_Tumor_CGAGCCAGTTCAGTAC-P1	0	Epithelial
P1_Tumor_CGATGGCAGCCAGAAC-P1	0.240391	Tumor cells
P1_Tumor_CGATGGCCATCAGTAC-P1	0.391488	Tumor cells
P1_Tumor_CGATGGCGTGGTACAG-P1	0	Tumor cells
P1_Tumor_CGATGTATCCAGTAGT-P1	0.466446	Tumor cells
P1_Tumor_CGATTGAAGCTGATAA-P1	0	Tumor cells
P1_Tumor_CGCGGTAAGATATGGT-P1	0	Melanocyte
P1_Tumor_CGCGGTACACATTCGA-P1	1.30798	Tumor cells
P1_Tumor_CGCGGTAGTAGCGCTC-P1	0	Epithelial
P1_Tumor_CGCGGTAGTCGAGATG-P1	0.763117	Epithelial
P1_Tumor_CGCGTTTTCCTCAATT-P1	0.716461	Tumor cells
P1_Tumor_CGCTGGAAGGCATGGT-P1	0	Melanocyte
P1_Tumor_CGCTGGAGTTCAGCGC-P1	0	Tumor cells
P1_Tumor_CGCTGGATCGTCTGCT-P1	1.03656	Tumor cells
P1_Tumor_CGCTTCAAGACTCGGA-P1	0.325561	Tumor cells
P1_Tumor_CGGACACCAGCGTTCG-P1	0	Endothelial
P1_Tumor_CGGACGTGTACAGTTC-P1	0	Tumor cells
P1_Tumor_CGGACGTTCGGCGCTA-P1	0.198501	Tumor cells
P1_Tumor_CGGACTGCACTTAAGC-P1	0.296496	Tumor cells
P1_Tumor_CGGAGCTCAGGTGGAT-P1	0	Tumor cells
P1_Tumor_CGGAGCTGTGACCAAG-P1	0.255261	Tumor cells
P1_Tumor_CGGAGTCTCTGCGACG-P1	0.649716	Endothelial
P1_Tumor_CGGCTAGGTACGCACC-P1	0.805825	Epithelial
P1_Tumor_CGGCTAGGTTAGAACA-P1	0	Tumor cells
P1_Tumor_CGGGTCACACTTCGAA-P1	0.533402	Tumor cells
P1_Tumor_CGGTTAATCCAAAGTC-P1	0	Tumor cells
P1_Tumor_CGTAGCGCAAGACACG-P1	0	Endothelial
P1_Tumor_CGTAGCGGTCGAGTTT-P1	0.764586	Tumor cells
P1_Tumor_CGTAGCGGTCTAGTGT-P1	0	Tumor cells
P1_Tumor_CGTAGCGTCCTCATTA-P1	0	Tumor cells
P1_Tumor_CGTAGGCGTTAAGTAG-P1	0.500037	Tumor cells
P1_Tumor_CGTCACTGTCCGCTGA-P1	0.677554	Tumor cells
P1_Tumor_CGTCACTGTGCATCTA-P1	0	Tumor cells
P1_Tumor_CGTCAGGGTGCACCAC-P1	0	Tumor cells
P1_Tumor_CGTCAGGGTTACTGAC-P1	0.37825	Tumor cells
P1_Tumor_CGTCCATTCTATCGCC-P1	0.305871	Tumor cells
P1_Tumor_CGTCCATTCTTGTTTG-P1	1.03717	Tumor cells
P1_Tumor_CGTGAGCCAACTGCGC-P1	0.188455	Tumor cells
P1_Tumor_CGTGAGCCACATGGGA-P1	0.698464	Tumor cells
P1_Tumor_CGTGAGCGTTATCGGT-P1	0	Tumor cells
P1_Tumor_CGTGAGCTCGCATGGC-P1	0.846442	Tumor cells
P1_Tumor_CGTGTAAAGAGCTGCA-P1	0	Epithelial
P1_Tumor_CGTGTAACAAGAGTCG-P1	0.435999	Tumor cells
P1_Tumor_CGTGTCTCACACAGAG-P1	0	Tumor cells
P1_Tumor_CGTTAGAAGACTAGGC-P1	0.290501	Tumor cells
P1_Tumor_CGTTAGACAAGGACAC-P1	0.565245	Melanocyte
P1_Tumor_CGTTAGAGTTTGTTGG-P1	0	Tumor cells
P1_Tumor_CGTTCTGAGTGTCCCG-P1	0	Tumor cells
P1_Tumor_CGTTCTGCAAACGTGG-P1	0.617369	Tumor cells
P1_Tumor_CGTTGGGTCTCACATT-P1	0.250334	Tumor cells
P1_Tumor_CTAACTTAGCTCCTTC-P1	0	Epithelial
P1_Tumor_CTAACTTTCCAATGGT-P1	0	Tumor cells
P1_Tumor_CTAAGACGTATTACCG-P1	0	Endothelial
P1_Tumor_CTAAGACTCTTACCGC-P1	0.359675	Tumor cells
P1_Tumor_CTAATGGCACTAGTAC-P1	0	Epithelial
P1_Tumor_CTACACCCAACACCTA-P1	0.444327	Tumor cells
P1_Tumor_CTACACCCAAGGTTTC-P1	0.533504	Tumor cells
P1_Tumor_CTACATTAGGGTCTCC-P1	0	Tumor cells
P1_Tumor_CTACATTCATCTCGCT-P1	0	Tumor cells
P1_Tumor_CTACATTGTAAGTAGT-P1	0	Tumor cells
P1_Tumor_CTACATTGTACTTAGC-P1	0.334767	Tumor cells
P1_Tumor_CTACGTCAGTAATCCC-P1	0.567237	Tumor cells
P1_Tumor_CTACGTCGTCTTTCAT-P1	0	Epithelial
P1_Tumor_CTAGAGTAGTGCCATT-P1	0.398015	Tumor cells
P1_Tumor_CTAGCCTAGGTGATTA-P1	0.944388	Tumor cells
P1_Tumor_CTAGCCTTCAACGGCC-P1	0	Melanocyte
P1_Tumor_CTCACACAGTACGCGA-P1	0	Tumor cells
P1_Tumor_CTCACACGTCCAGTGC-P1	0.497535	Tumor cells
P1_Tumor_CTCAGAACAGTACACT-P1	1.43688	Tumor cells
P1_Tumor_CTCAGAAGTAATCGTC-P1	0	Tumor cells
P1_Tumor_CTCAGAATCATGTCCC-P1	0.478043	Tumor cells
P1_Tumor_CTCATTACATGAGCGA-P1	0.418973	Tumor cells
P1_Tumor_CTCATTATCTTTAGGG-P1	0.241347	Tumor cells
P1_Tumor_CTCCTAGAGCTAAGAT-P1	0	Tumor cells
P1_Tumor_CTCGAAAAGATACACA-P1	0.403723	Tumor cells
P1_Tumor_CTCGAAATCTTTAGTC-P1	0.592899	Epithelial
P1_Tumor_CTCGAGGCAAGCCGTC-P1	0.604267	Tumor cells
P1_Tumor_CTCGAGGCACATCCAA-P1	0	Epithelial
P1_Tumor_CTCGAGGTCGCGCCAA-P1	0.358722	Tumor cells
P1_Tumor_CTCGGAGGTCTCCCTA-P1	0	Epithelial
P1_Tumor_CTCGTACGTAAACGCG-P1	0.217453	Tumor cells
P1_Tumor_CTCGTACGTGAGGGTT-P1	0	Tumor cells
P1_Tumor_CTCGTACTCTTGGGTA-P1	1.07824	Epithelial
P1_Tumor_CTCGTCAAGGTGCTTT-P1	0.411196	Melanocyte
P1_Tumor_CTCGTCAAGTACATGA-P1	0	Tumor cells
P1_Tumor_CTCGTCACACGCGAAA-P1	0	Tumor cells
P1_Tumor_CTCGTCAGTAACGACG-P1	0	Tumor cells
P1_Tumor_CTCTAATCACATGGGA-P1	0.496501	Tumor cells
P1_Tumor_CTCTAATCATGAAGTA-P1	0	Tumor cells
P1_Tumor_CTCTACGGTCTAAACC-P1	0	Tumor cells
P1_Tumor_CTCTGGTAGGTGCTTT-P1	0.965921	Endothelial
P1_Tumor_CTCTGGTCAATGACCT-P1	0.694048	Tumor cells
P1_Tumor_CTCTGGTCAGGATCGA-P1	0	Tumor cells
P1_Tumor_CTCTGGTGTGAAGGCT-P1	0.307988	Tumor cells
P1_Tumor_CTGAAACCACCACCAG-P1	0.279995	Tumor cells
P1_Tumor_CTGAAACCATCACAAC-P1	0	Tumor cells
P1_Tumor_CTGAAGTCACGAGAGT-P1	0.59223	Tumor cells
P1_Tumor_CTGCCTACACATCCAA-P1	0	Tumor cells
P1_Tumor_CTGCCTATCCAACCAA-P1	0.561611	Tumor cells
P1_Tumor_CTGCGGAGTCGTGGCT-P1	0.227742	Tumor cells
P1_Tumor_CTGCGGATCATATCGG-P1	0	Tumor cells
P1_Tumor_CTGCTGTGTCTTGTCC-P1	0	Tumor cells
P1_Tumor_CTTAACTTCGTATCAG-P1	0	Melanocyte
P1_Tumor_CTTAGGACATGCAACT-P1	0	Epithelial
P1_Tumor_CTTAGGATCCCAAGTA-P1	0	Endothelial
P1_Tumor_CTTCTCTAGGAGTAGA-P1	0.415301	Melanocyte
P1_Tumor_CTTCTCTTCCGAGCCA-P1	0	Melanocyte
P1_Tumor_CTTGGCTTCGCGGATC-P1	0.320509	Tumor cells
P1_Tumor_GAAACTCGTCATCGGC-P1	0.215384	Tumor cells
P1_Tumor_GAAATGAAGGCAGGTT-P1	0.521683	Tumor cells
P1_Tumor_GAAATGAAGGCATGGT-P1	0	Melanocyte
P1_Tumor_GAAATGAAGTGCAAGC-P1	0.521349	Epithelial
P1_Tumor_GAAATGAGTGGCTCCA-P1	0.601364	Melanocyte
P1_Tumor_GAACATCTCGCATGGC-P1	0.712899	Epithelial
P1_Tumor_GAACCTAAGATGTGTA-P1	0	Tumor cells
P1_Tumor_GAACCTACAATCTGCA-P1	0	Tumor cells
P1_Tumor_GAACCTAGTTATGCGT-P1	0	Tumor cells
P1_Tumor_GAACCTATCCAAGTAC-P1	0.318001	Tumor cells
P1_Tumor_GAACCTATCTCCAGGG-P1	0.255931	Tumor cells
P1_Tumor_GAACGGATCGGCGCAT-P1	1.11441	Tumor cells
P1_Tumor_GAAGCAGCATATACGC-P1	0.587041	Tumor cells
P1_Tumor_GAAGCAGGTGAGGCTA-P1	0	Tumor cells
P1_Tumor_GAATAAGCAGACGCAA-P1	1.08183	Tumor cells
P1_Tumor_GAATAAGTCCTATGTT-P1	0	Tumor cells
P1_Tumor_GAATAAGTCGCGTAGC-P1	0.552019	Tumor cells
P1_Tumor_GAATAAGTCTAACTTC-P1	0.894764	Tumor cells
P1_Tumor_GAATGAAAGACGCACA-P1	0	Melanocyte
P1_Tumor_GACACGCGTTCAGACT-P1	0	Tumor cells
P1_Tumor_GACAGAGAGTAATCCC-P1	0	Tumor cells
P1_Tumor_GACCAATCAATCGGTT-P1	0.495911	Tumor cells
P1_Tumor_GACCTGGTCTCTAGGA-P1	0.266102	Tumor cells
P1_Tumor_GACGCGTGTAGCGCTC-P1	0	Epithelial
P1_Tumor_GACGGCTGTCCCGACA-P1	0	Epithelial
P1_Tumor_GACGGCTTCTGTCTAT-P1	0	Tumor cells
P1_Tumor_GACGTGCGTAAGTAGT-P1	0	Tumor cells
P1_Tumor_GACGTTAGTGCGGTAA-P1	0.634112	Tumor cells
P1_Tumor_GACTACAAGGACTGGT-P1	0.512471	Epithelial
P1_Tumor_GACTACACACCGGAAA-P1	0.277764	Tumor cells
P1_Tumor_GACTACAGTGCACTTA-P1	0.5959	Tumor cells
P1_Tumor_GACTGCGAGGAGCGTT-P1	0.40682	Tumor cells
P1_Tumor_GACTGCGCATCGGGTC-P1	0.627592	Tumor cells
P1_Tumor_GACTGCGGTGCTGTAT-P1	0.868714	Tumor cells
P1_Tumor_GAGCAGAAGGCGACAT-P1	0.236299	Tumor cells
P1_Tumor_GAGCAGACACGCGAAA-P1	0	Epithelial
P1_Tumor_GAGGTGAGTAGTACCT-P1	0.297607	Tumor cells
P1_Tumor_GAGGTGATCCTCCTAG-P1	0	Endothelial
P1_Tumor_GAGTCCGTCTCTGAGA-P1	1.35813	Tumor cells
P1_Tumor_GATCAGTAGCTCTCGG-P1	0	Tumor cells
P1_Tumor_GATCGATCAACTTGAC-P1	0	Tumor cells
P1_Tumor_GATCGATCAATGACCT-P1	0	Epithelial
P1_Tumor_GATCGCGAGAGTCGGT-P1	0	Tumor cells
P1_Tumor_GATCGCGAGCGACGTA-P1	0.232426	Tumor cells
P1_Tumor_GATCGCGGTCACTTCC-P1	0.679515	Tumor cells
P1_Tumor_GATCGCGGTCTGATTG-P1	0.815494	Tumor cells
P1_Tumor_GATCGTAAGATCGGGT-P1	0.284078	Tumor cells
P1_Tumor_GATCGTAAGTTGAGTA-P1	0	Tumor cells
P1_Tumor_GATCGTAGTACCGTTA-P1	0.202275	Tumor cells
P1_Tumor_GATCTAGAGACGCAAC-P1	0.417005	Tumor cells
P1_Tumor_GATCTAGAGGCATGGT-P1	0.681287	Tumor cells
P1_Tumor_GATCTAGAGTGAAGAG-P1	0	Tumor cells
P1_Tumor_GATGAAAGTACTTAGC-P1	0	Tumor cells
P1_Tumor_GATGAGGCAGACTCGC-P1	0	Tumor cells
P1_Tumor_GATGAGGGTGGCCCTA-P1	0	Tumor cells
P1_Tumor_GATGCTAAGCTGTTCA-P1	0.426814	Tumor cells
P1_Tumor_GATGCTACATCCAACA-P1	0	Tumor cells
P1_Tumor_GATTCAGAGTTGCAGG-P1	0	Epithelial
P1_Tumor_GATTCAGCAAACGCGA-P1	0	Epithelial
P1_Tumor_GCAAACTAGCCCAGCT-P1	0.520115	Tumor cells
P1_Tumor_GCAAACTCAAGTACCT-P1	0.226303	Tumor cells
P1_Tumor_GCAAACTCATATACGC-P1	0	Epithelial
P1_Tumor_GCAATCAAGTACCGGA-P1	0	Tumor cells
P1_Tumor_GCAATCACATGTAGTC-P1	0.300937	Tumor cells
P1_Tumor_GCAATCATCAGGTTCA-P1	0	Tumor cells
P1_Tumor_GCACATAGTAGCGCTC-P1	0.635466	Epithelial
P1_Tumor_GCACATATCAGCTCGG-P1	0.549108	Tumor cells
P1_Tumor_GCACTCTCAATTCCTT-P1	0.516625	Tumor cells
P1_Tumor_GCACTCTGTATGAAAC-P1	0.70612	Tumor cells
P1_Tumor_GCAGTTAGTTACAGAA-P1	0	Tumor cells
P1_Tumor_GCATACATCTGGTGTA-P1	0.517172	Tumor cells
P1_Tumor_GCATGATAGAGCTTCT-P1	0	Tumor cells
P1_Tumor_GCATGATCATGGATGG-P1	0	Tumor cells
P1_Tumor_GCATGATGTACCATCA-P1	0.249137	Tumor cells
P1_Tumor_GCATGATGTGACGCCT-P1	0	Epithelial
P1_Tumor_GCATGATGTTGACGTT-P1	0	Tumor cells
P1_Tumor_GCATGCGCAAGGTGTG-P1	0	Tumor cells
P1_Tumor_GCATGCGCAGTCAGCC-P1	0	Tumor cells
P1_Tumor_GCCAAATAGAAGGGTA-P1	0	Tumor cells
P1_Tumor_GCCAAATAGATCGGGT-P1	0	Epithelial
P1_Tumor_GCCTCTACAAGTTAAG-P1	0	Tumor cells
P1_Tumor_GCCTCTACAATCGAAA-P1	0	Tumor cells
P1_Tumor_GCCTCTAGTAGCTTGT-P1	0.281454	Tumor cells
P1_Tumor_GCCTCTATCGCCCTTA-P1	0	Epithelial
P1_Tumor_GCGACCATCACGAAGG-P1	0	Tumor cells
P1_Tumor_GCGACCATCGCCTGTT-P1	0	Tumor cells
P1_Tumor_GCGAGAAAGAAGGCCT-P1	0	Tumor cells
P1_Tumor_GCGAGAAAGATATACG-P1	0	Tumor cells
P1_Tumor_GCGAGAACAGCGTAAG-P1	0	Tumor cells
P1_Tumor_GCGAGAATCCTCAATT-P1	0.414725	Tumor cells
P1_Tumor_GCGCAACAGCAGACTG-P1	0	Tumor cells
P1_Tumor_GCGCAACGTCCAGTAT-P1	0	Tumor cells
P1_Tumor_GCGCAGTTCACGCATA-P1	0.927175	Tumor cells
P1_Tumor_GCGCAGTTCATCTGCC-P1	0.528696	Tumor cells
P1_Tumor_GCGCCAAAGTGGGATC-P1	0.641731	Tumor cells
P1_Tumor_GCGCCAAGTGTAAGTA-P1	0	Tumor cells
P1_Tumor_GCGCCAAGTTACCGAT-P1	0.281351	Tumor cells
P1_Tumor_GCTCCTAGTTGCGTTA-P1	0.960313	Tumor cells
P1_Tumor_GCTCTGTGTGTGGCTC-P1	0	Tumor cells
P1_Tumor_GCTGCAGGTCTTTCAT-P1	0	Tumor cells
P1_Tumor_GCTGCAGTCGTCACGG-P1	0.633075	Endothelial
P1_Tumor_GCTGCGACAAGTAGTA-P1	0.452651	Tumor cells
P1_Tumor_GCTGCGATCACAGTAC-P1	0.242589	Tumor cells
P1_Tumor_GCTGCTTTCTTTACAC-P1	0.319229	Tumor cells
P1_Tumor_GCTGGGTGTAAGAGGA-P1	1.01459	Tumor cells
P1_Tumor_GCTTGAAGTAGCGTAG-P1	0.674437	Tumor cells
P1_Tumor_GCTTGAAGTGGTCCGT-P1	0.288887	Tumor cells
P1_Tumor_GGAAAGCCAAGTAATG-P1	0.298063	Tumor cells
P1_Tumor_GGAACTTCAGATGGGT-P1	0.251709	Tumor cells
P1_Tumor_GGAACTTTCATGGTCA-P1	0.342476	Epithelial
P1_Tumor_GGAATAAAGCGTTGCC-P1	0.317899	Tumor cells
P1_Tumor_GGAATAAAGTCATCCA-P1	0	Tumor cells
P1_Tumor_GGAATAAAGTGTTGAA-P1	0.659608	Tumor cells
P1_Tumor_GGAATAAGTAAACACA-P1	0.504052	Tumor cells
P1_Tumor_GGAATAAGTTCGTTGA-P1	0	Tumor cells
P1_Tumor_GGACAGATCGGTTCGG-P1	0	Tumor cells
P1_Tumor_GGACATTAGTGGTAAT-P1	0	Tumor cells
P1_Tumor_GGACGTCAGACCTAGG-P1	0.723141	Tumor cells
P1_Tumor_GGACGTCGTTCCACGG-P1	0.66712	Tumor cells
P1_Tumor_GGAGCAACACATCCAA-P1	0.696489	Epithelial
P1_Tumor_GGAGCAAGTTCACCTC-P1	0.33572	Epithelial
P1_Tumor_GGAGCAATCCATGAGT-P1	0	Epithelial
P1_Tumor_GGAGCAATCCCTCAGT-P1	0.390759	Tumor cells
P1_Tumor_GGATGTTAGAGGTACC-P1	0	Melanocyte
P1_Tumor_GGATTACAGACGACGT-P1	0	Endothelial
P1_Tumor_GGATTACTCTTCTGGC-P1	0	Tumor cells
P1_Tumor_GGCAATTAGTACGCCC-P1	0.396791	Tumor cells
P1_Tumor_GGCAATTCAAAGGTGC-P1	0.596816	Tumor cells
P1_Tumor_GGCAATTCAGCGATCC-P1	0.563854	Tumor cells
P1_Tumor_GGCAATTCATCACGTA-P1	0	Endothelial
P1_Tumor_GGCAATTTCATACGGT-P1	0.532616	Melanocyte
P1_Tumor_GGCCGATCACCGGAAA-P1	0.354475	Tumor cells
P1_Tumor_GGCGACTGTACAGTGG-P1	0	Tumor cells
P1_Tumor_GGCGACTTCGGACAAG-P1	0	Endothelial
P1_Tumor_GGCGTGTAGAAGATTC-P1	0	Tumor cells
P1_Tumor_GGCTCGATCATGTGGT-P1	0	Tumor cells
P1_Tumor_GGCTCGATCGTTACGA-P1	0.742682	Tumor cells
P1_Tumor_GGCTGGTAGTTTAGGA-P1	0	Tumor cells
P1_Tumor_GGCTGGTCACGGACAA-P1	0.603966	Tumor cells
P1_Tumor_GGGAATGGTCGACTGC-P1	0.456265	Tumor cells
P1_Tumor_GGGAATGTCACCGTAA-P1	0	Tumor cells
P1_Tumor_GGGACCTAGACTACAA-P1	0	Epithelial
P1_Tumor_GGGACCTAGGAATTAC-P1	0	Tumor cells
P1_Tumor_GGGATGAAGCTACCGC-P1	0	Tumor cells
P1_Tumor_GGGATGAGTCTTCAAG-P1	0.542005	Epithelial
P1_Tumor_GGGCACTAGGACACCA-P1	0	Tumor cells
P1_Tumor_GGGCACTTCCTGCCAT-P1	0.19223	Tumor cells
P1_Tumor_GGGCACTTCCTTAATC-P1	0	Tumor cells
P1_Tumor_GGGCATCAGCCGATTT-P1	0	Tumor cells
P1_Tumor_GGGCATCTCGCGATCG-P1	0.584886	Tumor cells
P1_Tumor_GGGTCTGAGACAAAGG-P1	0.38367	Tumor cells
P1_Tumor_GGGTCTGGTCAGAGGT-P1	0.904719	Tumor cells
P1_Tumor_GGGTTGCGTGGGTCAA-P1	0.599285	Melanocyte
P1_Tumor_GGGTTGCTCCGTCAAA-P1	0	Tumor cells
P1_Tumor_GGTATTGAGTTCGATC-P1	0.7174	Tumor cells
P1_Tumor_GGTATTGCATGACATC-P1	0.589946	Tumor cells
P1_Tumor_GGTATTGTCTCGATGA-P1	0	Tumor cells
P1_Tumor_GGTGAAGAGATGTGTA-P1	0	Tumor cells
P1_Tumor_GGTGAAGCAATGAATG-P1	0.577898	Tumor cells
P1_Tumor_GGTGAAGTCACGGTTA-P1	0	Tumor cells
P1_Tumor_GGTGCGTGTTCCGTCT-P1	0	Epithelial
P1_Tumor_GGTGCGTTCACAGGCC-P1	0	Tumor cells
P1_Tumor_GGTGCGTTCCCGACTT-P1	0.516598	Tumor cells
P1_Tumor_GTAACTGGTCTTTCAT-P1	0	Tumor cells
P1_Tumor_GTACGTACAGGATCGA-P1	0	Tumor cells
P1_Tumor_GTACTCCAGGCAATTA-P1	0	Tumor cells
P1_Tumor_GTACTTTCACCGTTGG-P1	0.693347	Tumor cells
P1_Tumor_GTACTTTGTACCCAAT-P1	0.385031	Tumor cells
P1_Tumor_GTAGGCCGTCTGCAAT-P1	0	Tumor cells
P1_Tumor_GTAGTCAGTAAACGCG-P1	0.313428	Tumor cells
P1_Tumor_GTAGTCATCTGCCCTA-P1	0.356551	Tumor cells
P1_Tumor_GTATCTTAGTGACTCT-P1	0	Endothelial
P1_Tumor_GTATCTTCATACCATG-P1	0	Tumor cells
P1_Tumor_GTATCTTGTGCCTGGT-P1	0.987757	Tumor cells
P1_Tumor_GTATCTTGTTAGAACA-P1	0.281366	Tumor cells
P1_Tumor_GTCAAGTCACGTCAGC-P1	0.283705	Melanocyte
P1_Tumor_GTCAAGTCATTGCGGC-P1	0.673493	Tumor cells
P1_Tumor_GTCAAGTGTTCAGCGC-P1	0.401178	Tumor cells
P1_Tumor_GTCAAGTTCTTGTACT-P1	0.235466	Tumor cells
P1_Tumor_GTCACAACAAATCCGT-P1	0.23454	Tumor cells
P1_Tumor_GTCACGGCATCAGTCA-P1	0	Tumor cells
P1_Tumor_GTCACGGTCACCATAG-P1	0	Tumor cells
P1_Tumor_GTCATTTCATGCCTAA-P1	0.392328	Epithelial
P1_Tumor_GTCCTCACAAGCCGTC-P1	0.23685	Tumor cells
P1_Tumor_GTCCTCATCTGGGCCA-P1	0.748856	Tumor cells
P1_Tumor_GTCGGGTAGGATGGTC-P1	0.787172	Tumor cells
P1_Tumor_GTCGGGTCATTCTCAT-P1	0.935586	Tumor cells
P1_Tumor_GTCGGGTTCATGCAAC-P1	0	Tumor cells
P1_Tumor_GTCGGGTTCGCGTTTC-P1	0.552724	Epithelial
P1_Tumor_GTCGTAAGTATATGAG-P1	0.321935	Epithelial
P1_Tumor_GTCTCGTAGTACGATA-P1	0.395155	Tumor cells
P1_Tumor_GTCTCGTTCGGCGCTA-P1	0.352637	Epithelial
P1_Tumor_GTCTTCGCAATAAGCA-P1	0	Tumor cells
P1_Tumor_GTGCGGTTCGAATGGG-P1	0.427259	Tumor cells
P1_Tumor_GTGCGGTTCGCCTGAG-P1	0.413576	Tumor cells
P1_Tumor_GTGCTTCGTGTGACCC-P1	0	Tumor cells
P1_Tumor_GTGGGTCAGCTAAGAT-P1	0	Tumor cells
P1_Tumor_GTGGGTCAGGCAGGTT-P1	0	Tumor cells
P1_Tumor_GTGGGTCAGGTGATTA-P1	0.365685	Tumor cells
P1_Tumor_GTGGGTCCACATCCAA-P1	0.699864	Tumor cells
P1_Tumor_GTGGGTCTCCCGACTT-P1	0.392234	Melanocyte
P1_Tumor_GTGTGCGCAAGCTGAG-P1	0	Tumor cells
P1_Tumor_GTGTGCGCAGATGGGT-P1	0.605738	Tumor cells
P1_Tumor_GTGTGCGGTATGAAAC-P1	0.411866	Tumor cells
P1_Tumor_GTGTGCGGTGCCTGTG-P1	1.12672	Tumor cells
P1_Tumor_GTGTTAGAGCGAGAAA-P1	0	Tumor cells
P1_Tumor_GTTAAGCGTGATGCCC-P1	0.477078	Epithelial
P1_Tumor_GTTACAGCAAGTTAAG-P1	0	Tumor cells
P1_Tumor_GTTCATTAGATGGCGT-P1	0.915452	Tumor cells
P1_Tumor_GTTCATTAGGTGCACA-P1	0	Tumor cells
P1_Tumor_GTTCATTCAGGTGGAT-P1	0.446932	Tumor cells
P1_Tumor_GTTCATTGTGGTAACG-P1	0	Tumor cells
P1_Tumor_GTTCTCGGTCTAGCGC-P1	0	Tumor cells
P1_Tumor_GTTCTCGGTGCGGTAA-P1	1.08519	Tumor cells
P1_Tumor_GTTTCTATCATAGCAC-P1	0.240356	Tumor cells
P1_Tumor_GTTTCTATCCCGACTT-P1	0.493799	Tumor cells
P1_Tumor_TAAACCGGTGTGAATA-P1	0.42843	Tumor cells
P1_Tumor_TAAACCGTCAAACCGT-P1	0	Endothelial
P1_Tumor_TAAGAGACAGCTGGCT-P1	0.376334	Epithelial
P1_Tumor_TAAGAGAGTGACGCCT-P1	0	Tumor cells
P1_Tumor_TAAGCGTAGTGAACGC-P1	0	Epithelial
P1_Tumor_TAAGTGCAGTAGATGT-P1	0.524863	Tumor cells
P1_Tumor_TAAGTGCCAATGAATG-P1	0	Tumor cells
P1_Tumor_TAAGTGCCAGACGCTC-P1	0	Endothelial
P1_Tumor_TAAGTGCGTAATCGTC-P1	0.337993	Tumor cells
P1_Tumor_TACACGAAGAGGTAGA-P1	0.238399	Epithelial
P1_Tumor_TACAGTGAGGAATGGA-P1	0.276565	Tumor cells
P1_Tumor_TACCTATCAATACGCT-P1	0	Tumor cells
P1_Tumor_TACCTATTCTAGCACA-P1	0	Tumor cells
P1_Tumor_TACGGATAGACCGGAT-P1	0.616937	Tumor cells
P1_Tumor_TACGGATAGTGTTGAA-P1	0.473647	Epithelial
P1_Tumor_TACGGTAAGTCAAGGC-P1	0.37055	Tumor cells
P1_Tumor_TACTCATCAAGTCTAC-P1	0.288509	Tumor cells
P1_Tumor_TACTCATGTGACGCCT-P1	0.481669	Epithelial
P1_Tumor_TACTTACAGATGGCGT-P1	0.550477	Tumor cells
P1_Tumor_TACTTACCAGCTATTG-P1	0.315071	Tumor cells
P1_Tumor_TACTTACGTGCAGTAG-P1	0	Tumor cells
P1_Tumor_TACTTACGTGTTAAGA-P1	0.634667	Tumor cells
P1_Tumor_TACTTGTAGGGCTTGA-P1	0	Tumor cells
P1_Tumor_TACTTGTCAGGGTATG-P1	0.3658	Tumor cells
P1_Tumor_TACTTGTGTATAGGTA-P1	0.424022	Tumor cells
P1_Tumor_TACTTGTTCCCAGGTG-P1	0	Epithelial
P1_Tumor_TAGAGCTGTCCGTTAA-P1	0.246245	Tumor cells
P1_Tumor_TAGAGCTTCAAACAAG-P1	0.5175	Epithelial
P1_Tumor_TAGCCGGAGGCCCTTG-P1	0.788523	Tumor cells
P1_Tumor_TAGCCGGAGGTGTTAA-P1	0.440961	Epithelial
P1_Tumor_TAGCCGGGTAAGGGCT-P1	0.578942	Tumor cells
P1_Tumor_TAGGCATAGTGTGAAT-P1	0	Tumor cells
P1_Tumor_TAGGCATGTAATCACC-P1	0	Tumor cells
P1_Tumor_TAGGCATGTAATCGTC-P1	0.250013	Tumor cells
P1_Tumor_TAGGCATTCACGAAGG-P1	0.412383	Tumor cells
P1_Tumor_TAGTGGTAGTTTGCGT-P1	0	Epithelial
P1_Tumor_TAGTGGTGTGACGGTA-P1	0	Tumor cells
P1_Tumor_TAGTGGTGTGATGATA-P1	0	Tumor cells
P1_Tumor_TAGTGGTTCCACTCCA-P1	0	Tumor cells
P1_Tumor_TAGTTGGCAACCGCCA-P1	0.369035	Tumor cells
P1_Tumor_TATCAGGGTCATGCCG-P1	0.387638	Tumor cells
P1_Tumor_TATCAGGTCAGGATCT-P1	0	Tumor cells
P1_Tumor_TATCAGGTCTGCTTGC-P1	0.440291	Tumor cells
P1_Tumor_TATCTCAAGACGCTTT-P1	0.495084	Tumor cells
P1_Tumor_TATCTCAGTACCTACA-P1	0	Tumor cells
P1_Tumor_TATGCCCAGCGTCAAG-P1	0.723742	Tumor cells
P1_Tumor_TATGCCCGTTAGTGGG-P1	0.484349	Tumor cells
P1_Tumor_TATGCCCGTTCATGGT-P1	0	Tumor cells
P1_Tumor_TATTACCTCACCAGGC-P1	0.92247	Tumor cells
P1_Tumor_TATTACCTCTTCCTTC-P1	0	Tumor cells
P1_Tumor_TCAACGAGTGCGAAAC-P1	0	Melanocyte
P1_Tumor_TCAACGATCTGCCCTA-P1	0	Tumor cells
P1_Tumor_TCACAAGCATGGAATA-P1	0.479034	Tumor cells
P1_Tumor_TCACAAGTCTGGTGTA-P1	0.494222	Tumor cells
P1_Tumor_TCACGAAGTATTCTCT-P1	0	Tumor cells
P1_Tumor_TCAGATGAGCCAGTAG-P1	0	Epithelial
P1_Tumor_TCAGATGAGGGCACTA-P1	0.630578	Tumor cells
P1_Tumor_TCAGATGGTCCGTTAA-P1	0	Tumor cells
P1_Tumor_TCAGATGTCACTTACT-P1	0.24826	Tumor cells
P1_Tumor_TCAGCAATCCGAATGT-P1	0	Melanocyte
P1_Tumor_TCAGCAATCTCGGACG-P1	0.614706	Epithelial
P1_Tumor_TCAGGATCAACGATCT-P1	0.488248	Tumor cells
P1_Tumor_TCAGGATCAAGCGAGT-P1	0	Epithelial
P1_Tumor_TCAGGTAAGCGTTCCG-P1	0	Tumor cells
P1_Tumor_TCAGGTAGTAAGTAGT-P1	0.986911	Melanocyte
P1_Tumor_TCATTACGTGTTGAGG-P1	0	Tumor cells
P1_Tumor_TCATTTGCACGAAATA-P1	0	Tumor cells
P1_Tumor_TCATTTGGTAGGCTGA-P1	0.682205	Tumor cells
P1_Tumor_TCCACACAGATAGTCA-P1	0	Melanocyte
P1_Tumor_TCCCGATAGCACGCCT-P1	0.267939	Tumor cells
P1_Tumor_TCCCGATAGGGCTTCC-P1	0.839302	Tumor cells
P1_Tumor_TCCCGATTCTTGAGGT-P1	0.354659	Tumor cells
P1_Tumor_TCCCGATTCTTGTATC-P1	0	Tumor cells
P1_Tumor_TCGAGGCAGGGTTCCC-P1	0.621748	Tumor cells
P1_Tumor_TCGAGGCCACAGGTTT-P1	0	Tumor cells
P1_Tumor_TCGCGAGAGCTAGTTC-P1	0.369029	Tumor cells
P1_Tumor_TCGCGAGCAAGCGAGT-P1	0.488995	Tumor cells
P1_Tumor_TCGCGTTAGAAGGTGA-P1	0.744244	Tumor cells
P1_Tumor_TCGCGTTGTCAGAATA-P1	0	Tumor cells
P1_Tumor_TCGGTAAAGTTAGGTA-P1	0	Tumor cells
P1_Tumor_TCGGTAATCGCGTAGC-P1	0.520891	Endothelial
P1_Tumor_TCGTACCGTATGCTTG-P1	0.408691	Tumor cells
P1_Tumor_TCGTACCGTCGGCATC-P1	0.782312	Tumor cells
P1_Tumor_TCGTACCTCCATTCTA-P1	0	Tumor cells
P1_Tumor_TCGTAGAAGAATAGGG-P1	0.216833	Tumor cells
P1_Tumor_TCGTAGATCGCCAGCA-P1	0.426703	Tumor cells
P1_Tumor_TCTATTGAGCTACCTA-P1	0.676807	Tumor cells
P1_Tumor_TCTATTGCACCAGTTA-P1	0	Epithelial
P1_Tumor_TCTATTGCAGACAAGC-P1	0	Tumor cells
P1_Tumor_TCTATTGGTCAGATAA-P1	0	Tumor cells
P1_Tumor_TCTCATACACCGAAAG-P1	0.655808	Tumor cells
P1_Tumor_TCTCATAGTGAGGCTA-P1	0.618888	Tumor cells
P1_Tumor_TCTCTAATCGGACAAG-P1	0	Tumor cells
P1_Tumor_TCTGAGAAGTGCGTGA-P1	0.617851	Tumor cells
P1_Tumor_TCTGAGACACCACCAG-P1	0	Epithelial
P1_Tumor_TCTGAGAGTCCGTCAG-P1	0.416143	Tumor cells
P1_Tumor_TCTGAGAGTCGACTGC-P1	0.683805	Tumor cells
P1_Tumor_TCTGGAATCTACGAGT-P1	0.913704	Tumor cells
P1_Tumor_TCTTCGGGTATATCCG-P1	0.857874	Tumor cells
P1_Tumor_TCTTCGGTCGAGCCCA-P1	0.830332	Tumor cells
P1_Tumor_TCTTTCCCAAGAAGAG-P1	0	Tumor cells
P1_Tumor_TCTTTCCTCTTGAGAC-P1	0	Tumor cells
P1_Tumor_TGAAAGAGTCATGCAT-P1	0.407795	Tumor cells
P1_Tumor_TGAAAGATCCGCGTTT-P1	0.614102	Fibroblast
P1_Tumor_TGAAAGATCGCCATAA-P1	0.720511	Tumor cells
P1_Tumor_TGACAACAGGCGACAT-P1	0	Endothelial
P1_Tumor_TGACGGCGTAAGGATT-P1	0	Melanocyte
P1_Tumor_TGACGGCGTGTGAATA-P1	0	Tumor cells
P1_Tumor_TGACTTTTCCGCGTTT-P1	0	Tumor cells
P1_Tumor_TGAGAGGCACCGGAAA-P1	0.753438	Tumor cells
P1_Tumor_TGAGAGGCAGCTATTG-P1	0	Tumor cells
P1_Tumor_TGAGAGGGTACTTAGC-P1	0.279868	Tumor cells
P1_Tumor_TGAGAGGGTGTAACGG-P1	0	Tumor cells
P1_Tumor_TGAGCCGGTAAAGGAG-P1	0	Tumor cells
P1_Tumor_TGAGCCGTCGTATCAG-P1	0.276028	Tumor cells
P1_Tumor_TGAGGGAGTTATTCTC-P1	0.69849	Tumor cells
P1_Tumor_TGATTTCCAGCTGTTA-P1	0.361965	Tumor cells
P1_Tumor_TGCACCTCAAGCCATT-P1	0.290077	Tumor cells
P1_Tumor_TGCACCTGTCACCCAG-P1	0.514939	Tumor cells
P1_Tumor_TGCACCTGTTATGTGC-P1	0.296638	Tumor cells
P1_Tumor_TGCCAAAAGAAGGCCT-P1	0	Tumor cells
P1_Tumor_TGCCAAACAATGAATG-P1	0	Melanocyte
P1_Tumor_TGCCCATTCAAACGGG-P1	0.829056	Tumor cells
P1_Tumor_TGCCCTATCCAAAGTC-P1	0.482285	Tumor cells
P1_Tumor_TGCGCAGAGACCTAGG-P1	0.587727	Tumor cells
P1_Tumor_TGCGCAGTCACTCCTG-P1	0.715205	Tumor cells
P1_Tumor_TGCGGGTCATCCCATC-P1	0.564982	Tumor cells
P1_Tumor_TGCGTGGAGCCAGTAG-P1	0.416424	Epithelial
P1_Tumor_TGCGTGGCAATGGTCT-P1	1.01597	Epithelial
P1_Tumor_TGCGTGGTCCTGTAGA-P1	0	Tumor cells
P1_Tumor_TGCTACCGTCATGCCG-P1	0.343116	Tumor cells
P1_Tumor_TGCTACCTCAGTGCAT-P1	0.723701	Tumor cells
P1_Tumor_TGCTGCTCAGTATAAG-P1	0.409251	Tumor cells
P1_Tumor_TGGACGCAGGCAGTCA-P1	0	Epithelial
P1_Tumor_TGGACGCAGTGTTTGC-P1	0	Tumor cells
P1_Tumor_TGGACGCGTCATGCAT-P1	0	Tumor cells
P1_Tumor_TGGACGCGTTTAGGAA-P1	0.29639	Tumor cells
P1_Tumor_TGGCCAGTCCACGACG-P1	0	Tumor cells
P1_Tumor_TGGCGCAGTGATAAAC-P1	0.713713	Tumor cells
P1_Tumor_TGGCGCAGTTGCGTTA-P1	0.405432	Tumor cells
P1_Tumor_TGGCTGGAGTTGTAGA-P1	0	Tumor cells
P1_Tumor_TGGCTGGTCCATGCTC-P1	0.430433	Tumor cells
P1_Tumor_TGGGAAGCAGACTCGC-P1	0	Tumor cells
P1_Tumor_TGGGAAGCATACTCTT-P1	0.259518	Tumor cells
P1_Tumor_TGGTTAGAGCCGCCTA-P1	0	Tumor cells
P1_Tumor_TGGTTAGGTGTCCTCT-P1	0.50241	Tumor cells
P1_Tumor_TGGTTAGTCCGCGGTA-P1	0.865613	Tumor cells
P1_Tumor_TGGTTCCCATGAACCT-P1	0	Endothelial
P1_Tumor_TGGTTCCGTCATTAGC-P1	0.4313	Tumor cells
P1_Tumor_TGTATTCGTCAGCTAT-P1	0.471599	Tumor cells
P1_Tumor_TGTCCCAAGACTAGAT-P1	0	Tumor cells
P1_Tumor_TGTCCCAAGTTTAGGA-P1	0.552614	Tumor cells
P1_Tumor_TGTCCCATCAACTCTT-P1	0.36582	Tumor cells
P1_Tumor_TGTCCCATCGGTGTTA-P1	0	Tumor cells
P1_Tumor_TGTGGTACATAGGATA-P1	0	Tumor cells
P1_Tumor_TGTGTTTGTCTGATTG-P1	0	Epithelial
P1_Tumor_TGTGTTTTCCACGAAT-P1	0.314711	Tumor cells
P1_Tumor_TTAACTCAGACGCTTT-P1	0	Tumor cells
P1_Tumor_TTAACTCCACTGTCGG-P1	0	Epithelial
P1_Tumor_TTAACTCGTACCATCA-P1	0.310611	Tumor cells
P1_Tumor_TTAGGACAGCGTTTAC-P1	0	Epithelial
P1_Tumor_TTAGGCAGTAACGACG-P1	0	Tumor cells
P1_Tumor_TTAGTTCAGCTAGTTC-P1	0.671428	Tumor cells
P1_Tumor_TTAGTTCAGTGATCGG-P1	0	Tumor cells
P1_Tumor_TTAGTTCCAATAGCAA-P1	0	Tumor cells
P1_Tumor_TTAGTTCCACACGCTG-P1	0.454703	Tumor cells
P1_Tumor_TTAGTTCGTCCCTACT-P1	0.454115	Tumor cells
P1_Tumor_TTAGTTCGTTTGTGTG-P1	0.35854	Endothelial
P1_Tumor_TTATGCTAGGCATGGT-P1	0.57711	Epithelial
P1_Tumor_TTATGCTCAGACACTT-P1	1.35546	Epithelial
P1_Tumor_TTATGCTGTTTACTCT-P1	0.654621	Tumor cells
P1_Tumor_TTCCCAGCAATCTACG-P1	0	Tumor cells
P1_Tumor_TTCCCAGCAGACACTT-P1	0.728349	Tumor cells
P1_Tumor_TTCGAAGCACATAACC-P1	0.58347	Tumor cells
P1_Tumor_TTCGAAGCACATCCAA-P1	0	Tumor cells
P1_Tumor_TTCGAAGCACCCTATC-P1	0.250385	Tumor cells
P1_Tumor_TTCGAAGTCTATCCTA-P1	0	Tumor cells
P1_Tumor_TTCGGTCAGGCAAAGA-P1	0	Tumor cells
P1_Tumor_TTCGGTCGTAAAGTCA-P1	0.202914	Tumor cells
P1_Tumor_TTCGGTCGTGGTTTCA-P1	0	Tumor cells
P1_Tumor_TTCTACAAGGAGTTGC-P1	0	Epithelial
P1_Tumor_TTCTACAAGTCTCCTC-P1	0.383432	Tumor cells
P1_Tumor_TTCTCAAAGAAACCAT-P1	0	Tumor cells
P1_Tumor_TTCTCAAAGATGCGAC-P1	0	Endothelial
P1_Tumor_TTCTCAAAGGGATCTG-P1	0.275997	Tumor cells
P1_Tumor_TTCTCCTAGAGCCCAA-P1	0	Tumor cells
P1_Tumor_TTCTCCTCAAGAAAGG-P1	0	Melanocyte
P1_Tumor_TTCTCCTGTGCACCAC-P1	0	Tumor cells
P1_Tumor_TTCTCCTTCGGCGGTT-P1	0	Tumor cells
P1_Tumor_TTCTTAGAGCCACTAT-P1	0.561659	Epithelial
P1_Tumor_TTCTTAGGTAAGAGGA-P1	0.396432	Tumor cells
P1_Tumor_TTCTTAGTCCTTCAAT-P1	0	Endothelial
P1_Tumor_TTGAACGTCTCACATT-P1	0.381669	Melanocyte
P1_Tumor_TTGACTTAGGCGCTCT-P1	0.259045	Tumor cells
P1_Tumor_TTGACTTAGTTTCCTT-P1	0.382808	Tumor cells
P1_Tumor_TTGCCGTCAGGCTGAA-P1	0.250795	Tumor cells
P1_Tumor_TTGCCGTGTTCGTCTC-P1	0	Tumor cells
P1_Tumor_TTGCGTCAGATCTGCT-P1	1.01532	Epithelial
P1_Tumor_TTGCGTCTCACAAACC-P1	0.410221	Tumor cells
P1_Tumor_TTGTAGGAGTCAAGCG-P1	0.21031	Tumor cells
P1_Tumor_TTGTAGGTCTTAACCT-P1	0	Tumor cells
P1_Tumor_TTTATGCAGATAGCAT-P1	0	Tumor cells
P1_Tumor_TTTATGCAGTCATGCT-P1	0	Tumor cells
P1_Tumor_TTTATGCCAGCAGTTT-P1	0.317797	Tumor cells
P1_Tumor_TTTATGCGTAGAGGAA-P1	0	Endothelial
P1_Tumor_TTTATGCTCATGTAGC-P1	0.281502	Tumor cells
P1_Tumor_TTTATGCTCTTATCTG-P1	0.23845	Tumor cells
P1_Tumor_TTTCCTCTCGGCGGTT-P1	0	Tumor cells
P1_Tumor_TTTGCGCGTGCACGAA-P1	0	Epithelial
P1_Tumor_TTTGGTTAGCAATATG-P1	0	Tumor cells
P1_Tumor_TTTGTCAGTATATCCG-P1	0.185949	Tumor cells
P1_Tumor_TTTGTCAGTCGAACAG-P1	0	Tumor cells
P1_Tumor_AAACCTGCAGCAGTTT-P1	0	Endothelial
P1_Tumor_AAACCTGCATCGGTTA-P1	0.442349	Fibroblast
P1_Tumor_AAACGGGTCAGCTCGG-P1	0.875825	Tumor cells
P1_Tumor_AAACGGGTCGGTCTAA-P1	0.495509	Epithelial
P1_Tumor_AAAGATGAGGGTTTCT-P1	0	Epithelial
P1_Tumor_AAAGATGTCATGTGGT-P1	0.327508	Tumor cells
P1_Tumor_AAAGATGTCCTCTAGC-P1	0.525709	Epithelial
P1_Tumor_AAATGCCTCTTGAGGT-P1	0	Tumor cells
P1_Tumor_AACACGTCACTGAAGG-P1	0.454703	Tumor cells
P1_Tumor_AACCGCGGTCATATCG-P1	0.324815	Tumor cells
P1_Tumor_AACTCAGCACATGACT-P1	0.838258	Melanocyte
P1_Tumor_AACTCAGGTTAAGGGC-P1	0	Epithelial
P1_Tumor_AACTCCCCACCGCTAG-P1	0	Melanocyte
P1_Tumor_AACTGGTTCCTCATTA-P1	0.287499	Tumor cells
P1_Tumor_AACTTTCTCACGCGGT-P1	0	Melanocyte
P1_Tumor_AAGACCTAGCAGGCTA-P1	0	Tumor cells
P1_Tumor_AAGGCAGCATAACCTG-P1	0	Tumor cells
P1_Tumor_AAGGCAGGTGAGGCTA-P1	0	Melanocyte
P1_Tumor_AAGGTTCAGAGCTTCT-P1	0.716354	Tumor cells
P1_Tumor_AAGGTTCCATACGCTA-P1	0.407307	Melanocyte
P1_Tumor_AAGGTTCGTAGCGTAG-P1	0	Tumor cells
P1_Tumor_AAGTCTGCAGCAGTTT-P1	0	Tumor cells
P1_Tumor_AATCGGTGTCTTTCAT-P1	0	Epithelial
P1_Tumor_AATCGGTTCTCGTTTA-P1	0	Tumor cells
P1_Tumor_ACACCAACAGCTGTAT-P1	0	Tumor cells
P1_Tumor_ACACCCTAGCGAGAAA-P1	0	Tumor cells
P1_Tumor_ACACCGGGTAGATTAG-P1	0	Endothelial
P1_Tumor_ACACTGAGTTAAGGGC-P1	0	Tumor cells
P1_Tumor_ACCAGTATCCGCGGTA-P1	0.800315	Tumor cells
P1_Tumor_ACCGTAATCTAACGGT-P1	0	Epithelial
P1_Tumor_ACCTTTATCCGCAAGC-P1	0.824053	Epithelial
P1_Tumor_ACGAGCCAGGACAGAA-P1	0.674248	Epithelial
P1_Tumor_ACGAGCCGTAGCGTAG-P1	0.288921	Tumor cells
P1_Tumor_ACGATGTAGGCTAGGT-P1	0	Epithelial
P1_Tumor_ACGATGTAGTTAACGA-P1	0.792758	Tumor cells
P1_Tumor_ACGATGTCATGGTCAT-P1	0	Tumor cells
P1_Tumor_ACGATGTTCTCGGACG-P1	0	Epithelial
P1_Tumor_ACGCAGCCATACTACG-P1	0	Epithelial
P1_Tumor_ACGCCAGGTCATACTG-P1	0	Tumor cells
P1_Tumor_ACGCCGACACACAGAG-P1	0.422585	Tumor cells
P1_Tumor_ACGGAGACAGTAAGAT-P1	0.286173	Tumor cells
P1_Tumor_ACGGAGACATGTCGAT-P1	0.352048	Epithelial
P1_Tumor_ACGGAGAGTGCACTTA-P1	0	Tumor cells
P1_Tumor_ACGGAGATCATCTGTT-P1	0	Tumor cells
P1_Tumor_ACGGCCAGTTCAGACT-P1	0.413074	Tumor cells
P1_Tumor_ACGGGCTAGCAGACTG-P1	0.752635	Tumor cells
P1_Tumor_ACGGGCTCAGGGTACA-P1	0.286066	Tumor cells
P1_Tumor_ACGGGCTGTAGGGTAC-P1	0	Tumor cells
P1_Tumor_ACGGGTCAGGCCCGTT-P1	0.480207	Tumor cells
P1_Tumor_ACGTCAACATTCACTT-P1	0.865948	Epithelial
P1_Tumor_ACTGAACAGAGCCTAG-P1	0.410948	Tumor cells
P1_Tumor_ACTGAACCAATGGAAT-P1	0	Tumor cells
P1_Tumor_ACTGAACCACGAAAGC-P1	0.357788	Tumor cells
P1_Tumor_ACTGAACCACTTACGA-P1	0.323648	Tumor cells
P1_Tumor_ACTGAGTAGATGTGTA-P1	0	Tumor cells
P1_Tumor_ACTGAGTAGCATGGCA-P1	0	Epithelial
P1_Tumor_ACTGAGTAGTCCATAC-P1	0	Tumor cells
P1_Tumor_ACTGAGTCAGAGTGTG-P1	0	Tumor cells
P1_Tumor_ACTGCTCCACCTCGTT-P1	0.783343	Tumor cells
P1_Tumor_ACTTACTGTCATCGGC-P1	0.740868	Melanocyte
P1_Tumor_ACTTACTTCGTAGGTT-P1	0	Tumor cells
P1_Tumor_ACTTTCATCGCACTCT-P1	0.410956	Tumor cells
P1_Tumor_AGAATAGCAGTCACTA-P1	0	Tumor cells
P1_Tumor_AGAATAGTCCGAACGC-P1	0	Tumor cells
P1_Tumor_AGAGCTTAGGGCTTGA-P1	0.692049	Fibroblast
P1_Tumor_AGAGCTTCACATGTGT-P1	0	Melanocyte
P1_Tumor_AGAGCTTCATGAGCGA-P1	0.380977	Tumor cells
P1_Tumor_AGAGCTTTCACAACGT-P1	0.686955	Epithelial
P1_Tumor_AGAGCTTTCCACGCAG-P1	0	Tumor cells
P1_Tumor_AGAGTGGGTGCTTCTC-P1	0	Melanocyte
P1_Tumor_AGATCTGCAGCTCCGA-P1	0	Tumor cells
P1_Tumor_AGATTGCAGATACACA-P1	0	Tumor cells
P1_Tumor_AGATTGCGTCTAAAGA-P1	0	Tumor cells
P1_Tumor_AGCATACAGTCCTCCT-P1	0.457433	Tumor cells
P1_Tumor_AGCATACCAACTGCGC-P1	0	Epithelial
P1_Tumor_AGCATACTCACTCCTG-P1	0.71444	Tumor cells
P1_Tumor_AGCCTAACAATGACCT-P1	0	Tumor cells
P1_Tumor_AGCCTAATCCTACAGA-P1	0.258405	Tumor cells
P1_Tumor_AGCGGTCCAGGTCTCG-P1	0	Epithelial
P1_Tumor_AGCGTATCACCGCTAG-P1	0.653189	Tumor cells
P1_Tumor_AGCTCCTCAGTGAGTG-P1	1.33736	Tumor cells
P1_Tumor_AGCTCTCTCGTTACGA-P1	0	Endothelial
P1_Tumor_AGGCCACAGACTCGGA-P1	0.374637	Epithelial
P1_Tumor_AGGCCGTAGCCACGTC-P1	0.486158	Tumor cells
P1_Tumor_AGGCCGTCACACAGAG-P1	0.425947	Tumor cells
P1_Tumor_AGGGTGACAGACGCTC-P1	0	Tumor cells
P1_Tumor_AGGTCCGAGTGCGATG-P1	0	Endothelial
P1_Tumor_AGTAGTCGTCTCAACA-P1	0	Tumor cells
P1_Tumor_AGTCTTTAGGACCACA-P1	0	Endothelial
P1_Tumor_AGTCTTTTCATCTGCC-P1	0.427685	Tumor cells
P1_Tumor_AGTCTTTTCCATGCTC-P1	0	Epithelial
P1_Tumor_AGTGAGGTCAGGCCCA-P1	0.408437	Tumor cells
P1_Tumor_AGTGAGGTCCGTTGCT-P1	0.789397	Tumor cells
P1_Tumor_AGTGTCAGTATAAACG-P1	0.751716	Fibroblast
P1_Tumor_AGTTGGTTCACTGGGC-P1	0	Tumor cells
P1_Tumor_ATAAGAGAGCGTGAAC-P1	1.01611	Tumor cells
P1_Tumor_ATAAGAGGTATAGTAG-P1	0.491003	Tumor cells
P1_Tumor_ATAGACCCACCTCGGA-P1	0	Tumor cells
P1_Tumor_ATAGACCTCAAGATCC-P1	0.442449	Tumor cells
P1_Tumor_ATCACGAAGACGCACA-P1	0.550725	Tumor cells
P1_Tumor_ATCACGATCGGTGTTA-P1	0	Tumor cells
P1_Tumor_ATCACGATCGTGACAT-P1	0.297812	Epithelial
P1_Tumor_ATCATCTGTCAACATC-P1	0	Tumor cells
P1_Tumor_ATCATGGAGACCTTTG-P1	0	Tumor cells
P1_Tumor_ATCATGGCATATACCG-P1	0.244664	Tumor cells
P1_Tumor_ATCCACCCAGTTCCCT-P1	0.273852	Tumor cells
P1_Tumor_ATCCGAAAGGGCATGT-P1	0	Epithelial
P1_Tumor_ATCGAGTGTGTCAATC-P1	0	Epithelial
P1_Tumor_ATCTACTCAGTCTTCC-P1	0.43219	Tumor cells
P1_Tumor_ATGAGGGAGTCGTTTG-P1	0.29571	Tumor cells
P1_Tumor_ATGGGAGGTCTCACCT-P1	0.452755	Melanocyte
P1_Tumor_ATGTGTGCATCGGACC-P1	0.888481	Endothelial
P1_Tumor_ATTGGACAGTAATCCC-P1	0	Tumor cells
P1_Tumor_ATTGGACCACCTTGTC-P1	0.702322	Tumor cells
P1_Tumor_ATTGGTGCACGACGAA-P1	0	Endothelial
P1_Tumor_ATTTCTGCACCTCGTT-P1	0.63813	Tumor cells
P1_Tumor_ATTTCTGGTCCTCTTG-P1	0	Melanocyte
P1_Tumor_CAACCTCCAAGCCGTC-P1	0	Tumor cells
P1_Tumor_CAACTAGAGACCACGA-P1	0	Tumor cells
P1_Tumor_CAAGAAACACACCGAC-P1	0	Tumor cells
P1_Tumor_CAAGATCCACAGGTTT-P1	0.493708	Tumor cells
P1_Tumor_CAAGATCGTCTGATCA-P1	0	Melanocyte
P1_Tumor_CACACAAGTGTATGGG-P1	0.591104	Tumor cells
P1_Tumor_CACACCTGTCAGAGGT-P1	0.67089	Tumor cells
P1_Tumor_CACACTCAGTGACATA-P1	0	Tumor cells
P1_Tumor_CACAGGCCACCGCTAG-P1	0	Tumor cells
P1_Tumor_CACATAGTCACTTACT-P1	0	Endothelial
P1_Tumor_CACATAGTCATTTGGG-P1	0.340053	Tumor cells
P1_Tumor_CACATTTAGAAACCTA-P1	0	Tumor cells
P1_Tumor_CACATTTCATTGGCGC-P1	0	Melanocyte
P1_Tumor_CACCACTTCAGAAATG-P1	0.426168	Tumor cells
P1_Tumor_CACCAGGTCAGTGCAT-P1	1.10546	Tumor cells
P1_Tumor_CACCTTGAGTCTCCTC-P1	0	Melanocyte
P1_Tumor_CACTCCACAGCTCCGA-P1	0	Tumor cells
P1_Tumor_CAGATCAAGCAGATCG-P1	0.534599	Tumor cells
P1_Tumor_CAGATCACACTACAGT-P1	0.256241	Tumor cells
P1_Tumor_CAGCAGCTCAAGATCC-P1	0.54685	Fibroblast
P1_Tumor_CAGCCGACAGGTCCAC-P1	0	Tumor cells
P1_Tumor_CAGCCGATCATGTAGC-P1	0	Tumor cells
P1_Tumor_CAGCGACAGCTAGCCC-P1	0	Epithelial
P1_Tumor_CAGCGACGTCCGAACC-P1	0.702707	Tumor cells
P1_Tumor_CAGCGACGTTTGGGCC-P1	0	Tumor cells
P1_Tumor_CAGCTAAAGTTCGATC-P1	0.827	Melanocyte
P1_Tumor_CAGCTAAGTCGGATCC-P1	1.09186	Tumor cells
P1_Tumor_CAGCTAATCCGCGTTT-P1	0.913033	Epithelial
P1_Tumor_CAGGTGCGTAGCTCCG-P1	0	Tumor cells
P1_Tumor_CAGTCCTCACGGACAA-P1	1.06436	Tumor cells
P1_Tumor_CATATGGCAAGCGCTC-P1	0.384641	Tumor cells
P1_Tumor_CATCCACAGGGCTCTC-P1	0.309642	Tumor cells
P1_Tumor_CATCGAACATGATCCA-P1	0.625827	Melanocyte
P1_Tumor_CATCGAATCAACTCTT-P1	0.806443	Tumor cells
P1_Tumor_CATCGAATCTCGTATT-P1	0	Epithelial
P1_Tumor_CATCGGGGTTTCGCTC-P1	0	Tumor cells
P1_Tumor_CATCGGGTCCACGTGG-P1	0	Tumor cells
P1_Tumor_CATCGGGTCTTGGGTA-P1	0	Tumor cells
P1_Tumor_CATGACACAAGCCGTC-P1	0.742451	Epithelial
P1_Tumor_CATGACACATGTAGTC-P1	0	Tumor cells
P1_Tumor_CATGACAGTACGAAAT-P1	0	Epithelial
P1_Tumor_CATTATCAGCGATCCC-P1	0.612453	Tumor cells
P1_Tumor_CCAATCCGTCCCTACT-P1	0	Tumor cells
P1_Tumor_CCACCTAAGATGCGAC-P1	0	Tumor cells
P1_Tumor_CCATGTCTCAACCATG-P1	0	Tumor cells
P1_Tumor_CCCATACTCGCCAGCA-P1	0.311303	Tumor cells
P1_Tumor_CCCTCCTGTACTTCTT-P1	0.336529	Tumor cells
P1_Tumor_CCGGGATAGGGCATGT-P1	0	Tumor cells
P1_Tumor_CCGGTAGCAGACAAGC-P1	0.391115	Tumor cells
P1_Tumor_CCGGTAGGTTTGTGTG-P1	0	Epithelial
P1_Tumor_CCGTACTCATGCATGT-P1	0.58575	Melanocyte
P1_Tumor_CCGTGGACACAGATTC-P1	0.370175	Tumor cells
P1_Tumor_CCGTGGAGTACACCGC-P1	0.560464	Tumor cells
P1_Tumor_CCGTTCAAGCTGCAAG-P1	0	Epithelial
P1_Tumor_CCGTTCAAGTAGGTGC-P1	0.612995	Tumor cells
P1_Tumor_CCTAAAGAGCCGGTAA-P1	0.643376	Epithelial
P1_Tumor_CCTAAAGAGGCCCGTT-P1	0.413993	Tumor cells
P1_Tumor_CCTAAAGGTCAAAGCG-P1	0.703531	Tumor cells
P1_Tumor_CCTACACAGTTGAGTA-P1	0	Tumor cells
P1_Tumor_CCTACACCAAGGTTCT-P1	0	Melanocyte
P1_Tumor_CCTAGCTAGATGAGAG-P1	1.2684	Epithelial
P1_Tumor_CCTAGCTGTCGATTGT-P1	0	Tumor cells
P1_Tumor_CCTATTAGTTGGTAAA-P1	0.307979	Epithelial
P1_Tumor_CCTCAGTAGGATCGCA-P1	0.358009	Tumor cells
P1_Tumor_CCTCAGTTCCTATGTT-P1	0.619917	Melanocyte
P1_Tumor_CCTCTGAAGACAGAGA-P1	0.432494	Tumor cells
P1_Tumor_CCTTACGGTTACCGAT-P1	0.471282	Tumor cells
P1_Tumor_CCTTCCCTCGGCATCG-P1	0	Tumor cells
P1_Tumor_CGAACATAGCGTGTCC-P1	0	Tumor cells
P1_Tumor_CGAACATTCAACCATG-P1	0.649432	Tumor cells
P1_Tumor_CGACTTCGTAGTACCT-P1	0.666505	Tumor cells
P1_Tumor_CGAGCCACACAGGTTT-P1	0.783586	Tumor cells
P1_Tumor_CGAGCCACATTCTTAC-P1	0.616191	Epithelial
P1_Tumor_CGAGCCAGTGCACTTA-P1	0.711489	Melanocyte
P1_Tumor_CGATCGGTCTTGACGA-P1	0.419544	Epithelial
P1_Tumor_CGATGGCCAGGTTTCA-P1	0	Tumor cells
P1_Tumor_CGATTGACAGCCAATT-P1	0	Tumor cells
P1_Tumor_CGATTGATCTACTCAT-P1	0	Tumor cells
P1_Tumor_CGCCAAGCATGATCCA-P1	0.387996	Tumor cells
P1_Tumor_CGCGGTATCACTTACT-P1	0	Tumor cells
P1_Tumor_CGCTGGAAGCAATCTC-P1	0.606477	Tumor cells
P1_Tumor_CGCTGGAAGCACCGTC-P1	0	Tumor cells
P1_Tumor_CGCTTCACATGTTCCC-P1	0.335799	Epithelial
P1_Tumor_CGGAGTCCATGCGCAC-P1	0.39586	Tumor cells
P1_Tumor_CGGAGTCGTCGGCACT-P1	1.24227	Tumor cells
P1_Tumor_CGGGTCAGTCAAAGAT-P1	0	Endothelial
P1_Tumor_CGGTTAAAGGGTGTGT-P1	0	Epithelial
P1_Tumor_CGGTTAAAGTACGCCC-P1	0.45158	Tumor cells
P1_Tumor_CGGTTAACAAGGTGTG-P1	0.784572	Melanocyte
P1_Tumor_CGGTTAAGTCAGATAA-P1	0	Tumor cells
P1_Tumor_CGTAGGCTCGGTTCGG-P1	0	Tumor cells
P1_Tumor_CGTCACTCATGTAAGA-P1	0	Tumor cells
P1_Tumor_CGTCAGGAGCTAGCCC-P1	0	Tumor cells
P1_Tumor_CGTCAGGCAGGAACGT-P1	0.747565	Tumor cells
P1_Tumor_CGTCCATAGTTAGGTA-P1	0	Epithelial
P1_Tumor_CGTCCATGTGAAAGAG-P1	0.271971	Tumor cells
P1_Tumor_CGTGAGCAGACTGGGT-P1	0	Tumor cells
P1_Tumor_CGTGAGCCAAGCCCAC-P1	0	Tumor cells
P1_Tumor_CGTGAGCCATGGAATA-P1	0	Epithelial
P1_Tumor_CGTGTCTTCCAGAAGG-P1	0	Tumor cells
P1_Tumor_CGTTAGAGTAGCGATG-P1	0	Epithelial
P1_Tumor_CGTTGGGCACCTCGGA-P1	1.07568	Tumor cells
P1_Tumor_CGTTGGGTCTGATACG-P1	0.544196	Tumor cells
P1_Tumor_CTAACTTGTACAGTTC-P1	0.712334	Tumor cells
P1_Tumor_CTAACTTGTATCACCA-P1	0.325401	Melanocyte
P1_Tumor_CTAACTTTCTACTCAT-P1	0	Tumor cells
P1_Tumor_CTAAGACCAATGGATA-P1	0	Endothelial
P1_Tumor_CTACACCCATGCGCAC-P1	0	Tumor cells
P1_Tumor_CTACATTCATTGAGCT-P1	0.633904	Tumor cells
P1_Tumor_CTACCCATCCTACAGA-P1	0	Epithelial
P1_Tumor_CTAGAGTTCTGGCGTG-P1	0.486568	Tumor cells
P1_Tumor_CTAGCCTAGAGCTATA-P1	1.14144	Tumor cells
P1_Tumor_CTAGCCTCATGTCTCC-P1	0	Tumor cells
P1_Tumor_CTAGCCTGTCGCTTTC-P1	0.827531	Tumor cells
P1_Tumor_CTAGCCTGTTCTGGTA-P1	0	Endothelial
P1_Tumor_CTCACACCAATGGACG-P1	0	Endothelial
P1_Tumor_CTCACACGTTACGTCA-P1	0	Epithelial
P1_Tumor_CTCCTAGTCTGGAGCC-P1	0.199135	Tumor cells
P1_Tumor_CTCGAAAAGCTTTGGT-P1	0	Tumor cells
P1_Tumor_CTCGAAACAAGTAATG-P1	0	Epithelial
P1_Tumor_CTCGAAACACAACGTT-P1	0.583237	Tumor cells
P1_Tumor_CTCGAAACAGACGTAG-P1	0.249587	Tumor cells
P1_Tumor_CTCGAGGCATGTTCCC-P1	0.331385	Fibroblast
P1_Tumor_CTCGGAGGTCTGATTG-P1	0	Tumor cells
P1_Tumor_CTCGGGATCGTTTAGG-P1	0.514073	Tumor cells
P1_Tumor_CTCTAATAGCGTTCCG-P1	0.292953	Tumor cells
P1_Tumor_CTCTAATAGGGCACTA-P1	0.683854	Tumor cells
P1_Tumor_CTCTAATGTCCAGTAT-P1	0.549655	Epithelial
P1_Tumor_CTCTGGTTCCACGTTC-P1	0.561238	Tumor cells
P1_Tumor_CTGAAACGTACTTGAC-P1	0.641028	Epithelial
P1_Tumor_CTGCGGAAGTGTTAGA-P1	0.355718	Tumor cells
P1_Tumor_CTGGTCTAGACCGGAT-P1	0.48291	Tumor cells
P1_Tumor_CTGGTCTAGAGTTGGC-P1	0.599951	Tumor cells
P1_Tumor_CTGTTTACATGTAGTC-P1	0	Melanocyte
P1_Tumor_CTGTTTATCCTTGACC-P1	0.337435	Tumor cells
P1_Tumor_CTTAACTGTAGGCTGA-P1	0	Endothelial
P1_Tumor_CTTACCGGTACTCTCC-P1	0.493401	Epithelial
P1_Tumor_CTTACCGGTGGTGTAG-P1	0.583079	Epithelial
P1_Tumor_CTTAGGATCGGCGCTA-P1	0.417872	Tumor cells
P1_Tumor_CTTGGCTCACCTTGTC-P1	0	Melanocyte
P1_Tumor_CTTTGCGTCCACGTGG-P1	0.806992	Melanocyte
P1_Tumor_GAAATGATCTGTCTAT-P1	0.992434	Tumor cells
P1_Tumor_GAACATCAGGAGTTTA-P1	0	Tumor cells
P1_Tumor_GAACATCGTATTACCG-P1	0.928863	Fibroblast
P1_Tumor_GAACCTAGTACCCAAT-P1	0.26564	Tumor cells
P1_Tumor_GAACGGATCATGTGGT-P1	0	Endothelial
P1_Tumor_GAAGCAGCATCCCATC-P1	0	Endothelial
P1_Tumor_GAATGAATCCCTCAGT-P1	0.483235	Tumor cells
P1_Tumor_GACACGCTCTACTCAT-P1	0.494447	Endothelial
P1_Tumor_GACAGAGAGAACAATC-P1	0	Tumor cells
P1_Tumor_GACAGAGCAGCTCCGA-P1	0	Epithelial
P1_Tumor_GACCAATAGTCCAGGA-P1	0	Tumor cells
P1_Tumor_GACCAATCAGCCTTGG-P1	0	Tumor cells
P1_Tumor_GACCAATCAGTACACT-P1	0.4166	Tumor cells
P1_Tumor_GACCTGGTCGTCCAGG-P1	0	Tumor cells
P1_Tumor_GACGGCTGTTCGGCAC-P1	0	Melanocyte
P1_Tumor_GACGTTAAGGAATGGA-P1	0.457178	Tumor cells
P1_Tumor_GACGTTATCTGCGACG-P1	0	Epithelial
P1_Tumor_GACGTTATCTTGCATT-P1	1.06961	Epithelial
P1_Tumor_GACTACATCTACTATC-P1	0.264721	Tumor cells
P1_Tumor_GACTGCGAGAGTCTGG-P1	0	Epithelial
P1_Tumor_GACTGCGGTAGCTGCC-P1	0	Tumor cells
P1_Tumor_GAGGTGATCGAACTGT-P1	0	Endothelial
P1_Tumor_GATCAGTGTAGCGCTC-P1	0.18967	Tumor cells
P1_Tumor_GATCGATCACGGATAG-P1	0	Epithelial
P1_Tumor_GATCGATCACTCTGTC-P1	0	Tumor cells
P1_Tumor_GATCGATGTAGCTCCG-P1	0.255163	Tumor cells
P1_Tumor_GATCGATTCAACACCA-P1	0.393422	Tumor cells
P1_Tumor_GATCGATTCCTATGTT-P1	0	Tumor cells
P1_Tumor_GATCGCGCAGCCTTTC-P1	0.578242	Tumor cells
P1_Tumor_GATCGCGGTCATATGC-P1	0	Tumor cells
P1_Tumor_GATCGCGTCCCTTGCA-P1	0	Tumor cells
P1_Tumor_GATCGCGTCCGTACAA-P1	0.382689	Tumor cells
P1_Tumor_GATCGCGTCTGGAGCC-P1	0	Epithelial
P1_Tumor_GATGAGGAGAAACGAG-P1	0.342535	Tumor cells
P1_Tumor_GATGAGGGTATCGCAT-P1	0	Tumor cells
P1_Tumor_GCACATAAGTCCTCCT-P1	0.453382	Melanocyte
P1_Tumor_GCACTCTAGAGGTAGA-P1	0.439779	Tumor cells
P1_Tumor_GCAGCCACACTGCCAG-P1	0.314312	Tumor cells
P1_Tumor_GCAGTTAAGTCTCCTC-P1	0	Tumor cells
P1_Tumor_GCAGTTACAAACCTAC-P1	0	Epithelial
P1_Tumor_GCAGTTAGTCTGATCA-P1	0.751125	Fibroblast
P1_Tumor_GCATACAAGTGTACTC-P1	0	Epithelial
P1_Tumor_GCATACACACTACAGT-P1	0.562416	Tumor cells
P1_Tumor_GCATACAGTTCACGGC-P1	0	Tumor cells
P1_Tumor_GCATGATGTTACTGAC-P1	0.696464	Tumor cells
P1_Tumor_GCATGATTCGGTGTCG-P1	0	Tumor cells
P1_Tumor_GCATGCGAGGCCCGTT-P1	0	Epithelial
P1_Tumor_GCATGCGGTTCGGGCT-P1	0.618697	Tumor cells
P1_Tumor_GCATGTACAAAGGTGC-P1	0.641645	Melanocyte
P1_Tumor_GCATGTAGTCGCGGTT-P1	0	Tumor cells
P1_Tumor_GCCAAATAGAACAACT-P1	0	Tumor cells
P1_Tumor_GCGACCAAGGTCGGAT-P1	0	Tumor cells
P1_Tumor_GCGCCAAAGGAATGGA-P1	0	Tumor cells
P1_Tumor_GCGCGATGTGCACGAA-P1	0	Melanocyte
P1_Tumor_GCGGGTTCAATAGCAA-P1	0.285409	Tumor cells
P1_Tumor_GCGGGTTGTCCAACTA-P1	1.19991	Epithelial
P1_Tumor_GCGGGTTGTCCTCTTG-P1	0	Tumor cells
P1_Tumor_GCGGGTTTCAACACTG-P1	0	Melanocyte
P1_Tumor_GCGGGTTTCCCTTGCA-P1	1.41341	Tumor cells
P1_Tumor_GCTCCTAGTGCACCAC-P1	0	Tumor cells
P1_Tumor_GCTGCAGCATGTCCTC-P1	0.459572	Tumor cells
P1_Tumor_GCTGCTTGTACATCCA-P1	0	Tumor cells
P1_Tumor_GCTGGGTGTTCTGGTA-P1	1.14792	Tumor cells
P1_Tumor_GCTTGAAAGGGATCTG-P1	0	Epithelial
P1_Tumor_GGAAAGCCAAAGCGGT-P1	0	Tumor cells
P1_Tumor_GGAAAGCTCACTCTTA-P1	0.336815	Tumor cells
P1_Tumor_GGAAAGCTCGAGAACG-P1	0.710277	Tumor cells
P1_Tumor_GGAAAGCTCTCGTATT-P1	0.862555	Epithelial
P1_Tumor_GGAATAATCTCTAGGA-P1	0	Tumor cells
P1_Tumor_GGACATTGTACAGACG-P1	0.461689	Tumor cells
P1_Tumor_GGACGTCAGGCTAGAC-P1	0	Tumor cells
P1_Tumor_GGACGTCCAATAACGA-P1	0	Melanocyte
P1_Tumor_GGACGTCTCCTCGCAT-P1	0.318901	Tumor cells
P1_Tumor_GGAGCAAAGGTGCACA-P1	0.471327	Tumor cells
P1_Tumor_GGCAATTGTAAGTAGT-P1	0	Myeloid
P1_Tumor_GGCAATTTCCTACAGA-P1	0	Tumor cells
P1_Tumor_GGCCGATAGATAGCAT-P1	0.414515	Tumor cells
P1_Tumor_GGCCGATAGTTTAGGA-P1	0	Tumor cells
P1_Tumor_GGCGACTCAGGACCCT-P1	0	Tumor cells
P1_Tumor_GGCGACTGTCCTCCAT-P1	1.0661	Tumor cells
P1_Tumor_GGCGTGTAGGTGCTAG-P1	0	Tumor cells
P1_Tumor_GGCGTGTCAAGCGATG-P1	0	Tumor cells
P1_Tumor_GGCGTGTGTTCCGGCA-P1	0.424478	Tumor cells
P1_Tumor_GGCTCGATCAACGGGA-P1	0.209876	Tumor cells
P1_Tumor_GGGAATGTCAAACCAC-P1	1.05953	Tumor cells
P1_Tumor_GGGACCTAGGTGCTAG-P1	0	Tumor cells
P1_Tumor_GGGACCTGTTCACGGC-P1	0.940602	Epithelial
P1_Tumor_GGGAGATCATCACCCT-P1	0	Fibroblast
P1_Tumor_GGGAGATTCCATGAAC-P1	0.933802	Tumor cells
P1_Tumor_GGGCATCCACTGTCGG-P1	0	Epithelial
P1_Tumor_GGGCATCTCATCGCTC-P1	0.912498	Epithelial
P1_Tumor_GGTGAAGGTCAGATAA-P1	0	Endothelial
P1_Tumor_GGTGCGTGTCATGCAT-P1	0	Tumor cells
P1_Tumor_GGTGCGTGTCGAGATG-P1	0	Epithelial
P1_Tumor_GTAACTGGTGGTGTAG-P1	0	Tumor cells
P1_Tumor_GTACTCCAGACAGACC-P1	0.25815	Tumor cells
P1_Tumor_GTACTCCCAAGCCGTC-P1	0.501535	Tumor cells
P1_Tumor_GTAGGCCAGCTAAACA-P1	0	Tumor cells
P1_Tumor_GTAGTCATCGGTCTAA-P1	0.562275	Melanocyte
P1_Tumor_GTATTCTCATATGCTG-P1	0	Epithelial
P1_Tumor_GTCAAGTTCACATAGC-P1	0	Tumor cells
P1_Tumor_GTCACAATCTATCGCC-P1	0.622688	Epithelial
P1_Tumor_GTCACGGAGAAGGGTA-P1	0.299565	Tumor cells
P1_Tumor_GTCACGGTCGTTTATC-P1	0	Tumor cells
P1_Tumor_GTCATTTCAGCTGGCT-P1	0.545169	Tumor cells
P1_Tumor_GTCCTCAAGAGTACAT-P1	0	Fibroblast
P1_Tumor_GTCCTCAAGTACGTTC-P1	0	Epithelial
P1_Tumor_GTCGGGTAGCCGATTT-P1	0.470604	Epithelial
P1_Tumor_GTCGGGTCACGTCTCT-P1	0.352713	Tumor cells
P1_Tumor_GTCTCGTAGCATGGCA-P1	0	Endothelial
P1_Tumor_GTCTCGTCAGTATGCT-P1	0	Tumor cells
P1_Tumor_GTCTTCGCACCGATAT-P1	0	Epithelial
P1_Tumor_GTGAAGGTCGGCTTGG-P1	0.360061	Tumor cells
P1_Tumor_GTGCAGCGTCAGTGGA-P1	0.947833	Epithelial
P1_Tumor_GTGCGGTTCATGCAAC-P1	0.702219	Tumor cells
P1_Tumor_GTTAAGCGTCGTGGCT-P1	0.481173	Tumor cells
P1_Tumor_GTTCATTCACGCGAAA-P1	0	Tumor cells
P1_Tumor_GTTCTCGCAAGTAATG-P1	0.914375	Endothelial
P1_Tumor_GTTCTCGCAGACTCGC-P1	0	Melanocyte
P1_Tumor_GTTTCTACATTAGGCT-P1	0	Tumor cells
P1_Tumor_GTTTCTAGTATTAGCC-P1	0	Epithelial
P1_Tumor_TAAGAGAGTGTTGAGG-P1	0	Tumor cells
P1_Tumor_TAAGCGTCATGGGAAC-P1	0	Tumor cells
P1_Tumor_TAAGTGCCAGTCACTA-P1	1.65901	Tumor cells
P1_Tumor_TACCTATTCTATCCCG-P1	0.920057	Melanocyte
P1_Tumor_TACGGATAGGTGCTTT-P1	0	Melanocyte
P1_Tumor_TACGGGCGTACATCCA-P1	0	Myeloid
P1_Tumor_TACTCATGTTGGAGGT-P1	0	Tumor cells
P1_Tumor_TACTTACAGCGATTCT-P1	0.971652	Epithelial
P1_Tumor_TACTTGTAGATGGCGT-P1	0.197847	Tumor cells
P1_Tumor_TACTTGTGTAGCTAAA-P1	0	Tumor cells
P1_Tumor_TAGAGCTTCCCACTTG-P1	0.456763	Tumor cells
P1_Tumor_TAGGCATAGGAATCGC-P1	0	Endothelial
P1_Tumor_TAGTGGTCACACTGCG-P1	0	Tumor cells
P1_Tumor_TAGTGGTCACTGCCAG-P1	0.322385	Tumor cells
P1_Tumor_TAGTGGTTCTTGCCGT-P1	0.193781	Tumor cells
P1_Tumor_TAGTTGGTCCAAAGTC-P1	0.699711	Epithelial
P1_Tumor_TAGTTGGTCCCAAGAT-P1	0	Tumor cells
P1_Tumor_TAGTTGGTCTTAGCCC-P1	0.427277	Tumor cells
P1_Tumor_TATCTCACACTATCTT-P1	0.517227	Endothelial
P1_Tumor_TATCTCACATGGTCAT-P1	1.51041	Tumor cells
P1_Tumor_TATCTCAGTGCCTGCA-P1	0.874234	Tumor cells
P1_Tumor_TATTACCAGGATATAC-P1	0.602372	Endothelial
P1_Tumor_TATTACCGTTCGTCTC-P1	0	Epithelial
P1_Tumor_TCAATCTAGTTGAGAT-P1	0	Melanocyte
P1_Tumor_TCAATCTGTCGGCATC-P1	0	Tumor cells
P1_Tumor_TCACGAACAGACGCCT-P1	0	Tumor cells
P1_Tumor_TCAGATGGTCGCGTGT-P1	0	Tumor cells
P1_Tumor_TCAGCAAAGATGCCTT-P1	0.675762	Epithelial
P1_Tumor_TCAGCAATCATGCTCC-P1	0.994755	Tumor cells
P1_Tumor_TCAGCTCTCACTGGGC-P1	0	Tumor cells
P1_Tumor_TCAGGTACACAGATTC-P1	1.29241	Tumor cells
P1_Tumor_TCATTACAGAGATGAG-P1	0	Epithelial
P1_Tumor_TCATTTGAGGCAGGTT-P1	0.48611	Melanocyte
P1_Tumor_TCATTTGTCATTCACT-P1	0	Tumor cells
P1_Tumor_TCGGGACTCTTGTATC-P1	0.338415	Tumor cells
P1_Tumor_TCGGTAACACATTAGC-P1	0	Tumor cells
P1_Tumor_TCGTACCAGCCACGTC-P1	0	Tumor cells
P1_Tumor_TCGTACCGTAAGGATT-P1	0	Tumor cells
P1_Tumor_TCGTAGACAATCGAAA-P1	0	Tumor cells
P1_Tumor_TCTCATATCCAGTATG-P1	0	Endothelial
P1_Tumor_TCTCTAACACCCATGG-P1	0.5025	Melanocyte
P1_Tumor_TCTCTAAGTCACACGC-P1	0	Tumor cells
P1_Tumor_TCTGGAACATGCCTTC-P1	1.13908	Tumor cells
P1_Tumor_TCTTTCCAGACCGGAT-P1	0.678836	Epithelial
P1_Tumor_TCTTTCCTCTGGGCCA-P1	0	Epithelial
P1_Tumor_TGAAAGACACACCGAC-P1	0	Tumor cells
P1_Tumor_TGAAAGACAGGGAGAG-P1	0	Tumor cells
P1_Tumor_TGACAACCAGTCGATT-P1	0.491742	Epithelial
P1_Tumor_TGACAACTCCGTTGTC-P1	0	Tumor cells
P1_Tumor_TGACTAGAGAGCAATT-P1	0	Epithelial
P1_Tumor_TGAGCATGTAGGCTGA-P1	0	Tumor cells
P1_Tumor_TGAGCCGCAAGGTTCT-P1	0.802075	Epithelial
P1_Tumor_TGAGGGAAGTGGAGAA-P1	0.952763	Epithelial
P1_Tumor_TGATTTCGTAGCGTAG-P1	0	Tumor cells
P1_Tumor_TGATTTCTCGTCCGTT-P1	0.356654	Tumor cells
P1_Tumor_TGCCAAACATGCATGT-P1	0	Epithelial
P1_Tumor_TGCCCATCAATGGAAT-P1	0	Epithelial
P1_Tumor_TGCGCAGAGCATGGCA-P1	0.880552	Melanocyte
P1_Tumor_TGCGCAGGTTCTGGTA-P1	0.764341	Tumor cells
P1_Tumor_TGCGGGTGTCTGCCAG-P1	0	Tumor cells
P1_Tumor_TGCGTGGTCTGTACGA-P1	0	Tumor cells
P1_Tumor_TGCTACCCAGATTGCT-P1	0.507304	Tumor cells
P1_Tumor_TGGACGCGTCCCGACA-P1	0	Epithelial
P1_Tumor_TGGACGCTCGGTGTCG-P1	0	Epithelial
P1_Tumor_TGGCCAGCAGCATGAG-P1	0.56694	Tumor cells
P1_Tumor_TGGCCAGTCATTTGGG-P1	0.767111	Epithelial
P1_Tumor_TGGCTGGGTCATGCAT-P1	0.463978	Tumor cells
P1_Tumor_TGGGAAGGTCGCATCG-P1	0.301898	Tumor cells
P1_Tumor_TGGGCGTAGCGATATA-P1	0.553796	Tumor cells
P1_Tumor_TGGGCGTAGTGTGAAT-P1	0	Tumor cells
P1_Tumor_TGGTTAGTCCGAACGC-P1	0	Tumor cells
P1_Tumor_TGGTTCCGTGTGAAAT-P1	0	Melanocyte
P1_Tumor_TGTATTCAGAGGTAGA-P1	0.486495	Tumor cells
P1_Tumor_TGTATTCCAATACGCT-P1	0	Epithelial
P1_Tumor_TTAGGACCAGTATAAG-P1	0	Tumor cells
P1_Tumor_TTAGGACGTAGCAAAT-P1	0.538506	Tumor cells
P1_Tumor_TTAGGACTCAAGGTAA-P1	1.04022	Tumor cells
P1_Tumor_TTAGTTCAGTTACGGG-P1	0.26729	Tumor cells
P1_Tumor_TTATGCTCACGGCCAT-P1	0	Tumor cells
P1_Tumor_TTATGCTTCAGAGGTG-P1	0.339901	Tumor cells
P1_Tumor_TTCTACAAGCGATGAC-P1	0	Tumor cells
P1_Tumor_TTCTACAGTGAAATCA-P1	0.421518	Epithelial
P1_Tumor_TTCTCAAAGCTGTTCA-P1	0	Endothelial
P1_Tumor_TTCTCAACAGTAAGAT-P1	0	Tumor cells
P1_Tumor_TTCTCCTCACCTCGTT-P1	0.583762	Tumor cells
P1_Tumor_TTCTTAGTCCTTCAAT.1-P1	0	Tumor cells
P1_Tumor_TTGACTTCAAGAGGCT-P1	0	Epithelial
P1_Tumor_TTGACTTGTCCCTTGT-P1	0.354602	Tumor cells
P1_Tumor_TTGACTTGTCTCATCC-P1	0.444127	Tumor cells
P1_Tumor_TTGCCGTTCGTATCAG-P1	0	Tumor cells
P1_Tumor_TTGCGTCTCAGTCAGT-P1	0	Epithelial
P1_Tumor_TTGGCAAGTGAGTATA-P1	0.774412	Endothelial
P1_Tumor_TTGGCAAGTGTGCGTC-P1	0	Endothelial
P1_Tumor_TTGTAGGAGACTGTAA-P1	0.482949	Melanocyte
P1_Tumor_TTGTAGGGTTTGGGCC-P1	0.599063	Epithelial
P1_Tumor_TTTACTGGTCCGACGT-P1	0.478964	Epithelial
P1_Tumor_TTTATGCGTGCCTTGG-P1	0	Tumor cells
P1_Tumor_TTTCCTCTCAACCAAC-P1	0	Tumor cells
P1_Tumor_TTTGCGCGTACTCTCC-P1	0.96396	Epithelial
P1_Tumor_TTTGGTTCAGATCGGA-P1	0	Epithelial
P1_Tumor_TTTGGTTTCTTAGAGC-P1	0	Tumor cells
P1_Tumor_TTTGTCACAGTCACTA-P1	0.353147	Tumor cells
P2_Tumor_AAACCTGAGATCCGAG-P2	0	Myeloid
P2_Tumor_AAACCTGAGCGATAGC-P2	0	Endothelial
P2_Tumor_AAACCTGAGGATGCGT-P2	0	Myeloid
P2_Tumor_AAACCTGCATTCTCAT-P2	0	Epithelial
P2_Tumor_AAACCTGGTCCATCCT-P2	0	Tumor cells
P2_Tumor_AAACCTGGTCGCGTGT-P2	0.81267	Fibroblast
P2_Tumor_AAACCTGTCAACTCTT-P2	0	Myeloid
P2_Tumor_AAACCTGTCAAGAAGT-P2	0	Myeloid
P2_Tumor_AAACCTGTCATCGGAT-P2	0	Myeloid
P2_Tumor_AAACCTGTCTCGCTTG-P2	1.07913	Myeloid
P2_Tumor_AAACGGGAGCAATATG-P2	0.889494	Myeloid
P2_Tumor_AAACGGGCACCACCAG-P2	0.66991	Tumor cells
P2_Tumor_AAACGGGCACTGTCGG-P2	0	Myeloid
P2_Tumor_AAACGGGCATGGAATA-P2	0.605379	Epithelial
P2_Tumor_AAACGGGGTACTCGCG-P2	0.509708	Epithelial
P2_Tumor_AAACGGGGTCAGAAGC-P2	1.58186	Lymphoid
P2_Tumor_AAACGGGGTCCCTTGT-P2	0.973186	Epithelial
P2_Tumor_AAACGGGGTCGAGTTT-P2	0	Myeloid
P2_Tumor_AAACGGGTCCTATTCA-P2	0.752635	Epithelial
P2_Tumor_AAACGGGTCTCTTATG-P2	0.273069	Tumor cells
P2_Tumor_AAACGGGTCTTGCATT-P2	0	Myeloid
P2_Tumor_AAAGATGAGTCTTGCA-P2	0.347671	Tumor cells
P2_Tumor_AAAGATGCAAATCCGT-P2	0.409684	Epithelial
P2_Tumor_AAAGATGCATTGGGCC-P2	0	Myeloid
P2_Tumor_AAAGATGGTAGCTCCG-P2	1.45642	Epithelial
P2_Tumor_AAAGCAACACGGTTTA-P2	0	Tumor cells
P2_Tumor_AAAGCAATCGCCAGCA-P2	0	Endothelial
P2_Tumor_AAAGCAATCGGCATCG-P2	0.932398	Tumor cells
P2_Tumor_AAAGTAGCAAAGTCAA-P2	0	Myeloid
P2_Tumor_AAAGTAGCACTTACGA-P2	0.872284	Tumor cells
P2_Tumor_AAAGTAGGTAAATGTG-P2	0	Epithelial
P2_Tumor_AAAGTAGGTACAAGTA-P2	0	Epithelial
P2_Tumor_AAAGTAGGTACAGCAG-P2	0	Tumor cells
P2_Tumor_AAAGTAGTCAAACGGG-P2	0	Epithelial
P2_Tumor_AAAGTAGTCGGAAACG-P2	0	Myeloid
P2_Tumor_AAAGTAGTCTCCGGTT-P2	0	Myeloid
P2_Tumor_AAATGCCCAAGACGTG-P2	0	Tumor cells
P2_Tumor_AAATGCCCAAGCCATT-P2	0	Tumor cells
P2_Tumor_AAATGCCCACCAGCAC-P2	0.969971	Epithelial
P2_Tumor_AAATGCCCACTACAGT-P2	1.04947	Myeloid
P2_Tumor_AAATGCCGTATCGCAT-P2	0.675194	Myeloid
P2_Tumor_AAATGCCGTTCAGGCC-P2	0.630804	Myeloid
P2_Tumor_AAATGCCGTTCAGTAC-P2	0	Epithelial
P2_Tumor_AACACGTAGAGACTAT-P2	0	Tumor cells
P2_Tumor_AACACGTAGTCGTACT-P2	0	Myeloid
P2_Tumor_AACACGTCAAAGTCAA-P2	0.64706	Myeloid
P2_Tumor_AACACGTCAAGCGTAG-P2	0	Epithelial
P2_Tumor_AACACGTCATGCTAGT-P2	0.360487	Tumor cells
P2_Tumor_AACCATGCAAGGCTCC-P2	0.769902	Myeloid
P2_Tumor_AACCATGCACCAGATT-P2	0	Myeloid
P2_Tumor_AACCATGCAGACAAGC-P2	0	Epithelial
P2_Tumor_AACCGCGCATTGGCGC-P2	0	Myeloid
P2_Tumor_AACCGCGGTACCGTAT-P2	0	Myeloid
P2_Tumor_AACCGCGGTCGCCATG-P2	0	Myeloid
P2_Tumor_AACGTTGAGAAACGCC-P2	0	Myeloid
P2_Tumor_AACGTTGCACACAGAG-P2	0	Tumor cells
P2_Tumor_AACGTTGTCTCCAACC-P2	0	Myeloid
P2_Tumor_AACTCAGCACAACTGT-P2	1.12615	Epithelial
P2_Tumor_AACTCAGCAGTCTTCC-P2	0.587396	Epithelial
P2_Tumor_AACTCAGCATCACCCT-P2	0	Myeloid
P2_Tumor_AACTCAGCATTGGGCC-P2	0	Myeloid
P2_Tumor_AACTCAGGTGTGCCTG-P2	0	Myeloid
P2_Tumor_AACTCAGTCCATGAAC-P2	0	Myeloid
P2_Tumor_AACTCAGTCTGCAGTA-P2	0	Myeloid
P2_Tumor_AACTCCCAGACTGTAA-P2	0	Endothelial
P2_Tumor_AACTCCCCAGCATGAG-P2	0	Tumor cells
P2_Tumor_AACTCCCCATCCCACT-P2	0	Myeloid
P2_Tumor_AACTCCCGTATAAACG-P2	0	Tumor cells
P2_Tumor_AACTCCCGTGTGAATA-P2	0.957386	Epithelial
P2_Tumor_AACTCCCGTTCCACTC-P2	0.719015	Myeloid
P2_Tumor_AACTCTTAGAGGACGG-P2	0.864339	Myeloid
P2_Tumor_AACTCTTAGCAAATCA-P2	0	Myeloid
P2_Tumor_AACTCTTCAATGGTCT-P2	1.07651	Myeloid
P2_Tumor_AACTCTTGTAGCTGCC-P2	0.865719	Myeloid
P2_Tumor_AACTCTTGTCTGATTG-P2	0	Myeloid
P2_Tumor_AACTCTTGTGTCGCTG-P2	0.209567	Tumor cells
P2_Tumor_AACTCTTGTTAAGATG-P2	0	Myeloid
P2_Tumor_AACTCTTTCCGAAGAG-P2	0	Epithelial
P2_Tumor_AACTGGTCAGACGCAA-P2	0	Myeloid
P2_Tumor_AACTGGTGTAAAGTCA-P2	0.925264	Tumor cells
P2_Tumor_AACTGGTGTCCGTCAG-P2	0	Epithelial
P2_Tumor_AACTGGTGTCTCCACT-P2	0	Epithelial
P2_Tumor_AACTGGTTCGCAAACT-P2	0.51846	Myeloid
P2_Tumor_AACTGGTTCGTACCGG-P2	0.487318	Myeloid
P2_Tumor_AACTTTCAGCGATGAC-P2	0.406535	Tumor cells
P2_Tumor_AACTTTCCAATGGAAT-P2	0	Myeloid
P2_Tumor_AACTTTCCACCGCTAG-P2	0.976854	Myeloid
P2_Tumor_AACTTTCCAGGACCCT-P2	0	Myeloid
P2_Tumor_AACTTTCGTCAAACTC-P2	0	Epithelial
P2_Tumor_AACTTTCGTCCGAATT-P2	0	Epithelial
P2_Tumor_AACTTTCGTGAACCTT-P2	0	Lymphoid
P2_Tumor_AACTTTCGTTGTACAC-P2	0	Myeloid
P2_Tumor_AAGACCTAGACAAAGG-P2	0.715418	Myeloid
P2_Tumor_AAGACCTAGGCGCTCT-P2	1.08865	Epithelial
P2_Tumor_AAGACCTCACCTGGTG-P2	0	Tumor cells
P2_Tumor_AAGACCTCACGCTTTC-P2	0.483092	Tumor cells
P2_Tumor_AAGACCTCATGCTGGC-P2	0	Myeloid
P2_Tumor_AAGACCTGTCTAGGTT-P2	0	Myeloid
P2_Tumor_AAGACCTGTGCGCTTG-P2	0.564655	Tumor cells
P2_Tumor_AAGACCTTCATCTGTT-P2	0	Tumor cells
P2_Tumor_AAGACCTTCGAGAGCA-P2	0	Myeloid
P2_Tumor_AAGACCTTCTACTCAT-P2	0.265272	Myeloid
P2_Tumor_AAGACCTTCTCTAGGA-P2	0	Myeloid
P2_Tumor_AAGCCGCAGTGGTAGC-P2	0	Myeloid
P2_Tumor_AAGCCGCGTAACGCGA-P2	0	Epithelial
P2_Tumor_AAGCCGCGTTGTCGCG-P2	0.348258	Myeloid
P2_Tumor_AAGCCGCTCGCATGGC-P2	0	Myeloid
P2_Tumor_AAGCCGCTCTTCCTTC-P2	0.498282	Tumor cells
P2_Tumor_AAGGAGCAGAGCAATT-P2	0	Myeloid
P2_Tumor_AAGGAGCAGTGTCCCG-P2	1.24119	Epithelial
P2_Tumor_AAGGAGCCATGCCTAA-P2	0	Epithelial
P2_Tumor_AAGGAGCGTAAGTGGC-P2	0	Myeloid
P2_Tumor_AAGGAGCGTAGAAGGA-P2	0	Epithelial
P2_Tumor_AAGGAGCGTGAACCTT-P2	0	Epithelial
P2_Tumor_AAGGAGCTCATACGGT-P2	0	Myeloid
P2_Tumor_AAGGAGCTCCTTTCTC-P2	0	Epithelial
P2_Tumor_AAGGCAGAGTAGCCGA-P2	0.698846	Myeloid
P2_Tumor_AAGGCAGCAGCGATCC-P2	0	Myeloid
P2_Tumor_AAGGCAGGTGTGTGCC-P2	0	Myeloid
P2_Tumor_AAGGTTCAGTACGACG-P2	0.656343	Tumor cells
P2_Tumor_AAGGTTCCAAGTTCTG-P2	0	Epithelial
P2_Tumor_AAGGTTCCACCCAGTG-P2	0	Epithelial
P2_Tumor_AAGGTTCGTGGCCCTA-P2	0	Myeloid
P2_Tumor_AAGGTTCTCTGTACGA-P2	0.310233	Tumor cells
P2_Tumor_AAGTCTGAGCCATCGC-P2	0	Tumor cells
P2_Tumor_AAGTCTGAGGCACATG-P2	0.492806	Epithelial
P2_Tumor_AAGTCTGGTATATGGA-P2	0.37373	Epithelial
P2_Tumor_AAGTCTGGTCGCGGTT-P2	1.6276	Myeloid
P2_Tumor_AAGTCTGGTTACGGAG-P2	0.988762	Tumor cells
P2_Tumor_AATCCAGAGATGCCAG-P2	0.749885	Tumor cells
P2_Tumor_AATCCAGAGCCACGTC-P2	0	Tumor cells
P2_Tumor_AATCCAGAGCCAGTAG-P2	0	Myeloid
P2_Tumor_AATCCAGCATCACCCT-P2	0	Myeloid
P2_Tumor_AATCCAGGTCCTAGCG-P2	0	Epithelial
P2_Tumor_AATCCAGTCACGATGT-P2	0	Tumor cells
P2_Tumor_AATCCAGTCCATGCTC-P2	0	Myeloid
P2_Tumor_AATCGGTAGTAATCCC-P2	0	Myeloid
P2_Tumor_AATCGGTTCACGCGGT-P2	0.937378	Epithelial
P2_Tumor_AATCGGTTCAGGATCT-P2	0.750386	Myeloid
P2_Tumor_AATCGGTTCAGTGCAT-P2	0	Myeloid
P2_Tumor_ACACCAACAACCGCCA-P2	0	Myeloid
P2_Tumor_ACACCAAGTAGAGTGC-P2	0	Myeloid
P2_Tumor_ACACCAAGTCGAACAG-P2	0	Tumor cells
P2_Tumor_ACACCAAGTTAGGGTG-P2	0	Tumor cells
P2_Tumor_ACACCAATCTCCCTGA-P2	0	Myeloid
P2_Tumor_ACACCAATCTGGCGTG-P2	0	Myeloid
P2_Tumor_ACACCAATCTTAGCCC-P2	0.674744	Tumor cells
P2_Tumor_ACACCCTCAAGCTGGA-P2	0.427704	Myeloid
P2_Tumor_ACACCCTCACTTACGA-P2	0	Myeloid
P2_Tumor_ACACCCTGTAAGGATT-P2	0	Myeloid
P2_Tumor_ACACCCTGTAGCGTCC-P2	0	Myeloid
P2_Tumor_ACACCCTTCTGGTATG-P2	0	Myeloid
P2_Tumor_ACACCCTTCTTAGAGC-P2	0	Epithelial
P2_Tumor_ACACCGGAGACCTTTG-P2	0	Myeloid
P2_Tumor_ACACCGGAGAGCTGCA-P2	0	Tumor cells
P2_Tumor_ACACCGGAGCGTCTAT-P2	0.528582	Tumor cells
P2_Tumor_ACACCGGAGTGTACCT-P2	0	Myeloid
P2_Tumor_ACACCGGGTGCTGTAT-P2	0	Endothelial
P2_Tumor_ACACCGGTCACGCATA-P2	0.454251	Tumor cells
P2_Tumor_ACACTGAAGAAGGGTA-P2	0	Epithelial
P2_Tumor_ACACTGAAGGCTATCT-P2	0	Myeloid
P2_Tumor_ACACTGACAAACGTGG-P2	1.28643	Myeloid
P2_Tumor_ACACTGACAGCTGTTA-P2	0	Epithelial
P2_Tumor_ACACTGAGTAGCGATG-P2	0	Myeloid
P2_Tumor_ACACTGATCACTGGGC-P2	0	Epithelial
P2_Tumor_ACACTGATCACTTACT-P2	0	Myeloid
P2_Tumor_ACACTGATCGATGAGG-P2	0.975857	Tumor cells
P2_Tumor_ACAGCCGAGCTCCTCT-P2	0	Myeloid
P2_Tumor_ACAGCCGCAAGGCTCC-P2	0.886967	Myeloid
P2_Tumor_ACAGCCGGTAACGTTC-P2	0	Epithelial
P2_Tumor_ACAGCCGGTGCATCTA-P2	1.46506	Myeloid
P2_Tumor_ACAGCTAAGATGCCTT-P2	0	Tumor cells
P2_Tumor_ACAGCTAAGCTAGTGG-P2	0	Myeloid
P2_Tumor_ACAGCTACAGTTCATG-P2	0	Myeloid
P2_Tumor_ACAGCTAGTGGCCCTA-P2	0	Myeloid
P2_Tumor_ACAGCTAGTTTCCACC-P2	0	Myeloid
P2_Tumor_ACAGCTATCAGTTAGC-P2	0.717024	Tumor cells
P2_Tumor_ACATACGAGTGTGAAT-P2	0	Myeloid
P2_Tumor_ACATACGCAGTCTTCC-P2	0.93521	Myeloid
P2_Tumor_ACATACGCATATGAGA-P2	0	Myeloid
P2_Tumor_ACATACGCATGCTAGT-P2	0	Myeloid
P2_Tumor_ACATACGTCCTGTAGA-P2	0.790185	Myeloid
P2_Tumor_ACATCAGCAATGGATA-P2	0	Lymphoid
P2_Tumor_ACATCAGCATGTCTCC-P2	0.57588	Myeloid
P2_Tumor_ACATCAGGTCAGAGGT-P2	0	Tumor cells
P2_Tumor_ACATCAGGTTGGTTTG-P2	0	Myeloid
P2_Tumor_ACATCAGTCGGCGCTA-P2	0	Myeloid
P2_Tumor_ACATCAGTCGGTGTCG-P2	0	Epithelial
P2_Tumor_ACATGGTAGTGGAGTC-P2	0.756725	Epithelial
P2_Tumor_ACATGGTAGTTAGGTA-P2	0	Myeloid
P2_Tumor_ACATGGTCACAACGTT-P2	0.411299	Epithelial
P2_Tumor_ACATGGTTCAAGCCTA-P2	0	Endothelial
P2_Tumor_ACATGGTTCTTGCAAG-P2	0	Epithelial
P2_Tumor_ACCAGTAAGATGCCAG-P2	0.412434	Tumor cells
P2_Tumor_ACCAGTAAGCGATATA-P2	0	Epithelial
P2_Tumor_ACCAGTAAGCGATTCT-P2	0	Myeloid
P2_Tumor_ACCAGTAAGCTAAACA-P2	0	Myeloid
P2_Tumor_ACCAGTAAGTGAACAT-P2	0	Lymphoid
P2_Tumor_ACCCACTAGCGGCTTC-P2	0	Myeloid
P2_Tumor_ACCCACTAGTACATGA-P2	0.924529	Myeloid
P2_Tumor_ACCCACTGTACAGTGG-P2	0	Tumor cells
P2_Tumor_ACCCACTGTACCTACA-P2	0.930404	Tumor cells
P2_Tumor_ACCCACTGTGAGTATA-P2	0	Tumor cells
P2_Tumor_ACCCACTTCAACACTG-P2	0	Myeloid
P2_Tumor_ACCCACTTCCGTTGTC-P2	0	Myeloid
P2_Tumor_ACCCACTTCGGCTACG-P2	0.28815	Tumor cells
P2_Tumor_ACCGTAAAGGAGTACC-P2	0.476233	Tumor cells
P2_Tumor_ACCGTAAAGTCGTTTG-P2	0	Myeloid
P2_Tumor_ACCGTAACATTAGGCT-P2	0.590987	Epithelial
P2_Tumor_ACCGTAAGTCCGAATT-P2	0.400007	Tumor cells
P2_Tumor_ACCGTAATCCCATTAT-P2	0.305513	Myeloid
P2_Tumor_ACCGTAATCGCAAGCC-P2	0	Lymphoid
P2_Tumor_ACCGTAATCGGAAACG-P2	0	Myeloid
P2_Tumor_ACCTTTAAGTACCGGA-P2	0.448992	Tumor cells
P2_Tumor_ACCTTTAAGTTACCCA-P2	0	Myeloid
P2_Tumor_ACCTTTAGTGACTCAT-P2	0	Myeloid
P2_Tumor_ACCTTTATCCAAAGTC-P2	0	Myeloid
P2_Tumor_ACGAGCCAGACTTTCG-P2	0.28835	Tumor cells
P2_Tumor_ACGAGCCAGATAGCAT-P2	0	Myeloid
P2_Tumor_ACGAGCCAGTGTTTGC-P2	0	Myeloid
P2_Tumor_ACGAGCCGTCCTGCTT-P2	0	Epithelial
P2_Tumor_ACGAGCCGTGTCAATC-P2	0	Lymphoid
P2_Tumor_ACGAGGAAGCCGCCTA-P2	0	Epithelial
P2_Tumor_ACGAGGAAGCTGTTCA-P2	0.271147	Tumor cells
P2_Tumor_ACGAGGACACATGACT-P2	0	Tumor cells
P2_Tumor_ACGAGGACATTTGCCC-P2	0.717507	Tumor cells
P2_Tumor_ACGAGGAGTACGCTGC-P2	0	Epithelial
P2_Tumor_ACGAGGAGTAGAGTGC-P2	0	Epithelial
P2_Tumor_ACGAGGATCAACACGT-P2	0	Tumor cells
P2_Tumor_ACGATACAGTAAGTAC-P2	0	Myeloid
P2_Tumor_ACGATACCAAGTCATC-P2	0	Tumor cells
P2_Tumor_ACGATACGTAATCGTC-P2	0.834183	Tumor cells
P2_Tumor_ACGATACGTCTTCAAG-P2	0	Myeloid
P2_Tumor_ACGATACTCGACGGAA-P2	0	Myeloid
P2_Tumor_ACGATGTAGGTAGCTG-P2	0	Fibroblast
P2_Tumor_ACGATGTAGTCACGCC-P2	0.568878	Myeloid
P2_Tumor_ACGATGTAGTGAAGTT-P2	0	Tumor cells
P2_Tumor_ACGATGTAGTGGAGTC-P2	0	Myeloid
P2_Tumor_ACGATGTCATTTGCCC-P2	0.847984	Tumor cells
P2_Tumor_ACGATGTGTATATCCG-P2	0.728312	Myeloid
P2_Tumor_ACGATGTTCAAACAAG-P2	0.498117	Myeloid
P2_Tumor_ACGCAGCAGCTGCGAA-P2	0.663751	Myeloid
P2_Tumor_ACGCAGCCATCGATGT-P2	0	Myeloid
P2_Tumor_ACGCAGCCATTGGGCC-P2	0	Myeloid
P2_Tumor_ACGCAGCTCACATGCA-P2	0.516489	Tumor cells
P2_Tumor_ACGCAGCTCAGGATCT-P2	0	Myeloid
P2_Tumor_ACGCAGCTCCGGCACA-P2	0	Epithelial
P2_Tumor_ACGCAGCTCGCCAGCA-P2	0.379485	Epithelial
P2_Tumor_ACGCAGCTCTGCAGTA-P2	1.02336	Tumor cells
P2_Tumor_ACGCCAGAGCCAGTAG-P2	0	Myeloid
P2_Tumor_ACGCCAGGTCTCTCGT-P2	0.631339	Epithelial
P2_Tumor_ACGCCAGTCCGTTGCT-P2	0	Myeloid
P2_Tumor_ACGCCAGTCTGCTGTC-P2	0.725827	Myeloid
P2_Tumor_ACGCCGAAGAAGAAGC-P2	0	Tumor cells
P2_Tumor_ACGCCGAAGGTGGGTT-P2	0.360513	Epithelial
P2_Tumor_ACGCCGACACGGATAG-P2	0	Myeloid
P2_Tumor_ACGCCGAGTGACGCCT-P2	0	Myeloid
P2_Tumor_ACGCCGATCAGATAAG-P2	0	Myeloid
P2_Tumor_ACGCCGATCCGGGTGT-P2	0.413438	Epithelial
P2_Tumor_ACGCCGATCTCGTATT-P2	1.11618	Epithelial
P2_Tumor_ACGGAGAAGAGCTATA-P2	0	Epithelial
P2_Tumor_ACGGAGAAGGCATGTG-P2	0	Epithelial
P2_Tumor_ACGGAGAAGTGTCCAT-P2	0	Epithelial
P2_Tumor_ACGGAGACAACACCTA-P2	0	Myeloid
P2_Tumor_ACGGAGACAGCTATTG-P2	0	Endothelial
P2_Tumor_ACGGAGACATGAACCT-P2	0	Myeloid
P2_Tumor_ACGGAGAGTCTTGATG-P2	0	Myeloid
P2_Tumor_ACGGCCAAGAGCTGCA-P2	0.386583	Epithelial
P2_Tumor_ACGGCCAAGGGAAACA-P2	0.344933	Epithelial
P2_Tumor_ACGGCCAAGGTAGCCA-P2	0.51356	Myeloid
P2_Tumor_ACGGCCATCCTTTCGG-P2	1.02807	Myeloid
P2_Tumor_ACGGGCTCAGTAAGCG-P2	0.924346	Myeloid
P2_Tumor_ACGGGCTCATTACCTT-P2	0	Myeloid
P2_Tumor_ACGGGTCAGACTAGGC-P2	0	Epithelial
P2_Tumor_ACGGGTCAGCAGGTCA-P2	0.344202	Tumor cells
P2_Tumor_ACGGGTCAGCGCCTTG-P2	0.932585	Myeloid
P2_Tumor_ACGGGTCCATGGTCAT-P2	0	Myeloid
P2_Tumor_ACGGGTCGTCACCTAA-P2	0.438603	Epithelial
P2_Tumor_ACGGGTCGTTCATGGT-P2	0	Myeloid
P2_Tumor_ACGGGTCTCGCCCTTA-P2	0	Myeloid
P2_Tumor_ACGTCAAAGAGTGAGA-P2	0.44685	Tumor cells
P2_Tumor_ACGTCAACAATAGCGG-P2	1.26577	Epithelial
P2_Tumor_ACGTCAATCCTATTCA-P2	0	Tumor cells
P2_Tumor_ACGTCAATCTGGGCCA-P2	0	Epithelial
P2_Tumor_ACTATCTAGAGCCTAG-P2	0	Myeloid
P2_Tumor_ACTATCTGTGATAAAC-P2	1.06835	Epithelial
P2_Tumor_ACTATCTTCCTGTACC-P2	0	Tumor cells
P2_Tumor_ACTATCTTCGTATCAG-P2	0	Tumor cells
P2_Tumor_ACTGAACAGACCGGAT-P2	0.661157	Myeloid
P2_Tumor_ACTGAACAGGTAAACT-P2	0.840611	Epithelial
P2_Tumor_ACTGAACGTGAGTATA-P2	0	Myeloid
P2_Tumor_ACTGAGTAGGCTAGAC-P2	0.441694	Myeloid
P2_Tumor_ACTGAGTGTCTAAAGA-P2	1.08022	Epithelial
P2_Tumor_ACTGAGTGTCTAACGT-P2	0	Endothelial
P2_Tumor_ACTGAGTGTTATCACG-P2	0.771212	Epithelial
P2_Tumor_ACTGAGTTCCTAGGGC-P2	0.518378	Myeloid
P2_Tumor_ACTGATGAGGAGCGAG-P2	1.02211	Tumor cells
P2_Tumor_ACTGATGTCGATCCCT-P2	0	Lymphoid
P2_Tumor_ACTGCTCCACACCGAC-P2	0	Myeloid
P2_Tumor_ACTGCTCCATGCCTAA-P2	0	Myeloid
P2_Tumor_ACTGCTCTCACAAACC-P2	0	Tumor cells
P2_Tumor_ACTGTCCAGCGTTTAC-P2	0	Epithelial
P2_Tumor_ACTGTCCCATGGGAAC-P2	0	Myeloid
P2_Tumor_ACTGTCCGTCTGGTCG-P2	0	Myeloid
P2_Tumor_ACTGTCCTCATGTCCC-P2	0	Myeloid
P2_Tumor_ACTGTCCTCGAGAGCA-P2	0	Myeloid
P2_Tumor_ACTTACTAGTGTACGG-P2	0	Epithelial
P2_Tumor_ACTTACTCATCACCCT-P2	0.96396	Myeloid
P2_Tumor_ACTTACTGTCGATTGT-P2	0.528139	Tumor cells
P2_Tumor_ACTTACTGTGTGTGCC-P2	0	Epithelial
P2_Tumor_ACTTACTTCAGTGTTG-P2	0	Epithelial
P2_Tumor_ACTTGTTAGAATTCCC-P2	0.499183	Tumor cells
P2_Tumor_ACTTGTTAGCAATATG-P2	0	Myeloid
P2_Tumor_ACTTGTTAGCCAGAAC-P2	0	Tumor cells
P2_Tumor_ACTTGTTAGCCATCGC-P2	0	Epithelial
P2_Tumor_ACTTGTTAGGTGATTA-P2	0	Myeloid
P2_Tumor_ACTTGTTCAAGTTAAG-P2	0	Tumor cells
P2_Tumor_ACTTGTTGTCGCTTTC-P2	0	Myeloid
P2_Tumor_ACTTGTTGTCGTGGCT-P2	0	Myeloid
P2_Tumor_ACTTGTTGTCTAGTCA-P2	0	Myeloid
P2_Tumor_ACTTGTTTCGATCCCT-P2	0.769778	Epithelial
P2_Tumor_ACTTGTTTCTCCGGTT-P2	0	Myeloid
P2_Tumor_ACTTTCACATGCCTTC-P2	0.261532	Tumor cells
P2_Tumor_ACTTTCAGTCACACGC-P2	0	Epithelial
P2_Tumor_ACTTTCAGTTATGTGC-P2	0	Myeloid
P2_Tumor_ACTTTCATCGGTGTTA-P2	1.18384	Tumor cells
P2_Tumor_AGAATAGAGTTGTCGT-P2	0	Myeloid
P2_Tumor_AGAATAGCAAGGTTTC-P2	0	Myeloid
P2_Tumor_AGAATAGCACGTGAGA-P2	0	Tumor cells
P2_Tumor_AGAATAGGTAACGCGA-P2	1.01769	Epithelial
P2_Tumor_AGAATAGGTGATAAAC-P2	0	Myeloid
P2_Tumor_AGAATAGTCCTTGACC-P2	0.772401	Tumor cells
P2_Tumor_AGACGTTCAGTGGAGT-P2	0	Tumor cells
P2_Tumor_AGACGTTGTCACCTAA-P2	0	Myeloid
P2_Tumor_AGACGTTGTTCCCTTG-P2	0.334541	Tumor cells
P2_Tumor_AGACGTTGTTGCGCAC-P2	0.942893	Tumor cells
P2_Tumor_AGACGTTTCGTAGATC-P2	0	Myeloid
P2_Tumor_AGACGTTTCTTGTCAT-P2	0	Tumor cells
P2_Tumor_AGAGCGACACCTGGTG-P2	0	Myeloid
P2_Tumor_AGAGCGACACGCGAAA-P2	0.46106	Tumor cells
P2_Tumor_AGAGCTTAGCTGCAAG-P2	0.629388	Tumor cells
P2_Tumor_AGAGTGGAGCGTCAAG-P2	0	Myeloid
P2_Tumor_AGAGTGGGTAGCCTAT-P2	0	Myeloid
P2_Tumor_AGAGTGGGTTGGGACA-P2	0	Epithelial
P2_Tumor_AGAGTGGTCAGTTTGG-P2	0	Epithelial
P2_Tumor_AGAGTGGTCTCACATT-P2	0	Epithelial
P2_Tumor_AGATCTGAGTGTACGG-P2	0	Lymphoid
P2_Tumor_AGATCTGCACAGGAGT-P2	0	Tumor cells
P2_Tumor_AGATCTGCATCAGTCA-P2	0.495647	Epithelial
P2_Tumor_AGATCTGGTCGAGATG-P2	0	Myeloid
P2_Tumor_AGATCTGGTTCAGCGC-P2	0	Tumor cells
P2_Tumor_AGATCTGTCCACGTTC-P2	0	Myeloid
P2_Tumor_AGATCTGTCCGATATG-P2	0	Myeloid
P2_Tumor_AGATTGCTCTAACCGA-P2	0.655852	Myeloid
P2_Tumor_AGATTGCTCTTGAGGT-P2	0	Myeloid
P2_Tumor_AGCAGCCAGTCGTACT-P2	0	Endothelial
P2_Tumor_AGCAGCCCATACGCTA-P2	0	Myeloid
P2_Tumor_AGCAGCCGTTATCGGT-P2	0	Myeloid
P2_Tumor_AGCATACCAAGGTTCT-P2	1.02554	Lymphoid
P2_Tumor_AGCATACGTATGCTTG-P2	0.4851	Myeloid
P2_Tumor_AGCATACGTCACAAGG-P2	0	Endothelial
P2_Tumor_AGCATACGTGAGGGAG-P2	0	Myeloid
P2_Tumor_AGCATACTCCTTGGTC-P2	0	Tumor cells
P2_Tumor_AGCATACTCTGTCCGT-P2	0	Melanocyte
P2_Tumor_AGCCTAAAGAGACGAA-P2	0.973237	Tumor cells
P2_Tumor_AGCCTAAGTTCCACGG-P2	0	Epithelial
P2_Tumor_AGCCTAATCGTCTGCT-P2	0.635487	Myeloid
P2_Tumor_AGCGGTCAGGCCCTCA-P2	1.0937	Myeloid
P2_Tumor_AGCGGTCGTCTACCTC-P2	0	Myeloid
P2_Tumor_AGCGGTCTCAAGCCTA-P2	0	Myeloid
P2_Tumor_AGCGGTCTCAGGCAAG-P2	0.524919	Tumor cells
P2_Tumor_AGCGGTCTCCTTGCCA-P2	0	Myeloid
P2_Tumor_AGCGTATAGTTCGATC-P2	0.339075	Epithelial
P2_Tumor_AGCGTCGAGATCCTGT-P2	0	Myeloid
P2_Tumor_AGCGTCGCACTATCTT-P2	0	Myeloid
P2_Tumor_AGCGTCGCAGGGTTAG-P2	0	Epithelial
P2_Tumor_AGCGTCGCAGTGACAG-P2	0.388759	Epithelial
P2_Tumor_AGCGTCGCAGTGGGAT-P2	0	Myeloid
P2_Tumor_AGCGTCGGTCTTTCAT-P2	0	Myeloid
P2_Tumor_AGCGTCGTCACCCTCA-P2	0	Tumor cells
P2_Tumor_AGCGTCGTCACCTCGT-P2	0	Myeloid
P2_Tumor_AGCGTCGTCCCAACGG-P2	0	Tumor cells
P2_Tumor_AGCTCCTAGCCATCGC-P2	0.628632	Myeloid
P2_Tumor_AGCTCCTAGCTAGTCT-P2	0	Myeloid
P2_Tumor_AGCTCCTAGCTTTGGT-P2	0	Myeloid
P2_Tumor_AGCTCCTAGTGCGTGA-P2	0	Myeloid
P2_Tumor_AGCTCCTGTACATGTC-P2	0	Myeloid
P2_Tumor_AGCTCCTGTCCTCCAT-P2	0.515075	Tumor cells
P2_Tumor_AGCTCCTGTGCACTTA-P2	0	Myeloid
P2_Tumor_AGCTCCTGTTCGCTAA-P2	0.494796	Epithelial
P2_Tumor_AGCTCCTTCACAGGCC-P2	0	Myeloid
P2_Tumor_AGCTCCTTCCACGAAT-P2	0	Tumor cells
P2_Tumor_AGCTCCTTCCTTTCTC-P2	0.804776	Tumor cells
P2_Tumor_AGCTCCTTCTGATACG-P2	0.298718	Epithelial
P2_Tumor_AGCTCTCAGCTACCTA-P2	0	Myeloid
P2_Tumor_AGCTCTCGTTCATGGT-P2	0	Tumor cells
P2_Tumor_AGCTCTCTCTGCCAGG-P2	0	Myeloid
P2_Tumor_AGCTCTCTCTTGCATT-P2	0	Tumor cells
P2_Tumor_AGCTTGAAGTGGGTTG-P2	0.601066	Tumor cells
P2_Tumor_AGCTTGAAGTTCGCGC-P2	0.711278	Tumor cells
P2_Tumor_AGCTTGACAATACGCT-P2	0	Epithelial
P2_Tumor_AGCTTGACACATTAGC-P2	0.617349	Tumor cells
P2_Tumor_AGCTTGACAGCTCGAC-P2	0	Myeloid
P2_Tumor_AGCTTGACAGGACGTA-P2	0	Myeloid
P2_Tumor_AGGCCACAGACAGGCT-P2	0	Epithelial
P2_Tumor_AGGCCACAGACCTAGG-P2	0.325412	Myeloid
P2_Tumor_AGGCCACAGTGTCCAT-P2	1.10102	Epithelial
P2_Tumor_AGGCCACCATCTATGG-P2	0	Endothelial
P2_Tumor_AGGCCACGTACTTGAC-P2	0.466557	Myeloid
P2_Tumor_AGGCCGTAGCTAACTC-P2	0	Myeloid
P2_Tumor_AGGCCGTAGTACGCCC-P2	0	Tumor cells
P2_Tumor_AGGCCGTTCCAGTATG-P2	0	Lymphoid
P2_Tumor_AGGCCGTTCCGTAGGC-P2	0	Myeloid
P2_Tumor_AGGGAGTCACGGTAGA-P2	0	Tumor cells
P2_Tumor_AGGGAGTGTCCGAACC-P2	0.768597	Epithelial
P2_Tumor_AGGGAGTTCAAAGACA-P2	0	Tumor cells
P2_Tumor_AGGGAGTTCATAAAGG-P2	0	Tumor cells
P2_Tumor_AGGGATGCAATTCCTT-P2	0	Myeloid
P2_Tumor_AGGGATGCACATCCAA-P2	0	Epithelial
P2_Tumor_AGGGATGCAGGTCCAC-P2	0.481444	Tumor cells
P2_Tumor_AGGGATGGTATATCCG-P2	0	Myeloid
P2_Tumor_AGGGATGGTGTTCTTT-P2	0	Myeloid
P2_Tumor_AGGGATGTCGACAGCC-P2	0	Epithelial
P2_Tumor_AGGGTGAAGTGCCATT-P2	0	Fibroblast
P2_Tumor_AGGGTGACAAGAAAGG-P2	0	Myeloid
P2_Tumor_AGGGTGACATAGAAAC-P2	0	Myeloid
P2_Tumor_AGGGTGAGTCGTGGCT-P2	0	Tumor cells
P2_Tumor_AGGGTGAGTTAAGTAG-P2	1.06473	Myeloid
P2_Tumor_AGGGTGATCAATCTCT-P2	0	Myeloid
P2_Tumor_AGGGTGATCAGAGGTG-P2	0.566395	Myeloid
P2_Tumor_AGGTCATAGAGCCCAA-P2	0.89605	Epithelial
P2_Tumor_AGGTCATAGAGGTTGC-P2	0	Myeloid
P2_Tumor_AGGTCATAGCCCGAAA-P2	0.356499	Epithelial
P2_Tumor_AGGTCATAGTTGCAGG-P2	0	Myeloid
P2_Tumor_AGGTCATCACCCATGG-P2	0	Myeloid
P2_Tumor_AGGTCATCACCGTTGG-P2	0.326699	Tumor cells
P2_Tumor_AGGTCATCATTCGACA-P2	0	Endothelial
P2_Tumor_AGGTCCGCAAACTGCT-P2	0.892801	Myeloid
P2_Tumor_AGGTCCGCAAAGCAAT-P2	0.535831	Myeloid
P2_Tumor_AGGTCCGCAAGAAAGG-P2	0	Myeloid
P2_Tumor_AGGTCCGTCCCATTAT-P2	0.638973	Epithelial
P2_Tumor_AGTAGTCAGAAGCCCA-P2	0.524496	Tumor cells
P2_Tumor_AGTAGTCAGCTAGTGG-P2	0	Tumor cells
P2_Tumor_AGTAGTCCAGCTGCAC-P2	0.626435	Myeloid
P2_Tumor_AGTAGTCGTACTTGAC-P2	0	Endothelial
P2_Tumor_AGTAGTCGTCAGAAGC-P2	0.476661	Myeloid
P2_Tumor_AGTAGTCGTGCAACGA-P2	0	Myeloid
P2_Tumor_AGTAGTCGTGTTAAGA-P2	0.294648	Tumor cells
P2_Tumor_AGTAGTCTCGCAGGCT-P2	0.970469	Tumor cells
P2_Tumor_AGTAGTCTCGTAGGTT-P2	0	Myeloid
P2_Tumor_AGTCTTTCAGGATTGG-P2	0	Myeloid
P2_Tumor_AGTCTTTCATTGGGCC-P2	0	Myeloid
P2_Tumor_AGTCTTTGTAAACCTC-P2	0	Epithelial
P2_Tumor_AGTCTTTGTTGGACCC-P2	0	Epithelial
P2_Tumor_AGTGAGGAGCCCAATT-P2	0	Myeloid
P2_Tumor_AGTGAGGAGCTAGCCC-P2	0	Myeloid
P2_Tumor_AGTGAGGAGTGGGTTG-P2	0	Myeloid
P2_Tumor_AGTGAGGTCACAGTAC-P2	0	Myeloid
P2_Tumor_AGTGAGGTCAGTGCAT-P2	0	Myeloid
P2_Tumor_AGTGAGGTCATGCAAC-P2	0	Myeloid
P2_Tumor_AGTGGGAAGAGCTTCT-P2	0	Myeloid
P2_Tumor_AGTGGGAAGCGAGAAA-P2	0	Tumor cells
P2_Tumor_AGTGGGACACTCGACG-P2	0	Epithelial
P2_Tumor_AGTGGGACAGACAAAT-P2	0	Epithelial
P2_Tumor_AGTGGGATCAATAAGG-P2	0	Endothelial
P2_Tumor_AGTGGGATCCGAGCCA-P2	1.12517	Myeloid
P2_Tumor_AGTGGGATCTGTGCAA-P2	0	Myeloid
P2_Tumor_AGTGTCAAGATACACA-P2	0.306202	Tumor cells
P2_Tumor_AGTGTCACAAACCCAT-P2	0	Tumor cells
P2_Tumor_AGTGTCACAAACTGCT-P2	0	Myeloid
P2_Tumor_AGTGTCACAAAGCAAT-P2	0	Tumor cells
P2_Tumor_AGTGTCAGTAGCTTGT-P2	0.531009	Tumor cells
P2_Tumor_AGTGTCAGTTTGGGCC-P2	0	Myeloid
P2_Tumor_AGTTGGTCAGTATAAG-P2	0	Myeloid
P2_Tumor_AGTTGGTCATTCGACA-P2	0	Myeloid
P2_Tumor_AGTTGGTGTACGAAAT-P2	0	Epithelial
P2_Tumor_AGTTGGTGTCTGATCA-P2	0	Epithelial
P2_Tumor_AGTTGGTGTTATTCTC-P2	0.646	Tumor cells
P2_Tumor_AGTTGGTGTTGCCTCT-P2	0	Myeloid
P2_Tumor_AGTTGGTTCACAGGCC-P2	0	Endothelial
P2_Tumor_AGTTGGTTCGCCCTTA-P2	0	Myeloid
P2_Tumor_AGTTGGTTCTTAACCT-P2	0	Epithelial
P2_Tumor_ATAACGCAGCACAGGT-P2	0.371595	Tumor cells
P2_Tumor_ATAACGCCAACTGGCC-P2	0	Myeloid
P2_Tumor_ATAACGCGTATTACCG-P2	0.431868	Tumor cells
P2_Tumor_ATAACGCTCACCATAG-P2	0	Tumor cells
P2_Tumor_ATAACGCTCGCCAGCA-P2	0	Myeloid
P2_Tumor_ATAACGCTCTGAGGGA-P2	0	Tumor cells
P2_Tumor_ATAACGCTCTTATCTG-P2	0	Myeloid
P2_Tumor_ATAAGAGGTCTACCTC-P2	0	Myeloid
P2_Tumor_ATAAGAGTCAAGAAGT-P2	0	Myeloid
P2_Tumor_ATAAGAGTCTACGAGT-P2	0	Tumor cells
P2_Tumor_ATAAGAGTCTCCAACC-P2	0	Myeloid
P2_Tumor_ATAGACCAGACAGAGA-P2	0.960462	Lymphoid
P2_Tumor_ATAGACCCACCAGGTC-P2	0.940222	Myeloid
P2_Tumor_ATAGACCGTGCTCTTC-P2	0	Epithelial
P2_Tumor_ATAGACCTCACGAAGG-P2	0	Epithelial
P2_Tumor_ATCACGAAGAACTGTA-P2	0.727427	Myeloid
P2_Tumor_ATCACGAAGCCAGTAG-P2	0	Myeloid
P2_Tumor_ATCACGACAAGAAAGG-P2	0.718206	Myeloid
P2_Tumor_ATCACGAGTCATACTG-P2	0.523485	Lymphoid
P2_Tumor_ATCACGAGTTAAGTAG-P2	0.487027	Tumor cells
P2_Tumor_ATCATCTAGACTGGGT-P2	1.09318	Epithelial
P2_Tumor_ATCATCTAGCTCAACT-P2	0	Tumor cells
P2_Tumor_ATCATCTAGTACGCGA-P2	0	Epithelial
P2_Tumor_ATCATCTCAAGTTGTC-P2	0	Myeloid
P2_Tumor_ATCATCTGTCAGTGGA-P2	0	Tumor cells
P2_Tumor_ATCATCTGTTACCGAT-P2	0.369981	Tumor cells
P2_Tumor_ATCATCTTCACTTCAT-P2	0.544287	Myeloid
P2_Tumor_ATCATCTTCCTATGTT-P2	0	Myeloid
P2_Tumor_ATCATCTTCGATGAGG-P2	0.376908	Epithelial
P2_Tumor_ATCATGGAGAGTCTGG-P2	0.594296	Myeloid
P2_Tumor_ATCATGGAGCTCCCAG-P2	0	Myeloid
P2_Tumor_ATCATGGAGGCAGTCA-P2	0	Myeloid
P2_Tumor_ATCATGGCACAAGACG-P2	0	Melanocyte
P2_Tumor_ATCATGGGTACTTGAC-P2	0	Epithelial
P2_Tumor_ATCCACCAGCAATATG-P2	0	Epithelial
P2_Tumor_ATCCACCGTACAGCAG-P2	0	Lymphoid
P2_Tumor_ATCCACCGTTACTGAC-P2	0.548727	Tumor cells
P2_Tumor_ATCCACCGTTCCATGA-P2	0.783246	Myeloid
P2_Tumor_ATCCACCTCTTGCAAG-P2	0.363762	Tumor cells
P2_Tumor_ATCCGAAAGTCATCCA-P2	0.345607	Melanocyte
P2_Tumor_ATCCGAACATCGGAAG-P2	0.707709	Myeloid
P2_Tumor_ATCCGAAGTAAGTTCC-P2	0	Myeloid
P2_Tumor_ATCCGAATCTTGAGAC-P2	0	Myeloid
P2_Tumor_ATCGAGTAGAAACCGC-P2	1.12055	Epithelial
P2_Tumor_ATCGAGTAGCAGGTCA-P2	0.773343	Tumor cells
P2_Tumor_ATCGAGTCACGCGAAA-P2	0	Myeloid
P2_Tumor_ATCGAGTGTCTAGTGT-P2	0.656447	Tumor cells
P2_Tumor_ATCGAGTTCACCTTAT-P2	0	Myeloid
P2_Tumor_ATCGAGTTCATGTCTT-P2	0	Myeloid
P2_Tumor_ATCGAGTTCCTATGTT-P2	0	Myeloid
P2_Tumor_ATCGAGTTCTGAAAGA-P2	0	Epithelial
P2_Tumor_ATCTACTAGACTGTAA-P2	0	Tumor cells
P2_Tumor_ATCTACTGTCTTCGTC-P2	0	Epithelial
P2_Tumor_ATCTACTGTTCGTCTC-P2	0	Endothelial
P2_Tumor_ATCTGCCAGAGTCTGG-P2	0.791898	Epithelial
P2_Tumor_ATCTGCCAGGCGCTCT-P2	0	Myeloid
P2_Tumor_ATCTGCCCAATCCAAC-P2	0	Tumor cells
P2_Tumor_ATCTGCCCATCTGGTA-P2	1.02645	Myeloid
P2_Tumor_ATCTGCCGTCTCGTTC-P2	0	Myeloid
P2_Tumor_ATCTGCCTCCATGAGT-P2	0	Lymphoid
P2_Tumor_ATGAGGGAGAGCTGCA-P2	0.831611	Fibroblast
P2_Tumor_ATGAGGGGTATATGAG-P2	0.883206	Myeloid
P2_Tumor_ATGAGGGGTTACAGAA-P2	1.57317	Myeloid
P2_Tumor_ATGAGGGTCTCACATT-P2	0	Epithelial
P2_Tumor_ATGCGATAGATCCCGC-P2	0.467557	Tumor cells
P2_Tumor_ATGCGATAGATCCTGT-P2	0	Myeloid
P2_Tumor_ATGCGATCAAGCGATG-P2	0	Myeloid
P2_Tumor_ATGCGATCAATGAAAC-P2	0	Epithelial
P2_Tumor_ATGCGATGTCCGAATT-P2	0	Epithelial
P2_Tumor_ATGCGATGTGCCTGCA-P2	1.02137	Epithelial
P2_Tumor_ATGGGAGCAGGGTTAG-P2	0.631875	Epithelial
P2_Tumor_ATGGGAGGTATGAAAC-P2	0.532229	Tumor cells
P2_Tumor_ATGGGAGTCTGACCTC-P2	0	Myeloid
P2_Tumor_ATGTGTGAGGTAAACT-P2	0	Myeloid
P2_Tumor_ATGTGTGAGGTGCTAG-P2	0.544774	Tumor cells
P2_Tumor_ATGTGTGCAGTAAGCG-P2	0	Myeloid
P2_Tumor_ATGTGTGGTTCCATGA-P2	0.795149	Myeloid
P2_Tumor_ATGTGTGTCCTCAATT-P2	0	Epithelial
P2_Tumor_ATTACTCAGGCAATTA-P2	0	Endothelial
P2_Tumor_ATTACTCAGGCCCTCA-P2	0	Lymphoid
P2_Tumor_ATTACTCAGTACGTTC-P2	0	Epithelial
P2_Tumor_ATTACTCCACAAGTAA-P2	0.92603	Tumor cells
P2_Tumor_ATTACTCCATACTACG-P2	0	Epithelial
P2_Tumor_ATTACTCGTAAGAGGA-P2	0	Tumor cells
P2_Tumor_ATTACTCGTCACCTAA-P2	0.722868	Endothelial
P2_Tumor_ATTACTCTCTGCTGCT-P2	0	Myeloid
P2_Tumor_ATTATCCAGAATGTTG-P2	0	Myeloid
P2_Tumor_ATTATCCGTCTCACCT-P2	0.609872	Epithelial
P2_Tumor_ATTCTACGTTGGTAAA-P2	0.691302	Myeloid
P2_Tumor_ATTCTACTCGTCTGCT-P2	0	Myeloid
P2_Tumor_ATTGGACCACGGTAAG-P2	0	Endothelial
P2_Tumor_ATTGGACGTCGATTGT-P2	0	Endothelial
P2_Tumor_ATTGGACTCAACCATG-P2	0	Tumor cells
P2_Tumor_ATTGGACTCCGTCAAA-P2	0	Epithelial
P2_Tumor_ATTGGTGAGAATAGGG-P2	0	Epithelial
P2_Tumor_ATTGGTGAGTGGGATC-P2	0.975857	Myeloid
P2_Tumor_ATTGGTGGTGAACCTT-P2	0	Epithelial
P2_Tumor_ATTGGTGGTTACAGAA-P2	0	Tumor cells
P2_Tumor_ATTGGTGGTTGCGCAC-P2	0	Myeloid
P2_Tumor_ATTGGTGTCAGTTAGC-P2	0.630024	Myeloid
P2_Tumor_ATTGGTGTCATACGGT-P2	0	Myeloid
P2_Tumor_ATTGGTGTCCGCTGTT-P2	0	Myeloid
P2_Tumor_ATTTCTGAGAGACTTA-P2	0.823924	Endothelial
P2_Tumor_ATTTCTGAGCTAACAA-P2	0	Myeloid
P2_Tumor_ATTTCTGCACCAGGTC-P2	0	Myeloid
P2_Tumor_ATTTCTGCATGCAACT-P2	0	Tumor cells
P2_Tumor_ATTTCTGGTCTCTTAT-P2	0	Endothelial
P2_Tumor_CAACCAAAGAATTGTG-P2	0	Myeloid
P2_Tumor_CAACCAAAGCATCATC-P2	0.699762	Tumor cells
P2_Tumor_CAACCAAAGGCTATCT-P2	0	Myeloid
P2_Tumor_CAACCAACAGTGAGTG-P2	0	Myeloid
P2_Tumor_CAACCAACATGTAAGA-P2	0	Fibroblast
P2_Tumor_CAACCAACATTGGCGC-P2	0	Myeloid
P2_Tumor_CAACCAAGTGCATCTA-P2	0	Lymphoid
P2_Tumor_CAACCTCAGGATTCGG-P2	0	Tumor cells
P2_Tumor_CAACCTCAGTTAGCGG-P2	0.899825	Tumor cells
P2_Tumor_CAACCTCCACTTAACG-P2	0	Myeloid
P2_Tumor_CAACCTCGTAGGCTGA-P2	0	Myeloid
P2_Tumor_CAACCTCGTGTTAAGA-P2	0	Myeloid
P2_Tumor_CAACCTCTCGAGGTAG-P2	0	Epithelial
P2_Tumor_CAACCTCTCGGTTCGG-P2	0.659777	Tumor cells
P2_Tumor_CAACTAGAGACGCTTT-P2	0	Epithelial
P2_Tumor_CAACTAGAGCCCAATT-P2	0.367697	Epithelial
P2_Tumor_CAACTAGCAATGGATA-P2	0	Myeloid
P2_Tumor_CAACTAGCACGAAACG-P2	0.363214	Tumor cells
P2_Tumor_CAACTAGTCCCTGACT-P2	0	Epithelial
P2_Tumor_CAACTAGTCTCCCTGA-P2	1.08106	Myeloid
P2_Tumor_CAACTAGTCTGTCCGT-P2	0.586368	Myeloid
P2_Tumor_CAAGAAAAGGAGCGTT-P2	0	Myeloid
P2_Tumor_CAAGAAAAGGCAGGTT-P2	0.69088	Tumor cells
P2_Tumor_CAAGAAACACCACGTG-P2	0	Myeloid
P2_Tumor_CAAGAAACACGGTAGA-P2	0	Myeloid
P2_Tumor_CAAGAAAGTGAAGGCT-P2	0	Myeloid
P2_Tumor_CAAGATCAGAGCCTAG-P2	0	Tumor cells
P2_Tumor_CAAGATCAGCGTAATA-P2	0	Tumor cells
P2_Tumor_CAAGATCAGCTGAAAT-P2	0.588962	Myeloid
P2_Tumor_CAAGATCCAACTGGCC-P2	0	Tumor cells
P2_Tumor_CAAGATCCACCAGGCT-P2	1.34236	Epithelial
P2_Tumor_CAAGATCCATGGTCAT-P2	0.71382	Epithelial
P2_Tumor_CAAGATCGTTATCGGT-P2	0	Myeloid
P2_Tumor_CAAGGCCAGCACCGTC-P2	0.493857	Tumor cells
P2_Tumor_CAAGGCCAGCCGGTAA-P2	0.339203	Endothelial
P2_Tumor_CAAGGCCAGCTAACTC-P2	0	Myeloid
P2_Tumor_CAAGGCCCAGTCAGAG-P2	0	Endothelial
P2_Tumor_CAAGGCCGTGTTCGAT-P2	0	Myeloid
P2_Tumor_CAAGGCCGTTAGGGTG-P2	1.05744	Endothelial
P2_Tumor_CAAGTTGAGACTAGAT-P2	0.482486	Tumor cells
P2_Tumor_CAAGTTGAGAGCTGCA-P2	0.879025	Lymphoid
P2_Tumor_CAAGTTGAGCCACGTC-P2	0	Tumor cells
P2_Tumor_CAAGTTGAGCTCCTCT-P2	0	Myeloid
P2_Tumor_CAAGTTGAGGAGTTTA-P2	0	Tumor cells
P2_Tumor_CAAGTTGCAACACCCG-P2	0	Endothelial
P2_Tumor_CAAGTTGCACCACGTG-P2	0	Myeloid
P2_Tumor_CAAGTTGCAGACAGGT-P2	0.626841	Epithelial
P2_Tumor_CAAGTTGGTTGGTAAA-P2	0	Epithelial
P2_Tumor_CAAGTTGTCACTTATC-P2	0.686612	Tumor cells
P2_Tumor_CAAGTTGTCCTTGACC-P2	0	Epithelial
P2_Tumor_CACAAACAGAAGGCCT-P2	0	Myeloid
P2_Tumor_CACAAACAGTACGACG-P2	0	Myeloid
P2_Tumor_CACAAACCAAGACACG-P2	0.710382	Myeloid
P2_Tumor_CACAAACCAAGGTTCT-P2	0	Tumor cells
P2_Tumor_CACAAACCAGATTGCT-P2	0	Epithelial
P2_Tumor_CACAAACGTCTTCGTC-P2	0	Myeloid
P2_Tumor_CACAAACGTTCCACTC-P2	0	Lymphoid
P2_Tumor_CACAAACTCCATGCTC-P2	0	Myeloid
P2_Tumor_CACAAACTCCGCGCAA-P2	0	Myeloid
P2_Tumor_CACACAACAACGATCT-P2	0.270204	Endothelial
P2_Tumor_CACACAACACTGCCAG-P2	0	Myeloid
P2_Tumor_CACACAACAGGAATCG-P2	0	Epithelial
P2_Tumor_CACACAACATCAGTAC-P2	0	Lymphoid
P2_Tumor_CACACAAGTATGAATG-P2	1.40314	Tumor cells
P2_Tumor_CACACAAGTCTCCACT-P2	0	Lymphoid
P2_Tumor_CACACAATCCAGTAGT-P2	0	Myeloid
P2_Tumor_CACACCTCAGTCAGAG-P2	0.57108	Epithelial
P2_Tumor_CACACCTGTAACGTTC-P2	0	Myeloid
P2_Tumor_CACACCTGTAGCGATG-P2	0.558504	Myeloid
P2_Tumor_CACACCTGTCAAACTC-P2	0	Tumor cells
P2_Tumor_CACACCTTCAGAGGTG-P2	0	Tumor cells
P2_Tumor_CACACTCAGAAACGAG-P2	0.250947	Tumor cells
P2_Tumor_CACACTCAGAATTCCC-P2	0	Myeloid
P2_Tumor_CACACTCAGTCCGTAT-P2	0	Myeloid
P2_Tumor_CACACTCCACTCTGTC-P2	0	Myeloid
P2_Tumor_CACACTCCATCCTAGA-P2	0	Myeloid
P2_Tumor_CACACTCTCATCGGAT-P2	0	Myeloid
[truncated: 11,234 more rows]

## Sheet: 6b_MIRO2_malignant_celltypes
	RHOT2	celltype
P1_Tumor_AAACCTGAGTCAAGCG-P1	0.551042	Tumor_KC_Diff
P1_Tumor_AAACCTGGTAGGAGTC-P1	0	Tumor_KC_Basal
P1_Tumor_AAACGGGAGATGTAAC-P1	0	Tumor_KC_Basal
P1_Tumor_AAACGGGAGCTGCAAG-P1	0.588659	Tumor_KC_Cyc
P1_Tumor_AAAGATGAGAAGGTTT-P1	0.420098	Tumor_KC_Basal
P1_Tumor_AAAGATGCAATAACGA-P1	1.41494	Tumor_KC_Basal
P1_Tumor_AAAGATGCAGACTCGC-P1	0.208114	Tumor_KC_Cyc
P1_Tumor_AAAGATGGTGGTGTAG-P1	0.698134	Tumor_KC_Basal
P1_Tumor_AAAGCAATCCAGTAGT-P1	0	Tumor_KC_Diff
P1_Tumor_AAAGTAGCAGACGTAG-P1	0.757276	Tumor_KC_Diff
P1_Tumor_AAATGCCAGTTAACGA-P1	0.274336	Tumor_KC_Basal
P1_Tumor_AAATGCCCACGAGAGT-P1	0	Tumor_KC_Basal
P1_Tumor_AAATGCCTCTACTTAC-P1	0.227279	Tumor_KC_Basal
P1_Tumor_AACACGTTCAACACAC-P1	0.707865	Tumor_KC_Basal
P1_Tumor_AACACGTTCTCCAACC-P1	0	Tumor_KC_Cyc
P1_Tumor_AACCATGTCCTTTCTC-P1	0	Tumor_KC_Diff
P1_Tumor_AACCGCGCACTTCGAA-P1	0	Tumor_KC_Diff
P1_Tumor_AACGTTGTCGTCTGCT-P1	0	Tumor_KC_Cyc
P1_Tumor_AACTCAGAGTGTACGG-P1	0.946737	Tumor_KC_Basal
P1_Tumor_AACTCAGGTCAAACTC-P1	0	Tumor_KC_Basal
P1_Tumor_AACTCCCTCGATAGAA-P1	0.212236	Tumor_KC_Basal
P1_Tumor_AACTCTTCATACCATG-P1	0.391923	Tumor_KC_Cyc
P1_Tumor_AACTCTTGTGGTTTCA-P1	0	Tumor_KC_Diff
P1_Tumor_AACTGGTCATTCTTAC-P1	0.754451	Tumor_KC_Diff
P1_Tumor_AACTGGTGTTACTGAC-P1	0	Tumor_KC_Basal
P1_Tumor_AACTTTCCAGTGGGAT-P1	0	Tumor_KC_Diff
P1_Tumor_AAGACCTAGCGATTCT-P1	0	Tumor_KC_Diff
P1_Tumor_AAGACCTGTCGCGTGT-P1	0.427853	Tumor_KC_Basal
P1_Tumor_AAGACCTGTGATGTGG-P1	0.613383	Tumor_KC_Basal
P1_Tumor_AAGGAGCGTCCGTCAG-P1	0.382867	Tumor_KC_Basal
P1_Tumor_AAGGCAGAGACTCGGA-P1	0	Tumor_KC_Diff
P1_Tumor_AAGGCAGAGGCTCAGA-P1	0	Tumor_KC_Diff
P1_Tumor_AAGGTTCAGTCTTGCA-P1	0	Tumor_KC_Basal
P1_Tumor_AAGTCTGCACTGAAGG-P1	0	Tumor_KC_Diff
P1_Tumor_AATCCAGTCTAGAGTC-P1	0	Tumor_KC_Diff
P1_Tumor_AATCGGTCAGAGCCAA-P1	0.433542	Tumor_KC_Basal
P1_Tumor_AATCGGTCATTATCTC-P1	0	Tumor_KC_Diff
P1_Tumor_ACACCAACATACTCTT-P1	0	Tumor_KC_Cyc
P1_Tumor_ACACCCTAGTAACCCT-P1	0.494272	Tumor_KC_Basal
P1_Tumor_ACACCGGCACGAAGCA-P1	0.427787	Tumor_KC_Basal
P1_Tumor_ACAGCCGCATCATCCC-P1	0	Tumor_KC_Diff
P1_Tumor_ACAGCCGGTAGCAAAT-P1	0.325145	Tumor_KC_Basal
P1_Tumor_ACAGCCGGTGAGGGAG-P1	0.299882	Tumor_KC_Diff
P1_Tumor_ACAGCTAGTGTATGGG-P1	0.271014	Tumor_KC_Cyc
P1_Tumor_ACAGCTATCTTCTGGC-P1	0	Tumor_KC_Basal
P1_Tumor_ACATCAGAGGCACATG-P1	0.263885	Tumor_KC_Basal
P1_Tumor_ACATCAGGTTAGAACA-P1	0.311705	Tumor_KC_Basal
P1_Tumor_ACATGGTGTCATCCCT-P1	0.32291	Tumor_KC_Basal
P1_Tumor_ACATGGTGTGATAAAC-P1	0	Tumor_KC_Diff
P1_Tumor_ACCAGTAAGCTTATCG-P1	0	Tumor_KC_Basal
P1_Tumor_ACCAGTAGTCCGCTGA-P1	0	Tumor_KC_Cyc
P1_Tumor_ACCCACTCACTTACGA-P1	0	Tumor_KC_Basal
P1_Tumor_ACCCACTGTCGACTAT-P1	0.200626	Tumor_KC_Cyc
P1_Tumor_ACCCACTGTGCAACTT-P1	0.697559	Tumor_KC_Diff
P1_Tumor_ACCCACTGTTTCGCTC-P1	0	Tumor_KC_Basal
P1_Tumor_ACCTTTATCTTCGGTC-P1	0	Tumor_KC_Basal
P1_Tumor_ACGAGCCGTCCTCTTG-P1	0.252732	Tumor_KC_Basal
P1_Tumor_ACGAGCCGTCTTCAAG-P1	0.22509	Tumor_KC_Cyc
P1_Tumor_ACGAGCCTCAGAGACG-P1	0.241793	Tumor_KC_Diff
P1_Tumor_ACGAGGAGTTCTCATT-P1	0.375919	Tumor_KC_Basal
P1_Tumor_ACGATACCATCACGTA-P1	0.198205	Tumor_KC_Basal
P1_Tumor_ACGATACTCCTAGGGC-P1	0.391162	Tumor_KC_Basal
P1_Tumor_ACGCAGCGTCAACTGT-P1	0	Tumor_KC_Diff
P1_Tumor_ACGCAGCGTCTAAACC-P1	0	Tumor_KC_Basal
P1_Tumor_ACGCCAGGTGTTTGGT-P1	1.04241	Tumor_KC_Basal
P1_Tumor_ACGCCAGGTTAAGACA-P1	0	Tumor_KC_Basal
P1_Tumor_ACGCCGAAGCAGCCTC-P1	0	Tumor_KC_Basal
P1_Tumor_ACGCCGATCAATAAGG-P1	0.444367	Tumor_KC_Diff
P1_Tumor_ACGGAGAAGGGCATGT-P1	0	Tumor_KC_Basal
P1_Tumor_ACGGAGAAGGGCTTGA-P1	0	Tumor_KC_Diff
P1_Tumor_ACGGCCATCCTCAATT-P1	0	Tumor_KC_Basal
P1_Tumor_ACGGGTCCAGACGTAG-P1	0	TSK
P1_Tumor_ACGGGTCGTAGCAAAT-P1	0	Tumor_KC_Basal
P1_Tumor_ACGTCAAAGACTAGGC-P1	0	Tumor_KC_Basal
P1_Tumor_ACGTCAATCACCGGGT-P1	0	Tumor_KC_Basal
P1_Tumor_ACTATCTTCGTGGTCG-P1	0.593098	Tumor_KC_Diff
P1_Tumor_ACTGAACGTTCAGTAC-P1	0.226679	Tumor_KC_Basal
P1_Tumor_ACTGAGTGTCAGAATA-P1	0	Tumor_KC_Basal
P1_Tumor_ACTGATGCAAGTCTAC-P1	0.327011	Tumor_KC_Basal
P1_Tumor_ACTGATGGTCCGCTGA-P1	0	Tumor_KC_Diff
P1_Tumor_ACTTACTCAGCCAATT-P1	0.347927	Tumor_KC_Basal
P1_Tumor_AGAATAGAGCGTTCCG-P1	0.638172	Tumor_KC_Diff
P1_Tumor_AGAATAGTCTCAAGTG-P1	0	Tumor_KC_Basal
P1_Tumor_AGACGTTTCCGCGCAA-P1	0.220647	Tumor_KC_Diff
P1_Tumor_AGAGCGATCTTAGAGC-P1	0.808059	Tumor_KC_Basal
P1_Tumor_AGAGTGGAGTCGTTTG-P1	0	Tumor_KC_Cyc
P1_Tumor_AGAGTGGCACAACGCC-P1	0.382171	Tumor_KC_Basal
P1_Tumor_AGAGTGGGTATATGAG-P1	0.297938	Tumor_KC_Basal
P1_Tumor_AGATCTGAGGCTCAGA-P1	0.206826	Tumor_KC_Basal
P1_Tumor_AGATCTGGTACGAAAT-P1	0	Tumor_KC_Diff
P1_Tumor_AGATTGCGTACTTCTT-P1	0.509726	Tumor_KC_Basal
P1_Tumor_AGCAGCCTCCACGTTC-P1	0	Tumor_KC_Basal
P1_Tumor_AGCAGCCTCTCAAACG-P1	0.628428	Tumor_KC_Diff
P1_Tumor_AGCATACTCAGAGGTG-P1	0	Tumor_KC_Diff
P1_Tumor_AGCCTAAAGGTACTCT-P1	0.313597	Tumor_KC_Diff
P1_Tumor_AGCCTAAGTCGAACAG-P1	0	Tumor_KC_Basal
P1_Tumor_AGCGGTCGTTCAACCA-P1	0	Tumor_KC_Basal
P1_Tumor_AGCGTATAGCGAGAAA-P1	1.00595	Tumor_KC_Basal
P1_Tumor_AGCGTATCACCACCAG-P1	0.379988	Tumor_KC_Diff
P1_Tumor_AGCGTCGTCAAGGCTT-P1	0	Tumor_KC_Basal
P1_Tumor_AGCGTCGTCCTTTCTC-P1	0	Tumor_KC_Basal
P1_Tumor_AGCGTCGTCGAATGCT-P1	0.563283	Tumor_KC_Basal
P1_Tumor_AGCTCCTCACAGCGTC-P1	0	Tumor_KC_Cyc
P1_Tumor_AGCTTGAGTTACGGAG-P1	0	Tumor_KC_Cyc
P1_Tumor_AGCTTGATCGGCTTGG-P1	0	Tumor_KC_Diff
P1_Tumor_AGGCCACGTCCGAGTC-P1	0	Tumor_KC_Basal
P1_Tumor_AGGCCGTCAATAGCGG-P1	0	Tumor_KC_Basal
P1_Tumor_AGGGAGTTCAGCGATT-P1	0.636757	Tumor_KC_Basal
P1_Tumor_AGGGATGAGAAGGGTA-P1	0	Tumor_KC_Basal
P1_Tumor_AGGGATGGTGAGGGTT-P1	0.548172	Tumor_KC_Diff
P1_Tumor_AGGGATGTCAGTTGAC-P1	0	Tumor_KC_Basal
P1_Tumor_AGGTCATCAATACGCT-P1	0	Tumor_KC_Basal
P1_Tumor_AGGTCATCATGTCGAT-P1	0.673493	Tumor_KC_Diff
P1_Tumor_AGGTCATGTAAATGAC-P1	0.316995	Tumor_KC_Diff
P1_Tumor_AGGTCATGTGGCCCTA-P1	0.445605	Tumor_KC_Basal
P1_Tumor_AGGTCCGAGCGATGAC-P1	0.908237	Tumor_KC_Basal
P1_Tumor_AGTAGTCTCGTGGGAA-P1	0.27635	Tumor_KC_Diff
P1_Tumor_AGTCTTTCATGGAATA-P1	0	Tumor_KC_Diff
P1_Tumor_AGTCTTTTCTTAGAGC-P1	0	Tumor_KC_Basal
P1_Tumor_AGTGAGGTCGTTGACA-P1	0	Tumor_KC_Diff
P1_Tumor_AGTGGGAGTCTGGTCG-P1	0.2294	Tumor_KC_Cyc
P1_Tumor_AGTGGGAGTGGGTATG-P1	0.292461	Tumor_KC_Diff
P1_Tumor_ATAACGCAGACCACGA-P1	0.295657	Tumor_KC_Basal
P1_Tumor_ATAACGCCAAGCGTAG-P1	0	Tumor_KC_Basal
P1_Tumor_ATAAGAGTCTCCCTGA-P1	0.458832	Tumor_KC_Diff
P1_Tumor_ATAGACCAGAGTCTGG-P1	0.692964	Tumor_KC_Basal
P1_Tumor_ATAGACCGTCCGACGT-P1	0	Tumor_KC_Basal
P1_Tumor_ATCACGAGTATCAGTC-P1	0.478474	Tumor_KC_Basal
P1_Tumor_ATCATCTAGGGTCGAT-P1	0.343915	Tumor_KC_Diff
P1_Tumor_ATCATCTGTACCGTAT-P1	0.19417	Tumor_KC_Diff
P1_Tumor_ATCATGGCAAGGACTG-P1	0	Tumor_KC_Basal
P1_Tumor_ATCCACCCACCTTGTC-P1	0.345294	Tumor_KC_Diff
P1_Tumor_ATCCGAAGTCGACTGC-P1	0.392141	Tumor_KC_Diff
P1_Tumor_ATCCGAATCAGCAACT-P1	0.451746	TSK
P1_Tumor_ATCGAGTCACACTGCG-P1	0	Tumor_KC_Basal
P1_Tumor_ATCGAGTCACAGCCCA-P1	0.377982	TSK
P1_Tumor_ATCGAGTTCTCGCTTG-P1	0	Tumor_KC_Diff
P1_Tumor_ATCTACTTCCTAGTGA-P1	0.903859	Tumor_KC_Basal
P1_Tumor_ATCTGCCTCTTGCATT-P1	0	Tumor_KC_Diff
P1_Tumor_ATGAGGGAGGACAGCT-P1	0.344423	Tumor_KC_Cyc
P1_Tumor_ATGAGGGCAACTGGCC-P1	0	Tumor_KC_Basal
P1_Tumor_ATGAGGGGTTCATGGT-P1	0	Tumor_KC_Diff
P1_Tumor_ATGAGGGTCCGCAGTG-P1	0	Tumor_KC_Diff
P1_Tumor_ATGAGGGTCGGCATCG-P1	0.822204	Tumor_KC_Diff
P1_Tumor_ATGTGTGCACGAAATA-P1	0.493053	Tumor_KC_Diff
P1_Tumor_ATGTGTGCAGTCCTTC-P1	0	Tumor_KC_Diff
P1_Tumor_ATGTGTGGTATCGCAT-P1	0.537025	Tumor_KC_Basal
P1_Tumor_ATGTGTGGTGTGAATA-P1	0	Tumor_KC_Basal
P1_Tumor_ATGTGTGTCCATGCTC-P1	0.304641	Tumor_KC_Diff
P1_Tumor_ATTATCCCACTTACGA-P1	0	Tumor_KC_Basal
P1_Tumor_ATTATCCGTGCGGTAA-P1	0.331142	Tumor_KC_Basal
P1_Tumor_ATTATCCGTTGTCGCG-P1	0.38653	Tumor_KC_Basal
P1_Tumor_ATTCTACCATACGCCG-P1	0.544576	Tumor_KC_Basal
P1_Tumor_CAACCAAAGAGGTACC-P1	0	Tumor_KC_Diff
P1_Tumor_CAACTAGAGCCTATGT-P1	0.575829	Tumor_KC_Basal
P1_Tumor_CAACTAGGTAAGAGAG-P1	0.27949	Tumor_KC_Basal
P1_Tumor_CAAGAAACAATGGATA-P1	0	Tumor_KC_Basal
P1_Tumor_CAAGAAACATCCAACA-P1	0.666858	Tumor_KC_Diff
P1_Tumor_CAAGATCAGTTCGATC-P1	0.542683	Tumor_KC_Basal
P1_Tumor_CAAGGCCCACGTCTCT-P1	0.402717	Tumor_KC_Basal
P1_Tumor_CAAGGCCCAGGGCATA-P1	0	Tumor_KC_Diff
P1_Tumor_CAAGGCCTCACATACG-P1	0.575744	Tumor_KC_Basal
P1_Tumor_CAAGTTGAGGCTAGCA-P1	0	Tumor_KC_Basal
P1_Tumor_CAAGTTGGTTTGACTG-P1	0.374055	Tumor_KC_Basal
P1_Tumor_CACACAACAAAGTGCG-P1	0	Tumor_KC_Diff
P1_Tumor_CACACCTAGCGTTCCG-P1	0.5927	Tumor_KC_Basal
P1_Tumor_CACACCTGTGCCTTGG-P1	0.61869	Tumor_KC_Basal
P1_Tumor_CACACTCTCCGGGTGT-P1	0.385557	Tumor_KC_Diff
P1_Tumor_CACAGGCGTACTTAGC-P1	0.734182	Tumor_KC_Basal
P1_Tumor_CACAGGCGTTTAGGAA-P1	0.406468	Tumor_KC_Basal
P1_Tumor_CACAGGCTCAGCAACT-P1	0.272001	Tumor_KC_Basal
P1_Tumor_CACAGGCTCGTACCGG-P1	0.593823	Tumor_KC_Basal
P1_Tumor_CACAGTAGTATTACCG-P1	0	Tumor_KC_Basal
P1_Tumor_CACATAGAGCTACCGC-P1	0.358287	Tumor_KC_Cyc
P1_Tumor_CACATTTTCTGCCAGG-P1	0	Tumor_KC_Basal
P1_Tumor_CACCTTGAGTTTAGGA-P1	0.650088	Tumor_KC_Diff
P1_Tumor_CACCTTGCAAGACACG-P1	0.866811	Tumor_KC_Cyc
P1_Tumor_CACCTTGGTCGCCATG-P1	0.454314	Tumor_KC_Basal
P1_Tumor_CACCTTGGTTCCACGG-P1	0.527915	Tumor_KC_Cyc
P1_Tumor_CACCTTGTCCTTGACC-P1	0	Tumor_KC_Basal
P1_Tumor_CACTCCACAAGAGGCT-P1	0.524637	Tumor_KC_Basal
P1_Tumor_CAGAATCAGAGTAATC-P1	0	Tumor_KC_Diff
P1_Tumor_CAGAATCCAAGCTGGA-P1	0.28211	Tumor_KC_Basal
P1_Tumor_CAGAATCGTCGCCATG-P1	0	Tumor_KC_Basal
P1_Tumor_CAGAATCGTTCAACCA-P1	0	Tumor_KC_Diff
P1_Tumor_CAGAGAGCATGTCGAT-P1	0	Tumor_KC_Diff
P1_Tumor_CAGAGAGTCTGATACG-P1	0.30495	Tumor_KC_Diff
P1_Tumor_CAGATCAAGGAATCGC-P1	0	Tumor_KC_Basal
P1_Tumor_CAGATCACAATGTAAG-P1	0.417907	Tumor_KC_Basal
P1_Tumor_CAGCAGCGTGCAGTAG-P1	0	Tumor_KC_Cyc
P1_Tumor_CAGCATAAGTGAAGAG-P1	0.276335	Tumor_KC_Diff
P1_Tumor_CAGCATAGTAAATGTG-P1	0	Tumor_KC_Basal
P1_Tumor_CAGCCGAGTTCCACTC-P1	0.611603	Tumor_KC_Basal
P1_Tumor_CAGCCGATCGAGAGCA-P1	0.244755	Tumor_KC_Diff
P1_Tumor_CAGCGACCAGATGAGC-P1	0.728479	Tumor_KC_Basal
P1_Tumor_CAGCGACCATTCACTT-P1	0.446323	Tumor_KC_Diff
P1_Tumor_CAGCGACTCGGAAACG-P1	0.5188	Tumor_KC_Diff
P1_Tumor_CAGCTAACAATCACAC-P1	0.47367	Tumor_KC_Diff
P1_Tumor_CAGCTAAGTCCGAATT-P1	0	Tumor_KC_Basal
P1_Tumor_CAGCTAAGTCTCTCGT-P1	0	TSK
P1_Tumor_CAGCTGGGTCTAAACC-P1	0.35713	Tumor_KC_Basal
P1_Tumor_CAGGTGCCATAGGATA-P1	0	Tumor_KC_Diff
P1_Tumor_CAGTAACCATCCTTGC-P1	0	Tumor_KC_Basal
P1_Tumor_CAGTAACCATGGATGG-P1	0	Tumor_KC_Basal
P1_Tumor_CAGTCCTGTCTCTCTG-P1	0.798445	Tumor_KC_Basal
P1_Tumor_CATATGGAGATGTTAG-P1	0.421194	Tumor_KC_Basal
P1_Tumor_CATATGGCAGACACTT-P1	0	Tumor_KC_Basal
P1_Tumor_CATATGGCATATGCTG-P1	0	Tumor_KC_Basal
P1_Tumor_CATATGGGTAAGGGCT-P1	0.363762	Tumor_KC_Basal
P1_Tumor_CATATTCAGACTAGAT-P1	0	Tumor_KC_Basal
P1_Tumor_CATATTCAGAGGGCTT-P1	0	Tumor_KC_Basal
P1_Tumor_CATATTCGTCGAATCT-P1	0.723769	Tumor_KC_Basal
P1_Tumor_CATCAAGGTTTGTGTG-P1	0.229336	Tumor_KC_Basal
P1_Tumor_CATCAGATCAACACGT-P1	0.599667	Tumor_KC_Basal
P1_Tumor_CATCCACAGTCCGGTC-P1	0.624979	Tumor_KC_Diff
P1_Tumor_CATCGGGTCCGAAGAG-P1	0	TSK
P1_Tumor_CATGACAGTCGATTGT-P1	0.254954	Tumor_KC_Basal
P1_Tumor_CATGCCTTCGTAGGAG-P1	0	Tumor_KC_Basal
P1_Tumor_CATGGCGGTACAGTTC-P1	0	Tumor_KC_Diff
P1_Tumor_CATTATCCATGAACCT-P1	0	Tumor_KC_Basal
P1_Tumor_CATTATCGTTCCACGG-P1	0.413802	Tumor_KC_Basal
P1_Tumor_CATTCGCCATTCACTT-P1	0.484476	Tumor_KC_Basal
P1_Tumor_CCAGCGATCACGCATA-P1	0.391565	Tumor_KC_Basal
P1_Tumor_CCATGTCCACATAACC-P1	0	Tumor_KC_Basal
P1_Tumor_CCCAGTTGTTAAAGTG-P1	0	Tumor_KC_Basal
P1_Tumor_CCCTCCTGTTCCACGG-P1	0	Tumor_KC_Basal
P1_Tumor_CCGGGATTCAATCTCT-P1	0.23796	Tumor_KC_Diff
P1_Tumor_CCGTACTGTCGGCTCA-P1	0.379194	Tumor_KC_Diff
P1_Tumor_CCGTACTGTGAGGGTT-P1	0.543772	Tumor_KC_Diff
P1_Tumor_CCGTACTGTGCAGTAG-P1	0.415126	Tumor_KC_Cyc
P1_Tumor_CCGTGGACATTGTGCA-P1	0.212821	Tumor_KC_Cyc
P1_Tumor_CCGTTCACATCGATTG-P1	0.73912	Tumor_KC_Basal
P1_Tumor_CCGTTCAGTAGCGTAG-P1	0.39687	Tumor_KC_Diff
P1_Tumor_CCTAAAGGTCCTAGCG-P1	0	Tumor_KC_Diff
P1_Tumor_CCTACCACAGCCTTGG-P1	0	Tumor_KC_Basal
P1_Tumor_CCTATTAAGGCTAGCA-P1	0.314921	Tumor_KC_Cyc
P1_Tumor_CCTATTAGTGAGGGAG-P1	0.423785	Tumor_KC_Basal
P1_Tumor_CCTCAGTAGCTGTTCA-P1	0	Tumor_KC_Diff
P1_Tumor_CCTCAGTTCTGAGGGA-P1	0	Tumor_KC_Basal
P1_Tumor_CCTCTGATCCTTGACC-P1	0	Tumor_KC_Basal
P1_Tumor_CCTTACGGTCGGGTCT-P1	0	Tumor_KC_Basal
P1_Tumor_CCTTACGTCCTCGCAT-P1	0.659191	Tumor_KC_Basal
P1_Tumor_CCTTCCCAGGCCCGTT-P1	0	TSK
P1_Tumor_CCTTCCCCACACAGAG-P1	0	Tumor_KC_Diff
P1_Tumor_CCTTCCCTCGGTGTCG-P1	0.590609	Tumor_KC_Diff
P1_Tumor_CCTTCGAAGAGGTAGA-P1	0	Tumor_KC_Diff
P1_Tumor_CGAATGTTCCTTTCTC-P1	0.248291	Tumor_KC_Diff
P1_Tumor_CGACCTTAGCGATTCT-P1	0.34739	Tumor_KC_Basal
P1_Tumor_CGACCTTGTGCCTTGG-P1	0	Tumor_KC_Basal
P1_Tumor_CGACTTCCATACAGCT-P1	0	Tumor_KC_Basal
P1_Tumor_CGACTTCTCAAAGACA-P1	0.530505	Tumor_KC_Basal
P1_Tumor_CGAGCACGTACCGCTG-P1	0.317726	Tumor_KC_Basal
P1_Tumor_CGAGCCACAGACGCCT-P1	0.185662	Tumor_KC_Diff
P1_Tumor_CGATGGCAGCCAGAAC-P1	0.240391	Tumor_KC_Basal
P1_Tumor_CGATGGCCATCAGTAC-P1	0.391488	Tumor_KC_Basal
P1_Tumor_CGATGGCGTGGTACAG-P1	0	Tumor_KC_Diff
P1_Tumor_CGATGTATCCAGTAGT-P1	0.466446	Tumor_KC_Basal
P1_Tumor_CGATTGAAGCTGATAA-P1	0	Tumor_KC_Basal
P1_Tumor_CGCGGTACACATTCGA-P1	1.30798	Tumor_KC_Basal
P1_Tumor_CGCGTTTTCCTCAATT-P1	0.716461	Tumor_KC_Basal
P1_Tumor_CGCTGGAGTTCAGCGC-P1	0	Tumor_KC_Basal
P1_Tumor_CGCTGGATCGTCTGCT-P1	1.03656	Tumor_KC_Diff
P1_Tumor_CGCTTCAAGACTCGGA-P1	0.325561	Tumor_KC_Basal
P1_Tumor_CGGACGTGTACAGTTC-P1	0	Tumor_KC_Basal
P1_Tumor_CGGACGTTCGGCGCTA-P1	0.198501	Tumor_KC_Diff
P1_Tumor_CGGACTGCACTTAAGC-P1	0.296496	Tumor_KC_Basal
P1_Tumor_CGGAGCTCAGGTGGAT-P1	0	Tumor_KC_Cyc
P1_Tumor_CGGAGCTGTGACCAAG-P1	0.255261	Tumor_KC_Cyc
P1_Tumor_CGGCTAGGTTAGAACA-P1	0	Tumor_KC_Diff
P1_Tumor_CGGGTCACACTTCGAA-P1	0.533402	Tumor_KC_Diff
P1_Tumor_CGGTTAATCCAAAGTC-P1	0	Tumor_KC_Diff
P1_Tumor_CGTAGCGGTCGAGTTT-P1	0.764586	Tumor_KC_Basal
P1_Tumor_CGTAGCGGTCTAGTGT-P1	0	Tumor_KC_Cyc
P1_Tumor_CGTAGCGTCCTCATTA-P1	0	Tumor_KC_Basal
P1_Tumor_CGTAGGCGTTAAGTAG-P1	0.500037	Tumor_KC_Cyc
P1_Tumor_CGTCACTGTCCGCTGA-P1	0.677554	Tumor_KC_Basal
P1_Tumor_CGTCACTGTGCATCTA-P1	0	Tumor_KC_Diff
P1_Tumor_CGTCAGGGTGCACCAC-P1	0	Tumor_KC_Diff
P1_Tumor_CGTCAGGGTTACTGAC-P1	0.37825	Tumor_KC_Basal
P1_Tumor_CGTCCATTCTATCGCC-P1	0.305871	Tumor_KC_Diff
P1_Tumor_CGTCCATTCTTGTTTG-P1	1.03717	Tumor_KC_Basal
P1_Tumor_CGTGAGCCAACTGCGC-P1	0.188455	Tumor_KC_Basal
P1_Tumor_CGTGAGCCACATGGGA-P1	0.698464	Tumor_KC_Diff
P1_Tumor_CGTGAGCGTTATCGGT-P1	0	Tumor_KC_Basal
P1_Tumor_CGTGAGCTCGCATGGC-P1	0.846442	Tumor_KC_Diff
P1_Tumor_CGTGTAACAAGAGTCG-P1	0.435999	Tumor_KC_Basal
P1_Tumor_CGTGTCTCACACAGAG-P1	0	Tumor_KC_Basal
P1_Tumor_CGTTAGAAGACTAGGC-P1	0.290501	Tumor_KC_Basal
P1_Tumor_CGTTAGAGTTTGTTGG-P1	0	Tumor_KC_Basal
P1_Tumor_CGTTCTGAGTGTCCCG-P1	0	Tumor_KC_Basal
P1_Tumor_CGTTCTGCAAACGTGG-P1	0.617369	Tumor_KC_Diff
P1_Tumor_CGTTGGGTCTCACATT-P1	0.250334	Tumor_KC_Diff
P1_Tumor_CTAACTTTCCAATGGT-P1	0	Tumor_KC_Diff
P1_Tumor_CTAAGACTCTTACCGC-P1	0.359675	Tumor_KC_Basal
P1_Tumor_CTACACCCAACACCTA-P1	0.444327	Tumor_KC_Basal
P1_Tumor_CTACACCCAAGGTTTC-P1	0.533504	Tumor_KC_Basal
P1_Tumor_CTACATTAGGGTCTCC-P1	0	Tumor_KC_Diff
P1_Tumor_CTACATTCATCTCGCT-P1	0	Tumor_KC_Basal
P1_Tumor_CTACATTGTAAGTAGT-P1	0	Tumor_KC_Basal
P1_Tumor_CTACATTGTACTTAGC-P1	0.334767	Tumor_KC_Basal
P1_Tumor_CTACGTCAGTAATCCC-P1	0.567237	Tumor_KC_Basal
P1_Tumor_CTAGAGTAGTGCCATT-P1	0.398015	Tumor_KC_Basal
P1_Tumor_CTAGCCTAGGTGATTA-P1	0.944388	Tumor_KC_Basal
P1_Tumor_CTCACACAGTACGCGA-P1	0	Tumor_KC_Diff
P1_Tumor_CTCACACGTCCAGTGC-P1	0.497535	Tumor_KC_Basal
P1_Tumor_CTCAGAACAGTACACT-P1	1.43688	Tumor_KC_Diff
P1_Tumor_CTCAGAAGTAATCGTC-P1	0	Tumor_KC_Diff
P1_Tumor_CTCAGAATCATGTCCC-P1	0.478043	Tumor_KC_Basal
P1_Tumor_CTCATTACATGAGCGA-P1	0.418973	Tumor_KC_Basal
P1_Tumor_CTCATTATCTTTAGGG-P1	0.241347	Tumor_KC_Diff
P1_Tumor_CTCCTAGAGCTAAGAT-P1	0	Tumor_KC_Diff
P1_Tumor_CTCGAAAAGATACACA-P1	0.403723	Tumor_KC_Basal
P1_Tumor_CTCGAGGCAAGCCGTC-P1	0.604267	Tumor_KC_Basal
P1_Tumor_CTCGAGGTCGCGCCAA-P1	0.358722	Tumor_KC_Basal
P1_Tumor_CTCGTACGTAAACGCG-P1	0.217453	Tumor_KC_Diff
P1_Tumor_CTCGTACGTGAGGGTT-P1	0	Tumor_KC_Basal
P1_Tumor_CTCGTCAAGTACATGA-P1	0	Tumor_KC_Basal
P1_Tumor_CTCGTCACACGCGAAA-P1	0	Tumor_KC_Diff
P1_Tumor_CTCGTCAGTAACGACG-P1	0	Tumor_KC_Basal
P1_Tumor_CTCTAATCACATGGGA-P1	0.496501	Tumor_KC_Diff
P1_Tumor_CTCTAATCATGAAGTA-P1	0	Tumor_KC_Basal
P1_Tumor_CTCTACGGTCTAAACC-P1	0	Tumor_KC_Basal
P1_Tumor_CTCTGGTCAATGACCT-P1	0.694048	Tumor_KC_Basal
P1_Tumor_CTCTGGTCAGGATCGA-P1	0	Tumor_KC_Cyc
P1_Tumor_CTCTGGTGTGAAGGCT-P1	0.307988	Tumor_KC_Basal
P1_Tumor_CTGAAACCACCACCAG-P1	0.279995	Tumor_KC_Basal
P1_Tumor_CTGAAACCATCACAAC-P1	0	Tumor_KC_Diff
P1_Tumor_CTGAAGTCACGAGAGT-P1	0.59223	Tumor_KC_Basal
P1_Tumor_CTGCCTACACATCCAA-P1	0	Tumor_KC_Basal
P1_Tumor_CTGCCTATCCAACCAA-P1	0.561611	Tumor_KC_Basal
P1_Tumor_CTGCGGAGTCGTGGCT-P1	0.227742	Tumor_KC_Cyc
P1_Tumor_CTGCGGATCATATCGG-P1	0	Tumor_KC_Basal
P1_Tumor_CTGCTGTGTCTTGTCC-P1	0	Tumor_KC_Diff
P1_Tumor_CTTGGCTTCGCGGATC-P1	0.320509	Tumor_KC_Diff
P1_Tumor_GAAACTCGTCATCGGC-P1	0.215384	Tumor_KC_Diff
P1_Tumor_GAAATGAAGGCAGGTT-P1	0.521683	Tumor_KC_Basal
P1_Tumor_GAACCTAAGATGTGTA-P1	0	Tumor_KC_Basal
P1_Tumor_GAACCTACAATCTGCA-P1	0	Tumor_KC_Diff
P1_Tumor_GAACCTAGTTATGCGT-P1	0	Tumor_KC_Cyc
P1_Tumor_GAACCTATCCAAGTAC-P1	0.318001	Tumor_KC_Basal
P1_Tumor_GAACCTATCTCCAGGG-P1	0.255931	Tumor_KC_Basal
P1_Tumor_GAACGGATCGGCGCAT-P1	1.11441	Tumor_KC_Basal
P1_Tumor_GAAGCAGCATATACGC-P1	0.587041	Tumor_KC_Diff
P1_Tumor_GAAGCAGGTGAGGCTA-P1	0	Tumor_KC_Diff
P1_Tumor_GAATAAGCAGACGCAA-P1	1.08183	Tumor_KC_Basal
P1_Tumor_GAATAAGTCCTATGTT-P1	0	Tumor_KC_Diff
P1_Tumor_GAATAAGTCGCGTAGC-P1	0.552019	Tumor_KC_Basal
P1_Tumor_GAATAAGTCTAACTTC-P1	0.894764	Tumor_KC_Diff
P1_Tumor_GACACGCGTTCAGACT-P1	0	Tumor_KC_Basal
P1_Tumor_GACAGAGAGTAATCCC-P1	0	Tumor_KC_Diff
P1_Tumor_GACCAATCAATCGGTT-P1	0.495911	Tumor_KC_Basal
P1_Tumor_GACCTGGTCTCTAGGA-P1	0.266102	Tumor_KC_Basal
P1_Tumor_GACGGCTTCTGTCTAT-P1	0	Tumor_KC_Basal
P1_Tumor_GACGTGCGTAAGTAGT-P1	0	Tumor_KC_Basal
P1_Tumor_GACGTTAGTGCGGTAA-P1	0.634112	Tumor_KC_Basal
P1_Tumor_GACTACACACCGGAAA-P1	0.277764	Tumor_KC_Basal
P1_Tumor_GACTACAGTGCACTTA-P1	0.5959	Tumor_KC_Diff
P1_Tumor_GACTGCGAGGAGCGTT-P1	0.40682	Tumor_KC_Basal
P1_Tumor_GACTGCGCATCGGGTC-P1	0.627592	Tumor_KC_Diff
P1_Tumor_GACTGCGGTGCTGTAT-P1	0.868714	Tumor_KC_Basal
P1_Tumor_GAGCAGAAGGCGACAT-P1	0.236299	Tumor_KC_Basal
P1_Tumor_GAGGTGAGTAGTACCT-P1	0.297607	TSK
P1_Tumor_GAGTCCGTCTCTGAGA-P1	1.35813	Tumor_KC_Diff
P1_Tumor_GATCAGTAGCTCTCGG-P1	0	Tumor_KC_Basal
P1_Tumor_GATCGATCAACTTGAC-P1	0	Tumor_KC_Diff
P1_Tumor_GATCGCGAGAGTCGGT-P1	0	Tumor_KC_Diff
P1_Tumor_GATCGCGAGCGACGTA-P1	0.232426	Tumor_KC_Diff
P1_Tumor_GATCGCGGTCACTTCC-P1	0.679515	Tumor_KC_Basal
P1_Tumor_GATCGCGGTCTGATTG-P1	0.815494	Tumor_KC_Cyc
P1_Tumor_GATCGTAAGATCGGGT-P1	0.284078	Tumor_KC_Basal
P1_Tumor_GATCGTAAGTTGAGTA-P1	0	Tumor_KC_Cyc
P1_Tumor_GATCGTAGTACCGTTA-P1	0.202275	Tumor_KC_Cyc
P1_Tumor_GATCTAGAGACGCAAC-P1	0.417005	Tumor_KC_Basal
P1_Tumor_GATCTAGAGGCATGGT-P1	0.681287	Tumor_KC_Basal
P1_Tumor_GATCTAGAGTGAAGAG-P1	0	Tumor_KC_Basal
P1_Tumor_GATGAAAGTACTTAGC-P1	0	Tumor_KC_Basal
P1_Tumor_GATGAGGCAGACTCGC-P1	0	Tumor_KC_Cyc
P1_Tumor_GATGAGGGTGGCCCTA-P1	0	Tumor_KC_Diff
P1_Tumor_GATGCTAAGCTGTTCA-P1	0.426814	Tumor_KC_Basal
P1_Tumor_GATGCTACATCCAACA-P1	0	Tumor_KC_Diff
P1_Tumor_GCAAACTAGCCCAGCT-P1	0.520115	Tumor_KC_Diff
P1_Tumor_GCAAACTCAAGTACCT-P1	0.226303	Tumor_KC_Cyc
P1_Tumor_GCAATCAAGTACCGGA-P1	0	Tumor_KC_Diff
P1_Tumor_GCAATCACATGTAGTC-P1	0.300937	Tumor_KC_Basal
P1_Tumor_GCAATCATCAGGTTCA-P1	0	Tumor_KC_Diff
P1_Tumor_GCACATATCAGCTCGG-P1	0.549108	Tumor_KC_Basal
P1_Tumor_GCACTCTCAATTCCTT-P1	0.516625	Tumor_KC_Diff
P1_Tumor_GCACTCTGTATGAAAC-P1	0.70612	Tumor_KC_Diff
P1_Tumor_GCAGTTAGTTACAGAA-P1	0	Tumor_KC_Basal
P1_Tumor_GCATACATCTGGTGTA-P1	0.517172	Tumor_KC_Basal
P1_Tumor_GCATGATAGAGCTTCT-P1	0	Tumor_KC_Diff
P1_Tumor_GCATGATCATGGATGG-P1	0	Tumor_KC_Basal
P1_Tumor_GCATGATGTACCATCA-P1	0.249137	Tumor_KC_Cyc
P1_Tumor_GCATGATGTTGACGTT-P1	0	Tumor_KC_Basal
P1_Tumor_GCATGCGCAAGGTGTG-P1	0	Tumor_KC_Basal
P1_Tumor_GCATGCGCAGTCAGCC-P1	0	Tumor_KC_Basal
P1_Tumor_GCCAAATAGAAGGGTA-P1	0	Tumor_KC_Diff
P1_Tumor_GCCTCTACAAGTTAAG-P1	0	Tumor_KC_Basal
P1_Tumor_GCCTCTACAATCGAAA-P1	0	Tumor_KC_Basal
P1_Tumor_GCCTCTAGTAGCTTGT-P1	0.281454	Tumor_KC_Diff
P1_Tumor_GCGACCATCACGAAGG-P1	0	Tumor_KC_Basal
P1_Tumor_GCGACCATCGCCTGTT-P1	0	Tumor_KC_Diff
P1_Tumor_GCGAGAAAGAAGGCCT-P1	0	Tumor_KC_Diff
P1_Tumor_GCGAGAAAGATATACG-P1	0	Tumor_KC_Basal
P1_Tumor_GCGAGAACAGCGTAAG-P1	0	Tumor_KC_Diff
P1_Tumor_GCGAGAATCCTCAATT-P1	0.414725	Tumor_KC_Cyc
P1_Tumor_GCGCAACAGCAGACTG-P1	0	Tumor_KC_Basal
P1_Tumor_GCGCAACGTCCAGTAT-P1	0	Tumor_KC_Basal
P1_Tumor_GCGCAGTTCACGCATA-P1	0.927175	Tumor_KC_Cyc
P1_Tumor_GCGCAGTTCATCTGCC-P1	0.528696	Tumor_KC_Basal
P1_Tumor_GCGCCAAAGTGGGATC-P1	0.641731	Tumor_KC_Basal
P1_Tumor_GCGCCAAGTGTAAGTA-P1	0	Tumor_KC_Basal
P1_Tumor_GCGCCAAGTTACCGAT-P1	0.281351	Tumor_KC_Diff
P1_Tumor_GCTCCTAGTTGCGTTA-P1	0.960313	Tumor_KC_Basal
P1_Tumor_GCTCTGTGTGTGGCTC-P1	0	Tumor_KC_Cyc
P1_Tumor_GCTGCAGGTCTTTCAT-P1	0	Tumor_KC_Diff
P1_Tumor_GCTGCGACAAGTAGTA-P1	0.452651	Tumor_KC_Cyc
P1_Tumor_GCTGCGATCACAGTAC-P1	0.242589	Tumor_KC_Basal
P1_Tumor_GCTGCTTTCTTTACAC-P1	0.319229	Tumor_KC_Diff
P1_Tumor_GCTGGGTGTAAGAGGA-P1	1.01459	Tumor_KC_Basal
P1_Tumor_GCTTGAAGTAGCGTAG-P1	0.674437	Tumor_KC_Diff
P1_Tumor_GCTTGAAGTGGTCCGT-P1	0.288887	Tumor_KC_Diff
P1_Tumor_GGAAAGCCAAGTAATG-P1	0.298063	Tumor_KC_Diff
P1_Tumor_GGAACTTCAGATGGGT-P1	0.251709	Tumor_KC_Basal
P1_Tumor_GGAATAAAGCGTTGCC-P1	0.317899	Tumor_KC_Basal
P1_Tumor_GGAATAAAGTCATCCA-P1	0	Tumor_KC_Diff
P1_Tumor_GGAATAAAGTGTTGAA-P1	0.659608	Tumor_KC_Basal
P1_Tumor_GGAATAAGTAAACACA-P1	0.504052	Tumor_KC_Basal
P1_Tumor_GGAATAAGTTCGTTGA-P1	0	Tumor_KC_Basal
P1_Tumor_GGACAGATCGGTTCGG-P1	0	Tumor_KC_Basal
P1_Tumor_GGACATTAGTGGTAAT-P1	0	Tumor_KC_Diff
P1_Tumor_GGACGTCAGACCTAGG-P1	0.723141	Tumor_KC_Diff
P1_Tumor_GGACGTCGTTCCACGG-P1	0.66712	Tumor_KC_Basal
P1_Tumor_GGAGCAATCCCTCAGT-P1	0.390759	Tumor_KC_Cyc
P1_Tumor_GGATTACTCTTCTGGC-P1	0	Tumor_KC_Cyc
P1_Tumor_GGCAATTAGTACGCCC-P1	0.396791	Tumor_KC_Basal
P1_Tumor_GGCAATTCAAAGGTGC-P1	0.596816	Tumor_KC_Diff
P1_Tumor_GGCAATTCAGCGATCC-P1	0.563854	Tumor_KC_Diff
P1_Tumor_GGCCGATCACCGGAAA-P1	0.354475	Tumor_KC_Diff
P1_Tumor_GGCGACTGTACAGTGG-P1	0	Tumor_KC_Diff
P1_Tumor_GGCGTGTAGAAGATTC-P1	0	Tumor_KC_Diff
P1_Tumor_GGCTCGATCATGTGGT-P1	0	Tumor_KC_Diff
P1_Tumor_GGCTCGATCGTTACGA-P1	0.742682	Tumor_KC_Basal
P1_Tumor_GGCTGGTAGTTTAGGA-P1	0	Tumor_KC_Diff
P1_Tumor_GGCTGGTCACGGACAA-P1	0.603966	Tumor_KC_Diff
P1_Tumor_GGGAATGGTCGACTGC-P1	0.456265	Tumor_KC_Diff
P1_Tumor_GGGAATGTCACCGTAA-P1	0	Tumor_KC_Basal
P1_Tumor_GGGACCTAGGAATTAC-P1	0	Tumor_KC_Diff
P1_Tumor_GGGATGAAGCTACCGC-P1	0	Tumor_KC_Diff
P1_Tumor_GGGCACTAGGACACCA-P1	0	Tumor_KC_Diff
P1_Tumor_GGGCACTTCCTGCCAT-P1	0.19223	Tumor_KC_Basal
P1_Tumor_GGGCACTTCCTTAATC-P1	0	Tumor_KC_Basal
P1_Tumor_GGGCATCAGCCGATTT-P1	0	Tumor_KC_Diff
P1_Tumor_GGGCATCTCGCGATCG-P1	0.584886	Tumor_KC_Basal
P1_Tumor_GGGTCTGAGACAAAGG-P1	0.38367	Tumor_KC_Basal
P1_Tumor_GGGTCTGGTCAGAGGT-P1	0.904719	Tumor_KC_Basal
P1_Tumor_GGGTTGCTCCGTCAAA-P1	0	Tumor_KC_Basal
P1_Tumor_GGTATTGAGTTCGATC-P1	0.7174	Tumor_KC_Basal
P1_Tumor_GGTATTGCATGACATC-P1	0.589946	Tumor_KC_Cyc
P1_Tumor_GGTATTGTCTCGATGA-P1	0	Tumor_KC_Basal
P1_Tumor_GGTGAAGAGATGTGTA-P1	0	Tumor_KC_Diff
P1_Tumor_GGTGAAGCAATGAATG-P1	0.577898	Tumor_KC_Basal
P1_Tumor_GGTGAAGTCACGGTTA-P1	0	Tumor_KC_Basal
P1_Tumor_GGTGCGTTCACAGGCC-P1	0	Tumor_KC_Diff
P1_Tumor_GGTGCGTTCCCGACTT-P1	0.516598	TSK
P1_Tumor_GTAACTGGTCTTTCAT-P1	0	Tumor_KC_Basal
P1_Tumor_GTACGTACAGGATCGA-P1	0	Tumor_KC_Basal
P1_Tumor_GTACTCCAGGCAATTA-P1	0	Tumor_KC_Basal
P1_Tumor_GTACTTTCACCGTTGG-P1	0.693347	Tumor_KC_Diff
P1_Tumor_GTACTTTGTACCCAAT-P1	0.385031	Tumor_KC_Basal
P1_Tumor_GTAGGCCGTCTGCAAT-P1	0	Tumor_KC_Basal
P1_Tumor_GTAGTCAGTAAACGCG-P1	0.313428	Tumor_KC_Diff
P1_Tumor_GTAGTCATCTGCCCTA-P1	0.356551	Tumor_KC_Diff
P1_Tumor_GTATCTTCATACCATG-P1	0	Tumor_KC_Diff
P1_Tumor_GTATCTTGTGCCTGGT-P1	0.987757	Tumor_KC_Basal
P1_Tumor_GTATCTTGTTAGAACA-P1	0.281366	Tumor_KC_Diff
P1_Tumor_GTCAAGTCATTGCGGC-P1	0.673493	Tumor_KC_Cyc
P1_Tumor_GTCAAGTGTTCAGCGC-P1	0.401178	Tumor_KC_Diff
P1_Tumor_GTCAAGTTCTTGTACT-P1	0.235466	Tumor_KC_Diff
P1_Tumor_GTCACAACAAATCCGT-P1	0.23454	Tumor_KC_Cyc
P1_Tumor_GTCACGGCATCAGTCA-P1	0	Tumor_KC_Basal
P1_Tumor_GTCACGGTCACCATAG-P1	0	Tumor_KC_Basal
P1_Tumor_GTCCTCACAAGCCGTC-P1	0.23685	Tumor_KC_Diff
P1_Tumor_GTCCTCATCTGGGCCA-P1	0.748856	Tumor_KC_Basal
P1_Tumor_GTCGGGTAGGATGGTC-P1	0.787172	Tumor_KC_Diff
P1_Tumor_GTCGGGTCATTCTCAT-P1	0.935586	Tumor_KC_Basal
P1_Tumor_GTCGGGTTCATGCAAC-P1	0	Tumor_KC_Basal
P1_Tumor_GTCTCGTAGTACGATA-P1	0.395155	Tumor_KC_Basal
P1_Tumor_GTCTTCGCAATAAGCA-P1	0	Tumor_KC_Basal
P1_Tumor_GTGCGGTTCGAATGGG-P1	0.427259	Tumor_KC_Basal
P1_Tumor_GTGCGGTTCGCCTGAG-P1	0.413576	Tumor_KC_Basal
P1_Tumor_GTGCTTCGTGTGACCC-P1	0	Tumor_KC_Basal
P1_Tumor_GTGGGTCAGCTAAGAT-P1	0	Tumor_KC_Cyc
P1_Tumor_GTGGGTCAGGCAGGTT-P1	0	Tumor_KC_Diff
P1_Tumor_GTGGGTCAGGTGATTA-P1	0.365685	Tumor_KC_Basal
P1_Tumor_GTGGGTCCACATCCAA-P1	0.699864	Tumor_KC_Basal
P1_Tumor_GTGTGCGCAAGCTGAG-P1	0	Tumor_KC_Basal
P1_Tumor_GTGTGCGCAGATGGGT-P1	0.605738	Tumor_KC_Basal
P1_Tumor_GTGTGCGGTATGAAAC-P1	0.411866	Tumor_KC_Diff
P1_Tumor_GTGTGCGGTGCCTGTG-P1	1.12672	Tumor_KC_Basal
P1_Tumor_GTGTTAGAGCGAGAAA-P1	0	Tumor_KC_Basal
P1_Tumor_GTTACAGCAAGTTAAG-P1	0	Tumor_KC_Basal
P1_Tumor_GTTCATTAGATGGCGT-P1	0.915452	Tumor_KC_Basal
P1_Tumor_GTTCATTAGGTGCACA-P1	0	Tumor_KC_Basal
P1_Tumor_GTTCATTCAGGTGGAT-P1	0.446932	Tumor_KC_Diff
P1_Tumor_GTTCATTGTGGTAACG-P1	0	Tumor_KC_Basal
P1_Tumor_GTTCTCGGTCTAGCGC-P1	0	Tumor_KC_Basal
P1_Tumor_GTTCTCGGTGCGGTAA-P1	1.08519	Tumor_KC_Basal
P1_Tumor_GTTTCTATCATAGCAC-P1	0.240356	Tumor_KC_Diff
P1_Tumor_GTTTCTATCCCGACTT-P1	0.493799	TSK
P1_Tumor_TAAACCGGTGTGAATA-P1	0.42843	Tumor_KC_Basal
P1_Tumor_TAAGAGAGTGACGCCT-P1	0	Tumor_KC_Cyc
P1_Tumor_TAAGTGCAGTAGATGT-P1	0.524863	Tumor_KC_Basal
P1_Tumor_TAAGTGCCAATGAATG-P1	0	Tumor_KC_Basal
P1_Tumor_TAAGTGCGTAATCGTC-P1	0.337993	Tumor_KC_Basal
P1_Tumor_TACAGTGAGGAATGGA-P1	0.276565	Tumor_KC_Diff
P1_Tumor_TACCTATCAATACGCT-P1	0	Tumor_KC_Diff
P1_Tumor_TACCTATTCTAGCACA-P1	0	Tumor_KC_Cyc
P1_Tumor_TACGGATAGACCGGAT-P1	0.616937	Tumor_KC_Basal
P1_Tumor_TACGGTAAGTCAAGGC-P1	0.37055	Tumor_KC_Basal
P1_Tumor_TACTCATCAAGTCTAC-P1	0.288509	Tumor_KC_Diff
P1_Tumor_TACTTACAGATGGCGT-P1	0.550477	Tumor_KC_Basal
P1_Tumor_TACTTACCAGCTATTG-P1	0.315071	Tumor_KC_Basal
P1_Tumor_TACTTACGTGCAGTAG-P1	0	Tumor_KC_Basal
P1_Tumor_TACTTACGTGTTAAGA-P1	0.634667	Tumor_KC_Diff
P1_Tumor_TACTTGTAGGGCTTGA-P1	0	Tumor_KC_Basal
P1_Tumor_TACTTGTCAGGGTATG-P1	0.3658	Tumor_KC_Diff
P1_Tumor_TACTTGTGTATAGGTA-P1	0.424022	Tumor_KC_Cyc
P1_Tumor_TAGAGCTGTCCGTTAA-P1	0.246245	Tumor_KC_Basal
P1_Tumor_TAGCCGGAGGCCCTTG-P1	0.788523	Tumor_KC_Cyc
P1_Tumor_TAGCCGGGTAAGGGCT-P1	0.578942	Tumor_KC_Diff
P1_Tumor_TAGGCATAGTGTGAAT-P1	0	Tumor_KC_Basal
P1_Tumor_TAGGCATGTAATCACC-P1	0	Tumor_KC_Diff
P1_Tumor_TAGGCATGTAATCGTC-P1	0.250013	Tumor_KC_Diff
P1_Tumor_TAGGCATTCACGAAGG-P1	0.412383	Tumor_KC_Basal
P1_Tumor_TAGTGGTGTGACGGTA-P1	0	Tumor_KC_Diff
P1_Tumor_TAGTGGTGTGATGATA-P1	0	Tumor_KC_Diff
P1_Tumor_TAGTGGTTCCACTCCA-P1	0	Tumor_KC_Cyc
P1_Tumor_TAGTTGGCAACCGCCA-P1	0.369035	Tumor_KC_Diff
P1_Tumor_TATCAGGGTCATGCCG-P1	0.387638	Tumor_KC_Cyc
P1_Tumor_TATCAGGTCAGGATCT-P1	0	Tumor_KC_Basal
P1_Tumor_TATCAGGTCTGCTTGC-P1	0.440291	Tumor_KC_Basal
P1_Tumor_TATCTCAAGACGCTTT-P1	0.495084	Tumor_KC_Diff
P1_Tumor_TATCTCAGTACCTACA-P1	0	Tumor_KC_Basal
P1_Tumor_TATGCCCAGCGTCAAG-P1	0.723742	Tumor_KC_Diff
P1_Tumor_TATGCCCGTTAGTGGG-P1	0.484349	Tumor_KC_Cyc
P1_Tumor_TATGCCCGTTCATGGT-P1	0	Tumor_KC_Basal
P1_Tumor_TATTACCTCACCAGGC-P1	0.92247	Tumor_KC_Cyc
P1_Tumor_TATTACCTCTTCCTTC-P1	0	Tumor_KC_Basal
P1_Tumor_TCAACGATCTGCCCTA-P1	0	Tumor_KC_Basal
P1_Tumor_TCACAAGCATGGAATA-P1	0.479034	Tumor_KC_Diff
P1_Tumor_TCACAAGTCTGGTGTA-P1	0.494222	Tumor_KC_Basal
P1_Tumor_TCACGAAGTATTCTCT-P1	0	Tumor_KC_Cyc
P1_Tumor_TCAGATGAGGGCACTA-P1	0.630578	Tumor_KC_Basal
P1_Tumor_TCAGATGGTCCGTTAA-P1	0	Tumor_KC_Basal
P1_Tumor_TCAGATGTCACTTACT-P1	0.24826	Tumor_KC_Diff
P1_Tumor_TCAGGATCAACGATCT-P1	0.488248	Tumor_KC_Diff
P1_Tumor_TCAGGTAAGCGTTCCG-P1	0	Tumor_KC_Diff
P1_Tumor_TCATTACGTGTTGAGG-P1	0	Tumor_KC_Basal
P1_Tumor_TCATTTGCACGAAATA-P1	0	Tumor_KC_Basal
P1_Tumor_TCATTTGGTAGGCTGA-P1	0.682205	Tumor_KC_Basal
P1_Tumor_TCCCGATAGCACGCCT-P1	0.267939	TSK
P1_Tumor_TCCCGATAGGGCTTCC-P1	0.839302	Tumor_KC_Cyc
P1_Tumor_TCCCGATTCTTGAGGT-P1	0.354659	Tumor_KC_Basal
P1_Tumor_TCCCGATTCTTGTATC-P1	0	Tumor_KC_Diff
P1_Tumor_TCGAGGCAGGGTTCCC-P1	0.621748	Tumor_KC_Basal
P1_Tumor_TCGAGGCCACAGGTTT-P1	0	Tumor_KC_Diff
P1_Tumor_TCGCGAGAGCTAGTTC-P1	0.369029	Tumor_KC_Cyc
P1_Tumor_TCGCGAGCAAGCGAGT-P1	0.488995	Tumor_KC_Basal
P1_Tumor_TCGCGTTAGAAGGTGA-P1	0.744244	Tumor_KC_Basal
P1_Tumor_TCGCGTTGTCAGAATA-P1	0	Tumor_KC_Basal
P1_Tumor_TCGGTAAAGTTAGGTA-P1	0	Tumor_KC_Diff
P1_Tumor_TCGTACCGTATGCTTG-P1	0.408691	Tumor_KC_Basal
P1_Tumor_TCGTACCGTCGGCATC-P1	0.782312	Tumor_KC_Basal
P1_Tumor_TCGTACCTCCATTCTA-P1	0	Tumor_KC_Diff
P1_Tumor_TCGTAGAAGAATAGGG-P1	0.216833	Tumor_KC_Diff
P1_Tumor_TCGTAGATCGCCAGCA-P1	0.426703	Tumor_KC_Diff
P1_Tumor_TCTATTGAGCTACCTA-P1	0.676807	Tumor_KC_Diff
P1_Tumor_TCTATTGCAGACAAGC-P1	0	Tumor_KC_Diff
P1_Tumor_TCTATTGGTCAGATAA-P1	0	Tumor_KC_Basal
P1_Tumor_TCTCATACACCGAAAG-P1	0.655808	Tumor_KC_Diff
P1_Tumor_TCTCATAGTGAGGCTA-P1	0.618888	Tumor_KC_Basal
P1_Tumor_TCTCTAATCGGACAAG-P1	0	Tumor_KC_Diff
P1_Tumor_TCTGAGAAGTGCGTGA-P1	0.617851	Tumor_KC_Cyc
P1_Tumor_TCTGAGAGTCCGTCAG-P1	0.416143	Tumor_KC_Diff
P1_Tumor_TCTGAGAGTCGACTGC-P1	0.683805	Tumor_KC_Basal
P1_Tumor_TCTGGAATCTACGAGT-P1	0.913704	Tumor_KC_Basal
P1_Tumor_TCTTCGGGTATATCCG-P1	0.857874	Tumor_KC_Basal
P1_Tumor_TCTTCGGTCGAGCCCA-P1	0.830332	Tumor_KC_Basal
P1_Tumor_TCTTTCCCAAGAAGAG-P1	0	Tumor_KC_Diff
P1_Tumor_TCTTTCCTCTTGAGAC-P1	0	Tumor_KC_Diff
P1_Tumor_TGAAAGAGTCATGCAT-P1	0.407795	Tumor_KC_Basal
P1_Tumor_TGAAAGATCGCCATAA-P1	0.720511	Tumor_KC_Basal
P1_Tumor_TGACGGCGTGTGAATA-P1	0	Tumor_KC_Basal
P1_Tumor_TGACTTTTCCGCGTTT-P1	0	Tumor_KC_Basal
P1_Tumor_TGAGAGGCACCGGAAA-P1	0.753438	Tumor_KC_Basal
P1_Tumor_TGAGAGGCAGCTATTG-P1	0	Tumor_KC_Basal
P1_Tumor_TGAGAGGGTACTTAGC-P1	0.279868	Tumor_KC_Diff
P1_Tumor_TGAGAGGGTGTAACGG-P1	0	Tumor_KC_Cyc
P1_Tumor_TGAGCCGGTAAAGGAG-P1	0	Tumor_KC_Cyc
P1_Tumor_TGAGCCGTCGTATCAG-P1	0.276028	Tumor_KC_Basal
P1_Tumor_TGAGGGAGTTATTCTC-P1	0.69849	TSK
P1_Tumor_TGATTTCCAGCTGTTA-P1	0.361965	Tumor_KC_Basal
P1_Tumor_TGCACCTCAAGCCATT-P1	0.290077	Tumor_KC_Cyc
P1_Tumor_TGCACCTGTCACCCAG-P1	0.514939	Tumor_KC_Diff
P1_Tumor_TGCACCTGTTATGTGC-P1	0.296638	Tumor_KC_Basal
P1_Tumor_TGCCAAAAGAAGGCCT-P1	0	Tumor_KC_Diff
P1_Tumor_TGCCCATTCAAACGGG-P1	0.829056	Tumor_KC_Basal
P1_Tumor_TGCCCTATCCAAAGTC-P1	0.482285	Tumor_KC_Basal
P1_Tumor_TGCGCAGAGACCTAGG-P1	0.587727	Tumor_KC_Diff
P1_Tumor_TGCGCAGTCACTCCTG-P1	0.715205	Tumor_KC_Basal
P1_Tumor_TGCGGGTCATCCCATC-P1	0.564982	Tumor_KC_Diff
P1_Tumor_TGCGTGGTCCTGTAGA-P1	0	TSK
P1_Tumor_TGCTACCGTCATGCCG-P1	0.343116	Tumor_KC_Basal
P1_Tumor_TGCTACCTCAGTGCAT-P1	0.723701	Tumor_KC_Cyc
P1_Tumor_TGCTGCTCAGTATAAG-P1	0.409251	Tumor_KC_Basal
P1_Tumor_TGGACGCAGTGTTTGC-P1	0	Tumor_KC_Basal
P1_Tumor_TGGACGCGTCATGCAT-P1	0	Tumor_KC_Diff
P1_Tumor_TGGACGCGTTTAGGAA-P1	0.29639	Tumor_KC_Basal
P1_Tumor_TGGCCAGTCCACGACG-P1	0	Tumor_KC_Diff
P1_Tumor_TGGCGCAGTGATAAAC-P1	0.713713	Tumor_KC_Basal
P1_Tumor_TGGCGCAGTTGCGTTA-P1	0.405432	Tumor_KC_Basal
P1_Tumor_TGGCTGGAGTTGTAGA-P1	0	Tumor_KC_Cyc
P1_Tumor_TGGCTGGTCCATGCTC-P1	0.430433	Tumor_KC_Basal
P1_Tumor_TGGGAAGCAGACTCGC-P1	0	Tumor_KC_Basal
P1_Tumor_TGGGAAGCATACTCTT-P1	0.259518	Tumor_KC_Cyc
P1_Tumor_TGGTTAGAGCCGCCTA-P1	0	Tumor_KC_Basal
P1_Tumor_TGGTTAGGTGTCCTCT-P1	0.50241	Tumor_KC_Diff
P1_Tumor_TGGTTAGTCCGCGGTA-P1	0.865613	Tumor_KC_Cyc
P1_Tumor_TGGTTCCGTCATTAGC-P1	0.4313	Tumor_KC_Basal
P1_Tumor_TGTATTCGTCAGCTAT-P1	0.471599	Tumor_KC_Basal
P1_Tumor_TGTCCCAAGACTAGAT-P1	0	Tumor_KC_Basal
P1_Tumor_TGTCCCAAGTTTAGGA-P1	0.552614	Tumor_KC_Basal
P1_Tumor_TGTCCCATCAACTCTT-P1	0.36582	Tumor_KC_Basal
P1_Tumor_TGTCCCATCGGTGTTA-P1	0	Tumor_KC_Basal
P1_Tumor_TGTGGTACATAGGATA-P1	0	Tumor_KC_Diff
P1_Tumor_TGTGTTTTCCACGAAT-P1	0.314711	Tumor_KC_Basal
P1_Tumor_TTAACTCAGACGCTTT-P1	0	Tumor_KC_Basal
P1_Tumor_TTAACTCGTACCATCA-P1	0.310611	Tumor_KC_Basal
P1_Tumor_TTAGGCAGTAACGACG-P1	0	Tumor_KC_Diff
P1_Tumor_TTAGTTCAGCTAGTTC-P1	0.671428	Tumor_KC_Basal
P1_Tumor_TTAGTTCAGTGATCGG-P1	0	Tumor_KC_Diff
P1_Tumor_TTAGTTCCAATAGCAA-P1	0	Tumor_KC_Basal
P1_Tumor_TTAGTTCCACACGCTG-P1	0.454703	Tumor_KC_Basal
P1_Tumor_TTAGTTCGTCCCTACT-P1	0.454115	Tumor_KC_Basal
P1_Tumor_TTATGCTGTTTACTCT-P1	0.654621	Tumor_KC_Diff
P1_Tumor_TTCCCAGCAATCTACG-P1	0	Tumor_KC_Diff
P1_Tumor_TTCCCAGCAGACACTT-P1	0.728349	Tumor_KC_Cyc
P1_Tumor_TTCGAAGCACATAACC-P1	0.58347	Tumor_KC_Diff
P1_Tumor_TTCGAAGCACATCCAA-P1	0	Tumor_KC_Basal
P1_Tumor_TTCGAAGCACCCTATC-P1	0.250385	Tumor_KC_Cyc
P1_Tumor_TTCGAAGTCTATCCTA-P1	0	Tumor_KC_Basal
P1_Tumor_TTCGGTCAGGCAAAGA-P1	0	Tumor_KC_Diff
P1_Tumor_TTCGGTCGTAAAGTCA-P1	0.202914	Tumor_KC_Basal
P1_Tumor_TTCGGTCGTGGTTTCA-P1	0	Tumor_KC_Basal
P1_Tumor_TTCTACAAGTCTCCTC-P1	0.383432	Tumor_KC_Basal
P1_Tumor_TTCTCAAAGAAACCAT-P1	0	Tumor_KC_Basal
P1_Tumor_TTCTCAAAGGGATCTG-P1	0.275997	Tumor_KC_Basal
P1_Tumor_TTCTCCTAGAGCCCAA-P1	0	Tumor_KC_Basal
P1_Tumor_TTCTCCTGTGCACCAC-P1	0	Tumor_KC_Basal
P1_Tumor_TTCTCCTTCGGCGGTT-P1	0	Tumor_KC_Diff
P1_Tumor_TTCTTAGGTAAGAGGA-P1	0.396432	Tumor_KC_Basal
P1_Tumor_TTGACTTAGGCGCTCT-P1	0.259045	Tumor_KC_Basal
P1_Tumor_TTGACTTAGTTTCCTT-P1	0.382808	Tumor_KC_Diff
P1_Tumor_TTGCCGTCAGGCTGAA-P1	0.250795	Tumor_KC_Basal
P1_Tumor_TTGCCGTGTTCGTCTC-P1	0	Tumor_KC_Diff
P1_Tumor_TTGCGTCTCACAAACC-P1	0.410221	Tumor_KC_Diff
P1_Tumor_TTGTAGGAGTCAAGCG-P1	0.21031	Tumor_KC_Basal
P1_Tumor_TTGTAGGTCTTAACCT-P1	0	Tumor_KC_Basal
P1_Tumor_TTTATGCAGATAGCAT-P1	0	Tumor_KC_Diff
P1_Tumor_TTTATGCAGTCATGCT-P1	0	Tumor_KC_Diff
P1_Tumor_TTTATGCCAGCAGTTT-P1	0.317797	Tumor_KC_Basal
P1_Tumor_TTTATGCTCATGTAGC-P1	0.281502	Tumor_KC_Basal
P1_Tumor_TTTATGCTCTTATCTG-P1	0.23845	Tumor_KC_Basal
P1_Tumor_TTTCCTCTCGGCGGTT-P1	0	Tumor_KC_Basal
P1_Tumor_TTTGGTTAGCAATATG-P1	0	Tumor_KC_Basal
P1_Tumor_TTTGTCAGTATATCCG-P1	0.185949	Tumor_KC_Diff
P1_Tumor_TTTGTCAGTCGAACAG-P1	0	Tumor_KC_Diff
P1_Tumor_AAACGGGTCAGCTCGG-P1	0.875825	Tumor_KC_Diff
P1_Tumor_AAAGATGTCATGTGGT-P1	0.327508	Tumor_KC_Diff
P1_Tumor_AAATGCCTCTTGAGGT-P1	0	Tumor_KC_Basal
P1_Tumor_AACACGTCACTGAAGG-P1	0.454703	Tumor_KC_Diff
P1_Tumor_AACCGCGGTCATATCG-P1	0.324815	Tumor_KC_Diff
P1_Tumor_AACTGGTTCCTCATTA-P1	0.287499	Tumor_KC_Diff
P1_Tumor_AAGACCTAGCAGGCTA-P1	0	Tumor_KC_Diff
P1_Tumor_AAGGCAGCATAACCTG-P1	0	TSK
P1_Tumor_AAGGTTCAGAGCTTCT-P1	0.716354	Tumor_KC_Basal
P1_Tumor_AAGGTTCGTAGCGTAG-P1	0	Tumor_KC_Diff
P1_Tumor_AAGTCTGCAGCAGTTT-P1	0	Tumor_KC_Diff
P1_Tumor_AATCGGTTCTCGTTTA-P1	0	Tumor_KC_Diff
P1_Tumor_ACACCAACAGCTGTAT-P1	0	Tumor_KC_Diff
P1_Tumor_ACACCCTAGCGAGAAA-P1	0	TSK
P1_Tumor_ACACTGAGTTAAGGGC-P1	0	Tumor_KC_Diff
P1_Tumor_ACCAGTATCCGCGGTA-P1	0.800315	Tumor_KC_Diff
P1_Tumor_ACGAGCCGTAGCGTAG-P1	0.288921	Tumor_KC_Diff
P1_Tumor_ACGATGTAGTTAACGA-P1	0.792758	Tumor_KC_Basal
P1_Tumor_ACGATGTCATGGTCAT-P1	0	Tumor_KC_Diff
P1_Tumor_ACGCCAGGTCATACTG-P1	0	Tumor_KC_Diff
P1_Tumor_ACGCCGACACACAGAG-P1	0.422585	Tumor_KC_Basal
P1_Tumor_ACGGAGACAGTAAGAT-P1	0.286173	Tumor_KC_Diff
P1_Tumor_ACGGAGAGTGCACTTA-P1	0	Tumor_KC_Diff
P1_Tumor_ACGGAGATCATCTGTT-P1	0	Tumor_KC_Diff
P1_Tumor_ACGGCCAGTTCAGACT-P1	0.413074	TSK
P1_Tumor_ACGGGCTAGCAGACTG-P1	0.752635	Tumor_KC_Diff
P1_Tumor_ACGGGCTCAGGGTACA-P1	0.286066	Tumor_KC_Diff
P1_Tumor_ACGGGCTGTAGGGTAC-P1	0	Tumor_KC_Diff
P1_Tumor_ACGGGTCAGGCCCGTT-P1	0.480207	Tumor_KC_Diff
P1_Tumor_ACTGAACAGAGCCTAG-P1	0.410948	Tumor_KC_Diff
P1_Tumor_ACTGAACCAATGGAAT-P1	0	Tumor_KC_Diff
P1_Tumor_ACTGAACCACGAAAGC-P1	0.357788	Tumor_KC_Basal
P1_Tumor_ACTGAACCACTTACGA-P1	0.323648	Tumor_KC_Basal
P1_Tumor_ACTGAGTAGATGTGTA-P1	0	Tumor_KC_Diff
P1_Tumor_ACTGAGTAGTCCATAC-P1	0	Tumor_KC_Basal
P1_Tumor_ACTGAGTCAGAGTGTG-P1	0	Tumor_KC_Diff
P1_Tumor_ACTGCTCCACCTCGTT-P1	0.783343	Tumor_KC_Diff
P1_Tumor_ACTTACTTCGTAGGTT-P1	0	Tumor_KC_Basal
P1_Tumor_ACTTTCATCGCACTCT-P1	0.410956	Tumor_KC_Basal
P1_Tumor_AGAATAGCAGTCACTA-P1	0	Tumor_KC_Basal
P1_Tumor_AGAATAGTCCGAACGC-P1	0	Tumor_KC_Basal
P1_Tumor_AGAGCTTCATGAGCGA-P1	0.380977	Tumor_KC_Diff
P1_Tumor_AGAGCTTTCCACGCAG-P1	0	Tumor_KC_Cyc
P1_Tumor_AGATCTGCAGCTCCGA-P1	0	Tumor_KC_Basal
P1_Tumor_AGATTGCAGATACACA-P1	0	Tumor_KC_Basal
P1_Tumor_AGATTGCGTCTAAAGA-P1	0	Tumor_KC_Basal
P1_Tumor_AGCATACAGTCCTCCT-P1	0.457433	Tumor_KC_Basal
P1_Tumor_AGCATACTCACTCCTG-P1	0.71444	Tumor_KC_Basal
P1_Tumor_AGCCTAACAATGACCT-P1	0	Tumor_KC_Diff
P1_Tumor_AGCCTAATCCTACAGA-P1	0.258405	Tumor_KC_Diff
P1_Tumor_AGCGTATCACCGCTAG-P1	0.653189	Tumor_KC_Diff
P1_Tumor_AGCTCCTCAGTGAGTG-P1	1.33736	Tumor_KC_Basal
P1_Tumor_AGGCCGTAGCCACGTC-P1	0.486158	Tumor_KC_Diff
P1_Tumor_AGGCCGTCACACAGAG-P1	0.425947	Tumor_KC_Basal
P1_Tumor_AGGGTGACAGACGCTC-P1	0	Tumor_KC_Diff
P1_Tumor_AGTAGTCGTCTCAACA-P1	0	Tumor_KC_Diff
P1_Tumor_AGTCTTTTCATCTGCC-P1	0.427685	Tumor_KC_Diff
P1_Tumor_AGTGAGGTCAGGCCCA-P1	0.408437	Tumor_KC_Diff
P1_Tumor_AGTGAGGTCCGTTGCT-P1	0.789397	Tumor_KC_Cyc
P1_Tumor_AGTTGGTTCACTGGGC-P1	0	Tumor_KC_Basal
P1_Tumor_ATAAGAGAGCGTGAAC-P1	1.01611	Tumor_KC_Basal
P1_Tumor_ATAAGAGGTATAGTAG-P1	0.491003	Tumor_KC_Diff
P1_Tumor_ATAGACCCACCTCGGA-P1	0	Tumor_KC_Basal
P1_Tumor_ATAGACCTCAAGATCC-P1	0.442449	Tumor_KC_Diff
P1_Tumor_ATCACGAAGACGCACA-P1	0.550725	Tumor_KC_Basal
P1_Tumor_ATCACGATCGGTGTTA-P1	0	Tumor_KC_Diff
P1_Tumor_ATCATCTGTCAACATC-P1	0	Tumor_KC_Diff
P1_Tumor_ATCATGGAGACCTTTG-P1	0	Tumor_KC_Basal
P1_Tumor_ATCATGGCATATACCG-P1	0.244664	Tumor_KC_Diff
P1_Tumor_ATCCACCCAGTTCCCT-P1	0.273852	Tumor_KC_Diff
P1_Tumor_ATCTACTCAGTCTTCC-P1	0.43219	Tumor_KC_Basal
P1_Tumor_ATGAGGGAGTCGTTTG-P1	0.29571	TSK
P1_Tumor_ATTGGACAGTAATCCC-P1	0	Tumor_KC_Diff
P1_Tumor_ATTGGACCACCTTGTC-P1	0.702322	Tumor_KC_Diff
P1_Tumor_ATTTCTGCACCTCGTT-P1	0.63813	Tumor_KC_Diff
P1_Tumor_CAACCTCCAAGCCGTC-P1	0	Tumor_KC_Basal
P1_Tumor_CAACTAGAGACCACGA-P1	0	Tumor_KC_Diff
P1_Tumor_CAAGAAACACACCGAC-P1	0	Tumor_KC_Basal
P1_Tumor_CAAGATCCACAGGTTT-P1	0.493708	Tumor_KC_Diff
P1_Tumor_CACACAAGTGTATGGG-P1	0.591104	Tumor_KC_Diff
P1_Tumor_CACACCTGTCAGAGGT-P1	0.67089	Tumor_KC_Diff
P1_Tumor_CACACTCAGTGACATA-P1	0	Tumor_KC_Diff
P1_Tumor_CACAGGCCACCGCTAG-P1	0	Tumor_KC_Basal
P1_Tumor_CACATAGTCATTTGGG-P1	0.340053	Tumor_KC_Basal
P1_Tumor_CACATTTAGAAACCTA-P1	0	Tumor_KC_Diff
P1_Tumor_CACCACTTCAGAAATG-P1	0.426168	Tumor_KC_Diff
P1_Tumor_CACCAGGTCAGTGCAT-P1	1.10546	Tumor_KC_Basal
P1_Tumor_CACTCCACAGCTCCGA-P1	0	Tumor_KC_Basal
P1_Tumor_CAGATCAAGCAGATCG-P1	0.534599	Tumor_KC_Diff
P1_Tumor_CAGATCACACTACAGT-P1	0.256241	Tumor_KC_Basal
P1_Tumor_CAGCCGACAGGTCCAC-P1	0	Tumor_KC_Basal
P1_Tumor_CAGCCGATCATGTAGC-P1	0	Tumor_KC_Diff
P1_Tumor_CAGCGACGTCCGAACC-P1	0.702707	Tumor_KC_Basal
P1_Tumor_CAGCGACGTTTGGGCC-P1	0	Tumor_KC_Diff
P1_Tumor_CAGCTAAGTCGGATCC-P1	1.09186	Tumor_KC_Diff
P1_Tumor_CAGGTGCGTAGCTCCG-P1	0	Tumor_KC_Diff
P1_Tumor_CAGTCCTCACGGACAA-P1	1.06436	Tumor_KC_Diff
P1_Tumor_CATATGGCAAGCGCTC-P1	0.384641	Tumor_KC_Basal
P1_Tumor_CATCCACAGGGCTCTC-P1	0.309642	Tumor_KC_Diff
P1_Tumor_CATCGAATCAACTCTT-P1	0.806443	Tumor_KC_Diff
P1_Tumor_CATCGGGGTTTCGCTC-P1	0	Tumor_KC_Diff
P1_Tumor_CATCGGGTCCACGTGG-P1	0	Tumor_KC_Diff
P1_Tumor_CATCGGGTCTTGGGTA-P1	0	Tumor_KC_Basal
P1_Tumor_CATGACACATGTAGTC-P1	0	Tumor_KC_Diff
P1_Tumor_CATTATCAGCGATCCC-P1	0.612453	Tumor_KC_Diff
P1_Tumor_CCAATCCGTCCCTACT-P1	0	Tumor_KC_Diff
P1_Tumor_CCACCTAAGATGCGAC-P1	0	Tumor_KC_Diff
P1_Tumor_CCATGTCTCAACCATG-P1	0	TSK
P1_Tumor_CCCATACTCGCCAGCA-P1	0.311303	Tumor_KC_Diff
P1_Tumor_CCCTCCTGTACTTCTT-P1	0.336529	Tumor_KC_Diff
P1_Tumor_CCGGGATAGGGCATGT-P1	0	Tumor_KC_Basal
P1_Tumor_CCGGTAGCAGACAAGC-P1	0.391115	Tumor_KC_Diff
P1_Tumor_CCGTGGACACAGATTC-P1	0.370175	Tumor_KC_Diff
P1_Tumor_CCGTGGAGTACACCGC-P1	0.560464	Tumor_KC_Cyc
P1_Tumor_CCGTTCAAGTAGGTGC-P1	0.612995	TSK
P1_Tumor_CCTAAAGAGGCCCGTT-P1	0.413993	Tumor_KC_Cyc
P1_Tumor_CCTAAAGGTCAAAGCG-P1	0.703531	Tumor_KC_Basal
P1_Tumor_CCTACACAGTTGAGTA-P1	0	TSK
P1_Tumor_CCTAGCTGTCGATTGT-P1	0	Tumor_KC_Diff
P1_Tumor_CCTCAGTAGGATCGCA-P1	0.358009	Tumor_KC_Diff
P1_Tumor_CCTCTGAAGACAGAGA-P1	0.432494	Tumor_KC_Cyc
P1_Tumor_CCTTACGGTTACCGAT-P1	0.471282	Tumor_KC_Diff
P1_Tumor_CCTTCCCTCGGCATCG-P1	0	Tumor_KC_Diff
P1_Tumor_CGAACATAGCGTGTCC-P1	0	Tumor_KC_Diff
P1_Tumor_CGAACATTCAACCATG-P1	0.649432	Tumor_KC_Cyc
P1_Tumor_CGACTTCGTAGTACCT-P1	0.666505	Tumor_KC_Diff
P1_Tumor_CGAGCCACACAGGTTT-P1	0.783586	Tumor_KC_Diff
P1_Tumor_CGATGGCCAGGTTTCA-P1	0	Tumor_KC_Diff
P1_Tumor_CGATTGACAGCCAATT-P1	0	Tumor_KC_Diff
P1_Tumor_CGATTGATCTACTCAT-P1	0	Tumor_KC_Diff
P1_Tumor_CGCCAAGCATGATCCA-P1	0.387996	Tumor_KC_Diff
P1_Tumor_CGCGGTATCACTTACT-P1	0	Tumor_KC_Diff
P1_Tumor_CGCTGGAAGCAATCTC-P1	0.606477	Tumor_KC_Basal
P1_Tumor_CGCTGGAAGCACCGTC-P1	0	Tumor_KC_Diff
P1_Tumor_CGGAGTCCATGCGCAC-P1	0.39586	Tumor_KC_Diff
P1_Tumor_CGGAGTCGTCGGCACT-P1	1.24227	Tumor_KC_Cyc
P1_Tumor_CGGTTAAAGTACGCCC-P1	0.45158	Tumor_KC_Diff
P1_Tumor_CGGTTAAGTCAGATAA-P1	0	Tumor_KC_Basal
P1_Tumor_CGTAGGCTCGGTTCGG-P1	0	Tumor_KC_Basal
P1_Tumor_CGTCACTCATGTAAGA-P1	0	Tumor_KC_Basal
P1_Tumor_CGTCAGGAGCTAGCCC-P1	0	Tumor_KC_Diff
P1_Tumor_CGTCAGGCAGGAACGT-P1	0.747565	Tumor_KC_Diff
P1_Tumor_CGTCCATGTGAAAGAG-P1	0.271971	Tumor_KC_Diff
P1_Tumor_CGTGAGCAGACTGGGT-P1	0	Tumor_KC_Diff
P1_Tumor_CGTGAGCCAAGCCCAC-P1	0	Tumor_KC_Diff
P1_Tumor_CGTGTCTTCCAGAAGG-P1	0	Tumor_KC_Diff
P1_Tumor_CGTTGGGCACCTCGGA-P1	1.07568	Tumor_KC_Diff
P1_Tumor_CGTTGGGTCTGATACG-P1	0.544196	Tumor_KC_Basal
P1_Tumor_CTAACTTGTACAGTTC-P1	0.712334	Tumor_KC_Cyc
P1_Tumor_CTAACTTTCTACTCAT-P1	0	Tumor_KC_Diff
P1_Tumor_CTACACCCATGCGCAC-P1	0	Tumor_KC_Diff
P1_Tumor_CTACATTCATTGAGCT-P1	0.633904	Tumor_KC_Basal
P1_Tumor_CTAGAGTTCTGGCGTG-P1	0.486568	Tumor_KC_Diff
P1_Tumor_CTAGCCTAGAGCTATA-P1	1.14144	Tumor_KC_Basal
P1_Tumor_CTAGCCTCATGTCTCC-P1	0	Tumor_KC_Diff
P1_Tumor_CTAGCCTGTCGCTTTC-P1	0.827531	TSK
P1_Tumor_CTCCTAGTCTGGAGCC-P1	0.199135	Tumor_KC_Diff
P1_Tumor_CTCGAAAAGCTTTGGT-P1	0	Tumor_KC_Diff
P1_Tumor_CTCGAAACACAACGTT-P1	0.583237	Tumor_KC_Basal
P1_Tumor_CTCGAAACAGACGTAG-P1	0.249587	Tumor_KC_Diff
P1_Tumor_CTCGGAGGTCTGATTG-P1	0	Tumor_KC_Diff
P1_Tumor_CTCGGGATCGTTTAGG-P1	0.514073	Tumor_KC_Basal
P1_Tumor_CTCTAATAGCGTTCCG-P1	0.292953	Tumor_KC_Diff
P1_Tumor_CTCTAATAGGGCACTA-P1	0.683854	Tumor_KC_Diff
P1_Tumor_CTCTGGTTCCACGTTC-P1	0.561238	TSK
P1_Tumor_CTGCGGAAGTGTTAGA-P1	0.355718	Tumor_KC_Diff
P1_Tumor_CTGGTCTAGACCGGAT-P1	0.48291	Tumor_KC_Diff
P1_Tumor_CTGGTCTAGAGTTGGC-P1	0.599951	Tumor_KC_Basal
P1_Tumor_CTGTTTATCCTTGACC-P1	0.337435	Tumor_KC_Diff
P1_Tumor_CTTAGGATCGGCGCTA-P1	0.417872	TSK
P1_Tumor_GAAATGATCTGTCTAT-P1	0.992434	Tumor_KC_Diff
P1_Tumor_GAACATCAGGAGTTTA-P1	0	Tumor_KC_Diff
P1_Tumor_GAACCTAGTACCCAAT-P1	0.26564	Tumor_KC_Basal
P1_Tumor_GAATGAATCCCTCAGT-P1	0.483235	Tumor_KC_Basal
P1_Tumor_GACAGAGAGAACAATC-P1	0	TSK
P1_Tumor_GACCAATAGTCCAGGA-P1	0	Tumor_KC_Basal
P1_Tumor_GACCAATCAGCCTTGG-P1	0	Tumor_KC_Diff
P1_Tumor_GACCAATCAGTACACT-P1	0.4166	Tumor_KC_Diff
P1_Tumor_GACCTGGTCGTCCAGG-P1	0	Tumor_KC_Basal
P1_Tumor_GACGTTAAGGAATGGA-P1	0.457178	Tumor_KC_Diff
P1_Tumor_GACTACATCTACTATC-P1	0.264721	Tumor_KC_Diff
P1_Tumor_GACTGCGGTAGCTGCC-P1	0	Tumor_KC_Diff
P1_Tumor_GATCAGTGTAGCGCTC-P1	0.18967	Tumor_KC_Diff
P1_Tumor_GATCGATCACTCTGTC-P1	0	Tumor_KC_Diff
P1_Tumor_GATCGATGTAGCTCCG-P1	0.255163	Tumor_KC_Diff
P1_Tumor_GATCGATTCAACACCA-P1	0.393422	Tumor_KC_Basal
P1_Tumor_GATCGATTCCTATGTT-P1	0	Tumor_KC_Basal
P1_Tumor_GATCGCGCAGCCTTTC-P1	0.578242	Tumor_KC_Basal
P1_Tumor_GATCGCGGTCATATGC-P1	0	Tumor_KC_Basal
P1_Tumor_GATCGCGTCCCTTGCA-P1	0	Tumor_KC_Diff
P1_Tumor_GATCGCGTCCGTACAA-P1	0.382689	Tumor_KC_Diff
P1_Tumor_GATGAGGAGAAACGAG-P1	0.342535	Tumor_KC_Diff
P1_Tumor_GATGAGGGTATCGCAT-P1	0	Tumor_KC_Cyc
P1_Tumor_GCACTCTAGAGGTAGA-P1	0.439779	Tumor_KC_Diff
P1_Tumor_GCAGCCACACTGCCAG-P1	0.314312	Tumor_KC_Diff
P1_Tumor_GCAGTTAAGTCTCCTC-P1	0	Tumor_KC_Diff
P1_Tumor_GCATACACACTACAGT-P1	0.562416	Tumor_KC_Diff
P1_Tumor_GCATACAGTTCACGGC-P1	0	Tumor_KC_Cyc
P1_Tumor_GCATGATGTTACTGAC-P1	0.696464	Tumor_KC_Diff
P1_Tumor_GCATGATTCGGTGTCG-P1	0	Tumor_KC_Diff
P1_Tumor_GCATGCGGTTCGGGCT-P1	0.618697	Tumor_KC_Diff
P1_Tumor_GCATGTAGTCGCGGTT-P1	0	Tumor_KC_Diff
P1_Tumor_GCCAAATAGAACAACT-P1	0	Tumor_KC_Basal
P1_Tumor_GCGACCAAGGTCGGAT-P1	0	Tumor_KC_Diff
P1_Tumor_GCGCCAAAGGAATGGA-P1	0	Tumor_KC_Cyc
P1_Tumor_GCGGGTTCAATAGCAA-P1	0.285409	Tumor_KC_Diff
P1_Tumor_GCGGGTTGTCCTCTTG-P1	0	Tumor_KC_Diff
P1_Tumor_GCGGGTTTCCCTTGCA-P1	1.41341	Tumor_KC_Diff
P1_Tumor_GCTCCTAGTGCACCAC-P1	0	Tumor_KC_Basal
P1_Tumor_GCTGCAGCATGTCCTC-P1	0.459572	Tumor_KC_Diff
P1_Tumor_GCTGCTTGTACATCCA-P1	0	Tumor_KC_Diff
P1_Tumor_GCTGGGTGTTCTGGTA-P1	1.14792	Tumor_KC_Cyc
P1_Tumor_GGAAAGCCAAAGCGGT-P1	0	Tumor_KC_Diff
P1_Tumor_GGAAAGCTCACTCTTA-P1	0.336815	Tumor_KC_Cyc
P1_Tumor_GGAAAGCTCGAGAACG-P1	0.710277	Tumor_KC_Diff
P1_Tumor_GGAATAATCTCTAGGA-P1	0	Tumor_KC_Diff
P1_Tumor_GGACATTGTACAGACG-P1	0.461689	Tumor_KC_Cyc
P1_Tumor_GGACGTCAGGCTAGAC-P1	0	Tumor_KC_Diff
P1_Tumor_GGACGTCTCCTCGCAT-P1	0.318901	Tumor_KC_Basal
P1_Tumor_GGAGCAAAGGTGCACA-P1	0.471327	Tumor_KC_Diff
P1_Tumor_GGCAATTTCCTACAGA-P1	0	Tumor_KC_Diff
P1_Tumor_GGCCGATAGATAGCAT-P1	0.414515	Tumor_KC_Diff
P1_Tumor_GGCCGATAGTTTAGGA-P1	0	Tumor_KC_Diff
P1_Tumor_GGCGACTCAGGACCCT-P1	0	Tumor_KC_Diff
P1_Tumor_GGCGACTGTCCTCCAT-P1	1.0661	Tumor_KC_Diff
P1_Tumor_GGCGTGTAGGTGCTAG-P1	0	Tumor_KC_Diff
P1_Tumor_GGCGTGTCAAGCGATG-P1	0	Tumor_KC_Diff
P1_Tumor_GGCGTGTGTTCCGGCA-P1	0.424478	Tumor_KC_Basal
P1_Tumor_GGCTCGATCAACGGGA-P1	0.209876	Tumor_KC_Cyc
P1_Tumor_GGGAATGTCAAACCAC-P1	1.05953	Tumor_KC_Basal
P1_Tumor_GGGACCTAGGTGCTAG-P1	0	Tumor_KC_Diff
P1_Tumor_GGGAGATTCCATGAAC-P1	0.933802	Tumor_KC_Diff
P1_Tumor_GGTGCGTGTCATGCAT-P1	0	Tumor_KC_Diff
P1_Tumor_GTAACTGGTGGTGTAG-P1	0	Tumor_KC_Diff
P1_Tumor_GTACTCCAGACAGACC-P1	0.25815	Tumor_KC_Cyc
P1_Tumor_GTACTCCCAAGCCGTC-P1	0.501535	Tumor_KC_Cyc
P1_Tumor_GTAGGCCAGCTAAACA-P1	0	Tumor_KC_Diff
P1_Tumor_GTCAAGTTCACATAGC-P1	0	Tumor_KC_Diff
P1_Tumor_GTCACGGAGAAGGGTA-P1	0.299565	Tumor_KC_Diff
P1_Tumor_GTCACGGTCGTTTATC-P1	0	Tumor_KC_Diff
P1_Tumor_GTCATTTCAGCTGGCT-P1	0.545169	Tumor_KC_Diff
P1_Tumor_GTCGGGTCACGTCTCT-P1	0.352713	Tumor_KC_Diff
P1_Tumor_GTCTCGTCAGTATGCT-P1	0	TSK
P1_Tumor_GTGAAGGTCGGCTTGG-P1	0.360061	Tumor_KC_Cyc
P1_Tumor_GTGCGGTTCATGCAAC-P1	0.702219	Tumor_KC_Diff
P1_Tumor_GTTAAGCGTCGTGGCT-P1	0.481173	Tumor_KC_Diff
P1_Tumor_GTTCATTCACGCGAAA-P1	0	Tumor_KC_Diff
P1_Tumor_GTTTCTACATTAGGCT-P1	0	Tumor_KC_Basal
P1_Tumor_TAAGAGAGTGTTGAGG-P1	0	Tumor_KC_Basal
P1_Tumor_TAAGCGTCATGGGAAC-P1	0	Tumor_KC_Diff
P1_Tumor_TAAGTGCCAGTCACTA-P1	1.65901	Tumor_KC_Diff
P1_Tumor_TACTCATGTTGGAGGT-P1	0	Tumor_KC_Basal
P1_Tumor_TACTTGTAGATGGCGT-P1	0.197847	Tumor_KC_Diff
P1_Tumor_TACTTGTGTAGCTAAA-P1	0	Tumor_KC_Basal
P1_Tumor_TAGAGCTTCCCACTTG-P1	0.456763	Tumor_KC_Diff
P1_Tumor_TAGTGGTCACACTGCG-P1	0	Tumor_KC_Diff
P1_Tumor_TAGTGGTCACTGCCAG-P1	0.322385	Tumor_KC_Diff
P1_Tumor_TAGTGGTTCTTGCCGT-P1	0.193781	Tumor_KC_Diff
P1_Tumor_TAGTTGGTCCCAAGAT-P1	0	Tumor_KC_Basal
P1_Tumor_TAGTTGGTCTTAGCCC-P1	0.427277	Tumor_KC_Diff
P1_Tumor_TATCTCACATGGTCAT-P1	1.51041	Tumor_KC_Diff
P1_Tumor_TATCTCAGTGCCTGCA-P1	0.874234	Tumor_KC_Basal
P1_Tumor_TCAATCTGTCGGCATC-P1	0	Tumor_KC_Diff
P1_Tumor_TCACGAACAGACGCCT-P1	0	Tumor_KC_Diff
P1_Tumor_TCAGATGGTCGCGTGT-P1	0	Tumor_KC_Cyc
P1_Tumor_TCAGCAATCATGCTCC-P1	0.994755	Tumor_KC_Diff
P1_Tumor_TCAGCTCTCACTGGGC-P1	0	Tumor_KC_Basal
P1_Tumor_TCAGGTACACAGATTC-P1	1.29241	Tumor_KC_Diff
P1_Tumor_TCATTTGTCATTCACT-P1	0	Tumor_KC_Diff
P1_Tumor_TCGGGACTCTTGTATC-P1	0.338415	Tumor_KC_Diff
P1_Tumor_TCGGTAACACATTAGC-P1	0	Tumor_KC_Cyc
P1_Tumor_TCGTACCAGCCACGTC-P1	0	Tumor_KC_Diff
P1_Tumor_TCGTACCGTAAGGATT-P1	0	Tumor_KC_Diff
P1_Tumor_TCGTAGACAATCGAAA-P1	0	Tumor_KC_Diff
P1_Tumor_TCTCTAAGTCACACGC-P1	0	Tumor_KC_Basal
P1_Tumor_TCTGGAACATGCCTTC-P1	1.13908	Tumor_KC_Basal
P1_Tumor_TGAAAGACACACCGAC-P1	0	Tumor_KC_Basal
P1_Tumor_TGAAAGACAGGGAGAG-P1	0	Tumor_KC_Basal
P1_Tumor_TGACAACTCCGTTGTC-P1	0	Tumor_KC_Diff
P1_Tumor_TGAGCATGTAGGCTGA-P1	0	Tumor_KC_Diff
P1_Tumor_TGATTTCGTAGCGTAG-P1	0	Tumor_KC_Diff
P1_Tumor_TGATTTCTCGTCCGTT-P1	0.356654	Tumor_KC_Diff
P1_Tumor_TGCGCAGGTTCTGGTA-P1	0.764341	Tumor_KC_Diff
P1_Tumor_TGCGGGTGTCTGCCAG-P1	0	Tumor_KC_Basal
P1_Tumor_TGCGTGGTCTGTACGA-P1	0	Tumor_KC_Basal
P1_Tumor_TGCTACCCAGATTGCT-P1	0.507304	Tumor_KC_Diff
P1_Tumor_TGGCCAGCAGCATGAG-P1	0.56694	Tumor_KC_Diff
P1_Tumor_TGGCTGGGTCATGCAT-P1	0.463978	Tumor_KC_Diff
P1_Tumor_TGGGAAGGTCGCATCG-P1	0.301898	Tumor_KC_Diff
P1_Tumor_TGGGCGTAGCGATATA-P1	0.553796	Tumor_KC_Diff
P1_Tumor_TGGGCGTAGTGTGAAT-P1	0	Tumor_KC_Basal
P1_Tumor_TGGTTAGTCCGAACGC-P1	0	Tumor_KC_Diff
P1_Tumor_TGTATTCAGAGGTAGA-P1	0.486495	Tumor_KC_Basal
P1_Tumor_TTAGGACCAGTATAAG-P1	0	Tumor_KC_Diff
P1_Tumor_TTAGGACGTAGCAAAT-P1	0.538506	Tumor_KC_Diff
P1_Tumor_TTAGGACTCAAGGTAA-P1	1.04022	Tumor_KC_Diff
P1_Tumor_TTAGTTCAGTTACGGG-P1	0.26729	Tumor_KC_Basal
P1_Tumor_TTATGCTCACGGCCAT-P1	0	Tumor_KC_Diff
P1_Tumor_TTATGCTTCAGAGGTG-P1	0.339901	Tumor_KC_Diff
P1_Tumor_TTCTACAAGCGATGAC-P1	0	Tumor_KC_Diff
P1_Tumor_TTCTCAACAGTAAGAT-P1	0	Tumor_KC_Diff
P1_Tumor_TTCTCCTCACCTCGTT-P1	0.583762	Tumor_KC_Basal
P1_Tumor_TTCTTAGTCCTTCAAT.1-P1	0	Tumor_KC_Diff
P1_Tumor_TTGACTTGTCCCTTGT-P1	0.354602	Tumor_KC_Diff
P1_Tumor_TTGACTTGTCTCATCC-P1	0.444127	Tumor_KC_Diff
P1_Tumor_TTGCCGTTCGTATCAG-P1	0	Tumor_KC_Diff
P1_Tumor_TTTATGCGTGCCTTGG-P1	0	Tumor_KC_Diff
P1_Tumor_TTTCCTCTCAACCAAC-P1	0	TSK
P1_Tumor_TTTGGTTTCTTAGAGC-P1	0	TSK
P1_Tumor_TTTGTCACAGTCACTA-P1	0.353147	Tumor_KC_Cyc
P2_Tumor_AAACCTGGTCCATCCT-P2	0	Tumor_KC_Cyc
P2_Tumor_AAACGGGCACCACCAG-P2	0.66991	Tumor_KC_Basal
P2_Tumor_AAACGGGTCTCTTATG-P2	0.273069	Tumor_KC_Basal
P2_Tumor_AAAGATGAGTCTTGCA-P2	0.347671	Tumor_KC_Diff
P2_Tumor_AAAGCAACACGGTTTA-P2	0	Tumor_KC_Diff
P2_Tumor_AAAGCAATCGGCATCG-P2	0.932398	Tumor_KC_Basal
P2_Tumor_AAAGTAGCACTTACGA-P2	0.872284	Tumor_KC_Cyc
P2_Tumor_AAAGTAGGTACAGCAG-P2	0	Tumor_KC_Cyc
P2_Tumor_AAATGCCCAAGACGTG-P2	0	Tumor_KC_Diff
P2_Tumor_AAATGCCCAAGCCATT-P2	0	Tumor_KC_Basal
P2_Tumor_AACACGTAGAGACTAT-P2	0	Tumor_KC_Cyc
P2_Tumor_AACACGTCATGCTAGT-P2	0.360487	Tumor_KC_Diff
P2_Tumor_AACGTTGCACACAGAG-P2	0	Tumor_KC_Basal
P2_Tumor_AACTCCCCAGCATGAG-P2	0	Tumor_KC_Diff
P2_Tumor_AACTCCCGTATAAACG-P2	0	Tumor_KC_Diff
P2_Tumor_AACTCTTGTGTCGCTG-P2	0.209567	Tumor_KC_Diff
P2_Tumor_AACTGGTGTAAAGTCA-P2	0.925264	Tumor_KC_Cyc
P2_Tumor_AACTTTCAGCGATGAC-P2	0.406535	Tumor_KC_Basal
P2_Tumor_AAGACCTCACCTGGTG-P2	0	Tumor_KC_Basal
P2_Tumor_AAGACCTCACGCTTTC-P2	0.483092	Tumor_KC_Basal
P2_Tumor_AAGACCTGTGCGCTTG-P2	0.564655	Tumor_KC_Diff
P2_Tumor_AAGACCTTCATCTGTT-P2	0	Tumor_KC_Basal
P2_Tumor_AAGCCGCTCTTCCTTC-P2	0.498282	Tumor_KC_Diff
P2_Tumor_AAGGTTCAGTACGACG-P2	0.656343	Tumor_KC_Basal
P2_Tumor_AAGGTTCTCTGTACGA-P2	0.310233	Tumor_KC_Basal
P2_Tumor_AAGTCTGAGCCATCGC-P2	0	Tumor_KC_Diff
P2_Tumor_AAGTCTGGTTACGGAG-P2	0.988762	Tumor_KC_Diff
P2_Tumor_AATCCAGAGATGCCAG-P2	0.749885	TSK
P2_Tumor_AATCCAGAGCCACGTC-P2	0	Tumor_KC_Basal
P2_Tumor_AATCCAGTCACGATGT-P2	0	Tumor_KC_Diff
P2_Tumor_ACACCAAGTCGAACAG-P2	0	Tumor_KC_Diff
P2_Tumor_ACACCAAGTTAGGGTG-P2	0	Tumor_KC_Basal
P2_Tumor_ACACCAATCTTAGCCC-P2	0.674744	Tumor_KC_Diff
P2_Tumor_ACACCGGAGAGCTGCA-P2	0	Tumor_KC_Cyc
P2_Tumor_ACACCGGAGCGTCTAT-P2	0.528582	Tumor_KC_Cyc
P2_Tumor_ACACCGGTCACGCATA-P2	0.454251	Tumor_KC_Diff
P2_Tumor_ACACTGATCGATGAGG-P2	0.975857	Tumor_KC_Diff
P2_Tumor_ACAGCTAAGATGCCTT-P2	0	Tumor_KC_Basal
P2_Tumor_ACAGCTATCAGTTAGC-P2	0.717024	Tumor_KC_Diff
P2_Tumor_ACATCAGGTCAGAGGT-P2	0	Tumor_KC_Diff
P2_Tumor_ACCAGTAAGATGCCAG-P2	0.412434	Tumor_KC_Diff
P2_Tumor_ACCCACTGTACAGTGG-P2	0	Tumor_KC_Basal
P2_Tumor_ACCCACTGTACCTACA-P2	0.930404	Tumor_KC_Diff
P2_Tumor_ACCCACTGTGAGTATA-P2	0	Tumor_KC_Diff
P2_Tumor_ACCCACTTCGGCTACG-P2	0.28815	Tumor_KC_Diff
P2_Tumor_ACCGTAAAGGAGTACC-P2	0.476233	Tumor_KC_Diff
P2_Tumor_ACCGTAAGTCCGAATT-P2	0.400007	Tumor_KC_Basal
P2_Tumor_ACCTTTAAGTACCGGA-P2	0.448992	Tumor_KC_Diff
P2_Tumor_ACGAGCCAGACTTTCG-P2	0.28835	Tumor_KC_Cyc
P2_Tumor_ACGAGGAAGCTGTTCA-P2	0.271147	Tumor_KC_Diff
P2_Tumor_ACGAGGACACATGACT-P2	0	Tumor_KC_Diff
P2_Tumor_ACGAGGACATTTGCCC-P2	0.717507	Tumor_KC_Diff
P2_Tumor_ACGAGGATCAACACGT-P2	0	Tumor_KC_Basal
P2_Tumor_ACGATACCAAGTCATC-P2	0	Tumor_KC_Diff
P2_Tumor_ACGATACGTAATCGTC-P2	0.834183	Tumor_KC_Basal
P2_Tumor_ACGATGTAGTGAAGTT-P2	0	TSK
P2_Tumor_ACGATGTCATTTGCCC-P2	0.847984	Tumor_KC_Diff
P2_Tumor_ACGCAGCTCACATGCA-P2	0.516489	Tumor_KC_Cyc
P2_Tumor_ACGCAGCTCTGCAGTA-P2	1.02336	Tumor_KC_Diff
P2_Tumor_ACGCCGAAGAAGAAGC-P2	0	Tumor_KC_Basal
P2_Tumor_ACGGGTCAGCAGGTCA-P2	0.344202	Tumor_KC_Basal
P2_Tumor_ACGTCAAAGAGTGAGA-P2	0.44685	Tumor_KC_Cyc
P2_Tumor_ACGTCAATCCTATTCA-P2	0	Tumor_KC_Cyc
P2_Tumor_ACTATCTTCCTGTACC-P2	0	Tumor_KC_Basal
P2_Tumor_ACTATCTTCGTATCAG-P2	0	Tumor_KC_Diff
P2_Tumor_ACTGATGAGGAGCGAG-P2	1.02211	Tumor_KC_Cyc
P2_Tumor_ACTGCTCTCACAAACC-P2	0	Tumor_KC_Cyc
P2_Tumor_ACTTACTGTCGATTGT-P2	0.528139	Tumor_KC_Basal
P2_Tumor_ACTTGTTAGAATTCCC-P2	0.499183	Tumor_KC_Cyc
P2_Tumor_ACTTGTTAGCCAGAAC-P2	0	Tumor_KC_Basal
P2_Tumor_ACTTGTTCAAGTTAAG-P2	0	Tumor_KC_Diff
P2_Tumor_ACTTTCACATGCCTTC-P2	0.261532	Tumor_KC_Diff
P2_Tumor_ACTTTCATCGGTGTTA-P2	1.18384	Tumor_KC_Diff
P2_Tumor_AGAATAGCACGTGAGA-P2	0	Tumor_KC_Basal
P2_Tumor_AGAATAGTCCTTGACC-P2	0.772401	Tumor_KC_Diff
P2_Tumor_AGACGTTCAGTGGAGT-P2	0	Tumor_KC_Basal
P2_Tumor_AGACGTTGTTCCCTTG-P2	0.334541	Tumor_KC_Diff
P2_Tumor_AGACGTTGTTGCGCAC-P2	0.942893	Tumor_KC_Diff
P2_Tumor_AGACGTTTCTTGTCAT-P2	0	Tumor_KC_Diff
P2_Tumor_AGAGCGACACGCGAAA-P2	0.46106	Tumor_KC_Diff
P2_Tumor_AGAGCTTAGCTGCAAG-P2	0.629388	Tumor_KC_Cyc
P2_Tumor_AGATCTGCACAGGAGT-P2	0	Tumor_KC_Diff
P2_Tumor_AGATCTGGTTCAGCGC-P2	0	Tumor_KC_Diff
P2_Tumor_AGCATACTCCTTGGTC-P2	0	Tumor_KC_Cyc
P2_Tumor_AGCCTAAAGAGACGAA-P2	0.973237	Tumor_KC_Diff
P2_Tumor_AGCGGTCTCAGGCAAG-P2	0.524919	Tumor_KC_Diff
P2_Tumor_AGCGTCGTCACCCTCA-P2	0	Tumor_KC_Diff
P2_Tumor_AGCGTCGTCCCAACGG-P2	0	Tumor_KC_Basal
P2_Tumor_AGCTCCTGTCCTCCAT-P2	0.515075	Tumor_KC_Diff
P2_Tumor_AGCTCCTTCCACGAAT-P2	0	Tumor_KC_Diff
P2_Tumor_AGCTCCTTCCTTTCTC-P2	0.804776	Tumor_KC_Cyc
P2_Tumor_AGCTCTCGTTCATGGT-P2	0	Tumor_KC_Diff
P2_Tumor_AGCTCTCTCTTGCATT-P2	0	Tumor_KC_Diff
P2_Tumor_AGCTTGAAGTGGGTTG-P2	0.601066	Tumor_KC_Basal
P2_Tumor_AGCTTGAAGTTCGCGC-P2	0.711278	Tumor_KC_Diff
P2_Tumor_AGCTTGACACATTAGC-P2	0.617349	Tumor_KC_Diff
P2_Tumor_AGGCCGTAGTACGCCC-P2	0	Tumor_KC_Cyc
P2_Tumor_AGGGAGTCACGGTAGA-P2	0	Tumor_KC_Diff
P2_Tumor_AGGGAGTTCAAAGACA-P2	0	Tumor_KC_Cyc
P2_Tumor_AGGGAGTTCATAAAGG-P2	0	Tumor_KC_Cyc
P2_Tumor_AGGGATGCAGGTCCAC-P2	0.481444	Tumor_KC_Cyc
P2_Tumor_AGGGTGAGTCGTGGCT-P2	0	Tumor_KC_Basal
P2_Tumor_AGGTCATCACCGTTGG-P2	0.326699	Tumor_KC_Diff
P2_Tumor_AGTAGTCAGAAGCCCA-P2	0.524496	Tumor_KC_Basal
P2_Tumor_AGTAGTCAGCTAGTGG-P2	0	Tumor_KC_Diff
P2_Tumor_AGTAGTCGTGTTAAGA-P2	0.294648	Tumor_KC_Diff
P2_Tumor_AGTAGTCTCGCAGGCT-P2	0.970469	Tumor_KC_Cyc
P2_Tumor_AGTGGGAAGCGAGAAA-P2	0	Tumor_KC_Basal
P2_Tumor_AGTGTCAAGATACACA-P2	0.306202	Tumor_KC_Cyc
P2_Tumor_AGTGTCACAAACCCAT-P2	0	Tumor_KC_Basal
P2_Tumor_AGTGTCACAAAGCAAT-P2	0	Tumor_KC_Cyc
P2_Tumor_AGTGTCAGTAGCTTGT-P2	0.531009	Tumor_KC_Diff
P2_Tumor_AGTTGGTGTTATTCTC-P2	0.646	Tumor_KC_Diff
P2_Tumor_ATAACGCAGCACAGGT-P2	0.371595	Tumor_KC_Diff
P2_Tumor_ATAACGCGTATTACCG-P2	0.431868	Tumor_KC_Diff
P2_Tumor_ATAACGCTCACCATAG-P2	0	Tumor_KC_Cyc
P2_Tumor_ATAACGCTCTGAGGGA-P2	0	Tumor_KC_Diff
P2_Tumor_ATAAGAGTCTACGAGT-P2	0	Tumor_KC_Basal
P2_Tumor_ATCACGAGTTAAGTAG-P2	0.487027	Tumor_KC_Diff
P2_Tumor_ATCATCTAGCTCAACT-P2	0	Tumor_KC_Basal
P2_Tumor_ATCATCTGTCAGTGGA-P2	0	Tumor_KC_Diff
P2_Tumor_ATCATCTGTTACCGAT-P2	0.369981	Tumor_KC_Diff
P2_Tumor_ATCCACCGTTACTGAC-P2	0.548727	Tumor_KC_Cyc
P2_Tumor_ATCCACCTCTTGCAAG-P2	0.363762	Tumor_KC_Diff
P2_Tumor_ATCGAGTAGCAGGTCA-P2	0.773343	Tumor_KC_Diff
P2_Tumor_ATCGAGTGTCTAGTGT-P2	0.656447	Tumor_KC_Diff
P2_Tumor_ATCTACTAGACTGTAA-P2	0	Tumor_KC_Diff
P2_Tumor_ATCTGCCCAATCCAAC-P2	0	Tumor_KC_Cyc
P2_Tumor_ATGCGATAGATCCCGC-P2	0.467557	Tumor_KC_Basal
P2_Tumor_ATGGGAGGTATGAAAC-P2	0.532229	TSK
P2_Tumor_ATGTGTGAGGTGCTAG-P2	0.544774	Tumor_KC_Diff
P2_Tumor_ATTACTCCACAAGTAA-P2	0.92603	Tumor_KC_Diff
P2_Tumor_ATTACTCGTAAGAGGA-P2	0	Tumor_KC_Diff
P2_Tumor_ATTGGACTCAACCATG-P2	0	Tumor_KC_Basal
P2_Tumor_ATTGGTGGTTACAGAA-P2	0	Tumor_KC_Diff
P2_Tumor_ATTTCTGCATGCAACT-P2	0	Tumor_KC_Diff
P2_Tumor_CAACCAAAGCATCATC-P2	0.699762	Tumor_KC_Basal
P2_Tumor_CAACCTCAGGATTCGG-P2	0	Tumor_KC_Basal
P2_Tumor_CAACCTCAGTTAGCGG-P2	0.899825	TSK
P2_Tumor_CAACCTCTCGGTTCGG-P2	0.659777	Tumor_KC_Cyc
P2_Tumor_CAACTAGCACGAAACG-P2	0.363214	Tumor_KC_Diff
P2_Tumor_CAAGAAAAGGCAGGTT-P2	0.69088	Tumor_KC_Basal
P2_Tumor_CAAGATCAGAGCCTAG-P2	0	Tumor_KC_Cyc
P2_Tumor_CAAGATCAGCGTAATA-P2	0	Tumor_KC_Diff
P2_Tumor_CAAGATCCAACTGGCC-P2	0	Tumor_KC_Basal
P2_Tumor_CAAGGCCAGCACCGTC-P2	0.493857	Tumor_KC_Diff
P2_Tumor_CAAGTTGAGACTAGAT-P2	0.482486	Tumor_KC_Diff
P2_Tumor_CAAGTTGAGCCACGTC-P2	0	Tumor_KC_Diff
P2_Tumor_CAAGTTGAGGAGTTTA-P2	0	Tumor_KC_Diff
P2_Tumor_CAAGTTGTCACTTATC-P2	0.686612	Tumor_KC_Cyc
P2_Tumor_CACAAACCAAGGTTCT-P2	0	Tumor_KC_Diff
P2_Tumor_CACACAAGTATGAATG-P2	1.40314	Tumor_KC_Cyc
P2_Tumor_CACACCTGTCAAACTC-P2	0	Tumor_KC_Cyc
P2_Tumor_CACACCTTCAGAGGTG-P2	0	Tumor_KC_Diff
P2_Tumor_CACACTCAGAAACGAG-P2	0.250947	TSK
P2_Tumor_CACAGGCAGGCTCATT-P2	0.494896	Tumor_KC_Basal
P2_Tumor_CACAGGCTCGGCGCAT-P2	0	Tumor_KC_Diff
P2_Tumor_CACAGTAAGTCATGCT-P2	0.232496	Tumor_KC_Cyc
P2_Tumor_CACAGTAAGTTACGGG-P2	0	Tumor_KC_Diff
P2_Tumor_CACATAGAGCGGATCA-P2	0	Tumor_KC_Diff
P2_Tumor_CACATAGTCGGCGCAT-P2	0	Tumor_KC_Diff
P2_Tumor_CACATTTCATACTCTT-P2	0.313527	Tumor_KC_Diff
P2_Tumor_CACCACTAGACTACAA-P2	0	Tumor_KC_Basal
P2_Tumor_CACCACTGTAGGCATG-P2	0	Tumor_KC_Cyc
P2_Tumor_CACCACTGTTCATGGT-P2	0	Tumor_KC_Diff
P2_Tumor_CACCAGGGTACTCGCG-P2	0.70677	Tumor_KC_Diff
P2_Tumor_CACCAGGGTCTCTTAT-P2	0.212776	Tumor_KC_Diff
P2_Tumor_CACCTTGAGATAGGAG-P2	0	Tumor_KC_Cyc
P2_Tumor_CACCTTGGTTATCGGT-P2	1.14144	Tumor_KC_Diff
P2_Tumor_CACCTTGTCTCCTATA-P2	0	Tumor_KC_Basal
P2_Tumor_CACTCCAGTGAAATCA-P2	0	Tumor_KC_Diff
P2_Tumor_CACTCCATCTCTTATG-P2	0.696009	Tumor_KC_Basal
P2_Tumor_CAGAATCAGGTTCCTA-P2	0.488763	Tumor_KC_Diff
P2_Tumor_CAGAATCGTAGCTGCC-P2	0	Tumor_KC_Diff
P2_Tumor_CAGAGAGGTCGACTAT-P2	0	Tumor_KC_Basal
P2_Tumor_CAGATCAAGCCCTAAT-P2	0	Tumor_KC_Cyc
P2_Tumor_CAGATCAGTAGCTCCG-P2	0	Tumor_KC_Diff
P2_Tumor_CAGATCAGTGAAGGCT-P2	0	Tumor_KC_Cyc
P2_Tumor_CAGATCAGTGCAGACA-P2	0	Tumor_KC_Cyc
P2_Tumor_CAGATCAGTGTGGCTC-P2	0	Tumor_KC_Diff
P2_Tumor_CAGCAGCAGAACAACT-P2	0	Tumor_KC_Diff
P2_Tumor_CAGCAGCAGCTGCAAG-P2	0	Tumor_KC_Diff
P2_Tumor_CAGCATAGTCCGCTGA-P2	0.387904	Tumor_KC_Cyc
P2_Tumor_CAGCTAAGTACTCGCG-P2	0.344178	Tumor_KC_Diff
P2_Tumor_CAGCTGGCAACGATGG-P2	0.346684	Tumor_KC_Cyc
P2_Tumor_CAGCTGGGTATCGCAT-P2	0.927821	Tumor_KC_Cyc
P2_Tumor_CAGCTGGGTCACCCAG-P2	0	Tumor_KC_Basal
P2_Tumor_CAGCTGGTCGCAAACT-P2	0.404285	Tumor_KC_Cyc
P2_Tumor_CAGGTGCTCTCTGTCG-P2	0.358515	Tumor_KC_Diff
P2_Tumor_CAGTAACTCATGGTCA-P2	0	Tumor_KC_Cyc
P2_Tumor_CAGTCCTTCTTTACGT-P2	0	Tumor_KC_Diff
P2_Tumor_CATATGGAGAAACCGC-P2	0	Tumor_KC_Basal
P2_Tumor_CATATGGAGGTCGGAT-P2	0.421032	Tumor_KC_Basal
P2_Tumor_CATATGGGTCGACTGC-P2	0.494085	Tumor_KC_Basal
P2_Tumor_CATATTCCAGACGCAA-P2	0.934951	Tumor_KC_Cyc
P2_Tumor_CATATTCGTCCGTTAA-P2	0.382667	Tumor_KC_Diff
P2_Tumor_CATATTCTCAACGGCC-P2	0.284518	Tumor_KC_Cyc
P2_Tumor_CATCAAGAGTAGGCCA-P2	0.43721	Tumor_KC_Diff
P2_Tumor_CATCAGACATACTCTT-P2	0.369567	Tumor_KC_Diff
P2_Tumor_CATCAGATCTTGTTTG-P2	0.350639	Tumor_KC_Cyc
P2_Tumor_CATCCACAGATGTGTA-P2	0.793067	Tumor_KC_Cyc
P2_Tumor_CATCCACAGATTACCC-P2	0	Tumor_KC_Cyc
P2_Tumor_CATCCACCAGATCTGT-P2	0	Tumor_KC_Cyc
P2_Tumor_CATCGAAAGGTTCCTA-P2	0	Tumor_KC_Diff
P2_Tumor_CATCGAACATTAGCCA-P2	0.456434	Tumor_KC_Diff
P2_Tumor_CATCGAATCAGCAACT-P2	0	Tumor_KC_Diff
P2_Tumor_CATCGAATCGCCATAA-P2	0	Tumor_KC_Diff
P2_Tumor_CATCGAATCTACGAGT-P2	0.429476	Tumor_KC_Basal
P2_Tumor_CATCGGGGTCATGCCG-P2	0.497257	Tumor_KC_Diff
P2_Tumor_CATGACATCCCTCAGT-P2	0.726543	Tumor_KC_Diff
P2_Tumor_CATGCCTCAGGGTATG-P2	0	Tumor_KC_Cyc
P2_Tumor_CATTATCTCTAACCGA-P2	0	Tumor_KC_Basal
P2_Tumor_CATTCGCAGGACACCA-P2	0	Tumor_KC_Basal
P2_Tumor_CATTCGCAGGAGCGTT-P2	0	Tumor_KC_Cyc
P2_Tumor_CCAATCCAGTTAGGTA-P2	0.614044	Tumor_KC_Basal
P2_Tumor_CCACCTAAGCTTATCG-P2	0.489972	Tumor_KC_Cyc
P2_Tumor_CCACCTATCTGCAGTA-P2	0	Tumor_KC_Basal
P2_Tumor_CCACGGAAGTTTCCTT-P2	0	Tumor_KC_Diff
P2_Tumor_CCAGCGATCGGCGCTA-P2	0	Tumor_KC_Diff
P2_Tumor_CCATGTCAGACAGGCT-P2	0	Tumor_KC_Cyc
P2_Tumor_CCATTCGAGGGTGTGT-P2	0	Tumor_KC_Diff
P2_Tumor_CCATTCGCAGACAAAT-P2	0.648668	Tumor_KC_Basal
P2_Tumor_CCCAATCAGAGGGCTT-P2	0	Tumor_KC_Basal
P2_Tumor_CCCAATCTCTAACCGA-P2	0.572559	Tumor_KC_Diff
P2_Tumor_CCCAATCTCTTTACGT-P2	0.693923	Tumor_KC_Cyc
P2_Tumor_CCCAGTTAGCCGCCTA-P2	0.844665	Tumor_KC_Cyc
P2_Tumor_CCCAGTTCAGTATAAG-P2	0.64893	Tumor_KC_Basal
P2_Tumor_CCCATACGTGCGAAAC-P2	0.457646	Tumor_KC_Basal
P2_Tumor_CCCATACGTTCCTCCA-P2	0.602017	Tumor_KC_Diff
P2_Tumor_CCGGGATGTATGCTTG-P2	0	Tumor_KC_Diff
P2_Tumor_CCGGTAGCACCAGGCT-P2	0	Tumor_KC_Diff
P2_Tumor_CCGTGGATCTTGACGA-P2	0	Tumor_KC_Diff
P2_Tumor_CCGTTCATCCTAAGTG-P2	0	Tumor_KC_Diff
P2_Tumor_CCTAAAGGTTATCGGT-P2	0	Tumor_KC_Diff
P2_Tumor_CCTAAAGTCGGAGGTA-P2	0.683441	Tumor_KC_Cyc
P2_Tumor_CCTACACAGAAACCGC-P2	0.826952	Tumor_KC_Cyc
P2_Tumor_CCTACACAGATGCCAG-P2	0.53346	Tumor_KC_Basal
P2_Tumor_CCTACACGTCGAAAGC-P2	0.54199	Tumor_KC_Basal
P2_Tumor_CCTAGCTCATCGGAAG-P2	0.260013	Tumor_KC_Diff
P2_Tumor_CCTATTATCTGGCGTG-P2	0.756455	Tumor_KC_Basal
P2_Tumor_CCTCAGTTCGGTGTTA-P2	0.484836	Tumor_KC_Diff
P2_Tumor_CCTCAGTTCTGTTTGT-P2	1.16376	TSK
P2_Tumor_CCTCTGACATTCGACA-P2	0.62365	Tumor_KC_Diff
P2_Tumor_CCTCTGATCGTCCGTT-P2	0	Tumor_KC_Basal
P2_Tumor_CCTTCCCAGCTAACAA-P2	0.346964	Tumor_KC_Diff
P2_Tumor_CCTTCCCCATGGGAAC-P2	0	Tumor_KC_Diff
P2_Tumor_CCTTCCCTCGGTCCGA-P2	0.803912	Tumor_KC_Diff
P2_Tumor_CCTTCGACAGGAACGT-P2	0	Tumor_KC_Diff
P2_Tumor_CGAACATAGCAGGTCA-P2	0.618354	TSK
P2_Tumor_CGAACATGTGAAAGAG-P2	0	Tumor_KC_Basal
P2_Tumor_CGAATGTAGCGGCTTC-P2	0.423621	Tumor_KC_Cyc
P2_Tumor_CGACTTCAGAGCAATT-P2	0	TSK
P2_Tumor_CGACTTCTCCGAGCCA-P2	0	Tumor_KC_Diff
P2_Tumor_CGAGAAGAGGTTACCT-P2	0	Tumor_KC_Diff
P2_Tumor_CGAGAAGCAGCTGTGC-P2	0	Tumor_KC_Diff
P2_Tumor_CGAGCACCATAGTAAG-P2	0.206685	Tumor_KC_Diff
P2_Tumor_CGAGCACTCTACCAGA-P2	0.195972	Tumor_KC_Diff
P2_Tumor_CGAGCACTCTGCGACG-P2	0	Tumor_KC_Diff
P2_Tumor_CGAGCCAGTCCGAGTC-P2	0.44225	Tumor_KC_Diff
P2_Tumor_CGATCGGCACTTACGA-P2	0.373992	Tumor_KC_Cyc
P2_Tumor_CGATGGCAGTAGGTGC-P2	0.589212	Tumor_KC_Basal
P2_Tumor_CGATGGCCAGTGAGTG-P2	0.433542	Tumor_KC_Basal
P2_Tumor_CGATGGCCATTAACCG-P2	0.354342	Tumor_KC_Cyc
P2_Tumor_CGATGGCTCCGCTGTT-P2	0	Tumor_KC_Diff
P2_Tumor_CGATGTAAGGAATGGA-P2	0.707291	Tumor_KC_Cyc
P2_Tumor_CGATGTAGTTACGCGC-P2	0	Tumor_KC_Basal
P2_Tumor_CGATTGAGTTATGTGC-P2	0.798899	Tumor_KC_Basal
P2_Tumor_CGCCAAGAGATCTGCT-P2	0	Tumor_KC_Diff
P2_Tumor_CGCCAAGGTCATCGGC-P2	0	Tumor_KC_Cyc
P2_Tumor_CGCCAAGGTCGACTGC-P2	0	Tumor_KC_Diff
P2_Tumor_CGCGGTAAGAGGTTGC-P2	0	Tumor_KC_Cyc
P2_Tumor_CGCGTTTAGGAGCGTT-P2	1.23019	Tumor_KC_Diff
P2_Tumor_CGCGTTTGTTACGTCA-P2	1.02778	Tumor_KC_Diff
P2_Tumor_CGGACACGTCGTGGCT-P2	0.866507	Tumor_KC_Diff
P2_Tumor_CGGACACTCTCCAGGG-P2	0	TSK
P2_Tumor_CGGACGTCAGGGTATG-P2	0.890932	Tumor_KC_Diff
P2_Tumor_CGGACGTGTACAGTGG-P2	0	Tumor_KC_Diff
P2_Tumor_CGGACTGCACAACGCC-P2	0.412021	Tumor_KC_Diff
P2_Tumor_CGGAGCTAGCAACGGT-P2	0.27389	Tumor_KC_Diff
P2_Tumor_CGGAGTCGTCATATGC-P2	1.04972	Tumor_KC_Diff
P2_Tumor_CGTAGCGCATTGGCGC-P2	0	Tumor_KC_Basal
P2_Tumor_CGTAGCGGTTCTCATT-P2	0	Tumor_KC_Diff
P2_Tumor_CGTAGCGTCCAGTATG-P2	0.921209	TSK
P2_Tumor_CGTAGGCAGGTCATCT-P2	0.295798	Tumor_KC_Diff
P2_Tumor_CGTCAGGGTCTTGATG-P2	0.450969	TSK
P2_Tumor_CGTCAGGTCTCACATT-P2	0.333325	Tumor_KC_Diff
P2_Tumor_CGTCCATCAGTCGTGC-P2	0	Tumor_KC_Basal
P2_Tumor_CGTCCATGTCTAGCGC-P2	0	Tumor_KC_Basal
P2_Tumor_CGTCCATTCCAAACTG-P2	0	Tumor_KC_Basal
P2_Tumor_CGTCTACTCCGAATGT-P2	0	Tumor_KC_Diff
P2_Tumor_CGTGAGCAGTCGATAA-P2	0.728941	Tumor_KC_Cyc
P2_Tumor_CGTGTAATCGAGAACG-P2	0	Tumor_KC_Basal
P2_Tumor_CGTTAGAGTCTGATCA-P2	0.396615	Tumor_KC_Cyc
P2_Tumor_CGTTCTGCATAAAGGT-P2	0.333988	Tumor_KC_Diff
P2_Tumor_CGTTGGGCAGCGAACA-P2	1.11708	Tumor_KC_Basal
P2_Tumor_CTACATTCACCTCGGA-P2	0.477914	Tumor_KC_Diff
P2_Tumor_CTACCCATCAAGCCTA-P2	0.688037	Tumor_KC_Basal
P2_Tumor_CTACGTCAGGCCATAG-P2	0.584358	Tumor_KC_Basal
P2_Tumor_CTAGTGAAGACACGAC-P2	0	Tumor_KC_Basal
P2_Tumor_CTAGTGAAGGTTCCTA-P2	0.564737	Tumor_KC_Cyc
P2_Tumor_CTAGTGACATGACATC-P2	0	Tumor_KC_Cyc
P2_Tumor_CTAGTGATCTTAGCCC-P2	1.64223	Tumor_KC_Diff
P2_Tumor_CTCACACGTATATGAG-P2	0	Tumor_KC_Diff
P2_Tumor_CTCATTACAGGGAGAG-P2	0.453863	Tumor_KC_Basal
P2_Tumor_CTCATTAGTAGGACAC-P2	0.415214	Tumor_KC_Basal
P2_Tumor_CTCCTAGAGAGGGCTT-P2	0	Tumor_KC_Basal
P2_Tumor_CTCGAAAAGACATAAC-P2	0.752873	Tumor_KC_Basal
P2_Tumor_CTCGAAAGTCCATCCT-P2	0	Tumor_KC_Basal
P2_Tumor_CTCGAGGGTCGGCATC-P2	0.696918	Tumor_KC_Basal
P2_Tumor_CTCGGAGTCTGCGACG-P2	0	Tumor_KC_Diff
P2_Tumor_CTCGGGACACATCTTT-P2	0.483521	Tumor_KC_Diff
P2_Tumor_CTCGTCAGTGATAAAC-P2	0	Tumor_KC_Diff
P2_Tumor_CTCGTCATCTCAAGTG-P2	0.738435	Tumor_KC_Diff
P2_Tumor_CTCTACGGTCTCTTTA-P2	0.374424	Tumor_KC_Basal
P2_Tumor_CTGAAACCAGACAGGT-P2	0.304426	Tumor_KC_Diff
P2_Tumor_CTGATAGAGAGTGAGA-P2	0	Tumor_KC_Cyc
P2_Tumor_CTGATCCAGCTGAAAT-P2	0.371099	Tumor_KC_Cyc
P2_Tumor_CTGATCCGTGAGGCTA-P2	0.239489	Tumor_KC_Cyc
P2_Tumor_CTGATCCTCTAACTTC-P2	0	Tumor_KC_Diff
P2_Tumor_CTGCCTACATTGGGCC-P2	0.662064	Tumor_KC_Cyc
P2_Tumor_CTGCGGAAGATGCGAC-P2	0	Tumor_KC_Diff
P2_Tumor_CTGCTGTTCGACAGCC-P2	0.299024	Tumor_KC_Basal
P2_Tumor_CTGGTCTAGCTAGCCC-P2	0.41653	Tumor_KC_Basal
P2_Tumor_CTGGTCTCATGGTCAT-P2	0.310981	Tumor_KC_Basal
P2_Tumor_CTGTGCTAGAACAACT-P2	0.211023	Tumor_KC_Cyc
P2_Tumor_CTGTGCTCATCCGCGA-P2	0.889325	Tumor_KC_Basal
P2_Tumor_CTGTGCTTCACTATTC-P2	0.386871	Tumor_KC_Diff
P2_Tumor_CTGTGCTTCCTGCCAT-P2	0	TSK
P2_Tumor_CTGTTTACAGGAATGC-P2	0	Tumor_KC_Diff
P2_Tumor_CTGTTTAGTCAAAGAT-P2	0.564917	Tumor_KC_Diff
P2_Tumor_CTTAACTCATCCTAGA-P2	0.198671	Tumor_KC_Diff
P2_Tumor_CTTCTCTAGCCACGCT-P2	0	Tumor_KC_Cyc
P2_Tumor_CTTGGCTGTACCAGTT-P2	0.669654	TSK
P2_Tumor_GAAACTCGTGGGTCAA-P2	0.760377	Tumor_KC_Basal
P2_Tumor_GAAATGAAGAGATGAG-P2	0	Tumor_KC_Cyc
P2_Tumor_GAAATGACAGATGGGT-P2	0.861068	Tumor_KC_Diff
P2_Tumor_GAACATCGTAAGTAGT-P2	0.830441	Tumor_KC_Cyc
P2_Tumor_GAACGGAAGATCTGAA-P2	0.504532	Tumor_KC_Basal
P2_Tumor_GAACGGAAGCAGCGTA-P2	0.718664	Tumor_KC_Cyc
P2_Tumor_GAACGGAAGGAATTAC-P2	0.26114	Tumor_KC_Diff
P2_Tumor_GAACGGATCTAACTCT-P2	0.564999	TSK
P2_Tumor_GAAGCAGGTGACGGTA-P2	0	Tumor_KC_Diff
P2_Tumor_GAATAAGCAATCCGAT-P2	0.409268	Tumor_KC_Cyc
P2_Tumor_GAATAAGTCAAACCAC-P2	0.249131	Tumor_KC_Cyc
P2_Tumor_GAATGAATCGTAGATC-P2	0	Tumor_KC_Basal
P2_Tumor_GACAGAGAGTGGAGAA-P2	0	Tumor_KC_Diff
P2_Tumor_GACAGAGCAGCCAGAA-P2	0	Tumor_KC_Basal
P2_Tumor_GACGTGCTCTCCTATA-P2	0.819994	Tumor_KC_Diff
P2_Tumor_GACGTTATCTTATCTG-P2	0	Tumor_KC_Diff
P2_Tumor_GACTACAAGTCCGTAT-P2	0.511734	Tumor_KC_Diff
P2_Tumor_GACTACAAGTGTCCAT-P2	0.652453	Tumor_KC_Basal
P2_Tumor_GACTACAGTCGACTGC-P2	0.294928	Tumor_KC_Diff
P2_Tumor_GACTGCGCAGGGATTG-P2	0.272979	Tumor_KC_Diff
P2_Tumor_GAGCAGAAGCCCAACC-P2	0	Tumor_KC_Basal
P2_Tumor_GAGCAGACAGCTGCAC-P2	0.478707	Tumor_KC_Cyc
P2_Tumor_GAGTCCGAGAATTGTG-P2	0.565048	Tumor_KC_Diff
P2_Tumor_GAGTCCGTCGGAGGTA-P2	0.311724	Tumor_KC_Diff
P2_Tumor_GAGTCCGTCGGCGCAT-P2	0.441734	Tumor_KC_Cyc
P2_Tumor_GATCAGTTCATGTGGT-P2	0	Tumor_KC_Diff
P2_Tumor_GATCGATGTACGCTGC-P2	1.08144	Tumor_KC_Diff
P2_Tumor_GATCGATGTGGTTTCA-P2	0	Tumor_KC_Diff
P2_Tumor_GATCGATTCGGTGTTA-P2	0.541659	Tumor_KC_Diff
P2_Tumor_GATCGCGAGACCGGAT-P2	0	Tumor_KC_Cyc
P2_Tumor_GATCGTACAAGGTTTC-P2	0	Tumor_KC_Basal
P2_Tumor_GATCGTAGTACATCCA-P2	0.427147	Tumor_KC_Cyc
P2_Tumor_GATCGTATCATCTGTT-P2	0.805107	TSK
P2_Tumor_GATCGTATCATGGTCA-P2	0.537237	Tumor_KC_Diff
P2_Tumor_GATCTAGTCAGAGCTT-P2	0.285089	Tumor_KC_Cyc
P2_Tumor_GATCTAGTCCTCAACC-P2	0	Tumor_KC_Diff
P2_Tumor_GATCTAGTCTGCTGCT-P2	0	Tumor_KC_Cyc
P2_Tumor_GATGAAACATGGTCAT-P2	0.554531	Tumor_KC_Diff
P2_Tumor_GATGAAAGTCTTGTCC-P2	0	Tumor_KC_Diff
P2_Tumor_GATGAGGAGCTAACAA-P2	0	Tumor_KC_Basal
P2_Tumor_GATGAGGTCGGTGTCG-P2	0.472143	Tumor_KC_Diff
P2_Tumor_GCAATCACACATGTGT-P2	0.575573	Tumor_KC_Diff
P2_Tumor_GCACATAAGAGCTATA-P2	0.666574	Tumor_KC_Cyc
P2_Tumor_GCACATAAGCTGAAAT-P2	0	Tumor_KC_Diff
P2_Tumor_GCACATATCCGAAGAG-P2	0.535576	TSK
P2_Tumor_GCACTCTAGAGTAAGG-P2	0.720782	Tumor_KC_Diff
P2_Tumor_GCAGCCAAGGACTGGT-P2	0.873502	Tumor_KC_Basal
P2_Tumor_GCAGTTAAGGAGTTTA-P2	0.435864	Tumor_KC_Diff
P2_Tumor_GCAGTTAGTCGTCTTC-P2	0	Tumor_KC_Basal
P2_Tumor_GCATACAAGAAACCGC-P2	0.375035	Tumor_KC_Diff
P2_Tumor_GCATACAAGGTGCACA-P2	0	Tumor_KC_Diff
P2_Tumor_GCATACACAGCTGGCT-P2	0.412021	Tumor_KC_Diff
P2_Tumor_GCATGATAGCGAGAAA-P2	0.298807	Tumor_KC_Diff
P2_Tumor_GCATGATGTTCAGTAC-P2	0	Tumor_KC_Diff
P2_Tumor_GCATGCGTCGTGACAT-P2	0.386251	Tumor_KC_Cyc
P2_Tumor_GCATGTAAGAATGTGT-P2	0	Tumor_KC_Diff
P2_Tumor_GCATGTAGTCTGCAAT-P2	0	Tumor_KC_Diff
P2_Tumor_GCCAAATTCGTGGACC-P2	0	Tumor_KC_Cyc
P2_Tumor_GCCAAATTCTGGCGTG-P2	0.4776	Tumor_KC_Diff
P2_Tumor_GCCTCTATCTAACCGA-P2	0.454052	Tumor_KC_Cyc
P2_Tumor_GCGACCAAGGCGCTCT-P2	0.349056	Tumor_KC_Diff
P2_Tumor_GCGCAACAGCTAGTCT-P2	0.723496	Tumor_KC_Diff
P2_Tumor_GCGCCAATCTCATTCA-P2	0	Tumor_KC_Diff
P2_Tumor_GCGCGATGTCCCTACT-P2	1.04545	Tumor_KC_Diff
P2_Tumor_GCGCGATTCTCTAGGA-P2	0.562016	Tumor_KC_Diff
P2_Tumor_GCGGGTTTCGCAAGCC-P2	0	Tumor_KC_Diff
P2_Tumor_GCTCTGTGTGAAGGCT-P2	0.39457	Tumor_KC_Diff
P2_Tumor_GCTGCAGAGCCGCCTA-P2	0	Tumor_KC_Basal
P2_Tumor_GCTGCAGGTACCTACA-P2	0	Tumor_KC_Basal
P2_Tumor_GCTGCGAAGCACGCCT-P2	0	Tumor_KC_Diff
P2_Tumor_GCTGCTTCACATGGGA-P2	0.729062	TSK
P2_Tumor_GCTGGGTAGCGGCTTC-P2	0	Tumor_KC_Diff
P2_Tumor_GCTGGGTGTCTGCCAG-P2	0	Tumor_KC_Basal
P2_Tumor_GCTTCCATCTGATACG-P2	0.363054	Tumor_KC_Diff
P2_Tumor_GGAAAGCTCTATGTGG-P2	0	Tumor_KC_Diff
P2_Tumor_GGAACTTAGTCAAGGC-P2	0	Tumor_KC_Diff
P2_Tumor_GGAACTTCATGATCCA-P2	1.68499	Tumor_KC_Basal
P2_Tumor_GGAATAAAGCCTATGT-P2	0.444809	Tumor_KC_Diff
P2_Tumor_GGAATAATCACCATAG-P2	0.332709	TSK
P2_Tumor_GGAATAATCTATCGCC-P2	0.261924	TSK
P2_Tumor_GGACGTCTCAGTTGAC-P2	0	Tumor_KC_Diff
P2_Tumor_GGACGTCTCGCAAGCC-P2	0.628714	Tumor_KC_Basal
P2_Tumor_GGATGTTAGTCGTACT-P2	0.41058	Tumor_KC_Cyc
P2_Tumor_GGATTACTCTGCTTGC-P2	0	Tumor_KC_Basal
P2_Tumor_GGCAATTGTGCCTGCA-P2	0	Tumor_KC_Diff
P2_Tumor_GGCCGATGTAAAGTCA-P2	0.582642	Tumor_KC_Diff
P2_Tumor_GGCCGATGTCCAACTA-P2	0	Tumor_KC_Basal
P2_Tumor_GGCGACTGTCTAGTCA-P2	0	Tumor_KC_Cyc
P2_Tumor_GGCGTGTTCACATACG-P2	0.613228	Tumor_KC_Basal
P2_Tumor_GGCTCGAAGTCCATAC-P2	0.794018	Tumor_KC_Basal
P2_Tumor_GGCTGGTAGAGGGATA-P2	0	Tumor_KC_Diff
P2_Tumor_GGGACCTAGGATGCGT-P2	0	Tumor_KC_Basal
P2_Tumor_GGGAGATCAAGCCTAT-P2	0	Tumor_KC_Diff
P2_Tumor_GGGAGATGTTGGACCC-P2	0	Tumor_KC_Diff
P2_Tumor_GGGATGATCAGGTTCA-P2	0	Tumor_KC_Basal
P2_Tumor_GGGCATCAGGCAAAGA-P2	0	Tumor_KC_Basal
P2_Tumor_GGGCATCGTTGTACAC-P2	0	Tumor_KC_Diff
P2_Tumor_GGGCATCTCCTAGAAC-P2	0.520475	Tumor_KC_Diff
P2_Tumor_GGGTCTGCATCGATGT-P2	0	Tumor_KC_Basal
P2_Tumor_GGGTTGCAGCCCGAAA-P2	0.316782	Tumor_KC_Diff
P2_Tumor_GGGTTGCCATTCACTT-P2	0.757176	Tumor_KC_Cyc
P2_Tumor_GGGTTGCTCAAACAAG-P2	1.35471	TSK
P2_Tumor_GGTATTGCATCACGTA-P2	1.81476	Tumor_KC_Diff
P2_Tumor_GGTATTGTCTGTACGA-P2	0	Tumor_KC_Diff
P2_Tumor_GGTGCGTGTTAAGATG-P2	0	Tumor_KC_Diff
P2_Tumor_GGTGTTACATTTCACT-P2	0	Tumor_KC_Diff
P2_Tumor_GTAACGTGTCTAACGT-P2	0	Tumor_KC_Diff
P2_Tumor_GTAACGTTCGGTGTCG-P2	0.514073	Tumor_KC_Diff
P2_Tumor_GTAACTGCAAGCTGAG-P2	0.670516	Tumor_KC_Basal
P2_Tumor_GTACTCCTCACCGTAA-P2	0	Tumor_KC_Cyc
P2_Tumor_GTACTTTAGATCGGGT-P2	0.416759	Tumor_KC_Basal
P2_Tumor_GTAGGCCGTGAGGGAG-P2	0.487802	Tumor_KC_Diff
P2_Tumor_GTAGTCAGTGGTACAG-P2	0.842175	Tumor_KC_Diff
P2_Tumor_GTATCTTCATGGTCAT-P2	0.561303	Tumor_KC_Diff
P2_Tumor_GTATCTTGTAAGTGGC-P2	0	Tumor_KC_Diff
P2_Tumor_GTATCTTGTCTCATCC-P2	0	Tumor_KC_Diff
P2_Tumor_GTCAAGTTCCCAGGTG-P2	0	Tumor_KC_Cyc
P2_Tumor_GTCACGGTCCCTAACC-P2	0.495747	Tumor_KC_Basal
P2_Tumor_GTCATTTAGAGACTTA-P2	0	Tumor_KC_Cyc
P2_Tumor_GTCATTTAGTTGAGAT-P2	0.515048	Tumor_KC_Cyc
P2_Tumor_GTCATTTCATTTCACT-P2	0.276127	Tumor_KC_Cyc
P2_Tumor_GTCGGGTCAATCCGAT-P2	0.442061	Tumor_KC_Cyc
P2_Tumor_GTCTCGTAGCGAAGGG-P2	0.232502	Tumor_KC_Diff
P2_Tumor_GTCTCGTAGGCCCGTT-P2	0	Tumor_KC_Diff
P2_Tumor_GTCTTCGTCTACTTAC-P2	0.590825	Tumor_KC_Basal
P2_Tumor_GTGAAGGGTCGTGGCT-P2	0.969344	TSK
P2_Tumor_GTGCAGCTCTGGCGAC-P2	0.410802	Tumor_KC_Diff
P2_Tumor_GTGCGGTAGACTAGAT-P2	0.487318	Tumor_KC_Basal
P2_Tumor_GTGCGGTGTTTGTTGG-P2	0	Tumor_KC_Diff
P2_Tumor_GTGCGGTTCATGTAGC-P2	0.743665	Tumor_KC_Diff
P2_Tumor_GTGCGGTTCCTCAATT-P2	0.319075	Tumor_KC_Diff
P2_Tumor_GTGCTTCAGTGAAGTT-P2	0	Tumor_KC_Diff
P2_Tumor_GTGCTTCCAATCTGCA-P2	0.203802	TSK
P2_Tumor_GTGCTTCTCTTCGGTC-P2	0.646627	Tumor_KC_Diff
P2_Tumor_GTGGGTCGTTGAACTC-P2	0.469704	Tumor_KC_Basal
P2_Tumor_GTGTGCGAGACTAGGC-P2	0	Tumor_KC_Basal
P2_Tumor_GTTAAGCCATCGTCGG-P2	0	Tumor_KC_Diff
P2_Tumor_GTTAAGCGTACATCCA-P2	0	Tumor_KC_Diff
P2_Tumor_GTTACAGCAGTCCTTC-P2	0	Tumor_KC_Basal
P2_Tumor_GTTCATTAGTCACGCC-P2	0	Tumor_KC_Basal
P2_Tumor_GTTCATTCACTCTGTC-P2	0	Tumor_KC_Diff
P2_Tumor_GTTCATTGTGAAAGAG-P2	0.294797	Tumor_KC_Diff
P2_Tumor_GTTCATTTCTCGATGA-P2	0.498522	Tumor_KC_Diff
P2_Tumor_GTTCGGGCACTGTCGG-P2	0.629109	Tumor_KC_Diff
P2_Tumor_GTTCGGGCAGCCAATT-P2	0	Tumor_KC_Diff
P2_Tumor_GTTCGGGGTGATGTGG-P2	0	Tumor_KC_Cyc
P2_Tumor_GTTCGGGTCCTCAACC-P2	0.645719	Tumor_KC_Cyc
P2_Tumor_GTTCGGGTCTCGGACG-P2	0.356493	Tumor_KC_Diff
P2_Tumor_GTTCGGGTCTGACCTC-P2	1.12681	Tumor_KC_Cyc
P2_Tumor_GTTCTCGCACAGGCCT-P2	0	Tumor_KC_Diff
P2_Tumor_GTTCTCGGTAGGCTGA-P2	0.455947	Tumor_KC_Diff
P2_Tumor_TAAACCGGTCGGCATC-P2	0.680215	Tumor_KC_Diff
P2_Tumor_TAAACCGTCCTGCTTG-P2	0	Tumor_KC_Basal
P2_Tumor_TAAACCGTCTCCAACC-P2	0	Tumor_KC_Diff
P2_Tumor_TAAGAGACAGCCAATT-P2	0.555891	Tumor_KC_Cyc
P2_Tumor_TAAGAGACAGGGTTAG-P2	0	Tumor_KC_Diff
P2_Tumor_TACACGAGTGAGCGAT-P2	0	Tumor_KC_Diff
P2_Tumor_TACAGTGCATCTCCCA-P2	0.629942	Tumor_KC_Diff
P2_Tumor_TACAGTGGTCATATCG-P2	0.709148	Tumor_KC_Diff
P2_Tumor_TACCTTAAGACTCGGA-P2	0	Tumor_KC_Basal
P2_Tumor_TACCTTAAGACTTTCG-P2	0.674626	Tumor_KC_Diff
P2_Tumor_TACCTTATCGCCTGTT-P2	0.314871	Tumor_KC_Cyc
P2_Tumor_TACGGATCATGCTAGT-P2	0	Tumor_KC_Diff
P2_Tumor_TACGGATGTCGCGGTT-P2	0.75222	Tumor_KC_Basal
P2_Tumor_TACGGATTCTTTAGTC-P2	0.605549	Tumor_KC_Diff
P2_Tumor_TACGGGCCAGACGCTC-P2	0.798596	Tumor_KC_Diff
P2_Tumor_TACGGGCTCGCTTGTC-P2	0	Tumor_KC_Basal
P2_Tumor_TACTTACAGCGTCTAT-P2	0	Tumor_KC_Diff
P2_Tumor_TACTTACTCATAGCAC-P2	0.537439	Tumor_KC_Diff
P2_Tumor_TACTTGTGTTTGTTTC-P2	0.404667	Tumor_KC_Diff
P2_Tumor_TAGAGCTAGGCTACGA-P2	0.828148	Tumor_KC_Diff
P2_Tumor_TAGGCATAGGCCATAG-P2	0.415809	Tumor_KC_Basal
P2_Tumor_TAGTGGTGTTACCAGT-P2	0.787651	Tumor_KC_Diff
P2_Tumor_TATCAGGAGCGACGTA-P2	0	Tumor_KC_Diff
P2_Tumor_TCAACGATCTCTAGGA-P2	0	Tumor_KC_Cyc
P2_Tumor_TCAATCTAGGGAACGG-P2	0	Tumor_KC_Diff
P2_Tumor_TCACAAGTCTTCATGT-P2	0.589212	TSK
P2_Tumor_TCACGAAAGAAGGCCT-P2	0.59223	Tumor_KC_Cyc
P2_Tumor_TCACGAAAGAATTGTG-P2	0	Tumor_KC_Cyc
P2_Tumor_TCACGAACAAATACAG-P2	0.245685	Tumor_KC_Cyc
P2_Tumor_TCACGAATCAGTCAGT-P2	0	Tumor_KC_Diff
P2_Tumor_TCAGATGGTTGAGTTC-P2	0	Tumor_KC_Diff
P2_Tumor_TCAGCAACATTACGAC-P2	0.641645	Tumor_KC_Cyc
P2_Tumor_TCAGCTCCAGGATCGA-P2	0	Tumor_KC_Basal
P2_Tumor_TCAGCTCGTCCAGTAT-P2	0.81281	Tumor_KC_Basal
P2_Tumor_TCAGCTCGTCTGCCAG-P2	0	Tumor_KC_Diff
P2_Tumor_TCATTACCAAGCCATT-P2	0	Tumor_KC_Cyc
P2_Tumor_TCATTACCACGTTGGC-P2	0.25918	TSK
P2_Tumor_TCATTTGAGATCGATA-P2	0.514695	Tumor_KC_Diff
P2_Tumor_TCGAGGCGTCACCTAA-P2	0	Tumor_KC_Diff
P2_Tumor_TCGAGGCTCAGCGATT-P2	0.491841	TSK
P2_Tumor_TCGCGAGCAATCAGAA-P2	0	Tumor_KC_Diff
P2_Tumor_TCGCGAGGTAAACACA-P2	0.962558	Tumor_KC_Diff
P2_Tumor_TCGCGTTAGCCACCTG-P2	0.541929	Tumor_KC_Cyc
P2_Tumor_TCGCGTTGTGCAGACA-P2	0	Tumor_KC_Cyc
P2_Tumor_TCGCGTTTCTTGAGAC-P2	0.706874	Tumor_KC_Cyc
P2_Tumor_TCGGGACAGGGTCGAT-P2	0	Tumor_KC_Diff
P2_Tumor_TCGGTAAGTTTGCATG-P2	0	Tumor_KC_Diff
P2_Tumor_TCGTACCAGGAACTGC-P2	0.700502	Tumor_KC_Basal
P2_Tumor_TCGTACCAGGCTCATT-P2	0.324517	Tumor_KC_Diff
P2_Tumor_TCTCATAGTGCCTGGT-P2	0	Tumor_KC_Cyc
P2_Tumor_TCTCTAAAGTCCGGTC-P2	0.599692	Tumor_KC_Diff
P2_Tumor_TCTCTAAAGTCCTCCT-P2	0.503961	Tumor_KC_Cyc
P2_Tumor_TCTCTAACATGGTCTA-P2	0	Tumor_KC_Diff
P2_Tumor_TCTCTAATCGTTACGA-P2	0	Tumor_KC_Basal
P2_Tumor_TCTGAGAGTTCCCGAG-P2	0.651733	Tumor_KC_Basal
P2_Tumor_TCTGGAACATAAAGGT-P2	0.734972	Tumor_KC_Diff
P2_Tumor_TCTGGAACATATGAGA-P2	0	Tumor_KC_Basal
P2_Tumor_TCTGGAAGTATTACCG-P2	1.31661	Tumor_KC_Diff
P2_Tumor_TCTGGAATCTGACCTC-P2	0.268061	Tumor_KC_Diff
P2_Tumor_TCTTCGGAGCTAGGCA-P2	0.330292	Tumor_KC_Basal
P2_Tumor_TCTTCGGGTCCGAAGA-P2	0.333269	Tumor_KC_Cyc
P2_Tumor_TCTTTCCAGGATATAC-P2	0.602559	TSK
P2_Tumor_TGAAAGACATGCCCGA-P2	0.88638	Tumor_KC_Diff
P2_Tumor_TGACGGCGTACAGCAG-P2	0.719947	Tumor_KC_Basal
P2_Tumor_TGACGGCGTACTTAGC-P2	0.337355	Tumor_KC_Diff
P2_Tumor_TGACGGCGTTTGTTTC-P2	0.473487	Tumor_KC_Diff
P2_Tumor_TGAGAGGAGATAGTCA-P2	0.58816	Tumor_KC_Diff
P2_Tumor_TGAGAGGGTCAGCTAT-P2	0	Tumor_KC_Cyc
P2_Tumor_TGAGCATCAGACGCCT-P2	0	Tumor_KC_Diff
P2_Tumor_TGATTTCCAGGACGTA-P2	0	Tumor_KC_Diff
P2_Tumor_TGCACCTCAGAAGCAC-P2	0.827133	Tumor_KC_Basal
P2_Tumor_TGCACCTGTAGCTAAA-P2	0.770962	Tumor_KC_Basal
P2_Tumor_TGCCAAACACACCGCA-P2	0.416248	Tumor_KC_Diff
P2_Tumor_TGCCCATTCGGCTTGG-P2	0	Tumor_KC_Diff
P2_Tumor_TGCGCAGTCCCAAGTA-P2	1.04521	Tumor_KC_Basal
P2_Tumor_TGCGCAGTCTTCATGT-P2	0	Tumor_KC_Diff
P2_Tumor_TGCGTGGAGACACTAA-P2	0.614472	Tumor_KC_Basal
P2_Tumor_TGCGTGGTCCTAAGTG-P2	0.648277	Tumor_KC_Basal
P2_Tumor_TGCGTGGTCTGGTTCC-P2	0.697728	Tumor_KC_Cyc
P2_Tumor_TGCTACCAGTTATCGC-P2	0	Tumor_KC_Diff
P2_Tumor_TGCTACCCAATGGTCT-P2	0	Tumor_KC_Cyc
P2_Tumor_TGCTGCTGTCATGCCG-P2	0.497493	Tumor_KC_Diff
P2_Tumor_TGGCCAGTCGCAAACT-P2	0	Tumor_KC_Diff
P2_Tumor_TGGCGCAAGGTGTTAA-P2	0.836079	Tumor_KC_Cyc
P2_Tumor_TGGCGCATCACCGGGT-P2	0	Tumor_KC_Diff
P2_Tumor_TGGCTGGTCACGCGGT-P2	0.652593	Tumor_KC_Diff
P2_Tumor_TGGGCGTCAAGCTGGA-P2	0	Tumor_KC_Diff
P2_Tumor_TGGTTAGCAGGCTCAC-P2	0.365969	Tumor_KC_Diff
P2_Tumor_TGGTTCCTCCAATGGT-P2	0.316883	Tumor_KC_Diff
P2_Tumor_TGTATTCGTGCCTTGG-P2	0	Tumor_KC_Diff
P2_Tumor_TGTGGTAAGTCCCACG-P2	0.295868	Tumor_KC_Cyc
P2_Tumor_TGTGTTTAGACTGTAA-P2	0	TSK
P2_Tumor_TGTGTTTCAGAGCCAA-P2	0.801058	Tumor_KC_Basal
P2_Tumor_TGTTCCGCACGAAACG-P2	0.554689	TSK
P2_Tumor_TTAACTCAGACTGGGT-P2	0.527014	Tumor_KC_Diff
P2_Tumor_TTAACTCTCCTGCCAT-P2	0	Tumor_KC_Cyc
P2_Tumor_TTAGGACAGATGCCAG-P2	0.620513	TSK
P2_Tumor_TTAGGACTCTGTCCGT-P2	0	Tumor_KC_Diff
P2_Tumor_TTAGGCAAGAACAATC-P2	0	Tumor_KC_Diff
P2_Tumor_TTAGGCAGTGTTCTTT-P2	0.904412	Tumor_KC_Cyc
P2_Tumor_TTAGGCATCCTCAATT-P2	0.73932	Tumor_KC_Cyc
P2_Tumor_TTATGCTTCTTGTATC-P2	0.33436	Tumor_KC_Cyc
P2_Tumor_TTCCCAGCAGGGTATG-P2	0	Tumor_KC_Diff
P2_Tumor_TTCCCAGTCACATAGC-P2	0	Tumor_KC_Basal
P2_Tumor_TTCTCAAAGTACCGGA-P2	0.335993	Tumor_KC_Diff
P2_Tumor_TTCTCAAAGTATTGGA-P2	0.538892	Tumor_KC_Cyc
P2_Tumor_TTCTCAATCAGCAACT-P2	0	Tumor_KC_Cyc
P2_Tumor_TTCTCCTCACACGCTG-P2	0	Tumor_KC_Cyc
P2_Tumor_TTCTCCTCAGCAGTTT-P2	0	Tumor_KC_Diff
P2_Tumor_TTGAACGCATGCCACG-P2	0.307264	Tumor_KC_Diff
P2_Tumor_TTGACTTAGCTACCGC-P2	0	Tumor_KC_Basal
P2_Tumor_TTGACTTCACAACGTT-P2	0.325092	Tumor_KC_Basal
P2_Tumor_TTGACTTCACGCCAGT-P2	0	Tumor_KC_Diff
P2_Tumor_TTGCCGTAGGGATCTG-P2	0	Tumor_KC_Diff
P2_Tumor_TTGCCGTCACAGGAGT-P2	0	Tumor_KC_Basal
P2_Tumor_TTGCCGTCAGTGGAGT-P2	0.591815	Tumor_KC_Cyc
P2_Tumor_TTGCCGTTCGTCTGCT-P2	0.4851	Tumor_KC_Cyc
P2_Tumor_TTGGAACTCACATACG-P2	0.468941	Tumor_KC_Basal
P2_Tumor_TTGGAACTCGAATGGG-P2	0	Tumor_KC_Diff
P2_Tumor_TTGGCAAAGGATGGAA-P2	0	Tumor_KC_Basal
P2_Tumor_TTGGCAAGTGTGACCC-P2	0	Tumor_KC_Diff
P2_Tumor_TTGTAGGGTCCTAGCG-P2	0.473853	Tumor_KC_Basal
P2_Tumor_TTGTAGGTCGCACTCT-P2	0	Tumor_KC_Basal
P2_Tumor_TTTACTGTCAACACGT-P2	0.515618	Tumor_KC_Basal
P2_Tumor_TTTATGCCAGGACGTA-P2	0	Tumor_KC_Diff
P2_Tumor_TTTCCTCAGGACACCA-P2	0	Tumor_KC_Basal
P2_Tumor_TTTCCTCGTCGGCTCA-P2	0.345499	Tumor_KC_Cyc
P2_Tumor_TTTCCTCGTGCCTGCA-P2	0.482522	Tumor_KC_Basal
P2_Tumor_TTTGCGCGTATAGGGC-P2	0.665768	Tumor_KC_Basal
P2_Tumor_TTTGCGCTCAAAGACA-P2	0.710961	Tumor_KC_Diff
P2_Tumor_TTTGCGCTCAGTTCGA-P2	0.430885	Tumor_KC_Cyc
P2_Tumor_TTTGGTTCATCCAACA-P2	0.323902	Tumor_KC_Diff
P2_Tumor_TTTGGTTGTTAGAACA-P2	0.448225	Tumor_KC_Cyc
P2_Tumor_TTTGTCAGTCAGAGGT-P2	0	Tumor_KC_Diff
P6_Tumor_AAACCTGGTCGCTTCT-P6	0.524327	Tumor_KC_Diff
P6_Tumor_AAACGGGAGTTCGATC-P6	0	Tumor_KC_Diff
P6_Tumor_AAAGCAACATCTATGG-P6	0	Tumor_KC_Cyc
P6_Tumor_AAATGCCCACGGATAG-P6	1.06113	Tumor_KC_Basal
P6_Tumor_AAATGCCGTATAATGG-P6	0	Tumor_KC_Cyc
P6_Tumor_AAATGCCGTGCCTGGT-P6	0	Tumor_KC_Cyc
P6_Tumor_AACCATGGTCTTGTCC-P6	0.991847	Tumor_KC_Basal
P6_Tumor_AACCATGTCAGCGATT-P6	0	Tumor_KC_Cyc
P6_Tumor_AACCATGTCTTCATGT-P6	0	Tumor_KC_Diff
P6_Tumor_AACCGCGCAATGGTCT-P6	0	Tumor_KC_Diff
P6_Tumor_AACCGCGTCTGCCAGG-P6	0	Tumor_KC_Diff
P6_Tumor_AACTCCCCAGATCTGT-P6	0	Tumor_KC_Diff
P6_Tumor_AACTCCCGTACGCACC-P6	0.319961	Tumor_KC_Diff
P6_Tumor_AACTCCCGTATTAGCC-P6	0	Tumor_KC_Diff
P6_Tumor_AACTCTTGTAGCGTCC-P6	0.532558	Tumor_KC_Diff
P6_Tumor_AACTCTTGTTATGTGC-P6	0	Tumor_KC_Diff
P6_Tumor_AACTCTTTCCAATGGT-P6	0	Tumor_KC_Basal
P6_Tumor_AACTGGTAGTGGTAAT-P6	0	Tumor_KC_Diff
P6_Tumor_AAGCCGCGTTGTCGCG-P6	0.706979	Tumor_KC_Diff
P6_Tumor_AAGGAGCAGCTCCTTC-P6	0	Tumor_KC_Diff
P6_Tumor_AAGGTTCAGTATCGAA-P6	0	Tumor_KC_Basal
P6_Tumor_AATCGGTCAATGCCAT-P6	0	Tumor_KC_Diff
P6_Tumor_ACACCCTTCCAAATGC-P6	1.12883	Tumor_KC_Diff
P6_Tumor_ACACCGGCAGTGAGTG-P6	0.602559	Tumor_KC_Diff
P6_Tumor_ACAGCCGCAGTAAGCG-P6	0	Tumor_KC_Diff
P6_Tumor_ACATCAGAGTCATCCA-P6	0	Tumor_KC_Cyc
P6_Tumor_ACATCAGTCTTAGCCC-P6	0	Tumor_KC_Diff
P6_Tumor_ACATGGTCATTACCTT-P6	1.24752	Tumor_KC_Cyc
P6_Tumor_ACCAGTACATGGTCTA-P6	0.610717	Tumor_KC_Diff
P6_Tumor_ACCCACTGTGTAACGG-P6	0	Tumor_KC_Diff
P6_Tumor_ACCCACTTCGTTGACA-P6	0	Tumor_KC_Diff
P6_Tumor_ACCTTTAAGCGTTGCC-P6	0.320054	Tumor_KC_Diff
P6_Tumor_ACCTTTAAGTCGCCGT-P6	0	Tumor_KC_Diff
P6_Tumor_ACCTTTACACTGCCAG-P6	0.508807	Tumor_KC_Cyc
P6_Tumor_ACCTTTACATAACCTG-P6	0	Tumor_KC_Basal
P6_Tumor_ACGAGCCCATATGCTG-P6	0.988286	Tumor_KC_Basal
P6_Tumor_ACGAGCCGTTCCGGCA-P6	0	Tumor_KC_Cyc
P6_Tumor_ACGAGCCGTTGTGGCC-P6	1.67053	Tumor_KC_Diff
P6_Tumor_ACGAGCCTCAACCATG-P6	0.643354	Tumor_KC_Diff
P6_Tumor_ACGATGTTCGTGGGAA-P6	0.371023	Tumor_KC_Diff
P6_Tumor_ACGCCAGGTACCGCTG-P6	0.575778	Tumor_KC_Diff
P6_Tumor_ACGCCAGTCTAACTGG-P6	0.477891	Tumor_KC_Diff
P6_Tumor_ACGCCGACATTGTGCA-P6	0	Tumor_KC_Diff
P6_Tumor_ACGCCGATCCTTGACC-P6	0.256804	Tumor_KC_Diff
P6_Tumor_ACGCCGATCGCCCTTA-P6	0.393281	Tumor_KC_Diff
P6_Tumor_ACGGGCTTCTCGAGTA-P6	0.618354	Tumor_KC_Diff
P6_Tumor_ACTGAGTCACCTTGTC-P6	0	Tumor_KC_Diff
P6_Tumor_ACTGCTCTCAAAGACA-P6	0	Tumor_KC_Diff
P6_Tumor_ACTGCTCTCCCTAATT-P6	0.522701	Tumor_KC_Basal
P6_Tumor_ACTGCTCTCGAGCCCA-P6	0.601551	Tumor_KC_Diff
P6_Tumor_ACTGTCCGTGGCTCCA-P6	0	Tumor_KC_Diff
P6_Tumor_ACTGTCCTCGTCGTTC-P6	0	Tumor_KC_Basal
P6_Tumor_ACTTACTAGCCCAACC-P6	0.30713	Tumor_KC_Diff
P6_Tumor_ACTTACTAGGATATAC-P6	1.13544	Tumor_KC_Cyc
P6_Tumor_ACTTACTAGTCTCCTC-P6	0	Tumor_KC_Diff
P6_Tumor_ACTTACTTCAAACAAG-P6	0.625949	Tumor_KC_Cyc
P6_Tumor_ACTTACTTCTGAGTGT-P6	0.509682	Tumor_KC_Basal
P6_Tumor_ACTTGTTGTCTCAACA-P6	0.396583	Tumor_KC_Diff
P6_Tumor_ACTTTCACATCTCGCT-P6	0.616832	Tumor_KC_Diff
P6_Tumor_ACTTTCAGTTTGACAC-P6	1.19381	Tumor_KC_Basal
P6_Tumor_AGACGTTAGCTTATCG-P6	0.516899	Tumor_KC_Basal
P6_Tumor_AGACGTTGTCATCGGC-P6	0	Tumor_KC_Diff
P6_Tumor_AGACGTTGTGCCTGCA-P6	0	Tumor_KC_Basal
P6_Tumor_AGAGCGATCACTATTC-P6	1.08976	Tumor_KC_Diff
P6_Tumor_AGAGCTTGTACGACCC-P6	0.885835	Tumor_KC_Cyc
P6_Tumor_AGATCTGCACTTAAGC-P6	0	Tumor_KC_Diff
P6_Tumor_AGATCTGTCTCCTATA-P6	0.400901	Tumor_KC_Cyc
P6_Tumor_AGCGGTCGTTCAGACT-P6	0	Tumor_KC_Cyc
P6_Tumor_AGCGTCGCATAAAGGT-P6	0.931745	Tumor_KC_Basal
P6_Tumor_AGCGTCGTCGTACGGC-P6	1.40581	Tumor_KC_Diff
P6_Tumor_AGCTCCTCATCTATGG-P6	0.46052	Tumor_KC_Basal
P6_Tumor_AGCTCCTTCAATACCG-P6	0	Tumor_KC_Cyc
P6_Tumor_AGCTCTCAGCCACGCT-P6	0.427296	Tumor_KC_Diff
P6_Tumor_AGGCCACGTTCGTCTC-P6	0.462972	Tumor_KC_Diff
P6_Tumor_AGGGATGCAAGGCTCC-P6	0	Tumor_KC_Cyc
P6_Tumor_AGGTCATCAGATGGCA-P6	0	Tumor_KC_Diff
P6_Tumor_AGGTCATTCTCTTATG-P6	0	Tumor_KC_Diff
P6_Tumor_AGGTCCGAGCACCGCT-P6	0	Tumor_KC_Diff
P6_Tumor_AGGTCCGTCAGCATGT-P6	0	Tumor_KC_Basal
P6_Tumor_AGTCTTTAGACTTGAA-P6	1.12954	Tumor_KC_Diff
P6_Tumor_AGTCTTTGTTCAACCA-P6	0.585767	Tumor_KC_Cyc
P6_Tumor_AGTGTCAGTACATGTC-P6	0	Tumor_KC_Diff
P6_Tumor_ATAACGCGTTCAGCGC-P6	0.347341	Tumor_KC_Diff
P6_Tumor_ATAACGCGTTCGAATC-P6	0	Tumor_KC_Diff
P6_Tumor_ATAAGAGGTCTCTTTA-P6	0	Tumor_KC_Diff
P6_Tumor_ATAGACCTCCTGCAGG-P6	0.721289	Tumor_KC_Diff
P6_Tumor_ATCACGATCGGCTACG-P6	0	Tumor_KC_Diff
P6_Tumor_ATCACGATCTGCGTAA-P6	0	Tumor_KC_Diff
P6_Tumor_ATCATGGTCAAACAAG-P6	0	Tumor_KC_Diff
P6_Tumor_ATCATGGTCACCCGAG-P6	0.523429	Tumor_KC_Basal
P6_Tumor_ATCCACCCAAGGACAC-P6	0.900015	Tumor_KC_Diff
P6_Tumor_ATCGAGTCAAGTAGTA-P6	0	Tumor_KC_Diff
P6_Tumor_ATCGAGTTCTAACGGT-P6	0	Tumor_KC_Basal
P6_Tumor_ATCTACTAGGCTAGCA-P6	0.691451	Tumor_KC_Basal
P6_Tumor_ATGCGATAGTTACGGG-P6	0	Tumor_KC_Diff
P6_Tumor_ATGCGATCAAGCGAGT-P6	0	Tumor_KC_Diff
P6_Tumor_ATGCGATGTCGCTTTC-P6	0.685218	Tumor_KC_Cyc
P6_Tumor_ATGCGATTCGTGGTCG-P6	0.666551	Tumor_KC_Diff
P6_Tumor_ATGGGAGCACCAGGTC-P6	0	Tumor_KC_Basal
P6_Tumor_ATGTGTGAGAAACCGC-P6	0	Tumor_KC_Diff
P6_Tumor_ATGTGTGCAGGCGATA-P6	0.486158	Tumor_KC_Diff
P6_Tumor_ATGTGTGTCATTCACT-P6	0.928492	Tumor_KC_Diff
P6_Tumor_ATGTGTGTCGAATGCT-P6	0	Tumor_KC_Diff
P6_Tumor_ATTACTCAGTTGTAGA-P6	0	Tumor_KC_Diff
P6_Tumor_ATTACTCGTAGCGTCC-P6	0.285581	Tumor_KC_Diff
P6_Tumor_ATTACTCGTTGGACCC-P6	0	Tumor_KC_Diff
P6_Tumor_ATTACTCTCGCAGGCT-P6	0.664574	Tumor_KC_Basal
P6_Tumor_ATTATCCCATGGTTGT-P6	0	Tumor_KC_Diff
P6_Tumor_ATTATCCCATTCACTT-P6	0.694048	Tumor_KC_Basal
P6_Tumor_ATTATCCTCAACACAC-P6	0	Tumor_KC_Cyc
P6_Tumor_ATTCTACTCAGAGCTT-P6	0.588178	Tumor_KC_Diff
P6_Tumor_ATTGGACAGAGACTTA-P6	0.952567	Tumor_KC_Cyc
P6_Tumor_ATTGGTGAGGGTTTCT-P6	0	TSK
P6_Tumor_ATTGGTGAGTAGCCGA-P6	0	Tumor_KC_Diff
P6_Tumor_ATTTCTGTCCATTCTA-P6	0	Tumor_KC_Diff
P6_Tumor_ATTTCTGTCTCACATT-P6	0	Tumor_KC_Diff
P6_Tumor_CAACCAAGTGAGCGAT-P6	0.334033	Tumor_KC_Diff
P6_Tumor_CAACCTCAGTGAACAT-P6	0.741846	Tumor_KC_Diff
P6_Tumor_CAACCTCGTTAAAGTG-P6	0.374921	Tumor_KC_Diff
P6_Tumor_CAACTAGGTCTCCATC-P6	0	Tumor_KC_Basal
P6_Tumor_CAACTAGGTGTGACCC-P6	0.492781	Tumor_KC_Diff
P6_Tumor_CAACTAGTCTTGAGGT-P6	0.357078	Tumor_KC_Diff
P6_Tumor_CAAGAAATCCCAAGAT-P6	0	Tumor_KC_Diff
P6_Tumor_CAAGGCCGTCCGAAGA-P6	0	Tumor_KC_Diff
P6_Tumor_CAAGGCCTCTTGTATC-P6	1.32365	Tumor_KC_Basal
P6_Tumor_CAAGTTGAGCGTGTCC-P6	0.545596	Tumor_KC_Diff
P6_Tumor_CAAGTTGTCTGGGCCA-P6	0.398392	Tumor_KC_Diff
P6_Tumor_CACACCTCATTATCTC-P6	0	Tumor_KC_Diff
P6_Tumor_CACACCTGTGGTACAG-P6	0	Tumor_KC_Diff
P6_Tumor_CACACTCGTCGACTAT-P6	0.59052	Tumor_KC_Basal
P6_Tumor_CACACTCGTCTAGCCG-P6	0	Tumor_KC_Diff
P6_Tumor_CACAGGCCAAGGACAC-P6	0	Tumor_KC_Diff
P6_Tumor_CACAGGCCACCAGTTA-P6	0.270072	Tumor_KC_Diff
P6_Tumor_CACAGGCGTAAAGTCA-P6	0.728923	Tumor_KC_Cyc
P6_Tumor_CACAGGCGTCGTTGTA-P6	0	Tumor_KC_Diff
P6_Tumor_CACAGGCTCTCAACTT-P6	0	Tumor_KC_Diff
P6_Tumor_CACAGTAGTAAACCTC-P6	0	Tumor_KC_Diff
P6_Tumor_CACAGTATCCCTAACC-P6	0	Tumor_KC_Diff
P6_Tumor_CACATAGAGATCGATA-P6	0.878984	Tumor_KC_Basal
P6_Tumor_CACATAGCAGGTTTCA-P6	0	TSK
P6_Tumor_CACATAGCATTGGTAC-P6	0	Tumor_KC_Diff
P6_Tumor_CACATTTGTAGGACAC-P6	0.406376	Tumor_KC_Diff
P6_Tumor_CACATTTTCTCTTGAT-P6	1.32771	Tumor_KC_Basal
P6_Tumor_CACCACTTCAATCACG-P6	0	Tumor_KC_Diff
P6_Tumor_CACCTTGAGAACTCGG-P6	0.274018	Tumor_KC_Diff
P6_Tumor_CACCTTGAGGTGCTTT-P6	0	Tumor_KC_Diff
P6_Tumor_CACCTTGCAAGCTGTT-P6	0	Tumor_KC_Cyc
P6_Tumor_CACCTTGGTTCCTCCA-P6	0.522338	Tumor_KC_Cyc
P6_Tumor_CACTCCAAGAAGGTTT-P6	0	Tumor_KC_Cyc
P6_Tumor_CACTCCAAGTTGAGTA-P6	0.879506	Tumor_KC_Cyc
P6_Tumor_CACTCCACAGTATGCT-P6	0	Tumor_KC_Basal
P6_Tumor_CACTCCATCATTGCCC-P6	0	Tumor_KC_Basal
P6_Tumor_CAGAATCCAGATGGGT-P6	0.500765	Tumor_KC_Diff
P6_Tumor_CAGAATCGTACCATCA-P6	0.673446	Tumor_KC_Diff
P6_Tumor_CAGAGAGAGACAGACC-P6	0	Tumor_KC_Diff
P6_Tumor_CAGAGAGAGTCACGCC-P6	0.668076	Tumor_KC_Diff
P6_Tumor_CAGAGAGCATACGCTA-P6	0.24499	Tumor_KC_Diff
P6_Tumor_CAGATCACAAGCGTAG-P6	0	Tumor_KC_Diff
P6_Tumor_CAGATCAGTTGAGTTC-P6	0.615448	Tumor_KC_Diff
P6_Tumor_CAGCAGCCAGACAAGC-P6	0	Tumor_KC_Diff
P6_Tumor_CAGCAGCCATATACCG-P6	0.73417	Tumor_KC_Diff
P6_Tumor_CAGCCGAAGATAGCAT-P6	0.909121	Tumor_KC_Diff
P6_Tumor_CAGCCGAAGGTACTCT-P6	0	Tumor_KC_Diff
P6_Tumor_CAGCCGAAGTTACGGG-P6	1.04434	Tumor_KC_Cyc
P6_Tumor_CAGCCGACAGTAAGCG-P6	0.886548	Tumor_KC_Diff
P6_Tumor_CAGCCGACATGCCTAA-P6	0	Tumor_KC_Diff
P6_Tumor_CAGCCGATCTAACTTC-P6	0	Tumor_KC_Basal
P6_Tumor_CAGCGACCATGATCCA-P6	0	Tumor_KC_Diff
P6_Tumor_CAGCTAAGTTTGACTG-P6	0.80023	Tumor_KC_Diff
P6_Tumor_CAGCTGGAGTGTTAGA-P6	0.514885	Tumor_KC_Cyc
P6_Tumor_CAGCTGGGTGTGGCTC-P6	0	Tumor_KC_Diff
P6_Tumor_CAGGTGCAGCTGATAA-P6	0.436405	Tumor_KC_Diff
P6_Tumor_CAGGTGCTCCCATTAT-P6	0.280778	Tumor_KC_Diff
P6_Tumor_CAGTAACAGGATGGTC-P6	0	Tumor_KC_Diff
P6_Tumor_CAGTCCTAGGTGCAAC-P6	0.531949	Tumor_KC_Diff
P6_Tumor_CAGTCCTTCTGTGCAA-P6	0.347536	Tumor_KC_Cyc
P6_Tumor_CATATGGAGCCTTGAT-P6	0.53346	Tumor_KC_Diff
P6_Tumor_CATATTCAGTGCGATG-P6	0.426602	Tumor_KC_Cyc
P6_Tumor_CATCAAGGTTAGGGTG-P6	0.460866	Tumor_KC_Diff
P6_Tumor_CATCAGAGTGACTCAT-P6	0.917011	Tumor_KC_Basal
P6_Tumor_CATCAGATCATCACCC-P6	0	Tumor_KC_Cyc
P6_Tumor_CATCCACCAAGCGAGT-P6	0.410204	Tumor_KC_Diff
P6_Tumor_CATCGGGAGAGTGACC-P6	0.616328	Tumor_KC_Diff
P6_Tumor_CATCGGGCATGTAGTC-P6	1.01915	Tumor_KC_Cyc
P6_Tumor_CATGCCTAGGCCCTCA-P6	0.649891	TSK
P6_Tumor_CATGCCTAGTAATCCC-P6	0	Tumor_KC_Cyc
P6_Tumor_CATGCCTGTAGAAGGA-P6	0.290247	Tumor_KC_Diff
P6_Tumor_CATGGCGAGAAGAAGC-P6	0	Tumor_KC_Diff
P6_Tumor_CATTATCCATTCTCAT-P6	0	Tumor_KC_Diff
P6_Tumor_CATTCGCAGAAACCTA-P6	0	Tumor_KC_Diff
P6_Tumor_CATTCGCGTTTAAGCC-P6	0	Tumor_KC_Diff
P6_Tumor_CATTCGCTCCAAAGTC-P6	0.365834	Tumor_KC_Diff
P6_Tumor_CCACGGAGTCTAGGTT-P6	0.235795	Tumor_KC_Diff
P6_Tumor_CCACGGAGTTGGTAAA-P6	0	Tumor_KC_Basal
P6_Tumor_CCACGGATCATGTAGC-P6	0	Tumor_KC_Diff
P6_Tumor_CCACGGATCGGCTACG-P6	0	Tumor_KC_Diff
P6_Tumor_CCACTACTCGCCTGAG-P6	0.505679	Tumor_KC_Diff
P6_Tumor_CCACTACTCTCCCTGA-P6	0.971856	Tumor_KC_Basal
P6_Tumor_CCAGCGAAGATGTGGC-P6	0.34295	Tumor_KC_Diff
P6_Tumor_CCAGCGAAGCACACAG-P6	0.546636	Tumor_KC_Diff
P6_Tumor_CCAGCGAGTGAAAGAG-P6	0	Tumor_KC_Diff
P6_Tumor_CCAGCGAGTTTGCATG-P6	1.12243	Tumor_KC_Diff
P6_Tumor_CCATGTCCACTAAGTC-P6	0	Tumor_KC_Diff
P6_Tumor_CCATGTCCACTTCTGC-P6	0	Tumor_KC_Diff
P6_Tumor_CCCAATCAGAGCTATA-P6	0	Tumor_KC_Cyc
P6_Tumor_CCCAATCCAAGCCATT-P6	0.226617	Tumor_KC_Cyc
P6_Tumor_CCCAGTTTCTGGTGTA-P6	0	Tumor_KC_Basal
P6_Tumor_CCCATACAGCGTTGCC-P6	0.948801	Tumor_KC_Diff
P6_Tumor_CCCATACAGTTACGGG-P6	0.637961	Tumor_KC_Diff
P6_Tumor_CCCTCCTAGATAGGAG-P6	0.56112	TSK
P6_Tumor_CCCTCCTCACATTAGC-P6	0.465011	Tumor_KC_Diff
P6_Tumor_CCGGGATAGTGAACAT-P6	0	TSK
P6_Tumor_CCGTGGATCTCAAGTG-P6	0	Tumor_KC_Diff
P6_Tumor_CCGTTCAAGTGACATA-P6	0.308084	Tumor_KC_Cyc
P6_Tumor_CCTACACCAGGAATGC-P6	0	Tumor_KC_Diff
P6_Tumor_CCTACACGTTTAGGAA-P6	0.24591	Tumor_KC_Diff
P6_Tumor_CCTAGCTCATCAGTCA-P6	0	Tumor_KC_Diff
P6_Tumor_CCTAGCTGTAGCAAAT-P6	0.236906	Tumor_KC_Diff
P6_Tumor_CCTCAGTAGCTGAAAT-P6	0.451611	Tumor_KC_Diff
P6_Tumor_CCTCAGTTCATAACCG-P6	0.572441	Tumor_KC_Diff
P6_Tumor_CCTCAGTTCATTGCCC-P6	0	Tumor_KC_Diff
P6_Tumor_CCTCAGTTCTACCTGC-P6	1.37899	Tumor_KC_Basal
P6_Tumor_CCTTACGAGAAGATTC-P6	0	Tumor_KC_Diff
P6_Tumor_CCTTACGAGTGTCCAT-P6	0.370508	Tumor_KC_Diff
P6_Tumor_CCTTACGAGTGTGAAT-P6	0.229993	Tumor_KC_Cyc
P6_Tumor_CCTTACGCACGCATCG-P6	0.587147	Tumor_KC_Basal
P6_Tumor_CCTTACGGTATGGTTC-P6	0.637036	Tumor_KC_Cyc
P6_Tumor_CCTTACGTCAGAGCTT-P6	0.645062	Tumor_KC_Diff
P6_Tumor_CCTTACGTCCATGCTC-P6	0	Tumor_KC_Diff
P6_Tumor_CCTTCCCTCGTCGTTC-P6	0.276943	Tumor_KC_Diff
P6_Tumor_CCTTCGACAAGTCTGT-P6	0	Tumor_KC_Basal
P6_Tumor_CCTTCGAGTCGGGTCT-P6	0	Tumor_KC_Diff
P6_Tumor_CCTTTCTTCATCGCTC-P6	0	Tumor_KC_Cyc
P6_Tumor_CGAACATTCCAAACTG-P6	0.424991	Tumor_KC_Diff
P6_Tumor_CGAATGTTCAGCACAT-P6	0.760838	Tumor_KC_Diff
P6_Tumor_CGACCTTAGACGCACA-P6	0.688801	Tumor_KC_Diff
P6_Tumor_CGACTTCCATTACCTT-P6	0	Tumor_KC_Diff
P6_Tumor_CGACTTCGTGAACCTT-P6	0.597551	Tumor_KC_Diff
P6_Tumor_CGACTTCGTTACGCGC-P6	0.383462	Tumor_KC_Diff
P6_Tumor_CGACTTCTCAAACCAC-P6	0.819532	Tumor_KC_Cyc
P6_Tumor_CGACTTCTCCGTCAAA-P6	0.420054	Tumor_KC_Diff
P6_Tumor_CGACTTCTCCGTCATC-P6	0	Tumor_KC_Diff
P6_Tumor_CGAGAAGAGTCGTTTG-P6	0	Tumor_KC_Cyc
P6_Tumor_CGAGAAGCAAGCTGTT-P6	0	Tumor_KC_Diff
P6_Tumor_CGAGAAGGTCGCTTTC-P6	0.497434	Tumor_KC_Diff
P6_Tumor_CGAGCACAGTCGTTTG-P6	0	TSK
P6_Tumor_CGAGCACCAAGACACG-P6	0.552692	Tumor_KC_Diff
P6_Tumor_CGAGCACGTTCCACAA-P6	0.460779	Tumor_KC_Diff
P6_Tumor_CGAGCCATCGCTGATA-P6	0	Tumor_KC_Diff
P6_Tumor_CGATCGGGTCGCCATG-P6	0.769809	Tumor_KC_Diff
P6_Tumor_CGATGGCAGTCAAGGC-P6	0	Tumor_KC_Basal
P6_Tumor_CGATGGCGTAGGGTAC-P6	0	Tumor_KC_Basal
P6_Tumor_CGATGGCTCCGTTGCT-P6	0	Tumor_KC_Diff
P6_Tumor_CGATGTAGTTCGCTAA-P6	0.751213	Tumor_KC_Basal
P6_Tumor_CGATTGACAGGGAGAG-P6	0.656343	Tumor_KC_Diff
P6_Tumor_CGATTGAGTAGCACGA-P6	0.476129	Tumor_KC_Diff
P6_Tumor_CGATTGATCCGTTGTC-P6	0	Tumor_KC_Basal
P6_Tumor_CGCCAAGGTGTCTGAT-P6	0.39609	Tumor_KC_Diff
P6_Tumor_CGCCAAGTCGGCGCTA-P6	0.290128	Tumor_KC_Diff
P6_Tumor_CGCGGTACACGACGAA-P6	0.597018	Tumor_KC_Diff
P6_Tumor_CGCGGTAGTATCTGCA-P6	0.534462	Tumor_KC_Cyc
P6_Tumor_CGCGGTAGTCCCTTGT-P6	0.631834	Tumor_KC_Diff
P6_Tumor_CGCGTTTAGAAGGGTA-P6	0	Tumor_KC_Diff
P6_Tumor_CGCGTTTCAATCACAC-P6	0.377816	Tumor_KC_Diff
P6_Tumor_CGCGTTTCACAGTCGC-P6	0	Tumor_KC_Diff
P6_Tumor_CGCGTTTGTCATACTG-P6	0	Tumor_KC_Diff
P6_Tumor_CGCTATCCACACCGAC-P6	0.465661	Tumor_KC_Cyc
P6_Tumor_CGCTATCCACGGACAA-P6	0.654806	Tumor_KC_Diff
P6_Tumor_CGCTGGACACACTGCG-P6	0.324092	Tumor_KC_Diff
P6_Tumor_CGGACACTCGACAGCC-P6	0.397526	Tumor_KC_Diff
P6_Tumor_CGGACGTCATTGGGCC-P6	0	Tumor_KC_Basal
P6_Tumor_CGGACGTTCGGACAAG-P6	0.532152	Tumor_KC_Diff
P6_Tumor_CGGACTGAGGCCGAAT-P6	0	Tumor_KC_Diff
P6_Tumor_CGGACTGTCTGCCCTA-P6	0.559193	Tumor_KC_Diff
P6_Tumor_CGGAGCTCAAAGGCGT-P6	0.407896	Tumor_KC_Diff
P6_Tumor_CGGAGCTCAATCCGAT-P6	0.297929	Tumor_KC_Diff
P6_Tumor_CGGAGTCGTACATGTC-P6	0	Tumor_KC_Diff
P6_Tumor_CGGCTAGAGCTTATCG-P6	0	Tumor_KC_Diff
P6_Tumor_CGGCTAGGTCTAAACC-P6	0	Tumor_KC_Diff
P6_Tumor_CGGCTAGTCTCCAACC-P6	0.579586	Tumor_KC_Diff
P6_Tumor_CGGTTAACACCAGTTA-P6	0	Tumor_KC_Diff
P6_Tumor_CGGTTAACAGCTGTAT-P6	1.01581	Tumor_KC_Diff
P6_Tumor_CGTAGCGGTCGGATCC-P6	0	Tumor_KC_Diff
P6_Tumor_CGTAGCGTCAGGTAAA-P6	0	Tumor_KC_Diff
P6_Tumor_CGTAGCGTCGCGTTTC-P6	0	Tumor_KC_Diff
P6_Tumor_CGTAGGCGTGTGAATA-P6	0	Tumor_KC_Cyc
P6_Tumor_CGTCACTAGCCCTAAT-P6	0.567551	Tumor_KC_Diff
P6_Tumor_CGTCACTAGTATCGAA-P6	0.204496	Tumor_KC_Diff
P6_Tumor_CGTCACTTCGGCATCG-P6	0	Tumor_KC_Diff
P6_Tumor_CGTCACTTCTTCAACT-P6	0	Tumor_KC_Diff
P6_Tumor_CGTCAGGTCATCGCTC-P6	0	Tumor_KC_Diff
P6_Tumor_CGTCCATGTTAAGAAC-P6	0.63948	Tumor_KC_Diff
P6_Tumor_CGTCTACTCGCGATCG-P6	0.536744	Tumor_KC_Cyc
P6_Tumor_CGTGAGCAGGACAGCT-P6	0.598361	Tumor_KC_Basal
P6_Tumor_CGTGTAACAATGAAAC-P6	0.802754	Tumor_KC_Diff
P6_Tumor_CGTGTAACATCGGACC-P6	0	Tumor_KC_Basal
P6_Tumor_CGTGTAAGTCTCAACA-P6	0	Tumor_KC_Diff
P6_Tumor_CGTGTCTAGCCTTGAT-P6	0.343319	Tumor_KC_Diff
P6_Tumor_CGTGTCTCAGAAGCAC-P6	0.491989	Tumor_KC_Diff
P6_Tumor_CGTGTCTCATCTGGTA-P6	0.524018	Tumor_KC_Diff
P6_Tumor_CGTGTCTGTACTTCTT-P6	0	Tumor_KC_Diff
P6_Tumor_CGTGTCTGTGCAACTT-P6	0.580486	Tumor_KC_Diff
P6_Tumor_CGTTAGAAGGAGTAGA-P6	0.832858	Tumor_KC_Diff
P6_Tumor_CGTTAGAAGTGGCACA-P6	0	TSK
P6_Tumor_CGTTAGATCACAACGT-P6	0.646216	Tumor_KC_Diff
P6_Tumor_CGTTAGATCTTTACAC-P6	1.37854	Tumor_KC_Basal
P6_Tumor_CGTTCTGGTCGATTGT-P6	0.356409	Tumor_KC_Cyc
P6_Tumor_CGTTCTGTCACTTCAT-P6	0	Tumor_KC_Diff
P6_Tumor_CGTTGGGAGCCAGAAC-P6	0.481015	Tumor_KC_Diff
P6_Tumor_CGTTGGGGTAGGACAC-P6	0	Tumor_KC_Basal
P6_Tumor_CGTTGGGGTGCTGTAT-P6	0.5021	Tumor_KC_Diff
P6_Tumor_CGTTGGGTCACCAGGC-P6	0	Tumor_KC_Diff
P6_Tumor_CTAACTTCACCATCCT-P6	0	Tumor_KC_Diff
P6_Tumor_CTAACTTGTATAGTAG-P6	0	Tumor_KC_Basal
P6_Tumor_CTAACTTTCCCATTAT-P6	0	Tumor_KC_Diff
P6_Tumor_CTAAGACAGTGTACGG-P6	0.997862	Tumor_KC_Basal
P6_Tumor_CTAAGACGTCCAAGTT-P6	0.655719	Tumor_KC_Diff
P6_Tumor_CTAAGACTCAACCAAC-P6	0	Tumor_KC_Diff
P6_Tumor_CTAATGGAGACAGACC-P6	0	Tumor_KC_Diff
P6_Tumor_CTAATGGAGCCACTAT-P6	0.82612	Tumor_KC_Cyc
P6_Tumor_CTACACCCAAACCTAC-P6	0	Tumor_KC_Cyc
P6_Tumor_CTACACCGTCCGAATT-P6	0.336369	Tumor_KC_Diff
P6_Tumor_CTACACCGTCGAATCT-P6	0	Tumor_KC_Diff
P6_Tumor_CTACATTGTAAGTAGT-P6	0.581434	Tumor_KC_Diff
P6_Tumor_CTACATTTCACTCCTG-P6	0.44033	Tumor_KC_Cyc
P6_Tumor_CTACATTTCCGGGTGT-P6	0	Tumor_KC_Diff
P6_Tumor_CTACCCACATCCCACT-P6	0	Tumor_KC_Basal
P6_Tumor_CTACCCATCTGGTTCC-P6	0	Tumor_KC_Cyc
P6_Tumor_CTACGTCAGAGCCTAG-P6	0	Tumor_KC_Diff
P6_Tumor_CTAGAGTCAGGTCCAC-P6	0.569127	Tumor_KC_Diff
P6_Tumor_CTAGAGTTCACTTCAT-P6	0	Tumor_KC_Diff
P6_Tumor_CTCACACGTGCGGTAA-P6	0.467902	Tumor_KC_Diff
P6_Tumor_CTCAGAAAGGAGTACC-P6	0.823368	Tumor_KC_Diff
P6_Tumor_CTCAGAAAGGATGCGT-P6	0.71748	Tumor_KC_Diff
P6_Tumor_CTCAGAACAGACGCTC-P6	0	Tumor_KC_Diff
P6_Tumor_CTCAGAAGTCAACATC-P6	0.581122	Tumor_KC_Diff
P6_Tumor_CTCATTACACCGAATT-P6	1.02336	TSK
P6_Tumor_CTCATTAGTCCAGTAT-P6	0.390327	Tumor_KC_Diff
P6_Tumor_CTCATTATCATCATTC-P6	0	Tumor_KC_Diff
P6_Tumor_CTCCTAGAGACCTAGG-P6	0	Tumor_KC_Cyc
P6_Tumor_CTCCTAGTCCGCTGTT-P6	0.746513	Tumor_KC_Diff
P6_Tumor_CTCGAAACAGTGGAGT-P6	0	Tumor_KC_Basal
P6_Tumor_CTCGAAAGTCTGCCAG-P6	0.730202	Tumor_KC_Basal
P6_Tumor_CTCGGAGTCAGAAATG-P6	0	Tumor_KC_Diff
P6_Tumor_CTCGGAGTCTGAGTGT-P6	0	Tumor_KC_Diff
P6_Tumor_CTCGGGATCAAAGTAG-P6	0.673658	Tumor_KC_Diff
P6_Tumor_CTCGTCACATGCTGGC-P6	0	Tumor_KC_Diff
P6_Tumor_CTCGTCACATTCCTGC-P6	0.523373	Tumor_KC_Diff
P6_Tumor_CTCTAATAGTTAACGA-P6	0.348478	Tumor_KC_Diff
P6_Tumor_CTCTAATCACGGATAG-P6	0.789331	Tumor_KC_Basal
P6_Tumor_CTCTACGGTATTACCG-P6	0	TSK
P6_Tumor_CTGAAACAGAAGGACA-P6	0	Tumor_KC_Diff
P6_Tumor_CTGAAACGTGGTCTCG-P6	0	Tumor_KC_Diff
P6_Tumor_CTGAAGTAGAGTACAT-P6	0.518076	Tumor_KC_Basal
P6_Tumor_CTGAAGTAGGAGTCTG-P6	0	TSK
P6_Tumor_CTGAAGTCAGTTCATG-P6	0.51688	Tumor_KC_Diff
P6_Tumor_CTGAAGTGTATAGGTA-P6	0.314482	Tumor_KC_Diff
P6_Tumor_CTGAAGTTCACGCATA-P6	0	Tumor_KC_Cyc
P6_Tumor_CTGATCCGTACAGCAG-P6	0	Tumor_KC_Diff
P6_Tumor_CTGATCCGTCATGCAT-P6	0	Tumor_KC_Cyc
P6_Tumor_CTGCCTACAGGCAGTA-P6	0	Tumor_KC_Diff
P6_Tumor_CTGCGGAAGGCAGGTT-P6	0.730007	Tumor_KC_Diff
P6_Tumor_CTGCGGATCTTCTGGC-P6	0	Tumor_KC_Diff
P6_Tumor_CTGCTGTAGTTGCAGG-P6	0	Tumor_KC_Diff
P6_Tumor_CTGGTCTGTCTTTCAT-P6	0.330105	Tumor_KC_Diff
P6_Tumor_CTGGTCTTCCAAGTAC-P6	0	Tumor_KC_Basal
P6_Tumor_CTGGTCTTCTTGAGAC-P6	0.6704	Tumor_KC_Cyc
P6_Tumor_CTGTGCTAGAGTAATC-P6	0	Tumor_KC_Basal
P6_Tumor_CTGTGCTGTCTTCTCG-P6	0.551333	Tumor_KC_Basal
P6_Tumor_CTGTTTAAGTTGAGAT-P6	0.509629	Tumor_KC_Basal
P6_Tumor_CTTAACTGTAAAGGAG-P6	0.51356	Tumor_KC_Diff
P6_Tumor_CTTACCGAGTAAGTAC-P6	0.380992	Tumor_KC_Diff
P6_Tumor_CTTACCGCAGGGCATA-P6	0	Tumor_KC_Basal
P6_Tumor_CTTACCGGTACATCCA-P6	0	Tumor_KC_Diff
P6_Tumor_CTTAGGAAGGTGGGTT-P6	0	Tumor_KC_Basal
P6_Tumor_CTTGGCTCATTAGCCA-P6	0	Tumor_KC_Basal
P6_Tumor_CTTGGCTGTCATACTG-P6	0.493824	Tumor_KC_Diff
P6_Tumor_CTTGGCTTCATGCAAC-P6	0	Tumor_KC_Diff
P6_Tumor_CTTTGCGAGACAGACC-P6	0	TSK
P6_Tumor_CTTTGCGAGAGCCTAG-P6	0.542411	Tumor_KC_Cyc
P6_Tumor_GAAACTCAGCGATCCC-P6	1.18726	Tumor_KC_Cyc
P6_Tumor_GAAACTCGTAAACACA-P6	0.602522	Tumor_KC_Cyc
P6_Tumor_GAAACTCTCTTGCATT-P6	0.240252	Tumor_KC_Cyc
P6_Tumor_GAAATGAGTAGCGCAA-P6	0	Tumor_KC_Cyc
P6_Tumor_GAAATGATCCGCGTTT-P6	0	Tumor_KC_Cyc
P6_Tumor_GAACATCAGAAAGTGG-P6	0.96376	Tumor_KC_Basal
P6_Tumor_GAACCTACACAACGCC-P6	0.467846	Tumor_KC_Diff
P6_Tumor_GAACCTACAGGACGTA-P6	0	Tumor_KC_Basal
P6_Tumor_GAACCTACAGTATAAG-P6	0	Tumor_KC_Basal
P6_Tumor_GAAGCAGTCAACGAAA-P6	1.06163	Tumor_KC_Diff
P6_Tumor_GAATAAGCAAAGGAAG-P6	0	Tumor_KC_Diff
P6_Tumor_GACACGCAGGAACTGC-P6	0.79137	Tumor_KC_Diff
P6_Tumor_GACACGCCAAGACACG-P6	0	Tumor_KC_Diff
[truncated: 2,645 more rows]

## Sheet: 6c_P4_rep1_MIRO2_expression
0	MIRO2
TTAGATAGGTCGATAC-1	0
CGAGGCCAGGCATTGG-1	0
TCTGCGTCCGGTTTCT-1	0
CAATCCTGCCGTGGAG-1	0
CTGAGCAAGTAACAAG-1	0
ACGGAATTTAGCAAAT-1	0
AAATGCTCGTTACGTT-1	0
CACCTAATAGAGTCGT-1	0
CATTTCTAGCAGACTA-1	0.647364
CCGAAAGTGGTGAGCA-1	0
AGTCAGCCACCGCCTG-1	0
TCATCACTCGAGCTCG-1	0
CGGTGTACTTGATCCC-1	0
GTACTTGGGCACTTCT-1	0
GAGGTCCCAAAGATCT-1	0
CTTGTTTATGTAGCCA-1	0
GATGGCGCACACATTA-1	0.726488
ATAATAGTGTAGGGAC-1	0
CGCTATTCAATGTATG-1	0
ATATTGCTGTCAAAGT-1	0
GGATTCAGTACGGTGG-1	0.491767
TTCTTAGTGAACGGTG-1	0
AATGGTTCTCACAAGC-1	0
TATACACGCAAAGTAT-1	0
CTTCATAGCTCAAGAA-1	0
ACACCCGAGAAATCCG-1	0
CTGTATGGTGTAGAAA-1	0
TACGTGCACTATGCTG-1	0
GTATCAGCTTGGGTTC-1	0
TAACAAAGGGAGAAGC-1	0
TCTGAACCGGTCGGCT-1	0
GGCTCGTGCCACCAGC-1	0.424771
TATAAGTGAGGATAGC-1	0.433265
GCCCGCGCGTTTGACA-1	0
TGCTGGTTGGACAATT-1	0
GCCTAGCGATCTGACC-1	0
CCATGCTCTGCAGGAA-1	0
CGCTCGACATAATGAT-1	0
GCTAATACCGAATGCC-1	0
TTCCTCGAGGGTGTCT-1	0
CAACGACCCGTTTACA-1	0
CTTGTACTTGTTGACT-1	0
TCTCTAATAGCTGGTA-1	0
ATTATGCCATAGGGAG-1	0
AGATGACTCGCCCACG-1	0
GCCCAGTTGGTATGCC-1	0
ATTCCTCCGCCAGTGC-1	0.681263
TCGTCCGCTGGCGTCT-1	0
GGAGAAGTCATTGGCA-1	0
TTGTTAGCAAATTCGA-1	0.235879
TCTAGCATCTTCGATG-1	0.296975
TTCTAGGCCAATTGTG-1	0
TCACGGTCATCGCACA-1	0.281957
ATGAAGCCAAGGAGCC-1	0.400641
AATGACTGTCAGCCGG-1	0
CCAAACAGAACCCTCG-1	0.556463
TATCGATGATTAAACG-1	0
GAACACACATCAACCA-1	0
CCCGTCAGCGTCTGAC-1	0
AGCATCGTCGATAATT-1	0
GACTAAGATCATGCAC-1	0.537661
TAGGGTGTTTCAAGAG-1	0
TGGTTCGTAGCAAAGG-1	0.413646
CTGTTCACTGCCTGTG-1	0
ATGTGCATCCGACGCA-1	0
TTGTCGTTCAGTTACC-1	0
CGGGATCAATGTAAGA-1	0
GCAAGTGCACAGAGAA-1	1.32062
ACACCTTAAGTAGGGC-1	0.515224
TTCGACGGGAAGGGCG-1	0.436289
TTCGCACTCGCGTGCT-1	0
TATTTGTTACCCTTTA-1	0
CGCTGTGACGCCGCAC-1	0
GTTGCACGGAGTTTCG-1	0.402791
GTTTCCTGGAGGGTGA-1	0
ACACCCAGCATGCAGC-1	0
TCAACCATGTTCGGGC-1	0.325984
TTACAACTACGCATCC-1	0
TCCGATGGTGCGACAT-1	0.881711
GGGCGTACATTTATAT-1	0.249255
AGCGACCAACGATATT-1	0
ACACAAAGACGGGTGG-1	0
ATCGCACGCCGGGAGA-1	0
GCTCTAAACCCTGACG-1	0
AATGCAACCGGGTACC-1	0.616806
TCAAACAACCGCGTCG-1	0
TATGCTCCCTACTTAC-1	0
AAAGGGATGTAGCAAG-1	0
ACGATCATACATAGAG-1	0
ATGCATGATCCAGGAT-1	0
CAGATACTAACATAGT-1	0
GATCGACACTATCTGA-1	0
ATAGAGTACTGGGACA-1	0
CCTACTGCTTACACTT-1	0
CCTGCTATTTGAGAAG-1	0.229215
CGCGTTCATGAAATAC-1	0.382408
CATTATGCTTGTTGTG-1	0.196122
CCAGGGACGTGGCCTC-1	0.321872
TATGGATGTGCTACGC-1	0.326957
GTACTAAGATTTGGAG-1	0.151788
AGACCCGCCCTCCTCG-1	0.529212
CGCATTAGCTAATAGG-1	0
GCTCTCGGGTACCGAA-1	0
CACCGCCAGAAGGTTT-1	0.283981
TCCCAAAGACGAAGGA-1	0
ATGGATTGACCAAACG-1	0
GTCATGGACATGACTA-1	0
CTACTGCCACCTGACC-1	0
TTATATTTGGCAATCC-1	0
AGCACCAGTACTCACG-1	0
CATGGTCTAGATACCG-1	0
TCTACCGTCCACAAGC-1	0
CTAGTTGGGCCCGGTA-1	0
TCCCGCGTACTCCTGG-1	0
CAGAGCATGAGCTTGC-1	0
ACACGGGAACTTAGGG-1	0
AGAACGTGGTACATTC-1	0
TGATCTCCGGCGCCAG-1	0.446161
GTCCGGCTGAATTGCG-1	0.818787
CTGGAAATGGATGCTT-1	0
TGATCGGTTTGACCCT-1	0.505653
TAGAGTCTAAGCGAAC-1	0
GAGACTGATGGGTAGA-1	0
TAGCTAAGTCCGGGAG-1	0
GGGCGATATGTGTGAA-1	1.26687
CTCGAGGTCGAACAGT-1	0
GATCCCTTTATACTGC-1	0
GTCATGCACCTCCGTT-1	0.283575
ACTTTCCTATAGCTTC-1	0
TCGCTCGATATATTCC-1	0.251302
ATAGGTTGGGCAGATG-1	0.260408
CAATTAAGGGTGATGA-1	0
ACCGACTGAGTCCCAC-1	0.346345
CCTGTCACCCGGGCTC-1	0
GATCGGTGGCCATAAC-1	0
CCTATGGGTTACCGTC-1	0.572879
TTGGGACACTGCCCGC-1	0
CGAGGCTAAATATGGC-1	0
TCAGGGTGTAACGTAA-1	0
CGAGAGATGTGAACCT-1	0
TCGCTGGGCGGATTGT-1	0
AGATCTCAGGTGTGAT-1	0
ATATTTAACCCTCAAG-1	0
GATCATTCCAAACATT-1	0.744709
TCCAGGCGAGTACGGT-1	0
GTTTGACCAAATCCTA-1	0
CACAGCACCCACGGCA-1	0
TGCAAGAATGACGTAA-1	0.150171
GCGAAGCCATACCCGT-1	0.281128
TCCTTTCTTACGCTTA-1	0
GCTGCTCTCCGGACAC-1	0.184528
ACTGTCTTCTTTAGAA-1	0
TCAAACTTAGATTGTT-1	0.230036
CTATGTCACTAGCCCA-1	0
TGCGCAAAGCATTTGG-1	0
TTAATGTAGACCAGGT-1	0
GGCGGTAGGATCATTG-1	0.638214
GGCAATAGTCAATGAG-1	0
ACACGAGACTCCTTCT-1	0
GACACAAGGGAAGAAA-1	0
TCAGCAAATGCATCTC-1	0.288241
GAGATCTGTCACTCCG-1	0
ATGCCGGTCTTGCATA-1	0
TTGGGCGGCGGTTGCC-1	0
TTGTTGTGTGTCAAGA-1	0
ACTGTACGATACACAT-1	0
TCCACTTTATCTAGGT-1	0
CGGGCAGCTAAACCGC-1	0
TATGGGTACGTATCGT-1	0.752022
GGGACTGCATAGATAG-1	0
ACGCATTCGTGAGTAC-1	0
CTCTGGACGCCTGGTG-1	0.820136
AGGGTTTAGTTCGGGA-1	0
GGGAGAACTCACAGTA-1	0.205098
ATCAATCTGGGCTGCA-1	0
TCTTCGATACCAATAA-1	0.218527
ACGTAGATTGCTGATG-1	0.210951
TCTTGATGCGTAGCGA-1	0.934177
GGGCTGCCTAGGGCGA-1	0
CTCTCACAATCGATGA-1	0.375762
CCAAGCGTAACTCGTA-1	0
ACAACAGCATGAGCTA-1	0.40842
GTCCCAACGTAAAGTA-1	1.20967
TCGGAGTACATGAGTA-1	0
GGGAGTTAATGAGGCG-1	0.776181
CCGGGCGGTCTCGTCA-1	0
CCGTAAGTTGGTCCCA-1	2.58437
GGAGGGCTTGGTTGGC-1	0
TCGGACGCCCAGCCCA-1	0
TCTGTGCCATCATAGT-1	0
GTACTGGAGTTAGACC-1	0
GGAATGCGCTAGCGTG-1	0
GTGTGAATAACTTAGG-1	0
TATTCGTGCCAGAATA-1	0.186317
AGGGCTGCAGTTACAG-1	0.802448
CTAGCATAGTATAATG-1	0.421266
TAGGTTCGAGTTCGTC-1	0
GAATTATAGTGAAAGG-1	0
CTATCGGGTCTCAACA-1	0
GCGCTAATTGAATAGA-1	1.1374
ATGCGACAGTCCCATT-1	0
GGTAGTGCTCGCACCA-1	0.419383
AAGCTCGTGCCAAGTC-1	0.372828
TATTCAATTCTAATCC-1	0.611719
TTCAAAGTCTCTAGCC-1	0
TTGAATATGGACTTTC-1	0
AAGAGCTCTTTATCGG-1	0
TTACTCCGGCCGGGAA-1	0
AAACGAGACGGTTGAT-1	0
GCTAAGTAGTTTCTCT-1	0
ATAACGCCGGAGGGTC-1	0
GGATCCGGAATATACT-1	0
TGAAAGGACCTGACTC-1	0
TCCGCGGCAGCATCTG-1	0
TGCATATGTCTGTCAC-1	0
TGTAGGAGAAATTTCC-1	0
AGTGAGACTTCCAGTA-1	0
AAGACTGCAAGCTACT-1	0
CTAGTCACGTCTTAAG-1	0
ACTCTTGTATAGTAAC-1	0
ATTAGGCGATGCTTTC-1	0.21418
TTCGGGACTAATCGCG-1	0
TGGACTGTTCGCTCAA-1	0
AACGTGCGAAAGTCTC-1	0
CCACCCAAGGAAAGTG-1	0.505444
CCGCACAAAGACCAAC-1	0.441397
GCGATTGTTAACGTTA-1	0.381227
ACTCGTCAGTAATCCC-1	0
GGTGATAAGGAGCAGT-1	0
AAGAGGCATGGATCGC-1	0
CACGTTCGTGCTCTAG-1	0
CTATTTGGTTACGGAT-1	0
GTACAGAGGCAAGGGT-1	0
GGGCCGGCCGAAGTAC-1	0
CCTGAACGATATATTC-1	0
CCGGGCTGCTCCATAC-1	0
TACTTGTTAGTAGTCC-1	0
CCTAGGCGTAGCGATC-1	0
CTGGCGCACAGGTCTG-1	0
TAACATACAATGTGGG-1	0.543842
TCTTCGAATAGACGTT-1	0
GATCGTGACTGATATC-1	0
GATCCGGGAATTAACA-1	0.33228
TTATATACGCTGTCAC-1	0.313052
GTCGCGTAACCCGTTG-1	0
AGCTCTAGACGTTCCA-1	0.266409
GTCAAGCGGACTCGGG-1	0.353835
CGAGGGACTGCGGTCG-1	0
AATCGCCTCAGCGCCA-1	0
CTTGTTGCTGAGTCAA-1	0
GATATGAGACACTAAC-1	0
TTATGATCTTAACGAA-1	0
CGCCGCCCATGCCTGT-1	0
CTGGGATAAATAATGG-1	0
GTGCCCGTTCGGATTC-1	0
TTCAATACTCTGAATC-1	0
CGCACATGTCCACTAC-1	0
AGAAGAGCGCCGTTCC-1	0
GATAACTCGCACTGTG-1	0
AGTCGACGGTCTCAAG-1	0
GTGACCGCACACTACG-1	0
GATTCGACGGTTCACG-1	0
GTTTCTGCAGTCTCCC-1	0.204929
GCTGCACGGTTTCTTA-1	0.224017
CGTGCAGACTGGGACA-1	0.418724
GTGTTACTATGCGTCC-1	0.229855
TCCTCGGGCTGGGCTT-1	0
GTGAGGACACTTAAGG-1	0
ATACGCCGGCGAAACC-1	0
TCTGCCAGAAACTGCA-1	0
TTCTGCGGGTTAGCGG-1	0
CTCGGTACCACTGCTC-1	0
GTAAGTAACAGTCTGG-1	0
GTGCGTGTATATGAGC-1	0
ATTTGTCTTGGGAGCT-1	0
CCTCGGACCGGGATAG-1	0
TAGGTGCTCGCCTAGC-1	0
CTTTAGGAACACTGTT-1	0
TCGGGCCGTCGTGGTA-1	0
AGTGCTTGCACGAATA-1	0.801532
TGCAGTTTCCTCCCAT-1	0
TGAGAGATTTACCACG-1	0
GAAACAGATGACCACC-1	0
AGCAACATATCTTATT-1	0
CAAGTGTGGTTGCAAA-1	0
GCCTCATCTGGAAATA-1	0
AACCCTACTGTCAATA-1	0
ACGTATTACTCCGATC-1	0
ACTTGACTCCCTCTTT-1	0.661089
CGCCTCCCTCCTCTAT-1	0.243425
CTAGATTTACGACGGC-1	0
GATGCTGTATTTCATC-1	0.216578
TGCGTTTGTTGACACT-1	0.306817
CGTGCCCTCCCGAAGA-1	0.620891
ACTCTCTGACTTAGGT-1	0
CTGGGTAGGCAGTTAA-1	0.43048
GTTTGGCCCAAGTTAT-1	0
GAATGTGGTCCGGATT-1	0
CCCAGTTAAGGCGCCG-1	0
CGGTACTAGAATCAAA-1	0
GCTTAATGTAACTAAC-1	0
AGGACAGTCGAATCCC-1	0.329249
GACAGCCAGACCTGAC-1	0
GGCGAAATCTAACTTG-1	0.206766
CTGGTAACACATAGAA-1	0
TAGCCATTTCAAAGTC-1	0
GGGATTTACCGCACCT-1	0
ATGCCATTTGCGACCA-1	0
GAATAGACGCGACCCA-1	0
TGTATGGCGCAGACAG-1	0
GGATGAAGATCGCTGA-1	0
CGACAATTTGATCTAA-1	0
AAAGTTGACTCCCGTA-1	0
CGCGGCTCAACTTGAA-1	0
TCTTAGAGTGAACTCT-1	0
CGTTGAGCGACCGTCG-1	0.224573
TGCCCGTACCGTTAAA-1	0.30581
ACAAGGGCAGGCTCTG-1	0.585538
GAGATCTTCCATGACA-1	0
AATGACGTAGGATGTC-1	0.156508
GTGGTGGCCAAGTGAA-1	0
TCCCGTGTGCAATTTG-1	0.146477
ACATCGTATGCAATGG-1	0.405874
GCGAAACTTAACTGGA-1	0.135459
AATTGAACGCTCTGGT-1	0
ACAAATGGTAGTGTTT-1	0
ATGGTCGCGTGGTTTC-1	0
TGTTATTGTATGTGGC-1	0.528382
TTCCGGTTACCCACTT-1	0
GAGTGTGCGGTACCCA-1	0.220072
CAAGATATTATAACGT-1	0
ACACACCAGGACCAGT-1	0.503857
ATGGGCCTCGGCCTCT-1	0
AAGGTGATAAACCAGC-1	0
TCTTACTTATGCCTCT-1	0
AAAGTGTGATTTATCT-1	0
TGCTCCACAGTTCTTA-1	0
CTGGCTGATTCATCCT-1	0
TAAGGCTGAATCCCTC-1	0
TCTAGTGATATCGTGG-1	0
TCGAAGAACCGAGCAC-1	0
AAGTCAATTGTCGTCA-1	0
GTCGTTATTCGCTTAT-1	0
TCGTGTACTATGGATG-1	0
GCGGAGAGGGAGAACG-1	0
TCACAGGGAATCGCAA-1	0
GACTGCACCAGCCCAG-1	0
TCCGCTGTCATCCCGG-1	0.353374
AGATACTCAAGATCGA-1	0
ACTGAATGGCGAAAGT-1	0
TCCTACATCCACGGCC-1	0.302459
TTCAGCCCTGGTCCAC-1	0.126327
TTAGAGTTTAGAAGGA-1	0.370046
GGTTAGCTATATGTCT-1	0
CTGGTTTCGAGCAAGA-1	0
TGGGCCCATACTAATT-1	0
ACTTATTTATGTGCCA-1	0
TTAGTTATTCGTGGCA-1	0.164371
AACCGCTAAGGGATGC-1	0.395368
ATACGTCCACTCCTGT-1	0
CGACACGCTCCGACAG-1	0
TCTGAACTCGTACCCG-1	0
AGGATATAGGGATTTA-1	0
GTGATCACTAACGCCT-1	0
ACCGGGCCTTTGTTGA-1	0
TTGACAGGAGCTCCCG-1	0
CTCTTCTATTGACTGG-1	0
CGTGGCCGAATATCTA-1	0
GGTTTAGCCTTTCTTG-1	0
TTACTAAAGGACTTTA-1	0.999324
GGCTGAAATAGCAAAG-1	0.247679
TTAGACGAGTCACCTC-1	0.230313
GTAGTCGCGGGAATCA-1	0.110551
GCAAACCCTACATTAT-1	0.892801
GTTAAAGTAGGACTGG-1	0
ACCCTCCCTTGCTATT-1	0.129747
CATGTCTCATTTATGG-1	0
AATAGAATCTGTTTCA-1	0.719933
TCTCATGAGATAGGGT-1	0
ATGACTATGCGACATT-1	0.609431
CCTAACCCAAACAAGT-1	0
AGTCAAGATGACACTT-1	0.308515
CGGGAGCTTCAGTGTA-1	0
CCACAGTACCCATCCT-1	0
GAGCGCGCACGAGTAG-1	0
ACCAGTGCGGGAGACG-1	0
TCCTTACGACGGTCCG-1	0
TAGTCGATCACGGGTT-1	0
AGACGAAGTGCCGGTC-1	0
CGCTGGTGACTACCCT-1	0
AGGCATTGTCGTAGGG-1	0
TGGTAGAATATATGGG-1	0
TTCTTATCCGCTGGGT-1	0.350564
AGTTTGGCACGGGTTG-1	0
GCATCGGCCGTGTAGG-1	0
ATGCGAGTCCCACCAC-1	0
TCGGCGAACCCAAACC-1	0
AGAGTAAACTTCACTA-1	0
TGGCAAACTAAATTAC-1	0
ACCGCAATAACTGCCT-1	1.54689
TCGCACCAGGAGGCAG-1	0.413005
ACTTCAGGCTGATCCC-1	0
ACAAATCGCACCGAAT-1	0
TCTGATGTATTCTGTC-1	0
CTTTACCGAATAGTAG-1	0
GCAGATCCATAAGACT-1	0
TTCCTCGGACTAACCA-1	0
TTATCCGGGATCTATA-1	0
CTGGAAGACACGGTGG-1	0
GTTCGTCTAAAGAACT-1	0
GTCTATTGGTTCCGGT-1	0
CTAGGCGCCCTATCAG-1	0
AACGGACGTACGTATA-1	0
AACACACGCTCGCCGC-1	0
GCTACTATAGTAGAGT-1	0
AGCATATCAATATGCT-1	1.47175
CGAACAGTATGGGCGT-1	0
ACAATTGTGTCTCTTT-1	0
GATCGCTACCCGATTT-1	0
ATTGCGATCAGTAACT-1	0
CAGCAGTCCAGACTAT-1	0
AGAGGCTTCGGAAACC-1	0
AAACAAGTATCTCCCA-1	0
GGCAGCAAACCTATGC-1	0
ACTAGTTGCGATCGTC-1	0
TTGGACCATCTGGCAA-1	0.292177
GAGCGCAAATACTCCG-1	0
TTGGGACGTAAGAGTT-1	0
GTTGAGTCCCGCCGGT-1	0
AAATAGGGTGCTATTG-1	0
AGCACTACCTCACCAG-1	0
TGCCTTGGCCAGGCAA-1	0
TCGTCTTAGGCGTTAA-1	0
TTCTGACCGGGCTCAA-1	0
CAGAACTTAGCCCTCT-1	0
AGCTCCTTCGCACATC-1	0
ACAGGCTTGCCCGACT-1	1.14043
GCTATACGTCTCGGAC-1	0
GAGCCAGCTACCTGTG-1	0
TGCTAAGTGTCTATTT-1	0
GTCCTACGAATAGTCT-1	0
CAGTGTCGGCTGGCCC-1	0
CTATCGACGAAATACA-1	0
CATCATTACCCTGAGG-1	0
TAAGTTGCGACGTAGG-1	1.00577
AGTGCACGCTTAAGAA-1	0
TGTGCCGGTGCCGGAA-1	0
AGGAGGCCTTCGCGCG-1	1.30513
TCCGCGGCCCAATGAA-1	0
TCCGTTAAGCTAATAT-1	0
AAATCTAGCCCTGCTA-1	0
CGCAGGCGATCCAAAC-1	1.11819
CCATATGGAAACTATA-1	0.73582
CACCGTATCCCATCCG-1	0
GGTCAAGACTACTTCG-1	0
CCCGTTTCGCAGATGT-1	0
GTTATAATACGGTGAA-1	0
ACTTGTGGATGGAACG-1	0
GTTCGCTGAGACGTCT-1	0.582014
GACACTGGAACCCGAT-1	0
CCCAGGTCTGAAGGCT-1	0
TATCCAATTGGTTATC-1	1.40002
TCTCCCTGGGCAGCGT-1	0
CCTATAATGAGTGCCC-1	0
CAATGCGAGAAGTATC-1	0
TACCAATAAAGTACCA-1	0
GCTAGGCACCACGGAG-1	0
GGTGGACTGCTCTGGC-1	0.569743
TATTCCGAGCTGTTAT-1	0
TTGAGAAGTTTAGCAT-1	0.197326
GTCCGGACCTGAAATT-1	0
CTGTGGTCGGGAGATA-1	0.605228
CATGTAAGAGACATTT-1	0
CACGTTTCGTACACAC-1	0
CATCCTCTCAAAGATC-1	0
GATTAACCGAAAGCCC-1	0
AACGCTGTTGCTGAAA-1	0
TTCAGCTGGCGTGCCC-1	0
TAGAGGTTCTACTTGT-1	0.881628
GTATCAAACGTTAGCT-1	0
AATCATGTAAAGACTC-1	0
AGTCACTAGCTCTCGA-1	0.362037
GCGAAACGATCGGGAG-1	0
CATGGATTGTCTTCCG-1	0.240066
ATTGGATTACAGCGTA-1	1.13068
CACACACGCTAACGAG-1	0
CTATGGGAAGCGGAAT-1	0
TGCCTAATTGAAGATT-1	0
TGGCAATGGGACGGCG-1	0
ACCTCCGCCCTCGCTG-1	0
CGGCAATAAGATCGCC-1	0
CCTTGACCACTTTATT-1	0
TCATTTAGAAGTGTGA-1	0
CAGAATAACACACGGA-1	0
TCTGAGCAATTGACTG-1	0
CAACGTGGTGGAGTCT-1	0
CACAGTTCGCTTCCCA-1	0
CACCCTAACAAGATCT-1	0
AAGCTCTTTCATGGTG-1	0
CATGGGTATGCCTTAT-1	0
GCGCGTCATTGGTACA-1	0
TCTGAAGCACGTGGTC-1	0
AAGTTCACTCCAAGCT-1	0.439092
TTGGACCTATAACAGT-1	0
ATCAGCCTCATGCTGC-1	0.535126
AGTACTCTTATGCCCA-1	0.312058
GCGCTTAAATAATTGG-1	0.274669
TTGTGAACCTAATCCG-1	0.367151
AGTCGTCGACCACCAA-1	0
TCCTTTAAATCCGCTT-1	0
ACTGAAACGCCGTTAG-1	0
GCACACACTGGTAGCC-1	0
TAAGGGCCTGTCCGAT-1	0.314297
GCTAGAGTAGAGATGT-1	0.16256
CACAGGGCCATATAGT-1	0.485088
CCATGCCCTAGATTTC-1	0
TCGCGTAGCAGTGTCC-1	0
GACGAGGCTAATAAAC-1	0.373617
CTACACTCGCAGATGG-1	0.570746
ACGCATACGTTTACTA-1	0
GGAGCAACATTTCAAG-1	0.762384
CGAGAGGGTAGCCGCG-1	0
TCGTGTTCGACCACAA-1	0
TCTACCCAATAGAGAG-1	0
ATAAACGTTGCACCAC-1	0
TCAACTGCAGAGTCAG-1	0.64832
AGCTCCATATATGTTC-1	0.377585
GTAACATCTAAGATAA-1	0
CCGACAATAGGCCGCC-1	0
ATGCTTAGGAGTTGAT-1	0
AACCCGAGCAGAATCG-1	0.259464
CGGGTTTGTTAGGGCT-1	0
AGGCACGTGACTGTCC-1	0.960064
GAGCACCTGTGTCCAG-1	0
CGCGACCGCGACAGAT-1	0
GTCCCGCGACGTTATG-1	0.189109
GCAGTGTGGCTATAGG-1	0
ATACTGCCTTACACCG-1	0.657282
TACAGAAACGGTGGGC-1	0.47228
GGCGCGGAGATCTTTC-1	0
CGTTAATGTCCCGACG-1	0
GCTAACTGAAGTCTGA-1	0.319579
AGTGATAACCTGCGCG-1	0.554658
TATGATCTTCTCTTTA-1	0.913301
TGTACCTACACGAGGG-1	0
ATATCGTTCCTCGAAC-1	0
CGGCGCCATCAATCCC-1	0
CCTGTTTGAAGACACG-1	0.241764
GCCACTCAGAGCGCGA-1	0
TCGGCTTGTATCGACG-1	0.364633
TAGATGGTTCCTTACT-1	0
ATCGTTAGCTAGCGGA-1	0
ACAGCGACATTCTCAT-1	0
ATTCAACCATTTAAGG-1	0.335526
CACTCTTCTGCTAGCC-1	0
CTAACTGATAATCGCC-1	0.411445
TGATGTCAATTAAGTG-1	0.800382
CGCCGTTCAGCATAGT-1	0
ATACTACCCGTACCAC-1	1.47149
CCACTGTTTGGATTAA-1	0
CACTACGGGAGCTGCC-1	0
GACCAAACGTTGACTG-1	0.649192
AAGAGGCCCTTTGGAA-1	0.276758
ACACGTAGGCCACAAG-1	0.282752
TACTCTTACTTTACTG-1	0.196199
AGAGCCGCCGAGATTT-1	0.17969
GGCCTGCTTCTCCCGA-1	0.191451
TCAAGCGCGGACGGTA-1	0
ACACTGGGACAGTCGT-1	0
TGTGTAGTAGCACGTG-1	0
CTAGCCACAGGCGAGC-1	0
CGGATCCTCAAGGACT-1	0
GGGCGTGGTTTCCCAG-1	0
TGGCTATGTGACATAC-1	0
CTTAGTGTAGTAGCAT-1	0.252944
GGATTGCTGTGACTCC-1	0.349351
ACTTCCATGCGGGACA-1	0
ACTCAAGTGCAAGGCT-1	0.31994
ACAAGGATGCTTTAGG-1	0.644556
TTGAACGACGTGCTGA-1	0
ATTCATCGTTGAGGCA-1	0
TGCAACCCATCTGCGG-1	0.313438
AGTGCTAAACACAGCA-1	0
AACTCCAGAGCGTGTT-1	0.458372
TCTCCACAAGTTGAAT-1	0
CTTTGCATCGCTCTTG-1	0
TCACAAACCGAGGTAC-1	0.213268
CCGTAGGAAATCCCTG-1	0.303078
AAACATTTCCCGGATT-1	0.202782
GCCTCCGACAATTCAC-1	0.232252
TCTGCATACCTTGCTT-1	0
ACCCATTTGTCCCTCT-1	0
CTGCAGAGAATCAGAG-1	0
GGAAACTAAATGGGCC-1	1.00212
CAACCTACCGAGCAGT-1	0.302727
CCGTAGGGTTGTTTAC-1	0
GGTTTGTGACCTGAGG-1	0.294491
TAACCTAGGGAGTCCA-1	0.36658
TTCCATCGACAGCGTG-1	0
ATCTCCCACGGAATAT-1	0
GTTTCAAACGAGTTGT-1	0
GGAACTTTGGCGATTA-1	0.802577
CTGCAAGCACGTTCCG-1	0.690805
CACAGTCCCGCTTCGC-1	0.334942
TACGCTCGGTATTGGA-1	0.584675
CTGGTAAAGTGTGGGC-1	0.219771
CAACCAGTGGCCTACC-1	0.251677
TCTTCGCGGTGAGAGG-1	0
TTCGGGTTGCCACGGG-1	0.37502
ACCGATAGGCATAACC-1	0
AACCTCGCTTTAGCCC-1	0
GAGTGTCAACCAGAAA-1	0
GTGATCCTTGTCATGA-1	0.586415
CTCAACTAACCCGGAT-1	0
AGTGGCGTCTGAAGGT-1	0
GGGAAGGGCTTTCTCA-1	0
AGGCCTGAGAATCTCG-1	0.270255
AGCCACAGGTTACCCG-1	0
TGCAATCTAACACGGT-1	0.211749
GTTTGGGTTTCGCCCG-1	0
CCTATGTCCACTCCAC-1	0.686383
CTGCCTTTCTAGTAAA-1	0
TTAGTAAACCTGCTCT-1	0
TTGTGGTGGTACTAAG-1	0
CCTCCTGTTGTGTCGT-1	0
ACAAAGCATGACCTAG-1	0
ATAGCAACTAGGGAAG-1	0
CCGCTCTTCCGAACTA-1	0.776181
TAGAATAGCCGATGAA-1	0.394886
GGTCTCCGTCCAGGTT-1	0
TAATTACGTCAGTAGA-1	0.3196
TACGTAAAGCGGAGTG-1	0.435421
GCTACAATCGAGGATA-1	0
TCAGCCAATCCGTAAA-1	0
ATCATAGCCCTATGTA-1	0
GAGGCCTGTTGATACA-1	0.342998
ATATACGCTCGTGACG-1	0
CCCTTTAATGGAGTTC-1	0
TTACACGATCTGCGAC-1	0
TCGCATAAAGGGCGCA-1	0
TGTAGCCATCCCATTC-1	0
GGGTCTATCGCTTTCC-1	0.226731
GGAGGGTCAAGTAAGA-1	0
CACGTCAATCAATGGA-1	0
CGCTTGGACGGATAGA-1	0
CGCGGTACGGTATACA-1	0.324347
GGCGTAGGGAAAGCTG-1	0
AAACCTAAGCAGCCGG-1	0.592086
ATTGCCTTTATGTTTG-1	0.690756
CAGGCAGTCTTACCAG-1	0
AGCTAAGTACGCAGGC-1	0
AAATCCGATACACGCC-1	0
CGAGAGCTTTCACTAC-1	0
CGCCCAGCGTTTCACG-1	0
TTAAGTATTGTTATCC-1	0.429139
AAACGGGCGTACGGGT-1	0.218349
GTATCCTTTGGTAACC-1	0.473464
CATAGTCAAATACATA-1	0.162425
TCTATGCTATAACGAC-1	0.234264
ACGTTCTGTACAAGTC-1	0
CGCGAAGTGGCATACT-1	0
ACCAACCGCACTCCAC-1	0.608303
GTCATGCGCGAGGGCT-1	0
TAGGCTAAAGTGGCAC-1	0
TGGCTACACTCTACCT-1	0
TGTCCACGGCTCAACT-1	0
AATTGCAGCAATCGAC-1	0
GTCAACCAGGCCTATA-1	0
ATCTTATCGCACACCC-1	0
GTCTATTGCATGCTCG-1	0.427908
GCACGTGGTTTACTTA-1	0
ATTCGCGCCTTGAGAG-1	0.251562
AGCGATGCGCCTAATA-1	0.283308
TCTATAGGTGGGTAAT-1	0
AGATACCAATAGAACC-1	0
CGTGTATGGGAGCTGA-1	0
ATGTACATGCGGTGAG-1	0.531833
GTTCGGAGCACTCAAC-1	0
GCGAAGAATCTGACGG-1	0
GAACAACTGGGATGAA-1	0.535185
TCGCCGACATATTCGC-1	0
CGTAGAGAGTAATTAT-1	0
CGATAGTCGTACTGCA-1	0
CGCATGCCGAATGCGT-1	0
CTCTAGCCCTCGGAAA-1	0.25603
TCCAACTCAGCTATCT-1	0
GTCTAGTGAGCCGCTT-1	0
TACCGAATAATTGTAA-1	0.307211
ATATAACACGGGCGCA-1	0
GCATGCTAATAACGAT-1	0.266759
TCCGGGCTTGACGGGA-1	0.772088
ATTATTCAGAGTCACT-1	0
TAGCAGTATGACTAAA-1	0
TATGAAGAATTAAGGT-1	0.368231
CAAGGCCAGTGGTGCA-1	0.545749
TGCGTACGGCTAATTG-1	0
CAGATAATGGGCGGGT-1	0
GAGAACGGTTCTGACT-1	0
CGCTTCGGTCTAAGAC-1	0
AGCATTACGAGGCAAG-1	0.30143
AAGTTGTGATGTTATA-1	0
TACTTAAACATGTACA-1	0
AGTGAGTCGAATTAAC-1	0
TCCTAAAGATTCAGAC-1	0
TGGGTGCACAAGCCAT-1	0
GGGAGCGACCGTAGTG-1	0.308151
CATAGAGGAGATACTA-1	0
CTTCGATTGCGCAAGC-1	0
GTGCCTGAGACCAAAC-1	0
TCATCCTCAGCTGCTT-1	0.508424
TGCAACTACTGGTTGA-1	0.318246
ATGTTGATTAGAGACT-1	0
GTTTCTAGAGGCGCGG-1	0
TACAAGGGCTTCTTTA-1	0.36793
ACAGGCACGGATCCTT-1	0
CCCAAGTCATTACACT-1	0
ACTCTGACCTAATAGA-1	0.347646
GGATGGCTTGAAGTAT-1	0.370508
ACCCTCCCGTCAGGGC-1	0.299764
AGCTTCTTCTCGAGCA-1	0
TTGCGCTTGATCAATA-1	0.274177
TGGGTGTAATAGATTT-1	0.231566
CATGGTTTATTAATCA-1	0.324294
TTGCCTTCTCGCCGGG-1	0
CCCTACTTGAACAATG-1	0
GCAGCTGTCAACGCAT-1	0
ATCTACCATCTGCTCC-1	0
TCTCAAATCAATCGGG-1	0.587751
ACTCCGGCCGACCACT-1	0.290128
TACACCTCTTCGAATC-1	0.607807
GTGGCTGTTTCTGTTC-1	0
ACGACTCTAGGGCCGA-1	0.87734
TCGTTTACGCGACCCT-1	0
AGGATATCCGACTGCA-1	0
GACACTTCCAATTACC-1	0.418849
ACGGTACAGTTCAATG-1	0
CTTGATGACCATCCAG-1	0
CTGGTAAAGACTTACA-1	0.818646
CGTGCACACCACTGTA-1	0
CTTCAGTTGGACAACG-1	0
TGATCTATCACACTCT-1	0
TAGCAGATACTTAGGG-1	0
CACCGGGCATCACAAG-1	0
CTCGCTAGGTAAGCGA-1	0

## Sheet: 6c_P6_rep1_MIRO2_expression
0	MIRO2
GGTTGTATCGTGAAAT-1	0
TACAAGCTGTTCACTG-1	0
GTATCTTGTTGCTCAC-1	0
ATACCAGGTGAGCGAT-1	0
CCTAAACAGGGTCCGT-1	0
ATGGTGCTCAAAGCCA-1	0
CAAATGCGGAGTGTTC-1	0
CGTGCCCGACATTTGT-1	0
GTATCTCCCTAACTGT-1	0.281263
ATTTGCCTAGTTACGA-1	0
ACGTCCTAAACGAGAT-1	0.450535
CTGGGATCGCCCAGAT-1	0
CTGCAAATGGGCTCCA-1	0.225646
CATTATAACAGGGTCC-1	0
ACCTTTCCTTTAGAAG-1	0.246026
ATAGATTTGCAGTCGG-1	0.305965
CTCGGGCATCGTCGGG-1	0.321298
GTGGCGGGCCGTAGCT-1	0
CAACAGTGCCAAACGG-1	0.576905
TGCGGGTATTGGGATC-1	0.368808
GTCTCGCCAACACGCC-1	0.286512
CTGGGCGGCCAAATGT-1	1.25107
TAAAGGAGAAACTAGT-1	0.484652
TCCCACGGAGGGAGCT-1	0
AGCTTCAATACTTTGA-1	0
TTCCACATTTCTCGTC-1	0
ACAAACCGACAAGGCG-1	0.40257
AGACGGGATTGGTATA-1	0
AACCTAAAGCCGTCCG-1	1.53751
TACAAATTGCGGAGGT-1	0
CCCGCTAGAGGGTTAA-1	0
CATTGCAAAGCATAAT-1	0
TGTACGCTATCAGCTT-1	0.716006
TTCTTCGCAATAGAGC-1	0
TGTGATTCCAGCGCTT-1	0
ATTCAGGATCGCCTCT-1	1.83779
GCCCATGGGTGCAATG-1	0
TTCCCGACGCTTCACT-1	0
AGCGGTTGAGATGTAC-1	0.774665
GCTGTCTGTGATCGAC-1	0
CACGACTAAAGTTCTG-1	0
GAGGAGTAATTCCTAC-1	0
AGAGGTATCTCGGTCC-1	0
GGCGTACCCTATATAA-1	0
GCCGGAAACACATCTT-1	0
AAATGTGGGTGCTCCT-1	0
ACCAGGAGTGTGATCT-1	0.509443
TGTGGAGGAAGCTTAA-1	0
AAGGAGAACTTATAAG-1	0
CCCTCGGGAGCCTTGT-1	0
ACTGTTTAGTGTAGGC-1	0
CGTCAGTTTATCGTCT-1	0
GCGTGTATGTCGTATT-1	0.59241
ACAATCGATCTTTATA-1	0
CAGCCCTCACAGGCAG-1	0
CGCGTCATATTAAACC-1	0
GAAGACTTCAATGCCG-1	1.61393
TTGCGGCGACTCATGC-1	0.817302
ACCAAACTAGAAATCC-1	0
TTACTGTTTCTCTACG-1	0.647277
GACCAGGTCATTCATA-1	0
TTCTTCCCTTTGATAT-1	0
ACGCCCAGCTGTCGAT-1	0
AGTAGCGTGAACGAAC-1	0
CCTCGACCCACTGCCT-1	0
AGTTATTGAAAGGTAA-1	0
TCAGTTACGGAATGAT-1	0
GAATCTATACTCGGAC-1	0
TCGGCTAACTTCCCTT-1	0
ACGTGGTCGAATGTGC-1	0
ATATCGTGCCAGACCC-1	0
GTAGCTAGTAAGCGCG-1	0
ACGCTTAGTGTCTCTC-1	1.45971
TCCGGCCTGCATCGAT-1	0
TAGTGGAACTCATACA-1	0
ATCATCTGCCCAGTGT-1	0
GTTATTAAATACGACC-1	0
GCGCTAAGTATGCATG-1	0
CCTGACGCAACCTTTA-1	0
CCCAAGAATGCACGGT-1	0
AACTGGGTTCGAGCCG-1	0
GGTTCCACCCGCTTCT-1	0
CATGCACGTGTTACTG-1	0
AGCGTTCCGATTTAAA-1	0
CCTACGCGACCTTACA-1	0
GTCAATTGTACTGAAG-1	0
AGCTTATAGAGACCTG-1	0
AACTAGCGTATCGCAC-1	0
AACTTTAGCTGCTGAG-1	0
CCCAAGACAGAGTATG-1	0.323068
GGCATCAACGAGCACG-1	1.57788
ATGCATTCCGTGATGG-1	0.586403
TTATAGATGCACATTA-1	0
GAACCATCTGGGAGAC-1	0.469255
TGCTATACAAACGGAC-1	0
ACTTGCCATATTGTAC-1	0
TATTCCGGCAGTCCTA-1	0
GACGGACCGCGTTCCT-1	0
ATGTGTAGTTTAGTCA-1	0
ATACCAGCAAATTGCT-1	0.560786
AAGTTTACTAATGGCA-1	0
CTCTCGATGTGCGCCT-1	0
GATTGACACTCTGCTC-1	1.75561
TATCACAGCACGGGCA-1	0
ACCGTTCCCGCTCTGA-1	0
CCGCCACCACAATCCA-1	0
CATTCACTGACAGCTA-1	1.12111
CGGCTGCAAGATTAAG-1	0
CATGAACCTCTTATCA-1	0
TTAATGCGAGGTAACT-1	0
AATAAGTCCTCGAGAC-1	0
ACCAGCCCGGTCTTTG-1	0
CTACGAACTAGGTCGA-1	0
ACATCTCAACGCGTAA-1	0
CACTACTCAGTTCTGT-1	0
CCGACTCGCATAGTCT-1	0
CATTTATCGTTCAAGA-1	0.554453
CAAACGTGGTCTTGCG-1	0.802256
TAGAAACCACTAAGTA-1	0
ACTGATTTAGTGATTC-1	0
TCGTATTTCGTCCGGA-1	0
CGGAAATTTCACATCC-1	0
ATCCACGCTAAATGTT-1	0
GTTCAATCTATGTCAA-1	0
ATAAAGGTCAAGTACG-1	0
CAACTCCAACGTTTAG-1	0
TAGGAACAGCCTCCAG-1	0
ATGGGAACGGAAGCGG-1	0
CACACGTTTCAATGGG-1	0
GGTGTTCTGTTTCTAC-1	0
AGTAACGTTCATCCTG-1	0
GTATAGTGGCCCATGT-1	0
TCTACACGTTCATGCA-1	0
AATCTGGGTAGACCCT-1	1.11185
TCGGTTAGCCATGTAG-1	0
CGATATTAGCCGCAGG-1	0
GATGTCCGGATCACAT-1	0
TTAAGGATACGGAGGT-1	0
GTGCGGGACCATCGGC-1	0.532239
CCATCTTGTTCACAAT-1	0.401914
TCCGAGAAGGCTAAGC-1	0
TGGCGGTGTGCGATTG-1	0
ATCCTGCTGCAGATAG-1	0
TTATGCGTCCCGGTCC-1	0
CATAATGAGCGGGCGA-1	0
AGACATAGATCCTTCC-1	0
GGTGAAACCGGGAATG-1	1.04503
AACTGGTGTGGGCCTT-1	0
GTAGCGCTGTTGTAGT-1	0
TTGTTTGTGTAAATTC-1	1.54515
GGATCAAAGGACGAGG-1	0
CGTAGCGCCGACGTTG-1	0
CAAGTGAACTTTGGTT-1	0
GTAGACAACCGATGAA-1	1.39727
CAATGGTCGGCCTGGG-1	0
ACAGATTAGGTTAGTG-1	0
GTTATCACCTTCTGAA-1	0
TGGTATCGGTCTGTAT-1	0
GGAATAACCTCAAGAA-1	0
ATTATCTCGACAGATC-1	0
CCGAGGGATGTTAGGC-1	0
TGAGATCAAATACTCA-1	0
AAACGAAGAACATACC-1	0
CTGGTCCTAACTTGGC-1	0.292935
TGCACGAGTCGGCAGC-1	0
ATAGTCTTTGACGTGC-1	0
TGGAGCTAAAGTTCCC-1	0
GGGTGGTCCAGCCTGT-1	0
CATGCATGGAGACCCT-1	0
ACACGGCACTATGCAT-1	0
CCCTGGTATGGGCGGC-1	0
GGAGGATTGAAAGGAG-1	0
CCGCTGGTGCCATTCA-1	0
GTTAGAGTGTGCCGCT-1	0
TCGGAATGACCATCAA-1	0
TTCAATTAGCCATAAT-1	0
GATGTGTTGTCACAAG-1	0
TCTTTCTCTTAAGGAG-1	0
ACCCTTTAGTTCTCCA-1	0
ACCACAACTCAGAACA-1	0
TATGATAAATCTAACG-1	0
GATCCTCTTGCGCTTA-1	0
TTCTACCTTTATGTTG-1	0
GAAATACCTGCTGGCT-1	0
ATTCTGAGTATGAACT-1	0
GGATTAAGCTAAGGTC-1	0
AGTACGTGGCCTGTCT-1	0
TCAGGGTGCACGAAAC-1	0
AAATTTACCGAAATCC-1	0
TTGAGGCATTTAACTC-1	2.68139
AACCAGTATCACTCTT-1	0
CACCGGAGATATCTCC-1	0
GACTGGGCGCCGCAAC-1	0
CACGTCTATGATGTGG-1	0
TTAAGACGAACGAACC-1	0
TGACCAGCTTCAAAGT-1	0
TCGTTGGCTCGTCAAT-1	0
GCACTGTGCAAATGTA-1	0.405382
ACGAGAACCCATCACG-1	0
CCAGCTACGCCTCATA-1	0
TCCCGGTCAGGAATTT-1	0
TCGCATTCAATGACTT-1	0.461363
CTGGTTCAACGCATCA-1	0
GGTGATTTCATCTTGT-1	0.591869
CACCCTTTCCTCGCTC-1	0
CAACTTGTAGTGGGCA-1	0
AATATCAAGGTCGGAT-1	0
ACTCAGACCTGCTTCT-1	2.25623
TTGGAGTCTCCCTTCT-1	0
GGATACTCATGAATTG-1	0
TGGGCACAAACAGAAC-1	0
GAGCCACGGTAGTAGG-1	0
TCGATAGGCTAGTCGC-1	0
TAACCGCCCGCAGTGC-1	0
GCCTATTTGCTACACA-1	0
TTGACGATTCAGCACG-1	0
TTAAACCGGTAGCGAC-1	0.84745
ACCGAAAGGGCCCTGC-1	0
ACGTTCCGCGCTCCGT-1	0
ATACCAGGCTAATAGA-1	0
CGGCTTTGTATGATAA-1	0
CTTGACCCGAAAGATA-1	0
CGCAGAAACATTTGCG-1	0
GACCCGTCGCCGGCTA-1	0
AATCGGGACACTACGA-1	0
GTCACAAAGTTTCCAA-1	0
TATATTCGCGTCGATA-1	0
CCTCCCGACAATCCCT-1	0
CGACATGCGATCTTCT-1	1.69569
AACACGACTGTACTGA-1	0
CCCAACCACACTAACA-1	0
CACCGCCGACCAGCGA-1	1.38502
TGGTATCGCATCCCAA-1	0
CAGAGTGATTTAACGT-1	0
AACCCTGGTGGAACCA-1	0
GTCAGTTGTGCTCGTT-1	0
ATTGACGTAACTCGGT-1	0
GATGTCGGTCAACTGC-1	0
AGGGCAGCGGCGTGGT-1	0
ACATCGTTAACCTAGT-1	0
TCCATTGTGACCTCGT-1	0
TGTTTAATACTTCATC-1	0
TTGCTGGCCGGGCTTC-1	0
CATATTATTTGCCCTA-1	0
CTGCCTAGCCACCAAG-1	0
ACGAGATATTTGCTTA-1	0
GACTACAATTGCTCGT-1	0
AACGTGATGAAGGACA-1	0
ACTCTCTTATACACGA-1	0
CGCATCATGGCTTCAG-1	0
CGGCTCTTCGTCGAAC-1	0
ATTCTTCGTACTTATG-1	0
AGTGAGGGTTTCTGAC-1	0
GCCAGGCGTTCGCATG-1	0
GACTAACACAGCACCT-1	1.69787
CAATGGAATCTACATA-1	0
GTGGTCAGCGAAGTAT-1	0
ATGGCTGGAAATGGCC-1	0
ATCAGGTCGCCATTGC-1	0
TATCACCATGTAAAGT-1	0
AGCGCTTATGGGCAAG-1	0
AAGCGGCGTCATGGGT-1	0
ACTAATACGTCAGGCG-1	2.32818
GGCTGAGCATCGTAAG-1	0
CGGTTGGGTTCAAGTT-1	0
AACTCGATGGCGCAGT-1	0.837365
GGCTGGCTAGCTTAAA-1	0
CCTCATGCAGCTACGA-1	0.858814
GACGCCTGTTGCAGGG-1	0.300772
TAATTAGATGGATATG-1	0.609756
GAGGGCATCGCGTATC-1	0.851356
CTTGTGAGTCTTTGAC-1	1.61587
TCAACACATTGGGTAA-1	0
ACTGTATACGCGAGCA-1	0
GTGAAACGTGCTCCAC-1	0
CGAGTGCTATAGTTCG-1	0
GTACTGCATGAAGCGT-1	0
GTAACTTGCGGCAGTC-1	0
GAATCGCCGGACACGG-1	0
GGGAGTAATGGCTGGC-1	0
CATGAACCGACATTTG-1	2.3658
TCTGTCATACAAGAGC-1	0
GTCGTCAATTATAAGG-1	0
TAAAGAGCCCGAAACC-1	0
GTACTGAGGTCGTAAC-1	0
AAAGACCCAAGTCGCG-1	0
CGTCAGTGCGCACAAG-1	0
TGTATCCTTATTCCAT-1	0
ATTCTCGTCTCTTTAG-1	0
AAAGTCACTGATGTAA-1	0
TGTCTACAGTTTCTGT-1	1.69569
TTAACGTCGCAAGACC-1	0
CTATGTCTATTGAAAC-1	0
TCGGGTGAAACTGCTA-1	0
TGTCCCGACATAGCAC-1	1.24268
ACAGCATAGAGCCAGT-1	0
ATATTCCCACAGGTCA-1	0
TTGGATCGACTTCTGG-1	0
CACCATCGGAGGAGAC-1	0
TCGTTCGTTATTATGT-1	0
CTTAACTTCGAAGTAC-1	0
GCACAAGTGTCGGAAG-1	0
TACCAGCTAGGTTTAA-1	1.10102
ACGTACAGATTTCTCT-1	0
AATTTGGTTCCAAAGA-1	0
GTAAGGATTTGTCGGA-1	0
CATCATCTACCCGGAC-1	0
ACGATGGATCCGATGC-1	0
CACTCAGCTCTTGAGG-1	0
TAGATCCGAAGTCGCA-1	1.75363
TGAAACTTATGCAAGC-1	0
GCGATTCTGGAAGCAG-1	0
CAAACTATTGAGCTTC-1	0
TAGAATTAAGGGCAAC-1	1.40488
CGAAACATAGATGGCA-1	0
GATGGTGCCCTAGGCA-1	0
CCCGCAGGGCCCAAAG-1	1.77082
ACAGCGCACCCGCAGC-1	0
GGTAAATGTGCGTTAC-1	0.734802
GTCCTTCTAGTGGGTT-1	0
GGAAGCTCGCTTACAG-1	0.581249
CACCGATACACCGAGC-1	0
CAGCCGGGCCCTCTAT-1	0
CGGAGCTTATAACACC-1	0
ATTACAACTACCGGCC-1	1.85124
TCCTCTGGCCCATTAG-1	0
CGGCACCGTTAGCGCC-1	0
TCGGTCCCTGACTCCA-1	0
TGGTTGGAGGATCCTG-1	1.78306
CTGCGGTAGTCACGTG-1	0
GTGCCTCAGTGTACGG-1	0
ATCGTTCACTTTCGCC-1	0
ACTTACCGGGCGCGCA-1	0
CTAGACTGCATTTCGT-1	0
TTGCCGGTGATCCCTC-1	1.11667
CTGTCACGCCAGGCGC-1	1.59582
CGGTATAGGTATTAGC-1	1.66582
CCAACGCTTGCCAGGG-1	0
CGTTGAGTAATTGCGT-1	1.78142
TTAGATAGGTCGATAC-1	0
TCTCGGCTCCAGGACT-1	0
CTTGAGGTTATCCCGA-1	0
AAGAAGGATCAGTTAG-1	0.353229
GTACGACGGCGCTGCG-1	0.901925
CTTATGTTGACTACCA-1	0
CGGCACTCAAGAAAGT-1	0
GTCAAAGTTTACATAG-1	0
CTCCTAAGTTATGTCT-1	0
ACTGTGCTAGTAGATC-1	0
GTTTGGCCGCTCAGCG-1	0
TTATCCAATCGAACTC-1	0
CCGTACCCAAGCGCCA-1	0
CATACAAAGCCGAACC-1	0
GGTCGGTAATTAGACA-1	0
AGCGGGAAGGGTCCAT-1	1.26086
GCCCACCAAGGCTGTC-1	0
GTAGACGTCGTTACAT-1	0
GAGCATCATCCCTGGG-1	1.1239
AGGTAACCTCCTATTC-1	2.04387
GGTTTGAGTGCTGGAA-1	0
GCACTAGTCGCGCTAT-1	0
GGTAACTATGTATCTG-1	0
GCGGTCCCTAGACGCA-1	0
CGAGCGTTGATCAGCC-1	0
AATCCAAGGGCCTGAG-1	0
CCGTGCCCATGACGGC-1	0
GAAATTCACATCGCTG-1	0
CTCTGCGAAGCAAGCA-1	0
AGTAGGTAACATACAT-1	0
ATTGGGAATATCTTGG-1	0
TAGAGCTACGAAGAAC-1	0
TGCGGCATAGTTCAAC-1	0
CCGCCGGTCAACACAC-1	0
TCGTATAGTGCAATTA-1	0
TAGTTTATTCTTGCTT-1	0
GATATCTCATGCAATA-1	0
CGTTTAAGCGGAGCAC-1	0.583027
CATGCTGGCTCCAATT-1	0
GAAACAGCCATGCAGT-1	0
AGTTTCGCAGGTCGGA-1	0
CTCATGGCTCACAATC-1	0
AACCGTTGTGTTTGCT-1	0
ACCCTTCATCTGCGAA-1	0
TGCGGTGAAATTTCAT-1	0
CAAATTGTCAGCAAGC-1	0
GAGGTACATCCATCTT-1	0
AAATGGCATGTCTTGT-1	0
TCATCCCAGAGGGTGG-1	1.2853
CGTAGCGAATTGTCAG-1	1.23909
CCTAGTTAGTCGCATG-1	1.44417
GAAACTCTAATGAAGG-1	0
TTGTATCACACAGAAT-1	0.979737
TTCAAGCCGAGCTGAG-1	0
AGGTACGATATTGCCA-1	0
TTAAGCCGACAACTTC-1	0.778405
GTCTTAGTACAGCCGG-1	0
TGGGTAAGGTTCCCGC-1	0
CTACGCCATTTCCGAT-1	0.661747
GACCGTCAGGTCGTGA-1	1.37766
TAGTTAAGATAGGATA-1	0.701603
GAATATTCGGAGTCCC-1	0.677427
CAAACTACGATAGAGA-1	0.744302
CAGGAAGACTTTATAT-1	0
TTCGTAATCCCAGCGG-1	0
GTGAGGAGCGGTTGAG-1	1.56459
CAATCCCTATACCAGC-1	1.06473
AGGGAAACGAGGTACT-1	0
TCCTGCCAACTGGAGA-1	0
AATTTGGGACATAGTA-1	0
AACTCCTAATCCCATG-1	1.49439
GCTCATTACTGCATGT-1	0
TCTCGAACGAGGTCAC-1	0
TCACTACGACCAATGC-1	0
GTGATGCACAACATCT-1	0
CCGACGTAAACACAAC-1	0
TGGGATGCACTCATTC-1	0
TTCCATCATGCGGTGA-1	0
TGCACAGTGAAGTTAT-1	0
TGCGAGCCCTTCCGCG-1	0
GGTGCAGAGCCTATCG-1	0
CATCCGCAGGCCCGAA-1	0.612337
CCCTGATGTAACTCGT-1	0
CCATAGTCAGTAACCC-1	0.329578
CGGGCCATAGCCGCAC-1	0.812426
CTCCGGCTTGTAGACA-1	0.583517
AACTTGCGTTCTCGCG-1	0
AATGAGTTCGCATATG-1	0
CGAGGCCAGGCATTGG-1	0.292693
TCTGCGTCCGGTTTCT-1	0
CAATCCTGCCGTGGAG-1	0
CTGAGCAAGTAACAAG-1	0
GGGTACCCACGGTCCT-1	0
ACGGAATTTAGCAAAT-1	0
GGGCGGTCCTATTGTC-1	0
ATGTTACGAGCAATAC-1	0
AACCATGGGATCGCTA-1	0
TCGCATCCCTAAGTGT-1	0
ACTTAGTACGACAAGA-1	0
GAGCTCTCGGACCTAA-1	0.825291
TCTATTACGCTGGCGA-1	0
AGATACGACTTCATAT-1	0
CGCTATACCGCCCACT-1	0
CAGTGTCCGCAGAATG-1	0
CCATCCATACCAAGTC-1	0
AACCCAGAGACGGAGA-1	0
GAAGAACGGTGCAGGT-1	0
GATAAATCGGTGGATG-1	0
CAGCTCGTGCTTGTGT-1	0
GAGTACGGGTATACAA-1	0
CATCGCCCGCGGCCAA-1	0
TCTTACAGAGGTACCG-1	0
TGGAAGACGAACACCA-1	0
GTTGTCGTGTTAGTTG-1	0
CCAAGGAACAGAGAGG-1	0
CTGCACCTGGAACCGC-1	0
CGCTTTCATACCGGTG-1	0
GTTCTTCCCTCGATGT-1	1.54024
ATTTAACTCGTATTAC-1	0
AACGATAGAAGGGCCG-1	1.42878
TATCCTGCATGGGAAT-1	0
AGGCCCATTGTACAGG-1	0
CCGGCGCATATTGGAT-1	0
ATCTGTAATTGTACCC-1	1.25851
GAGCGAGGGAGTACCG-1	0
TTATTAGGGAAGCATC-1	1.24672
CTTCTTACGTCGTATA-1	1.00533
GAAGTGCTGGATAGCT-1	1.04809
GTGCAACAAATGTGGC-1	0
CATGCGTTAGACAGAA-1	0
ACACACTTTCTACACG-1	0
AGCCCTAAGCGAAGTT-1	1.25276
ATTAATTCGGTCACTC-1	0
AACAGGAAATCGAATA-1	0
ACGTTTAGTTGTGATC-1	1.28341
TCCTTCAGTGGTCGAA-1	0
CGAACGCCCAGTGCCG-1	0
CCTCGAAGTGGACGGG-1	0
CTCTGTTTGAGGATTC-1	0
TGGGCACGTTCTATGG-1	0
ACTATTCGTCCGTGGT-1	0
CCTCTGGCCTAGACGG-1	0
CCATAAACAACCCGAC-1	0.584816
CATAGTACATTGAGAG-1	0
ATTTCATTATTTCGCG-1	1.47226
CAACTATATCGAATGC-1	0
CTAGTATTCGGAATTA-1	0
GTGGAACCTACATGCG-1	1.46916
CCTAAAGGCTGACGCT-1	0
CGTGACATTGGGTCGT-1	0
CCAATCGGTAGATCGA-1	0
ATTGTCGCAATACCTT-1	0.892546
AAATTACACGACTCTG-1	0.849667
CACTCCTCTCGGTCGG-1	0
AAATAACCATACGGGA-1	0
AGTTACTCTATCGTGG-1	0
CGTTAGCTCACAACTG-1	0
GAATGTATGGCAGGTC-1	0
GCAACCACCAGACCGG-1	0
TCACTCGTGCAACGGC-1	0
AAACAGAGCGACTCCT-1	0
CAGCCTCTCCTCAAGA-1	0
TTGCGTGAACGCTTAG-1	0
CCGCCTGCGAATTGGT-1	0
AGATGAGGGTTGCGAT-1	0
CGGTGGGCTCCAGCCT-1	0
GGCAGCGGTAATCCTA-1	0
GCTAGCAGGGAGTGGG-1	0
CTCAAGACATTAGCGC-1	1.69532
CACGGCGCGCCAAAGG-1	0
TGCAATTTGGGCACGG-1	0
ATGCCAATCGCTCTGC-1	0
CGTCAGCTATTTACTC-1	0.407105
TGCACTATGTGAGTGC-1	0
CCGACAAACACATGAG-1	0
GCCTTGTATATGCAGT-1	0.79455
ATAATACCGTTAGCCG-1	0
ACACTCCAATGTCACT-1	0
AGTTGCTGACTGATAT-1	0
GGCGCTCCTCATCAAT-1	0
TGCCTGACATCGGTCA-1	0
TTGGCCATCTTGCGCT-1	0
CAGTGGTTGCACATGA-1	0
AGAATTGTTTGACATA-1	0
AAATGCTCGTTACGTT-1	0
CACCTAATAGAGTCGT-1	0
CATTTCTAGCAGACTA-1	0
CCGAAAGTGGTGAGCA-1	0
AGTCAGCCACCGCCTG-1	0
TCATCACTCGAGCTCG-1	0
CTCAGGACTCACCTGT-1	0
CGGTGTACTTGATCCC-1	2.15972
CCTACGGCTCAGTCGA-1	0
GTACTTGGGCACTTCT-1	2.23508
TGATTTCCTCCTGACG-1	0
CCTCACCAATCTTGAC-1	0
GGTGAGATGCAGATAA-1	0
GCTAGTTTCATTGAGG-1	0
AGGACATCGCACGTCG-1	0
GTGGACGTGCTGAGAC-1	0
TAAGGAACTTGTGGGA-1	0
TCGCTGTGCGTAAATC-1	0
GCATCCCTAACTTTGA-1	0
CACCCACACGTCACCC-1	0
CCCTCATTCTGGAATT-1	0
AGGGCGTGATCGGCTA-1	1.4363
GGTGCGGATAAGTGGC-1	0
TAATATTGAAATTCGC-1	0
CTTACACTGGGAAATA-1	0
ACCAAGAACGCGTGTC-1	0
GCCTTCAGCCCTACCG-1	0
GATGCTACAAGCGCCT-1	0
CCGGGACCCGCAGAGA-1	0
GTTCCAGTCTGACCAT-1	2.03804
ATGATCGGGAATAGAC-1	0
TTGGATTGGGTACCAC-1	2.19509
TACCTCACGCTTGTAC-1	1.8082
CATGGCAGGAAGATCG-1	1.60848
ATGACGCCGGCTCTAA-1	0
AGCGACATCCCATTCA-1	2.14693
AGTAATGTCTTGCCGC-1	0
TTCTTAGTGGCTCAGA-1	0
CGTCTGGAAGGGCCCG-1	0
ACGTGCGCCTCGTGCA-1	0
AGAGCGGGCTAATCAT-1	0
GCGTCGAAATGTCGGT-1	0
AACTGATATTAGGCCT-1	0
CGAGCTGGGCTTTAGG-1	0
GGGTGTTTCAGCTATG-1	0
TTAATTTCAGACGCGG-1	0.890932
ACTGCCGTCGTAACTC-1	0
GTGCACGAAAGTGACT-1	0
ATCTCCCTGCAATCTA-1	0
ACGCCAGATGATTTCT-1	0
AGCTATTTAATCCAAC-1	0
CCACGAGAAGAGAATC-1	0
GATTCCGCGTTTCCGT-1	0
GTCGGATGTAGCGCGC-1	0
TATTTATACCGAGTAG-1	0
GTAGGTGATCCGTGTA-1	0
AGTTAAGCGGTCCCGG-1	0
CTGGCGACATAAGTCC-1	1.96132
TTGGCCTAGAATTTCG-1	0
GGCATATCGGTTCTGC-1	0
GGGCGTCCACTGGCTC-1	1.7876
TTACCCATTGCCGGGT-1	2.37991
TTAGACACGATCGTTG-1	0
GCGCTGATCCAGACTC-1	0
TTCGGCAACCCGCTGA-1	0
GATATTTCCTACATGG-1	0
CTGCGTTACGATATAA-1	0
TAATAAACAAGGAGAT-1	0
AACCTTTACGACGTCT-1	0
AGTCCCGCCTTTAATT-1	0
TGAGATTAGGCCCTAA-1	0
AGTGTATTGCGCATTG-1	0
GTTGGATTCAGTGGCT-1	0
TAAAGCTGCAATAGGG-1	0
AGTAGGAAGGAAGTTG-1	0
TATCACTTCGAGTAAC-1	0
TGATCTACGCTGATCT-1	0
GGATCATCCCGTACGC-1	0
TGACACTTCTCTTTGC-1	0
AGCCCTTCTAATCCGA-1	0
CACCGCGTCCACTCTA-1	0
TAATTGGAATCGGGAA-1	0
TATATTACAAATGTCG-1	0
GCTGAGCAACGGTTCT-1	0
GATCTTCATTGTCCTC-1	0
ACTCGATGTATTTCAT-1	0
TGAAGAGCGGTCCTAG-1	0.69745
TAAACGTCGTCAATGA-1	0.29355
ACGTTATTGGTCACTC-1	0
ATAGCCTCAGTACCCA-1	0.372308
CGGGAGTATACCGCCG-1	0
GTCCTACAGGCGGCTC-1	0
CGGATAAGCGGACATG-1	0
AACTTCTGCGTCTATC-1	0
GGGTTCAGACGAACAA-1	2.51685
AGTCTGGACATCCTTG-1	0
TTGAACGAATCCTTTG-1	0
GAAATACTAAACGTTT-1	2.26083
CCCGCGCAATGCACCC-1	0
TTCGGCTAGAGATGGT-1	0
GACACGAGTTAGAGGA-1	0
GAGGTCCCAAAGATCT-1	0
TAACTCCATGGAGGCT-1	0
CTTGTTTATGTAGCCA-1	0
GATGGCGCACACATTA-1	0
ATAATAGTGTAGGGAC-1	0
CGCTATTCAATGTATG-1	0
ATATTGCTGTCAAAGT-1	0
GGATTCAGTACGGTGG-1	0
TTCTTAGTGAACGGTG-1	0
AATGGTTCTCACAAGC-1	0
TATACACGCAAAGTAT-1	0
CTTCATAGCTCAAGAA-1	0
CAACGGTTCTTGATAC-1	0
ACACCCGAGAAATCCG-1	0
TCTATCATGCAGTTAC-1	2.54344
CCCGCCATGCTCCCGT-1	0
CGCTTCCACTGAAATC-1	0
CACTGTCCAAGTGAGA-1	0
ATTACTAGCCTCTTGC-1	0.393422
CATAGTAGCATAGTAG-1	0.338669
CAACTCCTTGATCCCG-1	1.1806
AAGTAGAAGACCGGGT-1	1.42481
GCGGGAACCAGGCCCT-1	0
ATTAGATTGATAGCGG-1	0
CTCGGTCCGTAGCCTG-1	0
TGGCTTTGGGTAGACA-1	0
TATCCATATCATGCGA-1	0
GGAGTGCCGCCCTGGA-1	0
TGAGAATGCTTTACCG-1	0
TTAACCAACCCTCCCT-1	0
TGTTTCGGTACTTCTC-1	0
TTGCTGAAGGAACCAC-1	0
TATTTAGTCTAGATCG-1	0
CTCCGGCCTAATATGC-1	0
TTGTGGCCCTGACAGT-1	0
TCGCCGGTCGATCCGT-1	0
CCATAGGTTGGCGTGG-1	0
GAACGACCGAATGATA-1	0
TCCGATAATTGCCATA-1	2.50541
CATTACGTCGGCCCGT-1	0
CAAGCACCAAATGCCT-1	0
TGCATGGATCGGATCT-1	0
GAAATCGCGCGCAACT-1	0
CTGAAAGAGATCCGAC-1	0
CACCTCGATGGTGGAC-1	0
ATTTGTTCCAGGGCTC-1	0
TGGGCCACAAGAGCGC-1	0
CCTTCTTGATCCAGTG-1	0
CCTCGCCAGCAAATTA-1	0
TTCATGGCGCAACAGG-1	0
TTAATCAGTACGTCAG-1	0
CCTATCTATATCGGAA-1	0
ATTATACTTTGCTCGT-1	1.63888
ATGGATCCGGCGTCCG-1	0
CGCCCGCTTCCGTACA-1	0
GGATTCCGCTATACCC-1	1.87328
CGGTCTATCAACCCGT-1	0
ATGCCGGTTGATGGGA-1	2.11681
TCATGCAGGTTCTCAT-1	0
TGAGCTTTAATGACGC-1	0
TCCCTTAGATTACTCG-1	0
ATATCTCCCTCGTTAA-1	0
AGCTCTTCCCAGTGCA-1	0
TCGCTAAACCGCTATC-1	0
CACATTCTTTCGATGG-1	0
GATATGCGGTAGCCAA-1	0
CGTTTCACTTCGGGCG-1	0
CCAATTACGGGTCGAG-1	0
GCAGGTAGAGTATGGT-1	0
GTCGTATTGGCGTACA-1	0
GAAATTAGCACGGATA-1	0
AATGCACCAAGCAATG-1	0
AGGACGCTCGATGTTG-1	0
GGCTAAAGGGCGGGTC-1	0
CATCTATCCCGTGTCT-1	0
CAGTAACTATTTATTG-1	0
CATATACTACTGATAA-1	0
GCGTTCGGAGACCGGG-1	0
AAGTTCAGTCTGCGTA-1	0
CGAAGCTATAAATTCA-1	0
CGCGGTCACAAACCAA-1	0
GGGAATGAGCCCTCAC-1	0
ACGGAGCGCAAATTAC-1	0
GAATAGCCCTGCGGTC-1	0.39865
TTGTTCTAGATACGCT-1	0
TGGTCTAGCTTACATG-1	0.348454
ATGCACCTTCCTTAAT-1	0
GGGATACGGTAATAAT-1	0.34024
AGTTCACCGGTTGGAC-1	0
GACATACTGTCGCAGA-1	0
TGGACACCGTTGCTTG-1	0.915721
TGCGATGCTAATGGCT-1	0
TTCTGTTTCCTGTCGC-1	0
CGTTGTAAACGTCAGG-1	0
GATCGGCGATAAGTCG-1	0
AGCCTTAAAGCGGAAG-1	0
TCCGTAACCACAATCC-1	0
GAATGCCGAAATGACC-1	0
TATACTCATGCGGCAA-1	0
TAGTGTCAGAAACGGC-1	0
CGTCATACCATATCCA-1	0
TAGTACCTTAGTGGTC-1	0
CTGGCGGGAATAAGTA-1	0
AGTGTGGTCTATTGTG-1	1.61522
GCTATCGCGGCGCAAC-1	0
CAGTAATCCCTCCCAG-1	0.568745
GTATTAAGGCGTCTAA-1	0
CTAATTTCAACAACAC-1	0
TTAGCAACATGGATGT-1	0
ATGCTCAGTGTTGCAT-1	0.513264
GATGTTTGTGCGAGAT-1	0
CACTTCGCCACAGGCT-1	0
CTGTATGGTGTAGAAA-1	0
TACGTGCACTATGCTG-1	0
GTATCAGCTTGGGTTC-1	0
TAACAAAGGGAGAAGC-1	0
TTACATCGTGGCCTGG-1	0
TCTGAACCGGTCGGCT-1	0
GGCTCGTGCCACCAGC-1	0
TATAAGTGAGGATAGC-1	0
GCCCGCGCGTTTGACA-1	0
TGCTGGTTGGACAATT-1	0
GCCTAGCGATCTGACC-1	0
CCATGCTCTGCAGGAA-1	0
TATAAATCCACAAGCT-1	0.425928
CGCTCGACATAATGAT-1	0
CCAATTGAATGTTAAT-1	0
GCTAATACCGAATGCC-1	0
TTCAACGACCCGACCG-1	1.03551
TTCCTCGAGGGTGTCT-1	0
CAACGACCCGTTTACA-1	0
CTTGTACTTGTTGACT-1	0
TCTCTAATAGCTGGTA-1	0
ATTATGCCATAGGGAG-1	0
GACAACGCAGCTTACG-1	0
AGATGACTCGCCCACG-1	0
GTGCGGGTCTCCAAAT-1	0
GTACGAGATTGCGACA-1	0
GTATAGGACTCAGTAG-1	0
TTGCACGGAGCAGCAC-1	0
CACAGCTAGGGAGTGA-1	1.08963
ATACTAGCATGACCCT-1	1.94317
CCAAGACTTCTGCGAA-1	0
ACATAATAAGGCGGTG-1	0
TAATACACAGTAGTAT-1	0.963559
TCTTGGTAACACCAAA-1	0
AACTGGGTCCCGACGT-1	0
ATCACTTCATCCTCGC-1	0
TGGAAGGATAAAGATG-1	0
CATGATGCACAATTCT-1	1.4702
TGCCTGATCAAACGAT-1	0
ATAGGGATATCCTTGA-1	0
CACCTAATCAGTTTAC-1	1.82502
TGTGACTACGCCAGTC-1	0
CCCGACCATAGTCCGC-1	0
CGCGCCCGACTTAATA-1	0
TGCCACCTGGCGAAAC-1	0
CTGCCAAGGTTGGAAG-1	0
TCTCCAACGTAGGTTA-1	1.59051
TTCTTGGAGTAATGAG-1	0
GTCTCGATCTGCTTTC-1	0
TACTCTCCGAACAAAT-1	0
ATCACATTAGAATATC-1	0
TACGGGATGCTAGCAG-1	0
AGCTGAAGTAAACCAA-1	0
CATGGGTCGGGTGTGG-1	0
CACCCACGAGGCAATT-1	0
TGCCATTACTAAAGAA-1	0
CCGTTACGTTAGAACA-1	0
GCCAGGAGTAACCGAT-1	0
GGAAAGTGCCCATGCC-1	0
TCTTACCGGAACTCGT-1	0
TATGTCAAGACCGACT-1	0
CCTAACTAAGGCTCTA-1	1.75284
GCGGTGAACTGCGCTC-1	0
CCTCGCGCGATATAGG-1	0
ATCGGCAAGCAGTCCA-1	0
AGATCGTGCATAAGAT-1	0
ATTCAGGACCTATTTC-1	0
AGCTAGAAGCAGAAGT-1	0
TTCGCTATCTGACGTG-1	0
TTCCGCAGAGAAATAT-1	0
CAGTACATTCTCTAAA-1	0
GTGAAGATTTCAAGTG-1	0
AACGCATGATCTGGGT-1	0
CCCAGAGGAGGGCGTA-1	0
GGAAACCTTGTTGAAT-1	0.727703
GTGAAGCCGTATAGTC-1	1.86494
TGTCATTTGTTGGGAA-1	3.77398
CATGGCTCCCTATGTC-1	0.28898
GGCCACACGAAAGCCT-1	0
GAAGCCGGGTAAGCTC-1	0.210031
TTGCGCTCTCTCGCTT-1	0.349524
TACATGACCTTATCCG-1	0
GTCCTTCTACAACCCA-1	1.07314
TATATGCTGGGTTGCC-1	0
GTTTATGGGATTTAGA-1	0
GGAACCCGAACAAGAA-1	0
AACGTTATCAGCACCT-1	0
CATCGTCCGGTTACTA-1	0
AGACAGCTCAGAATCC-1	2.38526
GCAGATCCTCGCAAAT-1	0
GGGTCATGCGTACCAT-1	0
CTGGTCATTCCAATCC-1	0
TCAGGGCGCAAACTCG-1	0
GATGCCAGCAGAAGGC-1	0
GTTATTAACGTGGGAG-1	2.30592
AATACAATGTTTCAGG-1	0
TTGCTGCACCTATCCA-1	0
CCAGAGACAAAGCCGG-1	0
CCGAAGTATATTGTTC-1	0
GCTAAACCTGAGGTGA-1	1.14362
TCATACTTACAGATCC-1	0
CGAGCACTTCAAGTTT-1	0
TAGCAACCTGTCACAA-1	0
AGACCATGGGATACAA-1	0
TAAATGAATCCGTTTC-1	0
ACAACGGTCCCTGCGA-1	0
GTCACTCTCCAAATCT-1	0
TTCTACTTGCGAGGGC-1	0
CGCAATTACTTTCGGT-1	0
CTGTTCATCTCACGGG-1	0
TTCTTGTAACCTAATG-1	0
GCTTGATGATAATCAG-1	0
TTGGCTCGCATGAGAC-1	0
GCCCAGTTGGTATGCC-1	0
ATTCCTCCGCCAGTGC-1	1.94215
TCGTCCGCTGGCGTCT-1	0
GGAGAAGTCATTGGCA-1	0
TTGTTAGCAAATTCGA-1	0
TCTAGCATCTTCGATG-1	0
TTCTAGGCCAATTGTG-1	0.846968
TCACGGTCATCGCACA-1	0
ATGAAGCCAAGGAGCC-1	0.413681
AATGACTGTCAGCCGG-1	0
CCAAACAGAACCCTCG-1	0.852435
TATCGATGATTAAACG-1	0
GAACACACATCAACCA-1	0.915182
CCCGTCAGCGTCTGAC-1	0
AGCATCGTCGATAATT-1	0
GACTAAGATCATGCAC-1	0
TAGGGTGTTTCAAGAG-1	0
TGGTTCGTAGCAAAGG-1	0
CTGTTCACTGCCTGTG-1	0
ATGTGCATCCGACGCA-1	0
TTGTCGTTCAGTTACC-1	0
CGGGATCAATGTAAGA-1	1.82284
TTATCTGTATCATAAC-1	0
ATCGACTCTTTCCGTT-1	0
CTCATTTGATGGGCGG-1	0
GTAAGCGGGCAGTCAG-1	0
TCTATCGGTCGCAACA-1	0
AACGCGGTCTCCAGCC-1	0.851742
ATTAATACTACGCGGG-1	0
CTTTAACTTTCAAAGG-1	0
CGTACCTGATAGGCCT-1	0
GAATGTTGGGTAATCT-1	1.85943
TGCGGAGTAAAGGTGC-1	0
CCTGAATATTTACATA-1	0
TTGCTCCCATACCGGA-1	0
CCTCTAATCTGCCAAG-1	2.67508
AGGTTGAGGCACGCTT-1	0
TCCCGTCAGTCCCGCA-1	0
TCCGATGACTGAGCTC-1	0
CAGCCTCCTGCAGAGG-1	0
CTTAGCCTTCCACATG-1	0
ATTAATGAACCAGTCG-1	0
ACGATACATAGAACTA-1	0
AGCCACTCCCGTGCTT-1	0
ATACGGGTTTCGATTG-1	0
CTGTCAAATGGCTCGG-1	0
GCTCGGAATTTAAAGC-1	0.713182
TAGGCATGTTACGCCA-1	0
TGGCAACTCGCGCGCC-1	0
ATCAGTAGGCAGGGAT-1	0
TATCGATCTATGCATA-1	0
CGACTCAGGATGTTAT-1	0
GCCATATTGCACACAG-1	0
AATTCATAAGGGATCT-1	0
CGGTAGAGGTGCAGGT-1	0
AATGATGATACGCTAT-1	0
CTTGTGCTCACCGATT-1	0
TTCCAATCAGAGCTAG-1	0
CGATGGACCCTACGCC-1	0
GGTCGGATAAACGGCG-1	0
TTAGCTAATACGATCT-1	0
CTCGATATTTGCGAGC-1	0
ATTACTTACTGGGCAT-1	0
CTAGCCGATGTTATGA-1	0
TACTGCAATCAATTAC-1	0
TAGTCTGTGACGTTGC-1	0
CTCGTTTCTAATGTTT-1	0
TTCGTTCAACGAAGTT-1	0
CTGAATTTATTGCCAG-1	0
TGGAATATCCTTGACC-1	1.14618
CTCCTTTACGCAAGTC-1	0
CGCAATCGATCATTAG-1	0.298781
TGGTTATGCTTGCGGT-1	0.25261
GGCTTGGCTCTCACCT-1	0.473419
ATTGGTAGGATCCGCT-1	1.4625
TCAGGGCGACTTCCTT-1	0
TCTGCAGATTCGAGTC-1	0
CTCTCGCTGTACTATG-1	0
AATAGTCGCGAGTCGG-1	0
AGTTACCCTTAAGACT-1	0
CTTAAATAAGACCCAT-1	0
GGTTGTGCTCTTGTCC-1	0
GTGAGTCTAAGACGGA-1	0
CGCGACACTGCGCAGC-1	0
GCTCGCGGTTCCGCTC-1	0
TTAACTCACGCGTGGA-1	0
GGAACGGCCTGCAGCC-1	2.22251
GTAGAAACGGGTGGAG-1	0
TAATGAAAGACCCTTG-1	0
AGGCTTGCTAGACACC-1	0
TTGCGTAGTTTGAGGA-1	0
CGCCCTTGAAGGCTGA-1	0
CCCGGTGGAAGAACCT-1	0
TTAACACCTCGAACAT-1	0
GATTCCTATACGGCGC-1	0
TTACCCTAACAGTCCT-1	0
ACCCACCTACATGCTC-1	0
CACACAGGGATAGATT-1	0
AGAGCGTACAAGCTCG-1	0
TCTTACGGCATCCGAC-1	0
GCCTATTCCGATATAG-1	0
GAAAGTGACTAACTGC-1	0
CCGGAATGGTTTCAGT-1	2.55212
AGTATAATACTAGGCA-1	1.98641
TAACTATCGAAGGTCC-1	0
ATGAGGAGTGTTAATC-1	0
TGTGTCGCGAGTTGCA-1	0
ATCCAACGCAGTCATA-1	0
AAGGCGCGTAAAGCTT-1	0
AGTCGGCCCAAACGAC-1	0
AACGTCAGACTAGTGG-1	0
ACTACCAGCTCTCTGG-1	0
GCAAGTGCACAGAGAA-1	0
ACACCTTAAGTAGGGC-1	0
TTCGACGGGAAGGGCG-1	0
TTCGCACTCGCGTGCT-1	0
TATTTGTTACCCTTTA-1	0
CGCTGTGACGCCGCAC-1	0
GTTGCACGGAGTTTCG-1	1.53665
GTTTCCTGGAGGGTGA-1	0
ACACCCAGCATGCAGC-1	0
TCAACCATGTTCGGGC-1	0
TTACAACTACGCATCC-1	0
TCCGATGGTGCGACAT-1	0
GGGCGTACATTTATAT-1	0
AGCGACCAACGATATT-1	0
ACACAAAGACGGGTGG-1	0
ATCGCACGCCGGGAGA-1	0
GCTCTAAACCCTGACG-1	0
AATGCAACCGGGTACC-1	0
TCAAACAACCGCGTCG-1	0
TATGCTCCCTACTTAC-1	0
AAAGGGATGTAGCAAG-1	0
ACGATCATACATAGAG-1	0
TTGTTCAGTGTGCTAC-1	0
ATGCATGATCCAGGAT-1	0
AGTCTTCTCCTCAAAT-1	0
GATTCCCTTGTCGCAG-1	0
CTCGCACCTATATAGT-1	0
ACTCAATAAAGGCACG-1	0
AACCGAGCTTGGTCAT-1	0
TAAGGCAACATAAGAT-1	0
CACGCACAGCGCAGCT-1	0
GGTTTACAATCTCAAT-1	0
TGCAGGATCGGCAAAG-1	0
ATAACGGAGTCCAACG-1	0
AACGATATGTCAACTG-1	0
GACAACGACCATTGAA-1	0
TTGACCATGTTCTCCG-1	0
AGTACGGGCACCTGGC-1	0
CGCCATCCGATTATGA-1	0
AAGGTATCCTAATATA-1	0
TGTTGTCAAGAAGTCT-1	1.19808
CAGTGAATAAATGACT-1	0
CACCTTGCGAAACTCG-1	0
CATTTAGCGGACCATG-1	0
CCAGTCTAGACGGCGC-1	0
TCGCTTTAAACGTTTG-1	0
GTGAAACGGCGCCACC-1	0
GGGCTCATCGAACCCA-1	0
TTGATGTGTAGTCCCG-1	0
CAGTAGCCCACGCGGT-1	0
AGCGCGGGTGCCAATG-1	2.47497
TAATCGATCCGTACGT-1	0
AGTGGCGGCAATTTGA-1	0
CCTTTCAATGAAGAAA-1	0
CTCAGTCACGACAAAT-1	0
ATAGGCTAGCTTCGCA-1	0
CGGTTCAAGTAGGTGT-1	2.38258
CAGTCGAGGATGCAAT-1	0
TATCACCCAACCGACC-1	0
AATGATGCGACTCCTG-1	0
TGGAACCACTGACACA-1	1.65683
GCCAATAGGGCATCTC-1	0
TTCTTTGGTCGCGACG-1	0
ATTAGATTCCTCAGCA-1	0
CCGTGGAACGATCCAA-1	0
GGGTCGTGGCAAGTGT-1	0
TCGCTCGGCACCAGCG-1	0
ACGCAATCACTACAGC-1	0
CTCTAATGCATTGATC-1	0
GTCTCGACTAAGTTTG-1	0
AAATGTATCTTATCCC-1	0
ACTCTAAACCTGGGAT-1	0
GCTGGCAGGTGCCGTG-1	2.36842
CTCATTCGTGAACATC-1	0
TCGCCGGATGGGCAAG-1	2.29301
GGACTAAGTCAGGAGT-1	0
TATCAAAGGTCTGTAA-1	0
TTCAGTTTGTGGCAGC-1	0
TGTTCATAAATGTGCT-1	0
CTTAGCCCGGATAGTG-1	0
GATGCGAATGGTATTA-1	0
TCTAACTGTATGTAAA-1	0
TTAAACCTGGTTCCTT-1	0
GCTAAGTAAAGGCGAT-1	0
AGTTACCGCACATGGT-1	0
GACTGCGGCACGTGTA-1	0
TGGTGATCGTATTTGT-1	0
TTATCGCCTGCGAAGC-1	0
TGGAATTAGACGCTTT-1	0
TCGTCACACTGTTAGC-1	0
TTATGTTTGCGATAGA-1	0
GGTGCTGATCACAAAG-1	0
CATAGCCGCCCGGGAT-1	0
GGTTAGTTACGGCGCC-1	0
ATTCCCACATAAACAA-1	0
ATTCAGTAGCAGGGTC-1	0
CAGTTCCGCGGGTCGA-1	0
AAGAGATGAATCGGTA-1	0
CGCAATTCTACAATAA-1	0
TAACGCTTTGAGAGCG-1	0
AGGCTATGGTTAGCTT-1	1.84001
GAGGAATGGAGAGGTT-1	0
TCCTCTACGAGATGGC-1	0
TTGATTATGCAGATGA-1	0
TCAGTACTGACCCGCG-1	0
TTATGACAAACTGGAT-1	0
GTAAGTAGGGTATACC-1	0
CGCAAACACGAGTTAC-1	2.34677
TGGCCGTATATTGACC-1	0
ACTGTAGCACTTTGGA-1	0
GCTCTATGTTACGTGC-1	0
TGCGCGATTAACGGAG-1	0
GAATCGACATGGTCAC-1	0
GACTAAGTAGGCTCAC-1	0
ATCTTGACCTGCAACG-1	0
ATGCACTACCGCATTG-1	2.51059
CAGATACTAACATAGT-1	0
GATCGACACTATCTGA-1	0
ATAGAGTACTGGGACA-1	0
CCTACTGCTTACACTT-1	1.41778
CCTGCTATTTGAGAAG-1	0
CGCGTTCATGAAATAC-1	0
CATTATGCTTGTTGTG-1	0
CCAGGGACGTGGCCTC-1	0
TATGGATGTGCTACGC-1	0
GTACTAAGATTTGGAG-1	0
AGACCCGCCCTCCTCG-1	0.681407
CGCATTAGCTAATAGG-1	1.55657
GCTCTCGGGTACCGAA-1	0.945003
CACCGCCAGAAGGTTT-1	0
TCCCAAAGACGAAGGA-1	0
ATGGATTGACCAAACG-1	0
GTCATGGACATGACTA-1	0
CTACTGCCACCTGACC-1	0
TTATATTTGGCAATCC-1	0
AGCACCAGTACTCACG-1	0
CATGGTCTAGATACCG-1	0
TCTACCGTCCACAAGC-1	1.18185
CTAGTTGGGCCCGGTA-1	0
TCCCGCGTACTCCTGG-1	0
CAGAGCATGAGCTTGC-1	0
ACACGGGAACTTAGGG-1	0
GGCTCTGCTCCAACGC-1	0
AGAACGTGGTACATTC-1	0
CAATAAACCTTGGCCC-1	0
ACTTCGCCATACGCAC-1	0
ATCTGGTTAAGACTGT-1	2.19794
TCGTAAGACGACATTG-1	0
GTGTACCTTGGCTACG-1	0
GCCCGTAATACCTTCT-1	0
CGGTCAAGTGGGAACC-1	1.63338
TTGTAAGGCCAGTTGG-1	0
GGAGCACCAAGAACTA-1	0
TAATAGTGACGACCAG-1	0
CTAAATCCTATTCCGG-1	0
CGAGTTCTGTCCCACC-1	0
AGGCAGATGCGTAAAC-1	0
AAGGATGAGGGACCTC-1	0
AGAGAACCGTCTAGGA-1	0
GAGGGCGCAGCTCTGC-1	2.73497
AAGATTGGCGGAACGT-1	2.33912
CCAGTAGTCTGATCCA-1	2.562
AAGGGACAGATTCTGT-1	2.38258
ATAGAGTTATCAACTT-1	0
AAATTACCTATCGATG-1	0
GATCCTAAATCGGGAC-1	0
TTACAGACCTAAATGA-1	0
CCTCACCTTAGCATCG-1	0
CATGCGACCAGTTTAA-1	0
AACATATCAACTGGTG-1	0
CTATAAGAGCCAATCG-1	0
AATATCGAGGGTTCTC-1	0
GTACTCCTGGGTATGC-1	0
ATAAGTAGGATTCAGA-1	0
AGGTCGCGGAGTTACT-1	0
CTAATTCTCAGATATT-1	0
GCCAACCATTTCCGGA-1	0
TGATCCCAGCATTAGT-1	0
CGTTGTAAGATTGATT-1	0
GAAACCATGGTGCGCT-1	0
AATCTATGCCGGAGCC-1	0
GACTCCCAGAATAAGG-1	0
CCAATAGATTTCATCT-1	0
GGGCACGAATTGGCCG-1	0
TCGTTGACAGGGTCCC-1	0
ATCGTATTCCGAGAAC-1	0
GGGAATTCTGTCCAGT-1	0
ACGCGTTTCTTAAGAG-1	0
GAGAGCGCAGTCCCTG-1	0
GTCCTATTGTTGTGGT-1	0
CATCTGCAGGATCATT-1	0
GAGTCGACAGACCCTC-1	1.92046
AAGTGCAAAGGTAGAC-1	1.65136
AGGGTGGATAGTGCAT-1	0
TGATAGCGGGATTCTA-1	0
GTCAGTTTGGTAGTCG-1	0
GCATTCGAAATGAACA-1	0
AAAGACTGGGCGCTTT-1	0
TAACAATATTTGTTGC-1	0
CCAGCTTCCGCCCGCA-1	0
GATATGGATTACGCGG-1	1.97563
AGAGCAGTTATGAGAC-1	0
TCACATCTTATCTGAT-1	0
TATGAAGACAGGTGCG-1	0
TACCTGCTGCACTGTG-1	0
TAGGTCCAAGTAAGGA-1	0
GAAACTCGTGCGATGC-1	1.1899
AACAATTACTCTACGC-1	0
CCGCACGTGACCTCGG-1	0
AACTTGCCCGTATGCA-1	0.916801
GGGTATGTATGCACTT-1	0
TTCGTACTCCAGAACG-1	0
GAATTTCTCGCTGCAG-1	0
AACAGGATGGGCCGCG-1	0
GACGTGTAGGGATTAT-1	0
TAGGTGAGCCCTACTC-1	0
CTAATTCGCACGCGCT-1	0
GAAGCTTGCTGACCGC-1	0
GGTTAGGCTTGGAGAA-1	0
ACAAGGACAAGAGGTT-1	0
AGGCCACCCGTTATGA-1	0
GTGGGCTTAGACACAC-1	0
CGTGTCCCATTCGCGA-1	0
TGGAGTGATGCGATGA-1	0
AACAACTGGTAGTTGC-1	0
CCTGGCTAGACCCGCC-1	0
CGCAATTAGGGTAATA-1	0
TCGAAATTTAGGACCA-1	0
AGACTAGCCTTCCAGA-1	0
TTGATCTAACTTTGTC-1	0
AAGGAGCGGTTGGTGC-1	0
ACTTGGGACCCGGTGG-1	0
TGATCTCCGGCGCCAG-1	0
CAGTTCAAATTGACAC-1	0
GTCCGGCTGAATTGCG-1	0
CTGGAAATGGATGCTT-1	0
TGATCGGTTTGACCCT-1	0
TAGAGTCTAAGCGAAC-1	0
GAGACTGATGGGTAGA-1	0
TAGCTAAGTCCGGGAG-1	0
GGGCGATATGTGTGAA-1	0
CTCGAGGTCGAACAGT-1	0
GATCCCTTTATACTGC-1	0
GTCATGCACCTCCGTT-1	0
ACTTTCCTATAGCTTC-1	0
TCGCTCGATATATTCC-1	0
ATAGGTTGGGCAGATG-1	0
CAATTAAGGGTGATGA-1	0
ACCGACTGAGTCCCAC-1	0
CCTGTCACCCGGGCTC-1	1.94935
GATCGGTGGCCATAAC-1	0
CCTATGGGTTACCGTC-1	0
TTGGGACACTGCCCGC-1	0
CGAGGCTAAATATGGC-1	0
TCAGGGTGTAACGTAA-1	0
CGAGAGATGTGAACCT-1	0
TCGCTGGGCGGATTGT-1	0
AGATCTCAGGTGTGAT-1	0
TGGCCAAACTGAAGTA-1	0
GCTTCCGTCCCTAGAC-1	0
CAGCAGCCCGTTCCTT-1	0
TGTATAACAGATCCTG-1	1.70815
CGCGGGAATTAGGCAG-1	1.16702
TGCATGTGGTAATCTA-1	0
ACAATTTGAGCAGTGG-1	2.32818
GAGCTAAGGGCATATC-1	0
CCAGATAGTTGAGTGA-1	2.12846
CCACAATGTACGTCTT-1	0
CAATGGATCTCTACCA-1	0
TGTGGCAAAGCGTATG-1	0
TAAAGCGTTAGGAGAA-1	0
TCCGTTTAGCCTTGAA-1	0
CAGCTCGACAAGTTAA-1	0
GCCTATAGTGTCAGGG-1	0
ATAGACAACGGGACCT-1	0
CTACTATCTTTCAGAG-1	0
GCGCTGCTTTGCATTT-1	0
GCGCATCCAGTCAGCA-1	0
GACTCGCGGGAATGAC-1	0
CTGGTAACGAGCTCTT-1	0
TCCGGCCTAGCGTACA-1	0
TCTAGGTGGCGACGCT-1	0
ACGCTAGTGATACACT-1	0
ATCTGCACCTCTGCGA-1	0
CCTCACCTGAGGGAGC-1	0
AGTGAGCCTCGCCGCC-1	0
ACGAGTACGGATGCCC-1	0
GGTACCATTAAGACGG-1	0
TTCTGCTAGACTCCAA-1	0
TAACTATTACGCCAAA-1	0
GCATTCAAGGCAACGC-1	0
AGTACATCATTTATCA-1	0
GTCGTGTCTGGTCATC-1	0
AGTCTAAAGTATACTC-1	0
CGGCCCAACCTGTAGT-1	0
GTCTTCCTCACCTAAG-1	2.15904
GGTGATGAAGGAAGTG-1	0
TCAATACAATTGCTGC-1	0
GCAACCCAAGTTGTTT-1	0
ATGAAGTGGACCCAGC-1	1.45214
GAGAATCTCACGATCA-1	0
TATATCATTGATCAGT-1	1.0439
AACTTTACGGGAGCTT-1	0
TTCTTGTGTCCATCAG-1	0
ACAATTTAGGAGGCTC-1	0
ATACTTGTTCTCGAGC-1	0
CACGGGATTGAGGGTT-1	0
GTTAATGTCTATCTTA-1	0
GCGTTATATTTGGAAC-1	0
CGTCAAGGCTATAAAT-1	0
TTAGCTCTGTAATCCG-1	0
AATGGTCCACCGTTCA-1	0
GTCATTGCATTGACCC-1	0
TGTCCGTGGCGCCTTT-1	0
TCAACTAACGTATAAC-1	0
TCCTCTCCAGTTGTCC-1	0
TGTGTTCGTATCCAAG-1	1.0351
CCGCGTAGGTAAGGGC-1	0
CTGCGGGTGAAATGTT-1	1.03224
TATCTACAGAGGTAAT-1	0
CTACTCTAGGCCCGGC-1	0
ACAAGCAGTGCCTAGC-1	0
TACAAGTCTCGTGCAT-1	0
TCGGAATGCGCTCTGA-1	1.55274
TCGCGTCCAGAAGGTC-1	0
TATGGCCCGGCCTCGC-1	0
GCTGGCATATTCACCT-1	0
GTCAGAATAGTCTATG-1	2.21958
GGCGTCCTATCCGCTG-1	0
CGGAGTTTGAGAGACA-1	0
AGCACTTAAGGACGCC-1	2.02537
TCCACAATGGTTTACG-1	0
CCAACGATGCACTGAT-1	0
ATTTACAGTTTACTGG-1	0
CCCTGAAATGAGTTGA-1	0
CAAACGGTCGCACTTT-1	0
TGATTCGTCTATCACT-1	0
TCAGGTTCTTTGAGAA-1	0
CACGCAGCGAGGCTTT-1	0
TTAAGCGCCTGACCCA-1	1.23866
CTTACACGGTATTCCA-1	1.30317
AAGGCTGTGCTCATCG-1	0
GACCAGAGCCCTGTAG-1	0
TCCCAGGCTTAGCTAA-1	0
ATTGAAGATCTTAGTG-1	0.516435
AGTTCCTACAGAATTA-1	0
GGGCTGGTTAGTCGCG-1	0
GAAATGGCGGTGTTAG-1	0
TACGAACACGACTTCA-1	0.762567
ACCACAAGTTTCTATC-1	0
ATATTTAACCCTCAAG-1	0
GATCATTCCAAACATT-1	0
TCCAGGCGAGTACGGT-1	0
GTTTGACCAAATCCTA-1	0
CACAGCACCCACGGCA-1	0
TGCAAGAATGACGTAA-1	1.16656
GCGAAGCCATACCCGT-1	0
TCCTTTCTTACGCTTA-1	0
GCTGCTCTCCGGACAC-1	0.733
ACTGTCTTCTTTAGAA-1	0
TCAAACTTAGATTGTT-1	0
CTATGTCACTAGCCCA-1	0
TGCGCAAAGCATTTGG-1	0
TTAATGTAGACCAGGT-1	0
GGCGGTAGGATCATTG-1	0
GGCAATAGTCAATGAG-1	1.86218
ACACGAGACTCCTTCT-1	0
GACACAAGGGAAGAAA-1	0
TCAGCAAATGCATCTC-1	0
GAGATCTGTCACTCCG-1	0
ATGCCGGTCTTGCATA-1	0
TTGGGCGGCGGTTGCC-1	0
TTGTTGTGTGTCAAGA-1	0
ACTGTACGATACACAT-1	0
TCCACTTTATCTAGGT-1	2.74037
GGTCTGAGAATCTGGA-1	0
TAGAAAGGTGGCGCTA-1	0
TATGTCTCATTGTGCC-1	0
GGATTTCACTTCTATA-1	0
TGAGTGGTCCGTGACG-1	0
CGCTTTCTTGCATTCG-1	0
ACCCAACGCCCGTGGC-1	0
GAACGTCTCATGGTCG-1	0
AGGGTTCCCTTTGGTT-1	0
GTAGCTTCCTCTTGTT-1	0
GCATGAGGGACGCGGC-1	0
CTACCCTAAGGTCATA-1	0
TCACCGCTCGGCACTC-1	0
GGCTCGCGTTGAGGTA-1	0
CTAACGAAACTTGCTG-1	0
TTAAACTCGAATTCAT-1	0
TACTTTACTGAGCCGG-1	0
GCTTGGATCGATTAGG-1	0
CGGTTATCCAACAGTG-1	0
CAGACCTGTAAGTGTT-1	0
GACGGTCAATAGAAGC-1	0
CTGACTGCGCAGCTCG-1	0
CCATACCTTTACTTGT-1	0
GTAATAAAGGGCTCCC-1	0
GTGAACTCCCATTCGA-1	0
GTGGTTACTTCTTTCG-1	0
TCAGAACCTCCACAGG-1	0
TCCCACTCTCTTCCGG-1	0.642029
ATCTTGACTTGTCCAA-1	0
TCGGGAACGTGCCTAG-1	0
GTTAGCCGTAAATCAA-1	0
ATTTACTAAGTCCATT-1	0.783408
CCATACTCGCCTCTCC-1	0
ACGATACCTATCCTGA-1	0
CTCACCAGTACAAGTG-1	0
CGAAGACGGTGAGTGC-1	0
AAATTAATAAGCGCGA-1	0
GGGCCCTTATCTATAC-1	0
CTGCCCACGAAGCGTT-1	0
GGACAAGTTGCAGTGA-1	0
GTCCGAGAGCAATCAT-1	0
ATGGCAGCCGAGAAAC-1	0
CCTCGGATGCTACCTG-1	0
ATACGGTGAAGATGCA-1	0
ACATCAGCTGGGACGC-1	0
GGTTGTGTAGCCTGGC-1	2.86074
CCTGCGTTCTACGCTT-1	0
GAACGTTAGGAAGACG-1	0
CTGATAGTGTATCTCA-1	0
TTCTGCGAGCGCCCTT-1	0
CTTTGGCGCTTTATAC-1	0
TCCGAACTTGGCTTAC-1	0
TAGATTCCTGGTTATT-1	0
CCGACAAAGGGAGTGC-1	0
CCATGGCCCTTGTACC-1	0.794949
GAAATATCACCATCAG-1	0
ACGAAATGGGCGGCAC-1	0
GTGAGCGTGCTGCACT-1	0
CCGCGGGTACGAAGAA-1	0
TCCCTGGCTCGCTGGA-1	0
CAGCTTAGTAGGTAGC-1	0
CACGAAAGTTAGTCCC-1	0
ACCTAATCGACTTCCT-1	0
AAGTAGTGACGCGAGG-1	0
TCCGATTACATTGCCG-1	0
CCTCCGACAATTCAAG-1	0
GTTCACAGGAGTCTAG-1	0
CGAAGTTGCTCTGTGT-1	0
GTCGGATATCTCAGAC-1	0
CGCTCTCCGTAGATTA-1	0
CAAGCAACGTCGGAGT-1	0
CCATTCCCTGCCCACA-1	0
CTTTGGCTTTAGTAAA-1	0
GGCTATTAAGTTGTAT-1	0
CCATTAGCGATAATCC-1	0
TGTTCTTCCATTGACT-1	0
AGATAACTTCAGGGCC-1	1.07556
ATAGACGAAGAGAAAG-1	2.1912
GGCGGAGTAATATTAG-1	1.38975
TGACCCACGTTAGACA-1	0
TCACAGGTTATTGGGC-1	0
TCACGCATTGTAGATC-1	1.43192
TTGAAGAATTCCCAGG-1	1.8833
AAATGGTCAATGTGCC-1	0
TAGTGCCCTCCAGAGT-1	1.58514
GGTATTGCCGAGTTTA-1	0
CGTATTAAGAGATCTA-1	0
ACTGTCCAGGATTATA-1	0
CGGGCAGCTAAACCGC-1	0
TTGCTGATCATGTTCG-1	0
TATGGGTACGTATCGT-1	0
CAGCTCACTGAGACAT-1	2.20007
GGGACTGCATAGATAG-1	2.43555
ACGCATTCGTGAGTAC-1	0
CTCTGGACGCCTGGTG-1	0
AGGGTTTAGTTCGGGA-1	0
GGGAGAACTCACAGTA-1	1.65735
ATCAATCTGGGCTGCA-1	0
TCTTCGATACCAATAA-1	0
ACGTAGATTGCTGATG-1	0
TCTTGATGCGTAGCGA-1	0
GGGCTGCCTAGGGCGA-1	1.47187
CTCTCACAATCGATGA-1	0
CCAAGCGTAACTCGTA-1	1.9727
ACAACAGCATGAGCTA-1	2.8972
GTCCCAACGTAAAGTA-1	0
TCGGAGTACATGAGTA-1	0
GGGAGTTAATGAGGCG-1	0
CCGGGCGGTCTCGTCA-1	0
CCGTAAGTTGGTCCCA-1	0
GGAGGGCTTGGTTGGC-1	0
TCGGACGCCCAGCCCA-1	0
TCTGTGCCATCATAGT-1	0
GTACTGGAGTTAGACC-1	1.82393
GGAATGCGCTAGCGTG-1	0
GTGTGAATAACTTAGG-1	0
GGTCGGCCAGGAGCTT-1	0
TAGCCGGCGGTCAGCG-1	0
CGGGTGTACCCATTTA-1	0
AGTGATTCAAGCAGGA-1	0
GTTGGATTGAGAACAC-1	0
CACACGCGCTGTCTTA-1	3.23203
TAGACGCCCGTACCGG-1	0
GGTTTCAATCGGTCAG-1	0
AATCTGCGTTGGGACG-1	0
TTACGGATGGTTCGAG-1	0
CGGCAGGGTCGGGTTG-1	0
GCTTTCAGAGGAGGTG-1	0
TCTTCCCATGGGCACA-1	0
TACCGCGGACTTGCAG-1	0
AGAATTATGGATTCGA-1	0
ATTGATGAGTCCTAAC-1	0
TAGGTCGCCGGAACTG-1	0
TAACCTACCGTCCGAG-1	0
CTTAGTAGGCCTACAG-1	0
CTAGATGTGAGTGTAA-1	0
ACTCCCGAATTCGTTT-1	0
GTTCATCGTTTGGCTG-1	0
ACTTTACCCTCATGAA-1	0
GCGAGAGTTGCGTCCA-1	0
GTTCGGGCGTACCATT-1	0
CGACTTTGTATAGCCT-1	0
GCCATCGATGCTGCAT-1	0
GCATTTCCAAGGCTCC-1	0.383879
GGTATGAAAGAACTGA-1	0
GTGGCCTAATATCATT-1	0
CCTGTGAAACCGTAAC-1	0
GGCAGAGAGATCGGGA-1	0
TAGCGTCGAATATTGA-1	0
CGCCGACTATTCGCTA-1	0
TCTGGCGCAAGCCGGG-1	0
AGTGGTTGCGTATAGG-1	0
ATCGGTTACCTAGTAA-1	0
CCTGCCCGTTGTCTAG-1	0
GCACACGCCCATGGTC-1	0
AGTACGGCCCGTATCG-1	0
TATCTAGCCTAAAGGA-1	0
CACTCGGTTAGGAGGA-1	0
ATGTTCGTCGACCCAC-1	0
TTCCTCTGCCCGAATA-1	0
TTACTATCGGCTTCTC-1	0
GCCGCATTAGTCCGGC-1	0
TAAGGGCTGGGAGAGG-1	0
TAAGCAGGCGACACGC-1	1.5788
AGCACTACCGGCCTGT-1	0
GAAAGCCCTTTGGACC-1	0
GACCGACTGAAGCGTC-1	0
CGGTGAAGACTAAAGT-1	0
CCCTGCGCTACGCATA-1	2.11169
TACTGGACAGCTCGGC-1	2.2123
TTAGTAGGGCGGCGGG-1	0
GAGGCTATCAAAGTCG-1	0
TTACCATTGATTACCC-1	0
ATACCACGGGCAACTT-1	0
TGTCCTAAGTCACCGC-1	0
AGGTAGGTACAAAGCT-1	0
GGCATACAGGTAGCGG-1	0
TGTAGTGATCTATAAT-1	0
TCCCGGGTGTGCTGCT-1	0
TACGATGTTGATCATC-1	0
CCTCTCTCCCATCTAG-1	0
GCAGGACTATAGAATA-1	0
CTAGTGAAGGACAGGA-1	0
TACGAGAACTTCACGT-1	0
CGTTGTTTCAATTCCC-1	0
GCAAATATTACGCTTT-1	0
CCAATAGTGCCGTCGA-1	0
ATTGCTGCTCCTCCAT-1	0
GAGATCTGCTTGGCAT-1	0
GCCGAAATTCCTACGT-1	0
GGCACTCCACTGGGCA-1	0
GGGTCACCGTGACGGT-1	0
CACTTAATCAGACGGA-1	0
CGTTTCGCTCATTACA-1	0
ATAAAGGCTCGGTCGT-1	0
CACTAAAGTTGCCTAT-1	0
GTGCTCAAGTACTGTC-1	0
CCATGCCTGTTTAGTA-1	0
TCTAGTTATCAGAAGA-1	1.87984
TTGTAATCCGTACTCG-1	0
TCCCAGCTTTAGTCTG-1	0
CTACGCACGGAGTACC-1	2.01629
AAATTAACGGGTAGCT-1	0
CGGCCACGCACAAAGT-1	2.13238
GAAGCGTGAGGAATTT-1	2.70191
ATATCTTAGGGCCTTC-1	0
ACGCGGGCCAAGGACA-1	0
GCGAGTTCTGCAAAGA-1	1.78843
TATTCGTGCCAGAATA-1	0
AGGGCTGCAGTTACAG-1	0
CTAGCATAGTATAATG-1	0
TAGGTTCGAGTTCGTC-1	0
GAATTATAGTGAAAGG-1	0
CTATCGGGTCTCAACA-1	0
GCGCTAATTGAATAGA-1	0
ATGCGACAGTCCCATT-1	0
GGTAGTGCTCGCACCA-1	0
AAGCTCGTGCCAAGTC-1	0
TATTCAATTCTAATCC-1	0
TTCAAAGTCTCTAGCC-1	2.45918
TTGAATATGGACTTTC-1	1.15214
AAGAGCTCTTTATCGG-1	0
TTACTCCGGCCGGGAA-1	1.77916
AAACGAGACGGTTGAT-1	0
GCTAAGTAGTTTCTCT-1	0
ATAACGCCGGAGGGTC-1	0
GGATCCGGAATATACT-1	0
TGAAAGGACCTGACTC-1	0
TCCGCGGCAGCATCTG-1	0
TGCATATGTCTGTCAC-1	0
TGTAGGAGAAATTTCC-1	0
AGTGAGACTTCCAGTA-1	0.948284
CCCAAACATGCTGCTC-1	0
GCTTATGAAGCAGGAA-1	0
TTCTAACCGAAGCTTA-1	0
GGATGTCCTTACCGCA-1	0
AGGGTGCTCTCGAGGG-1	1.10115
AACTCTCAATAGAGCG-1	0
TCTGAATTCCGTACAA-1	0
GCGTGGTACTGGGTTA-1	0
CGTCGGATAGTGTTGA-1	0
ATATGTCTCCCTAGCC-1	0
TCTTTAAGACTATGAA-1	0
TCATTTAAGTCTCCGA-1	0
GATATTGAGATTGGCG-1	0
TGACATCGAGCGGACC-1	0
GCGTAAATGGCCATAA-1	0
ATTGTACAACTCGGCT-1	0
TACGCTATAGAAACCT-1	1.5834
CACCCAAATCTTATGT-1	0
AGATGATGGAGTCTGG-1	0
CCACGGTGCCCGGTAG-1	0
TCAAGAAATACTAGCT-1	0
AGGTATAATTGATAGT-1	0
CAAGGTCCTATAGGCT-1	0
CAAACCAGGTCTGCAT-1	0
ACAAGCTATATGGAAG-1	0
TCGCCCACTGCGAGAG-1	0
AGCCGCAAATTCAAAT-1	0
TTAACGTTAAAGCCTG-1	0
CAGCGCCAACACGATA-1	0
ATCCAATGGTACCGAA-1	0
GTGCTGCAGATAAGGA-1	0
GGCCTTTGCAACTGGC-1	0
GTCGTACCTACGATTG-1	0
TAGAAATTCACGTATA-1	0
AGAATAAATCTTCAGG-1	0
CATTGCGAAATGGGCG-1	0
GTCTACTCAATTACAA-1	0
TGTAATGACCACAATA-1	0
AAAGTCGACCCTCAGT-1	0
TACTCGGCACGCCGGG-1	0
AGGTGTATCGCCATGA-1	0
TGTGCTTTACGTAAGA-1	0
AAACCTCATGAAGTTG-1	0
TATAGGGTACTCATGA-1	0
CCAGCTGATGGTACTT-1	0
AATATTGGAGTATTGA-1	0
GGCCCTCACCCACTTA-1	0
AACCAAGACTTCTCTG-1	0
TCGTATTACCCATTGC-1	0
ATTCGACGCCGGGCCT-1	0
GGCGCAGGACATCTTC-1	0
GTACTCCCTTATCGCT-1	0
TGGTCTGTTGGGCGTA-1	2.38437
AATAACAACGCTCGGC-1	0
CATACCCGTACCCAGT-1	0
ACAATCCATTTAAACC-1	0
GTTACAATTGGTGACG-1	0
TTGCCCTGATCACGGG-1	0
CTAACCGCGCGCCCGT-1	0
CTAAAGAATGCCTACT-1	0
ACCCATCTTGAGGGTA-1	0
GATCTTTGCAGGGTAT-1	0
GGGTACTTCATGAACT-1	0
GCCGCTTGTGAGAAAC-1	2.45722
CCTGTAAGACATGATA-1	2.49924
CGACAGTTCGCGTTAT-1	0
ACGATGCATATGTTAT-1	0
TGTTCCGCTTCCATGA-1	0
GGATGACGCGAGTTTA-1	0
GAAGTTTCCACTCAAT-1	0
GCGAGGCCCGAGCAGA-1	0
CATACTATGTAATTGT-1	0
CCAATGTCACAGCAAG-1	1.92445
GTTGGATTTGCGTTGG-1	0
GGGAGGATGCCCGAAA-1	0
GATCGCGGGCTCTCCA-1	0
GTTCGCCATAAGTGCC-1	0
AGATTATAGGACGTTT-1	0
TCGAGACCAACACCGT-1	0
TATGGGACCGAGCAGG-1	0
GATGCGTCCTGCATTC-1	0
TATGGTCTGAGTAACA-1	0
GCATAGAGCACTCAGG-1	0
CTTCATTGTCAGTGGA-1	0
GCAGATTAGGGATATC-1	1.14757
CCTGTCGCCCGTAAAT-1	0
CAATTTCGTATAAGGG-1	0
GTACACTTACCTGAAG-1	0.997483
CCAGCCTGGACCAATA-1	0
ATGGAGCAGGCCGTGA-1	0
GTCATTAGAGCGAACG-1	0
AAGACTGCAAGCTACT-1	0
CTAGTCACGTCTTAAG-1	1.9924
ACTCTTGTATAGTAAC-1	1.00172
ATTAGGCGATGCTTTC-1	0
TTCGGGACTAATCGCG-1	0
TGGACTGTTCGCTCAA-1	0
AACGTGCGAAAGTCTC-1	0
CCACCCAAGGAAAGTG-1	0
CCGCACAAAGACCAAC-1	0
GCGATTGTTAACGTTA-1	2.13369
ACTCGTCAGTAATCCC-1	0
GGTGATAAGGAGCAGT-1	0
AAGAGGCATGGATCGC-1	0
CACGTTCGTGCTCTAG-1	0
CTATTTGGTTACGGAT-1	0
GTACAGAGGCAAGGGT-1	1.54864
GGGCCGGCCGAAGTAC-1	0
CCTGAACGATATATTC-1	0
CCGGGCTGCTCCATAC-1	0
TACTTGTTAGTAGTCC-1	0
CCTAGGCGTAGCGATC-1	0
CTGGCGCACAGGTCTG-1	0
ACTTATACTTACCCGG-1	0
GAAGTCTCCCTAGCGA-1	0
ACCGATGGTAGCATCG-1	0
CGAGTTTATCGGACTG-1	0
CATAACGGACAGTCGT-1	0
TGACGATGCACTAGAA-1	0
TAGGGAGCTTGGGATG-1	1.08067
AGGGTCGATGCGAACT-1	0
TATATCCCTGGGAGGA-1	1.09503
CATCTTACACCACCTC-1	0
GTGCGACAGGGAGTGT-1	1.90814
CCGATCTCAACCTTAT-1	0
ACGATCATCTTGTAAA-1	0
GAAAGAACAGCGTTAT-1	0
CTAGGTCTGAAGGAAT-1	0
ATATCAACCTACAGAG-1	0
AAATAGCTTAGACTTT-1	1.4346
GCGACATGTAAACATC-1	0
ATAAGTAGGGCGACTC-1	0
ACAGGTGTGTTGTTGC-1	0
TGAACTGCTATGACTT-1	0
TGACATATATGACGAT-1	0
AAGTCTTCTGTGGCCT-1	0
ACCAGACCATAACAAC-1	0
TGAGACGTACCTCTCA-1	0
GACCGTTACATGCGAC-1	0
GGTTCGGATTATACTA-1	0
CCTCCTGAGCCCACAT-1	0
CCGCGATTTGGTAGGT-1	0
AATCTCTACTGTGGTT-1	0
ACTTTGACTGCATCCT-1	0
CCCTGACTAACAAATT-1	0
ACGCTGTGAGGCGTAG-1	0
GCATACGAGGTCTTTA-1	0
TCGGGATTCAAACATA-1	0
GGGCCCTACGAAAGGG-1	0
CGCCAAGAAGCCGAGT-1	0
GGTACATCTGGGACGA-1	0
GGATGCTGGCGTTCCT-1	0
CCGATTCGAGGGACCC-1	0
CCACTGGTGGCTGGTT-1	0
GACAGGCACACACTAT-1	0
TCAACGCGACCGGCAG-1	0
CTACGACTAGCTATAA-1	0
CGGTTGACCTGGCATA-1	0
ATCCTGAATCGCTGCG-1	0
GTTTCATATCGTCGCT-1	0
ATAAATATTAGCAGCT-1	0
AAGAGGATGTACGCGA-1	0
TCCTGCGTTGATACTC-1	0
CGTGCATTGTCGACGC-1	2.94028
CCGGGTTCGAGGTTAC-1	0
CCCAATTTCACAACTT-1	0
TGATTTATTAGCTGTG-1	0
TGGAAGAAGGGAACGT-1	0
GACGCTTGCTTCTAAA-1	0
GGGAACGGGAGGTTAG-1	0
GCGGCTCTGACGTACC-1	0
ACGTTAGATTTGCCCG-1	0
GAGAGGGCGCGAGGTT-1	0
GCGTCTCTGCATTGGG-1	0
GCAGCACACAGCCCAG-1	0
CAGGCCGTTTGGGTGT-1	0
AACTCAAGTTAATTGC-1	2.2058
CTTCGTAGATAGGTGA-1	2.95052
TGCAGAGTACCGAGCA-1	2.33827
GAAGTGATTTATCGTG-1	0
CGCTACGGGACATTTA-1	0
CCACACTGAGATATTA-1	0
CGATCCGACCCAGTGC-1	0
CTGTACTTCTTAGCAT-1	0
ACTTATTAGGATCGGT-1	0
TAGTCCGCAGAGAATG-1	0
TTCACGAAAGGATCAC-1	0
TACATTTCTAACGTGC-1	0
ACCATATCCGCAATAA-1	0
CACTCAAGAGCTATGG-1	0
TGTACGAACAAATCCG-1	0.772652
ATCATCCAATATTTGT-1	0
CGCTATTCTTAGGCTC-1	0
TGGCAGCAGTAATAGT-1	0
TCACGTGCCCGATTCA-1	0
CATACGGCGTCTGGGC-1	0
CACATGATTCAGCAAC-1	1.47045
GCTAGTAGAGCTTGTA-1	1.78389
TGCTGTTGAAGAACTC-1	0
CGGAGCATGGCGATCC-1	0
TAGCGTTGGGTCTTAC-1	0
GTAGCGGCTATACACT-1	0
TAACATACAATGTGGG-1	0
TCTTCGAATAGACGTT-1	0
GATCGTGACTGATATC-1	1.72538
GATCCGGGAATTAACA-1	0
TTATATACGCTGTCAC-1	0
GTCGCGTAACCCGTTG-1	0
AGCTCTAGACGTTCCA-1	0
GTCAAGCGGACTCGGG-1	2.87011
CGAGGGACTGCGGTCG-1	0
AATCGCCTCAGCGCCA-1	0
CTTGTTGCTGAGTCAA-1	0
GATATGAGACACTAAC-1	1.44914
TTATGATCTTAACGAA-1	0
CGCCGCCCATGCCTGT-1	1.32264
CTGGGATAAATAATGG-1	0
GTGCCCGTTCGGATTC-1	0
TTCAATACTCTGAATC-1	1.06898
CGCACATGTCCACTAC-1	0
AGAAGAGCGCCGTTCC-1	0
GATAACTCGCACTGTG-1	0
AGTCGACGGTCTCAAG-1	0
GTGACCGCACACTACG-1	0
GTATGTGGGTCTAGTT-1	0
CTTGAGTTAGGGTAAT-1	0
TTAGCTGATTTGCCGT-1	0
GCTGTTGCTACCGAAC-1	1.10763
TATTACCATCCTGCTT-1	0
TTGAATTCACGTGAGG-1	0
CCATCTCACCAGTGAA-1	0
CGCACGTGCGCTATCA-1	0
ACCCGGATGACGCATC-1	0
CGCTAGAGACCGCTGC-1	0
ATAGTTCCACCCACTC-1	0
GCAGACCCAGCACGTA-1	0
TAGACTACCTAGCGTT-1	0
GGTTCTACTCGTCTGA-1	0
GACTCACCCACGTGAG-1	0
AGCTCTTCGTAACCTT-1	0
ACTATCCAGGGCATGG-1	0
AAGGATCGATCGCTTG-1	0.614589
TAATTTCCGTCCAGTA-1	0
TCCTTCAATCCCTACG-1	0
TACCTATCCCTAGAGG-1	0
GCATGGGTACTGACGC-1	0
GTCGGGAACATGGTAG-1	0
GCAAATGAGGACACTT-1	0
GAATGGGCTTATCGAC-1	0
TGGTCGTGCAAGGCAA-1	0
CACCACGCCACACAGA-1	0
GAACCTCGACCTACAC-1	2.10914
CAATACGCTCTGAGGC-1	0
TGGTAAGCAGGATTGA-1	0
AGTGGCTCCGTCGGCC-1	2.73497
GATCGGATAGAACCAT-1	0
GCTACAGTACGGACCG-1	0
TCTATTACTAGAGGAT-1	0
TTCAGGCGTCAAAGCC-1	0
AGACCGGGAAACCCTG-1	0.985436
AGAGATCTCTAAAGCG-1	0
CCCTGCCCAATCCGCT-1	0
GTGGCGGTCCCAGCGT-1	0
GCATTGTAATTCATAT-1	0.401456
CCGTTCCGAATCTCGG-1	0
AGCTTGATCTTAACTT-1	0
CCTGTACTCACGCCCA-1	0
AAGTGACGACCGAATT-1	0
CTCACTTGGCTGGTAA-1	0
CGCCTGGCCTACGTAA-1	0
CCCGTAAGTCTAGGCC-1	2.61905
TTGGACATGTGGCTTA-1	0
ATTACGCGCTGGCAGG-1	0
ACGCGCTACACAGGGT-1	0
TACGTTTACCGGCAAT-1	0
CGAAACGCAATTCATG-1	0
TAGTCTAACAACGAGA-1	0
TTGCATGCTGATCACG-1	0
TCTGGGTAGCGCTCAT-1	2.80944
ACATCGGTCAGCCGCG-1	0
AGATACCGGTGTTCAC-1	0
GATTACTGAATTTGGG-1	0
TCCAACTTTAAATTCT-1	0
TCCTAGCAAAGAAGCT-1	0
GTCTATCTGAGTTTCT-1	0
GATGTTCAATCCACGA-1	0
AGTTAAACACTTGCGA-1	0
AGCTCTTTACTCAGTT-1	0
ATCCAGGATTCGTGAA-1	0
AGTCAACACCACCATC-1	0
CGATACCTCGCGGACA-1	0
TACAACGCACAACTCA-1	0
AATTAAAGGTCGGCGT-1	1.51538
TACGCAGTTCTTTCCT-1	0
GACCGTGCTGACGGTG-1	0
GGCAAATTACTTTACT-1	0
GGTACAAACATGCTAT-1	0
CGGGCCTTCTTTGTAA-1	0
CGTGAAGTTAATTCAC-1	0
ATAGTGAAGCGTTCTC-1	0
TACGCCATATTCTAAT-1	0
GCCGGGTTAGGGTCGC-1	0
TACATAGGCATACACC-1	0
GCCGATTGGCCAAGCT-1	2.21375
CTGCCATGCATCACAT-1	0
TTATGAATGAAAGGGA-1	0
GCTGAGGCGTGAGTAT-1	1.71038
GCGCCGTTCCACGATA-1	0
CGCATGGTGCGATGCT-1	1.77325
AGGTTTCACACACCTT-1	0
CAAGGATCGCATGTTC-1	1.03562
ACGTTAATGTCGAAGA-1	1.46098
TCCAGAGCACCGGTTC-1	0
GATTCGACGGTTCACG-1	0
GTTTCTGCAGTCTCCC-1	0
GCTGCACGGTTTCTTA-1	0
CGTGCAGACTGGGACA-1	0
GTGTTACTATGCGTCC-1	0
TCCTCGGGCTGGGCTT-1	0
GTGAGGACACTTAAGG-1	0
ATACGCCGGCGAAACC-1	0
TCTGCCAGAAACTGCA-1	0
TTCTGCGGGTTAGCGG-1	0
CTCGGTACCACTGCTC-1	0
GTAAGTAACAGTCTGG-1	0
GTGCGTGTATATGAGC-1	0
ATTTGTCTTGGGAGCT-1	0
CCTCGGACCGGGATAG-1	0
TAGGTGCTCGCCTAGC-1	0
CTTTAGGAACACTGTT-1	0
TCGGGCCGTCGTGGTA-1	0
AGTGCTTGCACGAATA-1	1.41968
TGCAGTTTCCTCCCAT-1	0
TGAGAGATTTACCACG-1	0
GAAACAGATGACCACC-1	0
AGCAACATATCTTATT-1	1.2244
CAAGTGTGGTTGCAAA-1	0
GCCTCATCTGGAAATA-1	1.57453
AACCCTACTGTCAATA-1	0
ACGTATTACTCCGATC-1	0
TCTGGGAACCTTTGAA-1	0
GCTCGCTCATGTCCAA-1	0
GCGCAAGAGCGCGCTG-1	0
TTGACGCTCCATGAGC-1	0
TATAGATGGTCGCAGT-1	1.76398
TTACATGCCACAACTA-1	0
ACATGGCGCCAAAGTA-1	0
TATGGTTAGTGGGAGA-1	0
CATGACTTCGCTGAAT-1	0
ACCACCAATGTAACAA-1	1.05378
TCTTAGAGCTCCAATT-1	0.772276
CCACGAATTTAACCTC-1	0
TGTGTCGAAGTCGAGG-1	0
GGATCAGAGCCATCAG-1	0
GTCCCAATCATCCCGC-1	0
TGCCACACTAGAGGAA-1	0
TGAATTTCACTTGCCT-1	0
CTCAGATTGTGATAAG-1	0
CGGACGTTACTTGAAG-1	0
CCGCCTTGCGATGTCG-1	0
CCAGTCAAATCTCTTA-1	0
AAACAGCTTTCAGAAG-1	0
TAGCTGATGTGAAGCG-1	0
CTTATGCGCTCAGGGC-1	0
TGGCTCTTGTCGCGTA-1	2.72292
TTGTGAGGCATGACGC-1	2.52
CATAAGCTCTCCGTCT-1	0
CCTTCTCAGCGTTCCT-1	0
TGCAGCTACGTACTTC-1	0
CTCTACACTGGCGATT-1	1.14743
TGCAGATCGTCCTAGG-1	0
TGCCAAAGTCAGACTT-1	0.40465
ACAATAGTCGTACGTT-1	0.307454
CATGCCAACTCGCAAA-1	0
TGCAGAACTATATCGT-1	0
TCGTGTCACGCTGACA-1	0
TGATCAGGGAACTGCT-1	0
CTTGCAACCGCCTCCT-1	0
AGCCCATACATGTAAG-1	0
ATCCAATGGAGGGTCC-1	0
AAACCGGGTAGGTACC-1	0
GCAACCACGGCCGCGT-1	0
CGCTTATTCCCGGTCG-1	0
TTACTCTGGTACGTAC-1	0
GTGGTTTCCGCCTTTC-1	0
ATAGGCGGCTATAGAA-1	0
GTGCCATCACACGGTG-1	0
CCCAACATACGTCGCG-1	0
CGGTGCAGATAGAACG-1	0
GGGCGGGTTCCCTACG-1	0
TGAGCCATACAGTCTC-1	0
CTCCGCCCACATGAGG-1	0
GTTGAACCGGTTCCAT-1	0
TTGACTACCATATGGT-1	0
ACCATCGTATATGGTA-1	0
TGCGTAAGAACCTGAT-1	0
AGAAGGTTGCCGAATT-1	0
AGGACGACCCATTAGA-1	3.02754
GGTGCTGGTACACATT-1	0
GCGCTATGCCGAGGCA-1	0
ACCCGGTTACACTTCC-1	0
TAACTCATCCGCGCGG-1	0
CACAATGAGCTGCTAT-1	0
GTTACTTTGGGCCTAG-1	0
GGGCCCGTCTTAAACA-1	0
GAAATTGTCTCTATAA-1	0
GGCGCATGAATTGATG-1	0
CATATAGGTACAGTCA-1	0
TCAACGAGGAGACAAA-1	0
TTGCACAATTCAGAAA-1	0
CATCGGACGGGTTAAT-1	0
ATTAAACATGCGGACC-1	0
TATCTACCACAGCGGG-1	0
CGAGACCCTAGAGTGT-1	2.02196
ACATCGATCGTTTACC-1	0
ATCGACCCAATACAGA-1	0
GAATCTGAACATTCTC-1	0
AGTTCCTATTTATGTT-1	0
CAGTCTGTATACTGGG-1	0
GGAGACGACACCTTTG-1	0
CCTAAATTAACGGTTC-1	0
GCTACGACTTATTGGG-1	0
CTGTGCAGGGTAGGTC-1	0
ACGCCGCTAGACGACC-1	2.67634
ACTTGACTCCCTCTTT-1	0
CGCCTCCCTCCTCTAT-1	0
CTAGATTTACGACGGC-1	0
GATGCTGTATTTCATC-1	0
TGCGTTTGTTGACACT-1	0
CGTGCCCTCCCGAAGA-1	0
ACTCTCTGACTTAGGT-1	1.40697
[truncated: 1,651 more rows]

## Sheet: 6e
3D HaCaT	3D A431
30.25	57.61
41.78	50.22
20.55	64.21
