# Supplementary material for: MIRO2-mediated mitochondrial transfer from cancer cells induces cancer-associated fibroblast differentiation
Source: Nat Cancer. 2025 Aug 28;6(10):1714–33. doi: 10.1038/s43018-025-01038-6 (PMC12559006; doi:10.1038/s43018-025-01038-6)
Supplement: Supplementary file 10 — Statistical source data. [file 43018_2025_1038_MOESM10_ESM.xlsx]

## Sheet: 7a
siCtrl	siMIRO2
1	0.595367
1.38348	0.517815
1.46521	0.660472

## Sheet: 7c
si-Ctrl	si-MIRO2
9.74977	3.26056
15	3.30795
17.3578	3.70663

## Sheet: 7d
siCtrl	siMIRO2
1475.64	1327.94
1650.18	1320.43
1520.77	1339.82
2192.77	1952.35
1593.82	1761.39
1711.77	1658.74

## Sheet: 7e
siCtrl	siMIRO2
586	545
587	548
495	545

## Sheet: 7g
INHBA			IL6
siCtrl	siMIRO2		siCtrl	siMIRO2
1	0.647398		1	0.766685
0.443266	1.19439		0.895161	1.08252
0.464401	1.44138		0.863309	0.21922

## Sheet: 7h
INHBA			IL6
siCtrl	siMIRO2		siCtrl	siMIRO2
1	0.5181		1	0.2312
0.7202	0.4389		0.8827	0.623
0.8223	0.3891		1.5503	0.7654

## Sheet: 7i
Time	siCtrl	siCtrl	siCtrl	siMIRO2	siMIRO2	siMIRO2
	1	2	3	1	2	3
00:01:03	139.1	104	106.6	117.2	102.7	71.9
00:07:08	129.5	96.8	108.1	110.8	97.8	69.8
00:14:02	129.8	95	103.6	108.3	95.4	69.2
00:20:08	73	52.4	63.6	60.7	55.2	37.3
00:27:02	67.3	46.5	55.4	55.1	48.5	33.6
00:33:07	63.8	43.6	54.7	51.9	46.3	32
00:40:01	59.2	42.6	51	50	44.6	30.9
00:46:07	156.3	104.1	94.6	114.1	99.6	74.9
00:53:01	182.8	122.6	115.8	138.7	119.5	89.9
00:59:06	201.3	131.8	125	155	133.5	99.7
01:06:01	201.3	131	121.4	156.8	134.5	100.1
01:12:06	56.6	33.6	33.3	46.2	36	25.3
01:19:01	48.6	30.9	32.3	39.6	33.3	23.6
01:25:05	44.5	29.5	31.1	36.3	31.7	21.7
01:32:00	40.3	28	30.1	34.2	29.9	20.3

## Sheet: 7j
Ctrl	MIRO2 OE
1	246.69
0.99	159.07
0.38	292.02

## Sheet: 7k
Ctrl	OE MIRO2
25.2368	44.3579
24.5039	32.6974
27.9017	71.6593

## Sheet: 7l
Ctrl	MIRO2 OE
70	78
80	67
40	67
86	40
75	80
14	80
50	50
60	50
63	63

[truncated: 1 more sheets: 7m]
