# Supplementary material for: MIRO2-mediated mitochondrial transfer from cancer cells induces cancer-associated fibroblast differentiation
Source: Nat Cancer. 2025 Aug 28;6(10):1714–33. doi: 10.1038/s43018-025-01038-6 (PMC12559006; doi:10.1038/s43018-025-01038-6)
Supplement: Supplementary file 11 — Statistical source data. [file 43018_2025_1038_MOESM11_ESM.xlsx]

## Sheet: 8a
si-Ctrl	si-MIRO2
82.4939	56.3147
76.5074	23.4448
85.237	34.3513

## Sheet: 8b
si-Ctrl	si-MIRO2
98.4	94.1
95.3	95.5
96.5	93

## Sheet: 8c
siCtrl	siMIRO2
53.6667	13.3333
62.6667	15.3333
55.3333	9.66667

## Sheet: 8d
siCtrl	siMIRO2
1	0.593109
0.804339	0.561466
0.922627	0.59773
1.03765	0.537789
1.07147	0.502784
1.09167	0.488742
1.01493	0.521424
1.12585	0.526003
1.06492	0.587982

## Sheet: 8e
si-Ctrl	si-MIRO2
65.23	28.59
61.47	30.27
67.89	33.81

## Sheet: 8f
si-Ctrl	si-MIRO2
91.7	90.2
98.2	98.4
95.3	95.2

## Sheet: 8g
siCtrl	siMIRO2
46.8	9.2
44.3	11.6
49.1	6.3

## Sheet: 8h
siCtrl	siMIRO2
1	0.35
1.02	0.41
1.2	0.5
1.18	0.3
1.1	0.55
1.22	0.47
1.09	0.32
1.12	0.58
1.25	0.4
1.14	0.51
1.19	0.29
1.23	0.6
1.11	0.45
1.21	0.38
1.24	0.53

## Sheet: 8i
Tumor volume (mm3)
Days	siCtrl A431	siCtrl A431	siCtrl A431	siMIRO2 A431	siMIRO2 A431	siMIRO2 A431
1	0	0	0	0	0	0
28	3.744	3.9	2.99	0	0	0
30	6.37	9.984	10.179	0	0	0
32	10.53	11.0565	15.47	0.104	0	0
34	12.48	9.672	20.8	0.039	0.1755	0.039

## Sheet: 8k
siCtrl	siMIRO2	siCtrl + HPF	siMIRO2 + HPF
1	0.438945	1.79244	0.587388
0.713841	0.333627	1.67845	0.546907
0.769833	0.316005	1.83629	0.294415

[truncated: 1 more sheets: 8l]
