# Supplementary material for: MIRO2-mediated mitochondrial transfer from cancer cells induces cancer-associated fibroblast differentiation
Source: Nat Cancer. 2025 Aug 28;6(10):1714–33. doi: 10.1038/s43018-025-01038-6 (PMC12559006; doi:10.1038/s43018-025-01038-6)
Supplement: Supplementary file 12 — Statistical source data. [file 43018_2025_1038_MOESM12_ESM.xlsx]

## Sheet: ED1c
Position (pixel)	Human mitochondria	PDGFRA	Hoechst
0	85.6412	13.405	0
1	100	16.389	0
2	85.9434	16.3717	0
3	68.8338	9.13791	0
4	69.707	8.03024	0
5	63.7635	11.6744	0
6	60.5891	11.4223	0
7	61.9578	10.7783	0
8	59.813	10.4485	0
9	54.9169	12.4729	0
10	50.5709	19.4429	0
11	53.8139	20.5615	0
12	40.5753	34.6197	0
13	47.6942	38.4393	0
14	43.5061	29.6909	0
15	43.3687	25.5622	0
16	52.5772	27.3366	0
17	49.8127	31.9112	0
18	48.514	40.3329	0
19	60.2126	37.4242	0
20	42.8255	35.339	0
21	46.7456	31.5159	0
22	41.5082	26.8831	0
23	36.2224	27.362	0
24	36.4379	37.8973	0
25	35.3359	38.0844	0
26	24.8908	23.5341	0
27	28.4816	21.5551	0
28	42.2158	19.6596	0
29	25.1168	18.6217	0
30	27.4181	22.9591	0
31	30.4708	24.7899	0
32	36.9175	30.4181	0
33	33.7152	28.6359	0
34	24.5501	24.1516	0.187527
35	26.105	18.2232	3.19666
36	23.1509	16.6755	0.012055
37	14.4338	20.433	3.1759
38	13.663	22.649	6.63845
39	25.5698	28.3158	1.19013
40	21.4735	36.8948	0
41	30.1529	54.2084	1.59733
42	29.4031	80.2752	1.98578
43	28.1425	91.1698	6.69738
44	41.2524	100	6.64247
45	32.9879	74.1235	4.80671
46	42.4628	61.3555	5.65862
47	53.4097	60.1507	7.84063
48	56.4136	57.9504	11.5577
49	60.1266	53.0881	14.7282
50	67.0376	41.6678	17.8994
51	69.3899	36.3372	21.07
52	64.6907	31.3507	24.4796
53	63.588	24.6255	34.2873
54	71.3871	21.6875	43.4252
55	66.7389	17.7427	56.6853
56	54.6813	16.4678	67.1513
57	49.9692	14.5389	73.4938
58	47.4323	13.7853	82.917
59	43.4905	14.4362	92.43
60	31.8125	14.6288	99.0349
61	35.1567	18.0914	100
62	26.1887	25.683	97.7792
63	20.8504	33.9179	98.5025
64	25.8785	50.2568	99.5178
65	22.618	54.5779	95.281
66	19.852	54.1287	94.3829
67	27.1597	57.73	90.191
68	13.4179	69.5452	87.9641
69	21.3277	70.2109	89.4262
70	14.8289	65.8163	85.1974
71	5.52405	69.8131	80.4041
72	4.41262	74.9	66.0255
73	13.7917	68.0999	50.2337
74	16.4747	64.5272	38.5153
75	19.3081	66.4884	34.1091
76	29.9786	68.8444	26.1077
77	21.9367	55.2053	20.4806
78	33.5546	56.8492	14.4911
79	37.3913	58.8779	11.3206
80	43.3599	52.1244	9.11179
81	40.6278	49.9928	9.03879
82	32.7009	47.0327	11.8055
83	21.054	44.733	12.3734
84	10.4589	37.2128	11.5182
85	14.0916	33.1404	6.905
86	7.45802	32.5035	2.64011
87	15.7298	35.2693	0
88	16.4648	42.2995	0
89	16.662	58.014	2.73588
90	4.9219	53.2257	3.12567
91	0.320108	34.6044	5.18579
92	1.90618	28.6899	0
93	0.658105	27.0902	0.207619
94	12.8504	31.6297	3.32793
95	9.01402	25.3327	0.040184
96	7.15504	27.7091	3.02253
97	9.15866	30.4767	3.44915
98	9.70905	32.1074	5.33447
99	5.45325	32.5918	11.6762
100	3.32402	33.8069	12.9099
101	10.6686	28.972	12.1959
102	6.87071	32.2934	11.4391
103	11.9917	32.9803	8.26792
104	12.0084	32.6739	7.31355
105	4.94892	27.0046	6.69738
106	3.2772	24.9994	10.7319
107	8.81648	25.085	11.7646
108	7.56193	21.6778	9.0629
109	9.09472	17.3235	13.4008
110	3.95282	16.3554	13.9969
111	5.81942	14.6686	14.3291
112	6.01696	15.668	9.72661
113	1.90314	11.8583	15.0691

## Sheet: ED1d
PANC1					LM2
Position (pixel)	Human mitochondria	COL1			Position (pixel)	Human mitochondria	COL1
0	34.6725	2.30491			0	91.6812	9.93735
1	33.6217	2.69751			1	88.5305	10.0478
2	29.5495	0.457909			2	91.323	12.1259
3	31.8263	2.28493			3	89.5415	10.7333
4	32.7711	1.2193			4	92.6183	10.6021
5	34.2845	1.52431			5	92.5188	10.4922
6	35.2728	3.09626			6	95.901	9.51899
7	31.6509	1.34299			7	98.7615	10.668
8	31.7127	0.589288			8	97.1202	8.50074
9	35.7955	2.10976			9	99.8386	7.74451
10	36.0945	1.73022			10	100	7.73424
11	36.2813	2.54308			11	98.4401	9.61913
12	36.8496	2.66217			12	94.91	7.83527
13	36.3219	1.64494			13	91.2213	6.99943
14	36.8595	2.69136			14	91.0468	7.68234
15	35.6599	3.01252			15	89.3406	6.72251
16	33.7677	2.9088			16	93.2621	6.79582
17	33.1852	2.35869			17	94.5713	7.12331
18	34.1918	3.36209			18	90.8037	5.71409
19	33.5431	2.71518			19	85.6686	4.84921
20	35.1095	2.22039			20	80.5269	4.42974
21	36.5493	1.96532			21	80.3269	4.60397
22	38.5222	3.01713			22	80.3622	4.46231
23	37.9084	3.00944			23	78.5914	5.80794
24	37.6997	3.41972			24	78.9153	6.14526
25	36.9924	3.85842			25	76.2392	5.56712
26	37.2292	4.08584			26	75.7378	5.94254
27	34.4751	3.1462			27	73.1868	5.92387
28	34.8617	4.03052			28	71.8605	5.60875
29	35.7231	4.88948			29	67.2355	5.30456
30	35.8587	5.0247			30	65.2765	5.5298
31	36.1363	5.77303			31	63.6222	4.57251
32	35.7707	6.35002			32	60.7983	5.00312
33	35.2176	5.55713			33	58.881	5.94132
34	37.4731	7.44101			34	55.9295	4.18053
35	39.7173	8.36374			35	53.714	4.31712
36	41.9922	10.3275			36	54.1872	4.79543
37	43.5163	10.8553			37	52.6848	5.66904
38	46.1198	11.8265			38	52.3161	5.37047
39	48.4041	13.9816			39	48.8746	5.2827
40	51.7229	15.9853			40	48.2746	5.4768
41	56.8646	17.6871			41	46.9896	4.64185
42	62.799	17.0878			42	43.1282	2.98264
43	69.1038	18.8503			43	42.6021	4.31756
44	77.8159	23.2942			44	42.2667	5.58071
45	81.6539	24.5104			45	41.072	5.12248
46	85.3137	26.5218			46	38.8822	5.37489
47	87.2888	28.3373			47	35.3721	5.24714
48	91.1046	33.1308			48	33.0794	5.92586
49	93.0324	35.6124			49	30.5597	6.45409
50	93.3406	36.9169			50	28.7422	6.61806
51	94.3637	38.3383			51	27.2795	6.6864
52	97.0703	40.1961			52	28.0568	7.49309
53	99.5342	41.7626			53	27.4463	8.31955
54	99.4925	43.058			54	26.0738	9.22871
55	99.6161	44.9972			55	26.4304	9.79458
56	95.9486	45.5703			56	28.0469	10.8488
57	91.9706	45.6041			57	28.9101	11.4206
58	92.5809	50.9047			58	28.5987	11.2143
59	90.1478	53.1466			59	26.1348	11.9225
60	89.7164	56.8098			60	23.8845	12.9531
61	91.5469	59.6856			61	24.5334	14.1494
62	90.8749	61.8645			62	24.8089	15.8672
63	87.9209	62.2056			63	25.3932	16.8201
64	85.3344	61.3244			64	24.7256	19.1112
65	83.7043	58.1505			65	23.0965	20.6932
66	86.5606	58.5762			66	23.6616	22.0924
67	89.378	62.1695			67	22.5962	24.046
68	90.5612	64.0388			68	25.0686	30.2829
69	87.8094	61.2599			69	26.2413	35.3075
70	88.6844	63.1245			70	26.247	40.514
71	90.191	67.0006			71	25.6309	44.3473
72	89.6073	69.9371			72	25.004	45.6162
73	86.4714	69.3201			73	27.127	49.3077
74	87.1574	70.8337			74	29.6792	54.5188
75	88.7953	72.1467			75	28.9282	59.323
76	85.826	69.4407			76	30.3606	65.9329
77	87.5383	70.478			77	31.813	73.4622
78	86.3072	68.3037			78	32.8462	81.3713
79	86.7124	70.5463			79	35.2212	89.8867
80	86.7657	72.2812			80	34.6392	94.3681
81	86.9304	73.3806			81	35.4091	97.1588
82	90.4139	77.9973			82	38.6463	100
83	88.9052	78.4261			83	36.0919	94.5669
84	84.9502	76.5545			84	32.4406	85.3157
85	85.0724	76.2034			85	34.3804	78.4036
86	85.4705	75.5296			86	39.027	74.38
87	85.882	73.3445			87	42.3925	72.3466
88	87.4484	70.6316			88	48.0491	71.6674
89	88.8508	68.5603			89	52.1209	70.8348
90	90.9154	69.4077			90	50.8289	68.9738
91	91.2161	69.9886			91	52.9684	68.4903
92	90.6177	69.8118			92	57.3307	68.5353
93	88.6891	70.1714			93	62.5439	68.6078
94	86.0182	70.9136			94	67.6872	67.2917
95	81.1262	69.8979			95	73.934	66.1997
96	82.1087	73.4959			96	78.7768	65.0954
97	82.4577	75.8215			97	81.1368	62.3268
98	83.4955	76.9394			98	84.6549	60.5875
99	85.6363	77.8368			99	87.4784	60.5634
100	90.632	78.3093			100	88.8527	61.2281
101	92.5497	74.8073			101	86.074	60.2664
102	95.7841	71.9662			102	79.9703	59.6962
103	95.1817	69.6259			103	74.0447	59.7745
104	91.8715	68.5833			104	71.7324	59.9819
105	92.7322	71.0642			105	73.5195	61.2175
106	93.9926	73.1056			106	78.5531	63.3156
107	94.1216	75.442			107	82.7958	65.8688
108	94.9985	77.0569			108	81.5337	68.0333
109	93.6652	75.7055			109	74.5123	68.1099
110	92.5809	72.5155			110	65.8899	68.1829
111	89.6883	68.7669			111	63.5922	71.693
112	88.3483	66.3284			112	64.4507	73.1477
113	89.8811	65.9189			113	67.3768	74.469
114	89.3799	64.2939			114	67.5535	74.6388
115	89.5155	64.0711			115	70.3746	77.5149
116	92.7018	67.0836			116	75.5193	80.2574
117	97.3301	71.8432			117	79.9622	81.5258
118	93.91	70.4634			118	81.3884	81.6794
119	95.6227	72.1682			119	82.7816	81.5805
120	95.5984	73.9023			120	87.8041	85.2099
121	95.7975	74.5438			121	90.0143	87.6409
122	93.3698	74.2196			122	90.1968	88.5134
123	89.5632	74.3141			123	90.9939	89.7754
124	88.1823	77.5517			124	90.2626	91.3368
125	89.073	82.7616			125	88.2003	93.4323
126	80.7966	78.6711			126	84.0075	94.4224
127	77.9291	79.8182			127	76.2164	91.6335
128	75.0784	81.0683			128	73.0257	90.3137
129	70.6992	82.4205			129	72.8957	90.7865
130	70.9282	85.5743			130	73.7498	89.9031
131	69.1937	85.1333			131	72.1294	87.486
132	67.3642	83.4654			132	65.1076	85.069
133	67.4589	83.0005			133	59.5526	83.399
134	65.1212	78.4599			134	54.2679	83.1793
135	61.2077	75.4435			135	51.9852	83.7334
136	60.1753	78.0404			136	50.8721	84.1626
137	57.2029	80.0917			137	47.252	81.7847
138	53.3248	80.9292			138	43.6726	79.3894
139	49.99	80.7148			139	36.5646	75.4173
140	47.1933	79.1206			140	30.7055	69.9749
141	47.714	79.5893			141	26.3475	65.9359
142	46.1035	79.0599			142	21.6701	62.508
143	44.9482	78.0872			143	21.931	62.3512
144	46.5365	79.9465			144	21.4451	61.6998
145	44.2814	79.1483			145	20.3611	61.3991
146	42.1959	77.8337			146	21.6038	63.9364
147	43.6898	78.8202			147	20.828	63.6853
148	42.5457	78.5075			148	18.2367	63.3842
149	40.6767	76.6713			149	19.1329	64.6181
150	39.3322	75.0248			150	19.829	64.8109
151	42.1333	75.4043			151	18.3467	62.9435
152	40.9082	69.8172			152	18.4291	62.4597
153	41.8644	65.0322			153	20.0032	62.2417
154	43.2497	60.6375			154	19.4874	63.5012
155	43.7922	57.234			155	17.6313	63.2386
156	43.9523	54.4604			156	17.4654	60.3466
157	44.7574	52.4336			157	17.4774	56.2063
158	42.7157	47.6594			158	17.581	51.554
159	40.8993	44.7398			159	13.5716	44.273
160	41.9934	44.0629			160	13.7297	38.3802
161	42.1867	42.0185			161	15.3606	31.8324
162	41.1928	38.578			162	16.6693	26.3092
163	40.7012	36.0549			163	16.2853	23.3263
164	38.973	33.7331			164	14.8623	17.8336
165	37.2451	33.0593			165	16.9675	14.6346
166	34.9069	31.734			166	16.7173	10.6887
167	35.4248	31.6687			167	16.4953	8.57483
168	39.9777	32.9717			168	15.6712	7.05342
169	35.9571	28.942			169	16.4039	4.99827
170	36.4745	31.3076			170	15.0024	3.31245
171	36.5894	31.1939			171	15.0236	3.32647
172	37.6124	31.3368			172	15.4834	3.15312
173	36.1444	31.4182			173	18.104	2.05449
174	36.5956	33.3543			174	16.6693	1.10415
175	36.5831	33.2491			175	16.5428	1.02035
176	37.388	33.5341			176	15.7503	0.495432
177	38.1202	33.4435			177	15.0024	0
178	39.0025	33.8868			178	15.0024	0
179	41.9191	34.5068			179	15.0024	0
180	42.4349	33.5495			180	15.0024	0
181	42.0713	32.9164			181	15.0024	0
182	41.2412	32.6498			182	15.0024	0
183	41.7805	32.5407			183	15.0335	0.020648
184	42.0017	32.0014			184	15.4731	0.311812
185	43.8811	35.126			185	15.0024	0
186	43.815	34.4599			186	14.941	0
187	42.0742	34.4038			187	14.3928	0
188	41.6186	35.5148			188	15.0024	0
189	42.1313	37.3695			189	15.0024	0
190	42.334	40.2368			190	15.011	0
191	42.6496	43.7141			191	15.0024	0
192	41.7972	48.4231			192	14.979	0
193	42.1841	56.0285			193	13.9701	0
194	45.0611	67.4324			194	13.8994	0
195	42.6142	74.1743			195	15.7038	0
196	42.0724	80.3998			196	16.6278	0
197	43.519	84.9336			197	15.0024	0.01325
198	43.5016	85.9523			198	15.0024	0.762968
199	42.8919	86.5655			199	15.0024	0
200	46.102	92.3408			200	15.0024	0
201	45.9096	94.2085			201	15.0024	0
202	46.0473	98.5579
203	46.3064	100
204	44.4535	98.0531
205	42.4548	94.3207
206	43.2443	91.9251
207	43.435	87.5804
208	46.3278	85.0158
209	47.8828	81.4985
210	49.2634	79.8766
211	44.6455	71.5836
212	44.4288	68.6732
213	45.5877	68.3375
214	47.4002	70.299
215	48.3153	72.3803
216	47.5248	72.5846
217	46.1977	73.6149
218	44.7138	75.1731
219	47.186	79.6446
220	47.6427	81.9349
221	46.4062	83.6682
222	45.9809	85.758
223	44.0412	84.8145
224	44.4857	86.882
225	43.6972	87.9138
226	40.9098	87.4552
227	40.6172	86.9488
228	42.5111	86.7214
229	46.1468	88.623
230	49.2885	89.5157
231	50.4846	89.0125
232	51.5788	87.542
233	52.4326	84.8521
234	57.3651	85.6512
235	62.237	88.8335
236	54.4035	82.4896
237	52.1844	80.6749
238	51.5778	79.8505
239	52.0515	79.4179
240	52.2697	77.7046
241	53.6237	76.9271
242	55.967	77.0815
243	56.0273	75.1393
244	53.2915	72.2305
245	53.129	72.3811
246	54.6975	72.1214
247	51.493	68.1162
248	51.6909	65.5178
249	52.1071	60.9103
250	51.1111	56.4242
251	50.7006	51.3557
252	53.6509	48.178
253	56.8319	46.6014
254	57.6568	43.2777
255	56.0446	37.0837
256	56.1574	34.5898
257	56.0387	31.8846
258	58.5893	29.9438
259	62.2237	28.9397
260	64.4667	28.889
261	60.2772	25.1066
262	56.0767	22.5712
263	52.7877	21.0169
264	50.0678	18.4954
265	49.9331	17.8385
266	49.5116	15.8854
267	51.621	16.5961
268	50.8349	14.6223
269	51.3448	14.0868
270	52.0418	12.4665
271	51.4404	12.3827
272	50.304	11.4408
273	50.1042	10.7924
274	50.4418	9.84657
275	52.5524	9.99255
276	53.559	8.64802
277	54.7091	9.9864
278	54.4535	7.97575
279	57.7629	9.046
280	57.5846	8.77095
281	56.6228	7.30886
282	55.4928	6.91012
283	56.1746	7.90968
284	56.2708	6.67886
285	60.1279	9.02064
286	62.4828	7.53628
287	61.8359	5.21755
288	63.1733	6.13874
289	65.4948	7.39568
290	67.0589	6.50215
291	69.4669	6.77874
292	69.4067	5.98278
293	68.2134	5.18758
294	69.3251	5.26134
295	72.8925	6.20635
296	73.4773	5.85754
297	73.7178	5.89672
298	75.865	5.49721
299	83.4361	7.14598
300	88.0121	6.70421
301	86.8084	5.72002
302	86.3683	5.37812
303	85.0129	4.81572
304	86.1286	4.5399
305	90.3101	5.79224
306	94.8258	6.03118
307	96.7833	5.0224
308	97.2496	3.95445
309	100	5.62321
310	98.3729	4.94941
311	96.5515	6.24016
312	92.785	6.07113
313	86.1384	5.49567
314	80.1618	5.48952
315	74.9287	5.05466
316	71.8174	5.24674
317	72.9198	6.90551
318	70.8111	4.97323
319	69.3449	4.60982
