# Supplementary material for: MIRO2-mediated mitochondrial transfer from cancer cells induces cancer-associated fibroblast differentiation
Source: Nat Cancer. 2025 Aug 28;6(10):1714–33. doi: 10.1038/s43018-025-01038-6 (PMC12559006; doi:10.1038/s43018-025-01038-6)
Supplement: Supplementary file 13 — Statistical source data. [file 43018_2025_1038_MOESM13_ESM.xlsx]

## Sheet: ED2b
	PCA1	PCA2	condition	sample
ControlFB1_S3	115.878	-1.64275	Control	1_S3
ControlFB2_S7	109.581	-11.6378	Control	2_S7
ControlFB3_Plate_3273_2_S5	112.805	-19.0398	Control	3_Plate_3273_2_S5
HighMitoTrackerFB1_S2	-74.87	-45.1097	HighMitoTracker	1_S2
HighMitoTrackerFB2_S9	-74.8469	-46.8228	HighMitoTracker	2_S9
HighMitoTrackerFB3_S6	-76.7635	-35.3071	HighMitoTracker	3_S6
LowMitoTrackerFB1_S10	-35.1804	56.6966	LowMitoTracker	1_S10
LowMitoTrackerFB2_S8	-34.9991	44.7229	LowMitoTracker	2_S8
LowMitoTrackerFB3_S4	-41.6045	58.1403	LowMitoTracker	3_S4

## Sheet: ED2c
Term	es	nes	pval	fdr	geneset_size	matched_size	genes	ledge_genes
HALLMARK_INTERFERON_GAMMA_RESPONSE	0.756445	2.86421	0	0	200	170	CD38;CXCL9;CXCL10;TNFSF10;CXCL11;IDO1;CCL7;CCL5;GCH1;VCAM1;ISG20;OASL;RSAD2;CFB;IFIT2;GBP4;IFI30;BST2;IL15RA;TNFAIP3;IFI27;HLA-DMA;SERPING1;STAT4;SECTM1;PELI1;CFH;IFIH1;DDX58;CCL2;RTP4;C1S;EIF4E3;BATF2;HERC6;PLA2G4A;ICAM1;TXNIP;IFIT3;WARS1;IFIT1;SAMD9L;IFI35;CMPK2;LAP3;ISG15;EPSTI1;BANK1;CD40;PSMB9;STAT1;JAK2;VAMP5;CD274;IL6;CASP1;DDX60;B2M;UBE2L6;C1R;TNFAIP6;PSMB10;TAP1;NMI;TNFAIP2;PARP14;IRF1;T…	CD38;CXCL9;CXCL10;TNFSF10;CXCL11;IDO1;CCL7;CCL5;GCH1;VCAM1;ISG20;OASL;RSAD2;CFB;IFIT2;GBP4;IFI30;BST2;IL15RA;TNFAIP3;IFI27;HLA-DMA;SERPING1;STAT4;SECTM1;PELI1;CFH;IFIH1;DDX58;CCL2;RTP4;C1S;EIF4E3;BATF2;HERC6;PLA2G4A;ICAM1;TXNIP;IFIT3;WARS1;IFIT1;SAMD9L;IFI35;CMPK2;LAP3;ISG15;EPSTI1;BANK1;CD40;PSMB9;STAT1;JAK2;VAMP5;CD274;IL6;CASP1;DDX60;B2M;UBE2L6;C1R;TNFAIP6;PSMB10;TAP1;NMI;TNFAIP2;PARP14;IRF1;T…
HALLMARK_INTERFERON_ALPHA_RESPONSE	0.808925	2.84965	0	0	97	95	CXCL10;CXCL11;ISG20;OASL;RSAD2;IFIT2;GBP4;IFI30;BST2;LPAR6;IFI27;TMEM140;IFIH1;GMPR;GBP2;SAMD9;RTP4;C1S;BATF2;HERC6;TXNIP;IFIT3;WARS1;SAMD9L;IFI35;CMPK2;LAP3;ISG15;EPSTI1;PSMB9;TENT5A;CASP1;DDX60;B2M;UBE2L6;TAP1;NMI;OAS1;PARP14;IRF1;TRAFD1;NUB1;MX1;NCOA7;IRF2;HLA-C;TRIM5;USP18;CD74;IFI44L;UBA7;IFITM1;DHX58;LGALS3BP;CNP;TDRD7;PNPT1;IRF7;CD47;ELF1;IL15;IFI44;LY6E;PSMB8;STAT2;SP110;PSME1;PLSCR1;CSF1…	CXCL10;CXCL11;ISG20;OASL;RSAD2;IFIT2;GBP4;IFI30;BST2;LPAR6;IFI27;TMEM140;IFIH1;GMPR;GBP2;SAMD9;RTP4;C1S;BATF2;HERC6;TXNIP;IFIT3;WARS1;SAMD9L;IFI35;CMPK2;LAP3;ISG15;EPSTI1;PSMB9;TENT5A;CASP1;DDX60;B2M;UBE2L6;TAP1;NMI;OAS1;PARP14;IRF1;TRAFD1;NUB1;MX1;NCOA7;IRF2;HLA-C;TRIM5;USP18;CD74;IFI44L;UBA7;IFITM1;DHX58;LGALS3BP;CNP;TDRD7;PNPT1;IRF7;CD47;ELF1;IL15;IFI44;LY6E;PSMB8;STAT2;SP110;PSME1;PLSCR1;CSF1…
HALLMARK_ALLOGRAFT_REJECTION	0.644903	2.32033	0	0	200	110	CXCL9;CCL7;CCL5;C2;TLR2;IL12A;LIF;TLR3;IL16;HLA-DMA;STAT4;GBP2;CCL2;ICAM1;WARS1;MMP9;CTSS;CD40;HLA-E;INHBA;STAT1;JAK2;IL6;B2M;TIMP1;PSMB10;TAP1;IL11;CD74;FAS;HLA-G;HLA-A;IRF7;CD47;GCNT1;IL15;TAP2;F2R;SOCS1;TAPBP;CSF1;IL7;ICOSLG;IFNAR2;HDAC9;IFNGR1;FYB1;IL1B;THY1;HIF1A;DEGS1;RPL39;NCK1;DYRK3;GALNT1;ABI1;IFNGR2;ELF4;TGFB1;CCND3;INHBB;BCL10;RIPK2;TGFB2;EIF4G3;ACVR2A;IKBKB;TRAF2;AKT1;RPS19;ETS1;CAPG;…	CXCL9;CCL7;CCL5;C2;TLR2;IL12A;LIF;TLR3;IL16;HLA-DMA;STAT4;GBP2;CCL2;ICAM1;WARS1;MMP9;CTSS;CD40;HLA-E;INHBA;STAT1;JAK2;IL6;B2M;TIMP1;PSMB10;TAP1;IL11;CD74;FAS;HLA-G;HLA-A;IRF7;CD47;GCNT1;IL15;TAP2;F2R;SOCS1;TAPBP;CSF1;IL7;ICOSLG;IFNAR2;HDAC9;IFNGR1;FYB1;IL1B;THY1;HIF1A;DEGS1
HALLMARK_TNFA_SIGNALING_VIA_NFKB	0.609037	2.30519	0	0	200	184	CXCL10;CXCL11;CCL5;GCH1;SAT1;BTG2;EGR3;TLR2;IFIT2;LIF;IL15RA;TNFAIP3;MAP3K8;SLC16A6;PTPRE;IFIH1;DDX58;CCL2;GPR183;EGR2;NR4A2;ICAM1;DUSP5;DUSP4;JAG1;ATF3;INHBA;RNF19B;ZFP36;LDLR;IL6;TNFAIP6;EGR1;NFIL3;TAP1;STAT5A;TNFAIP2;IRF1;RCAN1;ACKR3;CDKN1A;B4GALT5;CD83;ZC3H12A;CFLAR;B4GALT1;KLF9;IER3;CXCL2;PANX1;SPSB1;RELB;VEGFA;CLCF1;PMEPA1;CEBPD;TSC22D1;PNRC1;PTGS2;NR4A3;LITAF;F2RL1;PFKFB3;NFKBIA;KDM6B;CSF1…	CXCL10;CXCL11;CCL5;GCH1;SAT1;BTG2;EGR3;TLR2;IFIT2;LIF;IL15RA;TNFAIP3;MAP3K8;SLC16A6;PTPRE;IFIH1;DDX58;CCL2;GPR183;EGR2;NR4A2;ICAM1;DUSP5;DUSP4;JAG1;ATF3;INHBA;RNF19B;ZFP36;LDLR;IL6;TNFAIP6;EGR1;NFIL3;TAP1;STAT5A;TNFAIP2;IRF1;RCAN1;ACKR3;CDKN1A;B4GALT5;CD83;ZC3H12A;CFLAR;B4GALT1;KLF9;IER3;CXCL2;PANX1;SPSB1;RELB;VEGFA;CLCF1;PMEPA1;CEBPD;TSC22D1;PNRC1;PTGS2;NR4A3;LITAF;F2RL1;PFKFB3;NFKBIA;KDM6B;CSF1…
HALLMARK_COAGULATION	0.659804	2.29532	0	0	138	89	CFD;MMP7;C2;MMP11;CTSH;CFB;CTSK;SERPING1;CFH;COMP;CFI;CTSO;F10;TIMP3;C1S;DPP4;CLU;LGMN;PLAT;MMP9;CPQ;PRSS23;TFPI2;C3;PROS1;MMP10;TIMP1;C1R;CTSB;APOC1;SPARC;MMP14;LAMP2;F8;ACOX2;HTRA1;BMP1;DUSP6;MMP2;PLAU;ANG;FN1;FYN;FURIN;ITGB3;MAFF;ISCU;A2M;MMP15;LRP1;SERPINE1;FBN1;USP11;F3;ADAM9;CASP9;ARF4;ANXA1;CSRP1;GNG12;ITGA2;S100A13;SH2B2;GSN;DUSP14;SERPINB2;MST1;CD9;RABIF;PEF1;CAPN2;PREP;SIRT2;OLR1;CRIP2;…	CFD;MMP7;C2;MMP11;CTSH;CFB;CTSK;SERPING1;CFH;COMP;CFI;CTSO;F10;TIMP3;C1S;DPP4;CLU;LGMN;PLAT;MMP9;CPQ;PRSS23;TFPI2;C3;PROS1;MMP10;TIMP1;C1R;CTSB;APOC1;SPARC;MMP14;LAMP2;F8;ACOX2;HTRA1;BMP1;DUSP6;MMP2;PLAU;ANG;FN1;FYN;FURIN;ITGB3
HALLMARK_HYPOXIA	0.592167	2.26937	0	0	200	169	AK4;CCN5;TGFB3;ISG20;EFNA3;ADORA2B;PPFIA4;TNFAIP3;PGF;IGFBP3;PKP1;TMEM45A;RORA;GPC4;PDK3;DCN;P4HA1;KLHL24;HK2;TGM2;GAA;MXI1;CCNG2;ATF3;FAM162A;ANGPTL4;PAM;ZFP36;LOX;IL6;NFIL3;DPYSL4;HEXA;PGM1;ACKR3;CDKN1A;LARGE1;PDK1;PPARGC1A;DDIT4;P4HA2;SDC2;STC2;IER3;ENO2;BNIP3L;VEGFA;TES;NOCT;PNRC1;TGFBI;DTNA;PFKFB3;STC1;COL5A1;ERO1A;WSB1;STBD1;DDIT3;SLC2A3;PGK1;ALDOC;GLRX;PFKL;CSRP2;NAGK;UGP2;CCN2;SDC4;SAP30;…	AK4;CCN5;TGFB3;ISG20;EFNA3;ADORA2B;PPFIA4;TNFAIP3;PGF;IGFBP3;PKP1;TMEM45A;RORA;GPC4;PDK3;DCN;P4HA1;KLHL24;HK2;TGM2;GAA;MXI1;CCNG2;ATF3;FAM162A;ANGPTL4;PAM;ZFP36;LOX;IL6;NFIL3;DPYSL4;HEXA;PGM1;ACKR3;CDKN1A;LARGE1;PDK1;PPARGC1A;DDIT4;P4HA2;SDC2;STC2;IER3;ENO2;BNIP3L;VEGFA;TES;NOCT;PNRC1;TGFBI;DTNA;PFKFB3;STC1;COL5A1;ERO1A;WSB1;STBD1;DDIT3;SLC2A3;PGK1;ALDOC;GLRX;PFKL;CSRP2;NAGK;UGP2;CCN2;SDC4;SAP30;…
HALLMARK_IL6_JAK_STAT3_SIGNALING	0.680616	2.26596	0	0	87	66	CD38;CXCL9;CXCL10;CXCL11;CCL7;EBI3;TLR2;CD36;IL15RA;MAP3K8;CD14;IL17RB;IL1R1;TNFRSF21;STAT1;IL6;IRF1;FAS;INHBE;MYD88;SOCS1;STAT2;OSMR;CSF1;IL7;LEPR;IFNGR1;IL1B;ITGB3;CXCL1;STAT3;PIM1;ACVRL1;A2M;LTBR;IFNGR2;IFNAR1;TGFB1;IL10RB;HAX1;TNFRSF12A;PTPN1;IL17RA;SOCS3;STAM2;IL13RA1;ACVR1B;BAK1;CXCL3;CD9;PTPN2;CD44;IL4R;GRB2;TNFRSF1A;JUN;IRF9;TYK2;IL6ST;TNFRSF1B;CSF2;HMOX1;PDGFC;ITGA4;PTPN11;CBL	CD38;CXCL9;CXCL10;CXCL11;CCL7;EBI3;TLR2;CD36;IL15RA;MAP3K8;CD14;IL17RB;IL1R1;TNFRSF21;STAT1;IL6;IRF1;FAS;INHBE;MYD88;SOCS1;STAT2;OSMR;CSF1;IL7;LEPR;IFNGR1;IL1B;ITGB3;CXCL1;STAT3;PIM1
HALLMARK_COMPLEMENT	0.60188	2.25142	0	0	200	145	CCL5;C2;CTSH;RASGRP1;CFB;CD36;TNFAIP3;SERPING1;CFH;CTSO;F10;C1S;DPP4;CLU;LGMN;PLA2G4A;PLAT;CPQ;DUSP5;TFPI2;LIPA;CTSS;LAP3;C3;PSMB9;PRCP;JAK2;CD55;IL6;CASP1;TIMP1;C1R;IRF1;CTSB;APOBEC3G;APOC1;IRF2;KCNIP3;CTSL;MMP14;CASP7;IRF7;CTSD;LAMP2;F8;CASP10;GCA;DUSP6;PLSCR1;COL4A2;MMP12;FCER1G;PDP1;PSEN1;ANG;DYRK2;MSRB1;FN1;ERAP2;FYN;USP15;CD59;NOTCH4;CXCL1;LGALS3;PIM1;MAFF;ATOX1;PLAUR;CDH13;TIMP2;VCPIP1;ANX…	CCL5;C2;CTSH;RASGRP1;CFB;CD36;TNFAIP3;SERPING1;CFH;CTSO;F10;C1S;DPP4;CLU;LGMN;PLA2G4A;PLAT;CPQ;DUSP5;TFPI2;LIPA;CTSS;LAP3;C3;PSMB9;PRCP;JAK2;CD55;IL6;CASP1;TIMP1;C1R;IRF1;CTSB;APOBEC3G;APOC1;IRF2;KCNIP3;CTSL;MMP14;CASP7;IRF7;CTSD;LAMP2;F8;CASP10;GCA;DUSP6;PLSCR1;COL4A2;MMP12;FCER1G;PDP1;PSEN1;ANG;DYRK2;MSRB1;FN1;ERAP2;FYN;USP15;CD59;NOTCH4;CXCL1;LGALS3;PIM1;MAFF;ATOX1;PLAUR;CDH13;TIMP2;VCPIP1;ANX…
HALLMARK_EPITHELIAL_MESENCHYMAL_TRANSITION	0.577349	2.21785	0	0	200	198	SFRP4;SCG2;FMOD;MEST;VCAM1;SAT1;MFAP5;ECM2;ABI3BP;IGFBP2;PTHLH;EDIL3;TNFAIP3;IGFBP3;GAS1;COMP;RGS4;TIMP3;SGCD;DCN;TFPI2;SLIT3;PLOD2;MXRA5;FUCA1;TGM2;VCAN;INHBA;COL5A3;THBS2;COL4A1;SERPINE2;LOX;IL6;COL8A2;TIMP1;LUM;GJA1;FAP;IGFBP4;SPARC;SGCB;SGCG;PCOLCE2;FAS;CRLF1;FBLN2;FBLN5;PDGFRB;MMP14;ADAM12;LOXL1;CALD1;GREM1;ENO2;COL11A1;PLOD1;CTHRC1;ACTA2;SNTB1;VEGFA;PMEPA1;IL15;TGFBI;ITGA5;FSTL3;HTRA1;BMP1;…	SFRP4;SCG2;FMOD;MEST;VCAM1;SAT1;MFAP5;ECM2;ABI3BP;IGFBP2;PTHLH;EDIL3;TNFAIP3;IGFBP3;GAS1;COMP;RGS4;TIMP3;SGCD;DCN;TFPI2;SLIT3;PLOD2;MXRA5;FUCA1;TGM2;VCAN;INHBA;COL5A3;THBS2;COL4A1;SERPINE2;LOX;IL6;COL8A2;TIMP1;LUM;GJA1;FAP;IGFBP4;SPARC;SGCB;SGCG;PCOLCE2;FAS;CRLF1;FBLN2;FBLN5;PDGFRB;MMP14;ADAM12;LOXL1;CALD1;GREM1;ENO2;COL11A1;PLOD1;CTHRC1;ACTA2;SNTB1;VEGFA;PMEPA1;IL15;TGFBI;ITGA5;FSTL3;HTRA1;BMP1;…
HALLMARK_INFLAMMATORY_RESPONSE	0.587736	2.16119	0	0	200	135	CXCL9;CXCL10;TNFSF10;CXCL11;CCL7;CCL5;KCNJ2;GCH1;NOD2;BTG2;EBI3;ROS1;TLR2;RASGRP1;ADORA2B;LIF;BST2;IL15RA;TLR3;PTPRE;CD14;CCL2;GPR183;RTP4;IL1R1;ICAM1;C3AR1;PTGER2;PDPN;CD40;INHBA;LDLR;CD55;IL6;TIMP1;TNFAIP6;SLC31A2;NMI;IRF1;CDKN1A;IFITM1;MMP14;CSF3;SLC1A2;P2RX7;SEMA4D;IRF7;IL15;LY6E;TAPBP;ITGA5;OSMR;NFKBIA;P2RX4;CSF1;ICOSLG;CD82;PTGIR;PSEN1;EIF2AK2;MXD1;IL1B;ABCA1;HIF1A;SELENOS;ITGB3;NAMPT;KCNA3…	CXCL9;CXCL10;TNFSF10;CXCL11;CCL7;CCL5;KCNJ2;GCH1;NOD2;BTG2;EBI3;ROS1;TLR2;RASGRP1;ADORA2B;LIF;BST2;IL15RA;TLR3;PTPRE;CD14;CCL2;GPR183;RTP4;IL1R1;ICAM1;C3AR1;PTGER2;PDPN;CD40;INHBA;LDLR;CD55;IL6;TIMP1;TNFAIP6;SLC31A2;NMI;IRF1;CDKN1A;IFITM1;MMP14;CSF3;SLC1A2;P2RX7;SEMA4D;IRF7;IL15;LY6E;TAPBP;ITGA5;OSMR;NFKBIA;P2RX4;CSF1;ICOSLG;CD82;PTGIR;PSEN1;EIF2AK2;MXD1;IL1B;ABCA1;HIF1A;SELENOS
HALLMARK_APOPTOSIS	0.577257	2.1498	0	0	161	145	CD38;TNFSF10;GCH1;SAT1;BTG2;ISG20;EGR3;GPX3;PMAIP1;CD14;TIMP3;CLU;BMF;TXNIP;PLAT;IGFBP6;DCN;ATF3;IL6;CASP1;TIMP1;IFNB1;KRT18;LUM;TAP1;IRF1;CDKN1A;APP;FAS;PDGFRB;SATB1;CFLAR;CASP7;PDCD4;IER3;ENO2;BNIP3L;PLPPR4;F2R;BCL2L11;MMP2;BTG3;PSEN1;DNAJA1;DDIT3;IFITM3;SC5D;IFNGR1;EMP1;IL1B;CYLD;BMP2;BID;RETSAT;LGALS3;BGN;RNASEL;TOP2A;GADD45B;GADD45A;TIMP2;SQSTM1;PPP2R5B;BIRC3;MCL1;DNM1L;BCL2L2;CAV1;BCAP31;PE…	CD38;TNFSF10;GCH1;SAT1;BTG2;ISG20;EGR3;GPX3;PMAIP1;CD14;TIMP3;CLU;BMF;TXNIP;PLAT;IGFBP6;DCN;ATF3;IL6;CASP1;TIMP1;IFNB1;KRT18;LUM;TAP1;IRF1;CDKN1A;APP;FAS;PDGFRB;SATB1;CFLAR;CASP7;PDCD4;IER3;ENO2;BNIP3L;PLPPR4;F2R;BCL2L11;MMP2;BTG3;PSEN1;DNAJA1;DDIT3;IFITM3;SC5D;IFNGR1;EMP1;IL1B;CYLD;BMP2;BID;RETSAT;LGALS3;BGN;RNASEL;TOP2A;GADD45B;GADD45A;TIMP2;SQSTM1
HALLMARK_KRAS_SIGNALING_UP	0.523453	1.91781	0	0	200	142	CXCL10;KIF5C;IL33;GUCY1A1;SCG5;MMP11;TMEM100;CFB;LIF;TNFAIP3;TMEM176B;IGFBP3;CFH;GPNMB;ANXA10;APOD;PLAT;MMP9;IL1RL2;SEMA3B;C3AR1;ACE;TSPAN13;CTSS;MAFB;FUCA1;CPE;INHBA;ANGPTL4;ITGBL1;MMP10;SATB1;TRIB2;TFPI;PTGS2;HSD11B1;PSMB8;F2RL1;GALNT3;BPGM;DUSP6;TRIB1;RABGAP1L;ERO1A;CAB39L;FCER1G;PLAU;SPP1;LAT2;ADGRA2;HDAC9;CDADC1;EMP1;PRDM1;IL1B;GLRX;BMP2;KLF4;ADAM17;ETV5;GFPT2;MMD;PLAUR;ANO1;SPRY2;NRP1;PRRX1…	CXCL10;KIF5C;IL33;GUCY1A1;SCG5;MMP11;TMEM100;CFB;LIF;TNFAIP3;TMEM176B;IGFBP3;CFH;GPNMB;ANXA10;APOD;PLAT;MMP9;IL1RL2;SEMA3B;C3AR1;ACE;TSPAN13;CTSS;MAFB;FUCA1;CPE;INHBA;ANGPTL4;ITGBL1;MMP10;SATB1;TRIB2;TFPI;PTGS2;HSD11B1;PSMB8;F2RL1;GALNT3;BPGM;DUSP6;TRIB1;RABGAP1L;ERO1A;CAB39L;FCER1G;PLAU;SPP1;LAT2;ADGRA2;HDAC9;CDADC1;EMP1;PRDM1;IL1B;GLRX
HALLMARK_ANGIOGENESIS	0.637293	1.81498	0.00333333	0.00049724	36	29	SLCO2A1;JAG1;VCAN;TNFRSF21;KCNJ8;TIMP1;LUM;APP;VEGFA;STC1;COL3A1;FSTL1;SPP1;COL5A2;JAG2;LRPAP1;CXCL6;NRP1;FGFR1;S100A4;ITGAV;PTK2;VAV2;CCND2;OLR1;MSX1;POSTN;PDGFA;THBD	SLCO2A1;JAG1;VCAN;TNFRSF21;KCNJ8;TIMP1;LUM;APP;VEGFA;STC1;COL3A1;FSTL1;SPP1;COL5A2;JAG2;LRPAP1;CXCL6;NRP1;FGFR1;S100A4
HALLMARK_CHOLESTEROL_HOMEOSTASIS	0.544238	1.79754	0	0.00046172	74	68	SCD;TM7SF2;CLU;LGMN;CXCL16;SEMA3B;PDK3;JAG1;ATF3;STARD4;TP53INP1;LDLR;HMGCS1;NFIL3;FBXO6;ATF5;IDI1;PNRC1;PLSCR1;CYP51A1;DHCR7;GSTM2;SC5D;LSS;ALDOC;ALCAM;LGALS3;GPX8;PLAUR;HMGCR;SQLE;FADS2;ANTXR2;S100A11;ANXA5;FDPS;ABCA2;FDFT1;MVD;HSD17B7;TNFRSF12A;GUSB;CPEB2;ERRFI1;SREBF2;ACAT2;GNAI1;PCYT2;CD9;STX5;MVK;ETHE1;ECH1;CTNNB1;CBS;NSDHL;EBP;CHKA;ACSS2;FASN;ATXN2;TRIB3;TMEM97;PMVK;ACTG1;FABP5;NIBAN1;PPARG	SCD;TM7SF2;CLU;LGMN;CXCL16;SEMA3B;PDK3;JAG1;ATF3;STARD4;TP53INP1;LDLR;HMGCS1;NFIL3;FBXO6;ATF5;IDI1;PNRC1;PLSCR1;CYP51A1;DHCR7;GSTM2;SC5D;LSS;ALDOC;ALCAM;LGALS3;GPX8;PLAUR;HMGCR;SQLE;FADS2;ANTXR2;S100A11;ANXA5
HALLMARK_UV_RESPONSE_UP	0.459739	1.69359	0	0.00172377	158	136	NPTXR;GCH1;RET;BTG2;RASGRP1;IGFBP2;CCK;GPX3;MAPK8IP2;ICAM1;HLA-F;ATF3;IL6;TAP1;IRF1;RRAD;CREG1;PLCL1;SHOX2;MMP14;CDKN2B;CNP;ENO2;CXCL2;BCL2L11;NFKBIA;BTG3;EPHX1;DNAJA1;NAT1;FURIN;SELENOW;BMP2;BID;NR4A1;BTG1;JUNB;PPP1R2;GAL;BSG;SPR;CDO1;SQSTM1;SLC25A4;RPN1;ALDOA;CYB5R1;SLC6A8;OLFM1;HSPA13;PRKCD;ACAA1;CCND3;NXF1;CDKN1C;PTPRD;ATP6V1F;MGAT1;TMBIM6;GRINA;E2F5;CLTB;TARS1;TST;CASP3;STARD3;FOSB;PARP2;EIF…	NPTXR;GCH1;RET;BTG2;RASGRP1;IGFBP2;CCK;GPX3;MAPK8IP2;ICAM1;HLA-F;ATF3;IL6;TAP1;IRF1;RRAD;CREG1;PLCL1;SHOX2;MMP14;CDKN2B;CNP;ENO2;CXCL2;BCL2L11;NFKBIA;BTG3;EPHX1;DNAJA1;NAT1;FURIN;SELENOW;BMP2;BID;NR4A1;BTG1;JUNB;PPP1R2;GAL;BSG;SPR;CDO1;SQSTM1;SLC25A4;RPN1
HALLMARK_MYOGENESIS	0.445271	1.64541	0	0.00417475	200	142	CFD;FABP3;CKB;PPFIA4;CD36;GPX3;SORBS1;MYOM2;ITGA7;IGFBP3;SCD;COL15A1;APOD;CLU;SOD3;SGCD;COX7A1;MYOZ1;GAA;CRYAB;CDKN1A;APP;LARGE1;HSPB8;SPARC;FOXO4;SGCG;ADAM12;HSPB2;STC2;IGFBP7;CNN3;DTNA;COL3A1;COL4A2;KLF5;LAMA2;CACNA1H;SYNGR2;MEF2C;ACTC1;FKBP1B;SH3BGR;BAG1;DAPK2;DMPK;DES;GADD45B;BHLHE40;CDH13;MRAS;PTP4A3;SSPN;AGRN;ATP2A1;ATP6AP1;FST;COL1A1;AEBP1;FDPS;IFRD1;SPHK1;AGL;TAGLN;OCEL1;TPM2;LPIN1;TGFB1;…	CFD;FABP3;CKB;PPFIA4;CD36;GPX3;SORBS1;MYOM2;ITGA7;IGFBP3;SCD;COL15A1;APOD;CLU;SOD3;SGCD;COX7A1;MYOZ1;GAA;CRYAB;CDKN1A;APP;LARGE1;HSPB8;SPARC;FOXO4;SGCG;ADAM12;HSPB2;STC2;IGFBP7;CNN3;DTNA;COL3A1;COL4A2;KLF5;LAMA2;CACNA1H;SYNGR2;MEF2C;ACTC1;FKBP1B;SH3BGR;BAG1;DAPK2;DMPK;DES;GADD45B;BHLHE40;CDH13;MRAS;PTP4A3;SSPN;AGRN;ATP2A1;ATP6AP1;FST;COL1A1;AEBP1;FDPS;IFRD1;SPHK1;AGL;TAGLN
HALLMARK_GLYCOLYSIS	0.435713	1.63778	0	0.00443616	200	169	AK4;ISG20;EFNA3;ADORA2B;SPAG4;PPFIA4;IGFBP3;GPC4;PDK3;DCN;PLOD2;P4HA1;HK2;MXI1;VCAN;FAM162A;IDUA;ANGPTL4;PAM;DPYSL4;DDIT4;B4GALT1;P4HA2;SDC2;STC2;IER3;SRD5A3;ENO2;PLOD1;VEGFA;TGFBI;CHPF;STC1;COL5A1;ERO1A;RBCK1;ARTN;AK3;ANG;PGK1;CACNA1H;GLRX;CDK1;PRPS1;LHPP;FUT8;UGP2;CHST6;SAP30;VLDLR;B3GAT3;LDHA;EXT2;CHST12;CYB5A;KDELR3;CHPF2;HOMER1;CENPA;PGAM1;QSOX1;ANKZF1;AGRN;HSPA5;GPC1;ALDOA;AGL;SLC16A3;NT5E;…	AK4;ISG20;EFNA3;ADORA2B;SPAG4;PPFIA4;IGFBP3;GPC4;PDK3;DCN;PLOD2;P4HA1;HK2;MXI1;VCAN;FAM162A;IDUA;ANGPTL4;PAM;DPYSL4;DDIT4;B4GALT1;P4HA2;SDC2;STC2;IER3;SRD5A3;ENO2;PLOD1;VEGFA;TGFBI;CHPF;STC1;COL5A1;ERO1A;RBCK1;ARTN;AK3;ANG;PGK1;CACNA1H;GLRX;CDK1;PRPS1;LHPP;FUT8;UGP2;CHST6;SAP30;VLDLR;B3GAT3;LDHA;EXT2;CHST12;CYB5A;KDELR3;CHPF2;HOMER1;CENPA;PGAM1;QSOX1;ANKZF1;AGRN;HSPA5;GPC1
HALLMARK_PANCREAS_BETA_CELLS	0.606997	1.55305	0.020202	0.0104144	40	18	SST;DPP4;MAFB;PAK3;PCSK1;LMO2;SRP14;SEC11A;FOXO1;SRPRB;SPCS1;STXBP1;VDR;AKT3;ELP4;SRP9;ISL1;GCK	SST;DPP4;MAFB;PAK3;PCSK1;LMO2;SRP14;SEC11A;FOXO1
HALLMARK_P53_PATHWAY	0.399735	1.53334	0	0.0136087	200	183	ABAT;SAT1;BTG2;IFI30;LIF;PTPRE;TCN2;TXNIP;CTSF;FUCA1;ATF3;FAM162A;RNF19B;H1-2;CASP1;TAP1;TRAFD1;RRAD;CDKN1A;APP;PITPNC1;FAS;EPS8L2;PERP;CDKN2B;DDIT4;IER3;CTSD;SESN1;TSC22D1;F2R;SOCS1;CD81;MDM2;CD82;CCNG1;EPHX1;ANKRA2;DDIT3;NINJ1;MXD1;PROCR;TOB1;GM2A;DDB2;HEXIM1;CSRNP2;SLC19A2;JAG2;BMP2;KLF4;RHBDF2;H2AW;RETSAT;BTG1;ADA;ZMAT3;NDRG1;MXD4;PHLDA3;ISCU;DGKA;CDH13;TRIAP1;GADD45A;BAIAP2;TM4SF1;H2AJ;S100A…	ABAT;SAT1;BTG2;IFI30;LIF;PTPRE;TCN2;TXNIP;CTSF;FUCA1;ATF3;FAM162A;RNF19B;H1-2;CASP1;TAP1;TRAFD1;RRAD;CDKN1A;APP;PITPNC1;FAS;EPS8L2;PERP;CDKN2B;DDIT4;IER3;CTSD;SESN1;TSC22D1;F2R;SOCS1;CD81;MDM2;CD82;CCNG1;EPHX1;ANKRA2;DDIT3;NINJ1;MXD1;PROCR;TOB1;GM2A;DDB2;HEXIM1;CSRNP2;SLC19A2;JAG2;BMP2;KLF4;RHBDF2;H2AW;RETSAT;BTG1;ADA;ZMAT3;NDRG1;MXD4;PHLDA3;ISCU;DGKA;CDH13;TRIAP1;GADD45A;BAIAP2
HALLMARK_IL2_STAT5_SIGNALING	0.411024	1.52879	0	0.0142211	199	153	CXCL10;TNFSF10;GBP4;LIF;SLC39A8;TNFRSF8;MAP3K8;RORA;ITIH5;GUCY1B1;P4HA1;PTGER2;HK2;TGM2;TNFRSF21;NFIL3;MUC1;CAPN3;CD83;PLPP1;IKZF2;PENK;GABARAPL1;SOCS1;CD81;TTC39B;PLSCR1;P2RX4;CSF1;PLAGL1;RABGAP1L;FLT3LG;ANXA4;SPP1;IFITM3;SLC2A3;MXD1;SYNGR2;IFNGR1;EMP1;WLS;ALCAM;GLIPR2;FURIN;ECM1;BMP2;MYO1E;SMPDL3A;NDRG1;SH3BGRL2;SOCS2;SPRED2;PIM1;PHTF2;MAFF;NFKBIZ;BATF3;SNX9;MAPKAPK2;GADD45B;BHLHE40;CTSZ;NRP1;T…	CXCL10;TNFSF10;GBP4;LIF;SLC39A8;TNFRSF8;MAP3K8;RORA;ITIH5;GUCY1B1;P4HA1;PTGER2;HK2;TGM2;TNFRSF21;NFIL3;MUC1;CAPN3;CD83;PLPP1;IKZF2;PENK;GABARAPL1;SOCS1;CD81;TTC39B;PLSCR1;P2RX4;CSF1;PLAGL1;RABGAP1L;FLT3LG;ANXA4;SPP1;IFITM3;SLC2A3;MXD1;SYNGR2;IFNGR1;EMP1;WLS;ALCAM;GLIPR2;FURIN;ECM1;BMP2;MYO1E;SMPDL3A;NDRG1;SH3BGRL2;SOCS2;SPRED2;PIM1;PHTF2;MAFF;NFKBIZ;BATF3;SNX9;MAPKAPK2;GADD45B;BHLHE40;CTSZ;NRP1;T…
HALLMARK_ESTROGEN_RESPONSE_LATE	0.395728	1.46787	0.0103627	0.0294477	200	148	CYP26B1;CCN5;FRK;MEST;RET;ISG20;EGR3;CKB;IL17RB;PDZK1;PTGER3;FGFR3;SEMA3B;PRSS23;ADD3;TFPI2;TSPAN13;CXCL14;CPE;ASS1;JAK2;ZFP36;PTGES;HR;CLIC3;HOMER2;IGFBP4;LARGE1;HSPB8;SCUBE2;PERP;DNAJC1;PRLR;PDCD4;ACOX2;JAK1;RAB31;BTG3;NBL1;MYOF;GPER1;DHCR7;LAMC2;TOB1;MICB;SLC16A1;MDK;KLF4;BAG1;TRIM29;GAL;TOP2A;SIAH2;PLXNB1;SGK1;XBP1;DYNLT3;SLC1A4;AFF1;TFAP2C;CAV1;COX6C;ELOVL5;GLA;STIL;OLFM1;FDFT1;OPN3;FARP1;SL…	CYP26B1;CCN5;FRK;MEST;RET;ISG20;EGR3;CKB;IL17RB;PDZK1;PTGER3;FGFR3;SEMA3B;PRSS23;ADD3;TFPI2;TSPAN13;CXCL14;CPE;ASS1;JAK2;ZFP36;PTGES;HR;CLIC3;HOMER2;IGFBP4;LARGE1;HSPB8;SCUBE2;PERP;DNAJC1;PRLR;PDCD4;ACOX2;JAK1;RAB31;BTG3;NBL1;MYOF;GPER1;DHCR7;LAMC2;TOB1;MICB;SLC16A1;MDK;KLF4;BAG1
HALLMARK_XENOBIOTIC_METABOLISM	0.390391	1.45771	0.0124069	0.0304597	200	142	PTGDS;RAP1GAP;TDO2;GCH1;APOE;CFB;CD36;TMEM176B;F10;IL1R1;SLC46A3;CES1;ALDH2;PROS1;SMOX;PSMB10;PTGES;XDH;IGFBP4;FAS;ACOX2;GABARAPL1;HSD11B1;MAN1A1;ITIH4;CYP2J2;EPHX1;FBLN1;NINJ1;PPARD;RETSAT;LPIN2;PGRMC1;CYB5A;CDO1;DHRS1;ACP2;SERPINE1;ELOVL5;UPP1;DHRS7;MPP2;NFS1;GSTO1;CROT;TMBIM6;ACOX1;CSAD;TGFB2;COMT;ENTPD5;JUP;IDH1;ARG2;DHPS;SERTAD1;CNDP2;NPC1;CYP2E1;SAR1B;SHMT2;ACOX3;PAPSS2;SLC12A4;AKR1C3;PINK1…	PTGDS;RAP1GAP;TDO2;GCH1;APOE;CFB;CD36;TMEM176B;F10;IL1R1;SLC46A3;CES1;ALDH2;PROS1;SMOX;PSMB10;PTGES;XDH;IGFBP4;FAS;ACOX2;GABARAPL1;HSD11B1;MAN1A1;ITIH4;CYP2J2;EPHX1;FBLN1;NINJ1
HALLMARK_KRAS_SIGNALING_DN	0.419707	1.44209	0.0271739	0.0350374	200	81	LYPD3;SELENOP;BTG2;RSAD2;IGFBP2;GPRC5C;PKP1;FGFR3;NR4A2;TGM1;IDUA;BMPR1B;GPR19;MX1;IFI44L;SHOX2;EGF;THNSL2;GDNF;SYNPO;PTGFR;TENM2;HTR1D;ACTC1;ZNF112;PLAG1;SGK1;EDN1;PAX3;MTHFR;THRB;FGGY;SNN;MFSD6;SLC25A23;TGFB2;ITGB1BP2;COPZ2;CCDC106;TCF7L1;SKIL;ASB7;NTF3;CPEB3;VPS50;CDKAL1;RGS11;CAMK1D;SERPINB2;CLSTN3;ZC2HC1C;DTNB;ENTPD7;C5;BARD1;MACROH2A2;EFHD1;PDK2;NUDT11;COQ8A;KCND1;STAG3;GTF3C5;LFNG;PTPRJ;MA…	LYPD3;SELENOP;BTG2;RSAD2;IGFBP2;GPRC5C;PKP1;FGFR3;NR4A2;TGM1;IDUA;BMPR1B;GPR19;MX1;IFI44L;SHOX2;EGF;THNSL2;GDNF;SYNPO;PTGFR;TENM2;HTR1D;ACTC1
HALLMARK_ESTROGEN_RESPONSE_EARLY	0.37902	1.42606	0.00759494	0.0394132	200	163	CYP26B1;ABAT;CCN5;FRK;RET;EGR3;RASGRP1;PMAIP1;IL17RB;PDZK1;KCNK15;SEMA3B;PRSS23;ADD3;ENDOD1;TGM2;JAK2;SLC1A1;DEPTOR;KRT18;MUC1;PTGES;CALB2;GJA1;HR;CLIC3;IGFBP4;HSPB8;TSKU;B4GALT1;MPPED2;CLDN7;PEX11A;STC2;SYNGR1;ELF1;SLC39A6;RHOD;RAB31;NBL1;MYOF;DHCR7;TOB1;MICB;SLC19A2;SLC16A1;KDM4B;KLF4;BAG1;GAB2;SIAH2;BHLHE40;XBP1;DYNLT3;GFRA1;WWC1;SLC1A4;DHRS3;AFF1;MYC;SEC14L2;TFAP2C;NADSYN1;ELOVL5;SLC2A1;OLFML…	CYP26B1;ABAT;CCN5;FRK;RET;EGR3;RASGRP1;PMAIP1;IL17RB;PDZK1;KCNK15;SEMA3B;PRSS23;ADD3;ENDOD1;TGM2;JAK2;SLC1A1;DEPTOR;KRT18;MUC1;PTGES;CALB2;GJA1;HR;CLIC3;IGFBP4;HSPB8;TSKU;B4GALT1;MPPED2;CLDN7;PEX11A;STC2;SYNGR1;ELF1;SLC39A6;RHOD;RAB31
HALLMARK_MTORC1_SIGNALING	0.369482	1.42363	0.0171569	0.0386986	200	193	IGFBP5;AK4;BTG2;IFI30;PIK3R3;SCD;TM7SF2;LGMN;WARS1;ADD3;PLOD2;P4HA1;HK2;STARD4;LDLR;HMGCS1;NFIL3;PGM1;CDKN1A;PDK1;IDI1;RDH11;DDIT4;TES;SYTL2;INSIG1;SERPINH1;STC1;CYP51A1;ERO1A;CCNG1;DDIT3;UFM1;DHCR7;PSMA4;SC5D;SLC2A3;PGK1;GLRX;PFKL;CALR;NAMPT;VLDLR;SEC11A;LDHA;HMGCR;BHLHE40;SQLE;FADS2;SQSTM1;SKAP2;XBP1;RPN1;SLC1A4;HSPA5;FKBP2;PNP;ACSL3;PPA1;SRD5A1;ALDOA;IFRD1;BUB1;USO1;EIF2S2;NUPR1;ELOVL5;SLC2A1;…	IGFBP5;AK4;BTG2;IFI30;PIK3R3;SCD;TM7SF2;LGMN;WARS1;ADD3;PLOD2;P4HA1;HK2;STARD4;LDLR;HMGCS1;NFIL3;PGM1;CDKN1A;PDK1;IDI1;RDH11;DDIT4;TES;SYTL2;INSIG1;SERPINH1;STC1;CYP51A1;ERO1A;CCNG1;DDIT3;UFM1;DHCR7;PSMA4;SC5D;SLC2A3;PGK1;GLRX;PFKL;CALR;NAMPT;VLDLR;SEC11A;LDHA;HMGCR;BHLHE40;SQLE;FADS2;SQSTM1;SKAP2;XBP1;RPN1;SLC1A4;HSPA5;FKBP2;PNP;ACSL3;PPA1;SRD5A1;ALDOA;IFRD1;BUB1;USO1;EIF2S2;NUPR1;ELOVL5;SLC2A1;…
HALLMARK_PROTEIN_SECRETION	0.404436	1.39219	0.027933	0.0489782	96	86	BNIP3;PAM;KRT18;CLN5;LAMP2;RAB9A;ATP1A1;SCAMP1;ABCA1;CD63;TMX1;RAB5A;ATP7A;ARFGAP3;NAPA;CAV2;VAMP4;RER1;SSPN;ERGIC3;VAMP7;DNM1L;ADAM10;USO1;BET1;STX12;SEC31A;GLA;RAB2A;IGF2R;LMAN1;TMED2;SNX2;CTSC;SCRN1;COPB2;ARCN1;TMED10;YIPF6;VAMP3;SEC24D;M6PR;STX7;GOSR2;GNAS;GALC;VPS4B;COPE;NAPG;COPB1;GOLGA4;SEC22B;YKT6;TPD52;RAB14;RPS6KA3;SOD1;SNAP23;SCAMP3;DOP1A;ARF1;MON2;ARFIP1;ATP6V1H;CLTA;OCRL;RAB22A;ANP32…	BNIP3;PAM;KRT18;CLN5;LAMP2;RAB9A;ATP1A1;SCAMP1;ABCA1;CD63;TMX1;RAB5A;ATP7A;ARFGAP3;NAPA;CAV2;VAMP4;RER1;SSPN;ERGIC3;VAMP7;DNM1L;ADAM10;USO1;BET1;STX12;SEC31A;GLA;RAB2A;IGF2R;LMAN1;TMED2;SNX2;CTSC;SCRN1;COPB2;ARCN1;TMED10;YIPF6;VAMP3;SEC24D
HALLMARK_NOTCH_SIGNALING	0.471273	1.35178	0.0920635	0.0689507	32	30	DTX4;WNT2;DLL1;JAG1;HEYL;NOTCH3;WNT5A;PPARD;SAP30;DTX2;PSENEN;FZD1;HES1;SKP1;APH1A;FZD5;TCF7L2;FBXW11;MAML2;NOTCH2;CCND1;NOTCH1;CUL1;LFNG;PSEN2;RBX1;ARRB1;KAT2A;FZD7;PRKCA	DTX4;WNT2;DLL1;JAG1;HEYL;NOTCH3;WNT5A;PPARD;SAP30
HALLMARK_APICAL_SURFACE	0.469979	1.35133	0.0822785	0.0668729	44	32	LYPD3;RHCG;SULF2;GAS1;AFAP1L2;MDGA1;APP;B4GALT1;AKAP7;EFNA5;THY1;PLAUR;SRPX;ADAM10;NTNG1;GSTM3;ADIPOR2;DCBLD2;CROCC;HSPB1;LYN;BRCA1;CRYBG1;NCOA6;TMEM8B;SHROOM2;ATP8B1;FLOT2;EPHB4;GATA3;RTN4RL1;IL2RB	LYPD3;RHCG;SULF2;GAS1;AFAP1L2;MDGA1;APP;B4GALT1;AKAP7;EFNA5
HALLMARK_ANDROGEN_RESPONSE	0.386825	1.34783	0.0460705	0.0662758	100	90	GUCY1A1;SELENOP;SAT1;SCD;HSD17B14;BMPR1B;B2M;HMGCS1;HOMER2;MAF;IDI1;PTK2B;PLPP1;B4GALT1;PMEPA1;TSC22D1;TMEM50A;INSIG1;MYL12A;DNAJB9;NDRG1;SRP19;HMGCR;SGK1;ACSL3;ELOVL5;ELK4;ITGAV;CCND3;LMAN1;CAMKK2;FADS1;NCOA4;TNFAIP8;DBI;ADAMTS1;SEC24D;SORD;H1-0;UBE2J1;ANKH;PIAS1;HERC3;AKT1;APPBP2;ZBTB10;PTPN21;TPD52;ABHD2;ACTN1;PGM3;SPCS3;RPS6KA3;ARID5B;CENPN;GNAI3;AKAP12;STK39;CCND1;CDC14B;ELL2;SLC38A2;XRCC5;S…	GUCY1A1;SELENOP;SAT1;SCD;HSD17B14;BMPR1B;B2M;HMGCS1;HOMER2;MAF;IDI1;PTK2B;PLPP1;B4GALT1;PMEPA1;TSC22D1;TMEM50A;INSIG1
HALLMARK_HEME_METABOLISM	0.350959	1.31976	0.0512821	0.081448	200	162	RAP1GAP;CLIC2;BTG2;NFE2;ACP5;ANK1;GYPE;ENDOD1;OSBP2;MXI1;C3;SLC6A9;SMOX;CTSB;OPTN;LMO2;P4HA2;BNIP3L;LAMP2;YPEL5;BPGM;ABCG2;MOCOS;MOSPD1;LRP10;HTATIP2;CIR1;TMCC2;RNF19A;USP15;FBXO34;RIOK3;IGSF3;BSG;LPIN2;MKRN1;NARF;MINPP1;PPP2R5B;SDCBP;NFE2L1;GDE1;TMEM9B;SLC30A1;BTRC;KAT2B;GYPC;MGST3;ATG4A;SLC2A1;SLC6A8;KDM7A;HEBP1;PICALM;CDC27;DCAF10;SELENBP1;BACH1;CCND3;AGPAT4;SLC25A38;NCOA4;ERMAP;CDR2;MPP1;DCUN…	RAP1GAP;CLIC2;BTG2;NFE2;ACP5;ANK1;GYPE;ENDOD1;OSBP2;MXI1;C3;SLC6A9;SMOX;CTSB;OPTN;LMO2;P4HA2;BNIP3L;LAMP2;YPEL5;BPGM;ABCG2;MOCOS;MOSPD1;LRP10;HTATIP2;CIR1;TMCC2;RNF19A;USP15;FBXO34;RIOK3;IGSF3;BSG;LPIN2;MKRN1;NARF;MINPP1;PPP2R5B;SDCBP;NFE2L1;GDE1;TMEM9B;SLC30A1;BTRC;KAT2B;GYPC;MGST3;ATG4A;SLC2A1;SLC6A8;KDM7A;HEBP1;PICALM;CDC27;DCAF10;SELENBP1;BACH1;CCND3;AGPAT4
HALLMARK_BILE_ACID_METABOLISM	0.38527	1.31141	0.0716253	0.0845202	112	74	ABCA4;ABCA9;ABCA6;ACSL5;CYP7B1;CH25H;BMP6;OPTN;IDI1;PEX11A;ABCD1;SLC22A18;HSD17B6;ABCA1;GSTK1;HSD17B11;SLC27A5;PNPLA8;RETSAT;SCP2;FADS2;PRDX5;HSD3B7;ABCA2;MLYCD;AMACR;PEX13;PHYH;CROT;FADS1;ABCA5;IDH1;GCLM;DIO2;SLC35B2;IDH2;NPC1;RXRA;ACSL1;PEX7;PECR;SOD1;HSD17B4;LIPE;FDXR;NUDT12;PEX26;LONP2;ALDH9A1;PEX6;CAT;ATXN1;PEX12;PEX1;DHCR24;CYP27A1;GNPAT;PEX19;PEX16;NEDD4;ABCD3;ALDH1A1;EFHC1;PFKM;ISOC1;BCAR…	ABCA4;ABCA9;ABCA6;ACSL5;CYP7B1;CH25H;BMP6;OPTN;IDI1;PEX11A;ABCD1;SLC22A18;HSD17B6;ABCA1;GSTK1;HSD17B11;SLC27A5;PNPLA8;RETSAT
HALLMARK_ADIPOGENESIS	0.31548	1.20286	0.125926	0.186988	200	184	APOE;CD36;GPX3;SORBS1;ITGA7;COL15A1;PTGER3;FZD4;ITIH5;ALDH2;SQOR;CCNG2;C3;ANGPTL4;COL4A1;STAT5A;PGM1;LAMA4;HSPB8;CMPK1;PDCD4;ENPP2;PFKFB3;REEP6;DHCR7;TOB1;IFNGR1;ABCA1;PFKL;BCL6;DNAJB9;MTARC2;TANK;RETSAT;BCL2L13;RIOK3;CD302;DHRS7B;COX7B;CD151;SCP2;GADD45A;DECR1;NKIRAS1;PPM1B;SSPN;PHLDB1;RMDN3;CDKN2C;ALDOA;MGST3;STOM;SLC27A1;ATP1B3;ME1;CAVIN2;DHRS7;UBC;ACLY;DRAM2;REEP5;GPD2;PIM3;ELOVL6;PHYH;NDUFA5…	APOE;CD36;GPX3;SORBS1;ITGA7;COL15A1;PTGER3;FZD4;ITIH5;ALDH2;SQOR;CCNG2;C3;ANGPTL4;COL4A1;STAT5A;PGM1;LAMA4;HSPB8;CMPK1;PDCD4;ENPP2;PFKFB3;REEP6;DHCR7;TOB1;IFNGR1;ABCA1;PFKL;BCL6;DNAJB9;MTARC2;TANK;RETSAT;BCL2L13;RIOK3;CD302;DHRS7B;COX7B;CD151;SCP2;GADD45A;DECR1;NKIRAS1;PPM1B;SSPN;PHLDB1;RMDN3
HALLMARK_APICAL_JUNCTION	0.26882	1.00783	0.445312	0.545402	200	158	CLDN14;VCAM1;CD34;ADAMTS5;PIK3R3;NECTIN4;NLGN3;ICAM1;MMP9;VCAN;THBS3;CD274;CD276;NFASC;CERCAM;ARHGEF6;CALB2;PARD6G;LAYN;B4GALT1;CLDN7;TGFBI;INSIG1;BMP1;MMP2;NECTIN2;CDH6;SGCE;LAMC2;ADAM23;FYB1;ACTC1;THY1;MPZL1;MDK;BAIAP2;SKAP2;TRO;EVL;JAM3;PTEN;LIMA1;CTNNA1;MYL9;CD99;CDH11;NEXN;LAMA3;SRC;FBN1;ADAM15;ITGB1;AMIGO2;VCL;ADAM9;LAMB3;STX4;PTK2;RRAS;JUP;MAPK11;MVD;WASL;CTNND1;MYL12B;MPP5;TJP1;ITGA2;EXOC…	CLDN14;VCAM1;CD34;ADAMTS5;PIK3R3;NECTIN4;NLGN3;ICAM1;MMP9;VCAN;THBS3;CD274;CD276;NFASC;CERCAM;ARHGEF6;CALB2;PARD6G;LAYN;B4GALT1;CLDN7;TGFBI;INSIG1;BMP1;MMP2;NECTIN2;CDH6;SGCE;LAMC2;ADAM23;FYB1;ACTC1;THY1;MPZL1;MDK
HALLMARK_FATTY_ACID_METABOLISM	0.271329	0.991541	0.502717	0.565801	158	128	TDO2;IL4I1;ACSL5;CD36;TP53INP2;BMPR1B;UBE2L6;HMGCS1;IDI1;RDH11;ACOT2;ENO2;GABARAPL1;PSME1;REEP6;EPHX1;SERINC1;OSTC;HSD17B11;MCEE;RETSAT;LDHA;DECR1;NBN;PCBD1;ALDOA;ERP29;ELOVL5;MLYCD;ME1;GPD2;GLUL;ACADVL;ECI2;CEL;ACAA1;ENO3;ACOX1;HMGCL;IDH1;ACADS;ALAD;HSD17B7;ECHS1;PTPRG;ACADM;CPOX;PRDX6;SUCLA2;SDHA;SDHD;BLVRA;CPT1A;ACSL1;ACAT2;SUCLG2;UROD;CPT2;ACSL4;CBR3;S100A10;ETFDH;UROS;ADIPOR2;HADHB;IDH3G;HSD…	TDO2;IL4I1;ACSL5;CD36;TP53INP2;BMPR1B;UBE2L6;HMGCS1;IDI1;RDH11;ACOT2;ENO2;GABARAPL1;PSME1;REEP6;EPHX1;SERINC1;OSTC;HSD17B11;MCEE;RETSAT
HALLMARK_UV_RESPONSE_DN	0.265723	0.982436	0.5025	0.572475	144	143	IGFBP5;ADORA2B;PIK3R3;RGS4;ADD3;PLCB4;LDLR;CACNA1A;EFEMP1;GJA1;FBLN5;PDGFRB;SDC2;COL11A1;GCNT1;TFPI;INSIG1;SLC22A18;COL3A1;PTPRM;ANXA4;PTGFR;RASA2;COL5A2;FYN;COL1A2;ITGB3;AMPH;DUSP1;VLDLR;ARHGEF9;LAMC1;BHLHE40;SNAI2;NRP1;PMP22;PTEN;APBB2;MYC;COL1A1;CAV1;CELF2;SERPINE1;NFIB;FHL2;GRK5;SIPA1L1;F3;CAP2;CDON;AGGF1;MMP16;PEX14;LTBP1;TENT4A;SPOP;ATP2C1;ACVR2A;RXRA;TJP1;CDC42BPA;RND3;DLG1;VAV2;ATP2B4;ADG…	IGFBP5;ADORA2B;PIK3R3;RGS4;ADD3;PLCB4;LDLR;CACNA1A;EFEMP1;GJA1;FBLN5;PDGFRB;SDC2;COL11A1;GCNT1;TFPI;INSIG1;SLC22A18;COL3A1;PTPRM;ANXA4;PTGFR;RASA2;COL5A2;FYN;COL1A2;ITGB3;AMPH;DUSP1;VLDLR;ARHGEF9;LAMC1;BHLHE40;SNAI2;NRP1;PMP22;PTEN;APBB2;MYC;COL1A1
HALLMARK_HEDGEHOG_SIGNALING	0.323031	0.913274	0.576923	0.715363	36	27	SCG2;HEY2;L1CAM;NRCAM;VEGFA;HEY1;THY1;PML;VLDLR;NRP1;NRP2;CDK5R1;DPYSL2;ADGRG1;MYH9;ETS2;LDB1;NF1;TLE1;RASA1;CDK6;OPHN1;TLE3;CELSR1;PTCH1;GLI1;AMOT	SCG2;HEY2;L1CAM;NRCAM;VEGFA;HEY1;THY1;PML;VLDLR;NRP1
HALLMARK_WNT_BETA_CATENIN_SIGNALING	0.303738	0.910993	0.587302	0.699931	42	39	HEY2;DLL1;NKD1;JAG1;NCSTN;HEY1;JAG2;NOTCH4;PPARD;ADAM17;AXIN2;WNT5B;MYC;HDAC5;NUMB;FZD1;MAML1;GNAI1;RBPJ;CCND2;FZD8;LEF1;HDAC11;CTNNB1;NOTCH1;AXIN1;CUL1;TCF7;CSNK1E;PSEN2;DVL2;HDAC2;NCOR2;SKP2;TP53;KAT2A;PTCH1;DKK1;FRAT1	HEY2;DLL1;NKD1;JAG1;NCSTN;HEY1;JAG2;NOTCH4;PPARD;ADAM17;AXIN2;WNT5B;MYC
HALLMARK_PEROXISOME	0.249994	0.859755	0.703601	0.787943	104	83	ACSL5;IDI1;RDH11;PEX11A;ABCD1;STS;CRABP2;GSTK1;HSD17B11;RETSAT;TOP2A;SCP2;SLC25A4;MVP;DHRS3;PRDX5;FDPS;CADM1;HSD3B7;ELOVL5;MLYCD;ECI2;CEL;ACAA1;BCL10;PEX13;FADS1;ACOX1;PEX14;TSPO;HMGCL;IDH1;FIS1;SLC35B2;IDH2;VPS4B;PEX2;PEX5;ACSL1;ACSL4;SOD1;ABCB9;HSD17B4;ABCC5;CTPS1;YWHAH;CDK7;LONP2;CNBP;NUDT19;ALDH9A1;ECH1;ABCB4;PEX6;CRAT;PRDX1;PEX11B;CAT;ATXN1;ITGB1BP1;DLG4;ERCC3;SEMA3C;HRAS;DHCR24;GNPAT;SIAH1;…	ACSL5;IDI1;RDH11;PEX11A;ABCD1;STS;CRABP2;GSTK1;HSD17B11;RETSAT;TOP2A;SCP2;SLC25A4;MVP;DHRS3;PRDX5;FDPS;CADM1;HSD3B7;ELOVL5;MLYCD;ECI2;CEL;ACAA1;BCL10;PEX13;FADS1;ACOX1;PEX14;TSPO;HMGCL;IDH1
HALLMARK_REACTIVE_OXYGEN_SPECIES_PATHWAY	0.229867	0.714188	0.919643	0.978514	49	45	GPX3;MBP;PRDX4;GLRX;SELENOS;CDKN2D;JUNB;ATOX1;MGST1;PDLIM1;NDUFB4;FTL;GCLM;PRDX6;MSRA;GLRX2;PRNP;GPX4;ABCC1;PRDX2;TXN;NDUFA6;SOD1;STK25;GCLC;OXSR1;HMOX2;NDUFS2;PRDX1;CAT;LAMTOR5;EGLN2;HHEX;SBNO2;PFKP;SCAF4;G6PD;GSR;PTPA;SRXN1;TXNRD1;TXNRD2;FES;NQO1;ERCC2	GPX3;MBP;PRDX4;GLRX;SELENOS;CDKN2D;JUNB;ATOX1;MGST1
HALLMARK_UNFOLDED_PROTEIN_RESPONSE	0.162454	0.594408	1	0.994721	113	112	CCL2;IFIT1;ATF3;PDIA5;DDIT4;STC2;VEGFA;WIPI1;FKBP14;ERO1A;DNAJB9;CALR;SEC11A;KDELR3;XBP1;SLC1A4;HSPA5;PAIP1;TSPYL2;DCP2;SEC31A;MTHFD2;CEBPB;SRPRB;SDAD1;SPCS1;PDIA6;DCP1A;TTC37;EDEM1;LSM1;TUBB2A;HSP90B1;ARFGAP1;CNOT4;EXOC2;NFYB;TARS1;GOSR2;DNAJC3;SSR1;DNAJA4;KIF5B;ATF4;CNOT6;YIF1A;SERP1;NABP1;DDX10;HERPUD1;CHAC1;SPCS3;SHC1;ATF6;ASNS;RPS14;ATP6V0D1;XPOT;CKS1B;SRPRA;EIF2AK3;EIF4EBP1;YWHAZ;POP4;HYOU1…	CCL2;IFIT1;ATF3;PDIA5;DDIT4;STC2;VEGFA;WIPI1;FKBP14;ERO1A;DNAJB9;CALR;SEC11A;KDELR3;XBP1;SLC1A4;HSPA5;PAIP1;TSPYL2;DCP2;SEC31A;MTHFD2;CEBPB;SRPRB;SDAD1;SPCS1;PDIA6;DCP1A;TTC37;EDEM1;LSM1;TUBB2A;HSP90B1;ARFGAP1
HALLMARK_OXIDATIVE_PHOSPHORYLATION	-0.135647	-0.586251	1	0.995649	200	198	ATP6V1G1;ATP6V0E1;CASP7;NDUFA1;BDH2;PDP1;COX17;RETSAT;CYB5R3;UQCRB;ATP6V0B;LDHA;COX7B;ISCU;COX5B;CYB5A;DECR1;TCIRG1;SLC25A4;MPC1;ATP6AP1;NDUFB4;MGST3;COX6C;NDUFS4;COX6B1;ACADVL;ACAA1;NDUFA4;ATP6V1F;ABCB7;PHYH;ATP6V1E1;NDUFA5;NDUFB5;ATP5PD;IDH1;VDAC2;ECHS1;NDUFB2;POLR2F;MRPL35;UQCR11;ACADM;IDH2;MTRF1;COX7A2;SUCLA2;SDHA;FDX1;OAT;ETFB;ATP5PF;SDHD;ATP5F1E;COX6A1;CPT1A;HADHA;UQCRC2;GPX4;NQO2;NDUFAB1;B…	AIFM1;NDUFS6;NDUFS2;SUCLG1;SLC25A12;NDUFS1;NDUFA2;ETFA;HSPA9;ATP6V0C;COX7C;ACAT1;OPA1;TIMM10;OGDH;ALAS1;MRPS15;UQCRH;NDUFB7;HCCS;UQCRFS1;NDUFS7;ACO2;COX5A;SLC25A6;ATP5PB;HTRA2;TIMM17A;ALDH6A1;COX10;NNT;ATP5F1A;PDHA1;PRDX3;DLST;COX11;MRPL11;COX7A2L;IDH3A;NDUFA3;IMMT;ATP5MG;SDHC;LDHB;ATP5F1B;SLC25A20;NDUFC2;MDH2;MRPL15;DLAT;ATP5MC1;MTX2;RHOT2;ATP5F1D;SDHB;SLC25A3;NDUFA7;LRPPRC;NDUFB3;PDHX;UQCRC1;PM…
HALLMARK_PI3K_AKT_MTOR_SIGNALING	-0.163883	-0.638808	1	1	105	90	PIK3R3;MAPK10;CDKN1A;PDK1;MYD88;RIPK1;STAT2;CAB39L;DDIT3;ITPR2;CDK1;CALR;SQSTM1;PTEN;NCK1;RPS6KA1;SLC2A1;IRAK4;HSP90B1;ARPC3;RALB;NOD1;TBK1;PLCB1;TRAF2;UBE2D3;PIKFYVE;AKT1;MKNK1;CDK2;NFKBIB;ACTR3;ACTR2;YWHAB;NGF;RPS6KA3;GRB2;MAPK8;AKT1S1;ARF1;TNFRSF1A;MAPK9;MAP3K7;RIT1;SMAD2;UBE2N;MAP2K3;ATF1;PIN1;CDKN1B;RPTOR;PRKAG1;CAB39;MKNK2;THEM4;DUSP3;CLTC;PPP1CA;HRAS;RAC1;RAF1;PPP2R1B;EIF4E;CFL1;GRK2;GNA14…	RAF1;PPP2R1B;EIF4E;CFL1;GRK2;GNA14;CSNK2B;GSK3B;TSC2;PRKAA2;MAPK1;PFN1;PLCG1;TRIB3;EGFR;PAK4;ECSIT;PTPN11;E2F1;VAV3;ARHGDIA;PLA2G12A;CDK4;ACACA;PRKAR2A;MAPKAP1;CAMK4;PITX2;MAP2K6;SFN
HALLMARK_MITOTIC_SPINDLE	-0.183655	-0.798849	0.963855	1	199	197	SORBS2;ARHGAP27;PCGF5;FGD4;CDC42EP2;BCL2L11;ARL8A;STK38L;SYNPO;RASA2;NDC80;CD2AP;CDK1;MYO1E;CENPE;ARHGEF7;TOP2A;TTK;PKD2;ABR;PIF1;RAB3GAP1;NCK1;AKAP13;RICTOR;ABI1;RABGAP1;DLGAP5;BUB1;MID1;BRCA2;ARHGAP10;ARHGAP5;ARHGAP29;KIFAP3;PPP4R2;CYTH2;NEDD9;CDC27;FBXO5;NEK2;CDK5RAP2;VCL;DOCK4;NUSAP1;FARP1;HDAC6;MARK4;ITSN1;ARHGEF2;SPTBN1;ARHGEF11;WASL;TUBD1;TUBGCP5;ABL1;SASS6;TPX2;KIF20B;CDC42BPA;RFC1;ARF6;P…	LATS1;TSC1;SUN2;CDC42;NF1;NUMA1;TUBGCP3;CLASP1;RHOT2;WASF2;ACTN4;LRPPRC;SAC3D1;KNTC1;PLEKHG2;YWHAE;SMC3;HOOK3;MARCKS;DST;PDLIM5;NET1;ARHGEF3;DYNLL2;CCDC88A;FLNA;PCNT;TBCD;WASF1;NIN;DOCK2;SHROOM2;RASA1;LMNB1;ARHGDIA;KPTN;KIF1B;MYH10;BCR;FGD6;OPHN1;ALMS1;CNTRL;FSCN1;ARHGAP4;PREX1;RAPGEF6;CEP72;EZR;SSH2;GEMIN4;APC;ARAP3;CEP131;PXN;SHROOM1;FLNB
HALLMARK_SPERMATOGENESIS	-0.215463	-0.824101	0.823529	1	135	69	SCG5;ELOVL3;ACE;IL13RA2;SEPTIN4;CDK1;TTK;CCT6B;JAM3;BUB1;PGS1;LPIN1;NEK2;MAST2;CLGN;SLC12A2;GMCL1;STAM2;ZC3H14;PARP2;GSTM3;TLE4;KIF2C;PEBP1;DBF4;SIRT1;AURKA;NCAPH;MLLT10;ZC2HC1C;HSPA2;COIL;RAD17;TSN;CCNB2;CHFR;MLF1;HSPA4L;TALDO1;IP6K1;CSNK2A2;EZH2;HSPA1L;TOPBP1;IDE;RFC4;PSMG1;BRAF;NEFH;MTOR;MAP7;AGFG1;PHKG2;PHF7;PIAS2;CLPB;VDAC3;CDKN3;RPL39L;PRKAR2A;DMC1;ARL4A;NPHP1;NF2;PCSK4;SPATA6;CAMK4;IFT88;S…	IDE;RFC4;PSMG1;BRAF;NEFH;MTOR;MAP7;AGFG1;PHKG2;PHF7;PIAS2;CLPB;VDAC3;CDKN3;RPL39L;PRKAR2A;DMC1;ARL4A;NPHP1;NF2;PCSK4;SPATA6;CAMK4;IFT88;STRBP
HALLMARK_DNA_REPAIR	-0.243566	-1.04905	0.342593	0.559354	150	148	CMPK2;RRM2B;TAF13;NT5C3A;RALA;ZNF707;AK3;DDB2;COX17;ADA;NUDT9;GTF2B;EDF1;SDCBP;PNP;BCAP31;ARL6IP1;STX3;CLP1;EIF1B;USP11;GUK1;DUT;POLR3GL;AK1;CSTF3;GTF2H1;TMED2;POLR2J;ADCY6;CETN2;POLH;NME3;PDE4B;POLR2F;NME4;POLR2K;XPC;POLD4;NCBP2;POLR2H;PCNA;ERCC5;GPX4;MPG;TYMS;TK2;SEC61A1;DDB1;SUPT5H;POLR2A;REV3L;MPC2;DGCR8;POLL;BCAM;GTF2F1;RPA2;SURF1;DAD1;BRF2;AGO4;POLR1D;RNMT;APRT;NFX1;SUPT4H1;VPS28;TSG101;ZWI…	HPRT1;CANT1;DCTN4;CDA;GMPR2;RFC3;ERCC3;HCLS1;RFC2;POLA2;ERCC8;GTF3C5;NT5C;FEN1;GTF2A2;ADRM1;RAD51;ELL;SMAD5;SRSF6;POLA1;SNAPC4;ELOA;POM121;POLR2D;RFC4;NPR2;ERCC1;POLR2C;UPF3B;NME1;NUDT21;POLR1C;TAF10;SAC3D1;RBX1;GTF2H3;ERCC4;VPS37B;GTF2H5;LIG1;POLE4;NELFB;NELFE;PRIM1;POLR2E;SSRP1;RPA3;TAF6;SF3A3;MRPL40;RAD52;RFC5;UMPS;BOLA2;TAF1C;TP53;AAAS;POLD1;POLB;TARBP2;NELFCD;RAE1;POLR2I;DGUOK;ALYREF;IMPDH2;…
HALLMARK_TGF_BETA_SIGNALING	-0.35613	-1.25005	0.132597	0.171846	54	52	PMEPA1;RAB31;TGIF1;ARID4B;FURIN;BMP2;JUNB;ACVR1;LTBP2;IFNGR2;SERPINE1;TGFB1;WWTR1;CDKN1C;KLF10;SMAD1;XIAP;SPTBN1;ENG;TJP1;ID3;TRIM33;UBE2D3;SKIL;BMPR1A;FKBP1A;FNTA;CDK9;SMURF1;ID1;PPM1A;PPP1R15A;MAP3K7;RHOA;SMAD7;BMPR2;CTNNB1;TGFBR1;PPP1CA;SKI;HDAC1;SMURF2;NCOR2;SMAD3;BCAR3;THBS1;APC;SLC20A1;ID2;SMAD6;HIPK2;NOG	THBS1;APC;SLC20A1;ID2;SMAD6;HIPK2;NOG
HALLMARK_G2M_CHECKPOINT	-0.328995	-1.47065	0	0.0369018	200	199	H2BC12;ATF5;EGF;RPS6KA5;EFNA5;NDC80;HIF1A;CDK1;CENPE;SAP30;ARID4A;PML;TOP2A;CKS2;TTK;SQLE;CENPA;CDKN2C;MYC;BUB1;BRCA2;HMMR;TGFB1;STIL;CDC27;FBXO5;STAG1;NEK2;NUSAP1;FOXN3;MAD2L1;TENT4A;HIRA;SLC12A2;DMD;TOP1;ABL1;TPX2;KIF20B;SS18;KNL1;KIF5B;SMC4;KIF4A;RASAL2;CASP8AP2;KPNA2;KIF2C;PDS5B;KIF11;DBF4;PBK;HOXC10;MEIS2;AMD1;AURKA;ATRX;PRPF4B;CENPF;ODF2;NASP;INCENP;AURKB;TRAIP;KIF15;MEIS1;CCNF;DR1;PRIM2;RA…	MARCKS;SMARCC1;CUL4A;NCL;H2AX;POLQ;TRA2B;UBE2S;EWSR1;E2F3;MNAT1;SRSF1;PRMT5;SMAD3;E2F1;CDC25A;MCM3;LBR;LMNB1;CDKN3;H2AZ2;HNRNPU;CDK4;HNRNPD;HSPA8;STMN1;UCK2;POLE;SUV39H1;DDX39A;NSD2;CDC6;MAP3K20;ORC5;DKC1;NOLC1;SLC7A1;TROAP;FANCC;ILF3;CDC20;PTTG1;HMGN2;SFPQ;MCM6;SRSF2;MCM5;DTYMK;TLE3;LIG3;E2F2;MCM2;HMGA1;RBM14;ODC1
HALLMARK_E2F_TARGETS	-0.416785	-1.87849	0	0.00103584	200	200	CDKN1A;CHEK2;PRDX4;MXD3;CDK1;PRPS1;CENPE;TOP2A;CKS2;BRMS1L;CDKN2C;MYC;SMC6;NBN;DLGAP5;BRCA2;MTHFD2;HMMR;DUT;RAD51AP1;STAG1;LUC7L3;MELK;MAD2L1;AK2;SPC25;RFC1;TIPIN;SMC4;KIF4A;PCNA;KPNA2;KIF2C;PDS5B;RRM2;BUB1B;DIAPH3;PSIP1;DEPDC1;AURKA;PHF5A;RAD50;DEK;GINS1;NASP;HMGB2;AURKB;PPM1D;MRE11;PRIM2;PSMC3IP;RACGAP1;PLK4;TMPO;PLK1;RAD21;CKS1B;RPA2;RAD51C;ANP32E;CTPS1;CDC25B;JPT1;XPO1;TFRC;RAD1;TACC3;UBE2T;O…	TUBG1;TK1;GSPT1;NME1;EXOSC8;NUDT21;NUP107;NAA38;TUBB;EED;PMS2;BRCA1;RPA1;ORC2;CSE1L;GINS3;SMC3;DONSON;NAP1L1;NUP153;PNN;H2AX;CCNE1;TRA2B;MSH2;PPP1R8;UBE2S;TBRG4;MMS22L;SNRPB;LIG1;SRSF1;POLE4;XRCC6;RANBP1;RNASEH2A;DNMT1;CDC25A;SSRP1;RPA3;MCM3;LBR;LMNB1;DSCC1;CDKN3;PAICS;CDK4;WEE1;NOP56;TP53;SHMT1;ZW10;DCTPP1;HELLS;HNRNPD;MCM7;STMN1;PAN2;POLE;SUV39H1;TRIP13;WDR90;DDX39A;POLD1;LYAR;MCM4;NOLC1;DCLRE1…
HALLMARK_MYC_TARGETS_V1	-0.486256	-2.20223	0	0	200	199	PRDX4;PSMA4;PGK1;PSMA2;LDHA;PSMA6;MYC;IFRD1;EIF2S2;UBE2E1;TXNL4A;DUT;RPL34;MAD2L1;SSB;HDDC2;CANX;RPS10;NCBP2;CDK2;PCNA;KPNA2;SNRPD3;PSMA1;TYMS;NDUFAB1;CBX3;PSMD8;EIF1AX;DEK;PSMD7;CLNS1A;PPIA;U2AF1;PSMC6;PSMD14;TOMM70;VDAC1;KARS1;XPOT;EEF1B2;PRPS2;CTPS1;XPO1;EPRS1;RPL22;CNBP;SRPK1;SNRPB2;BUB3;UBE2L3;RPLP0;SNRPD1;COPS5;PSMC4;RACK1;RAD23B;GNL3;FAM120A;EIF2S1;YWHAQ;PSMB2;NCBP1;TUFM;HPRT1;PTGES3;SNRPG…	PTGES3;SNRPG;USP1;DDX18;COX5A;ERH;RPS3;VBP1;CUL1;PWP1;ACP1;SRM;POLE3;TFDP1;SNRPD2;G3BP1;STARD7;RRM1;RPS6;RPL18;LSM7;DHX15;SERBP1;CDC45;PRDX3;SSBP1;HNRNPA2B1;EIF3J;SYNCRIP;PSMD1;EIF4E;H2AZ1;RPL6;EIF3B;AIMP2;PCBP1;CCNA2;IARS1;EIF4G2;LSM2;RPS5;RAN;RFC4;KPNB1;GLO1;HNRNPR;DDX21;SNRPA1;MRPL23;UBA2;ILF2;EIF4H;GSPT1;NME1;APEX1;PSMA7;SLC25A3;ETF1;CCT7;HSPE1;RPL14;ORC2;SET;PRPF31;YWHAE;NHP2;HDAC2;EIF3D;NAP…
HALLMARK_MYC_TARGETS_V2	-0.676381	-2.44548	0	0	58	57	HK2;MYC;SORD;NDUFAF4;MAP3K6;CBX3;MPHOSPH10;PLK4;PLK1;GNL3;LAS1L;DDX18;SRM;AIMP2;PPAN;RCL1;HSPE1;FARSA;NOP2;TBRG4;RABEPK;PHB;NIP7;TCOF1;SUPV3L1;WDR74;IMP4;PES1;NOP16;CDK4;NOP56;DCTPP1;TMEM97;MYBBP1A;WDR43;GRWD1;MCM4;PRMT3;NPM1;PUS1;NOLC1;EXOSC5;RRP9;NOC4L;BYSL;PA2G4;TFB2M;PPRC1;RRP12;MCM5;MRTO4;HSPD1;UTP20;UNG;IPO4;SLC19A1;DUSP2	TBRG4;RABEPK;PHB;NIP7;TCOF1;SUPV3L1;WDR74;IMP4;PES1;NOP16;CDK4;NOP56;DCTPP1;TMEM97;MYBBP1A;WDR43;GRWD1;MCM4;PRMT3;NPM1;PUS1;NOLC1;EXOSC5;RRP9;NOC4L;BYSL;PA2G4;TFB2M;PPRC1;RRP12;MCM5;MRTO4;HSPD1;UTP20;UNG;IPO4;SLC19A1;DUSP2

## Sheet: ED2d
Term	es	nes	pval	fdr	geneset_size	matched_size	genes	ledge_genes
WP_TYPE_II_INTERFERON_SIGNALING_IFNG	0.806723	2.34114	0	0	37	28	H4C14;CXCL9;CXCL10;IFIT2;ICAM1;ISG15;GBP1;IFI6;PSMB9;STAT1;JAK2;IFNB1;TAP1;OAS1;IRF1;IRF2;HLA-B;SOCS1;STAT2;JAK1;EIF2AK2;IFNGR1;IL1B;IFNGR2;PRKCD;SOCS3;IRF9;PTPN11	H4C14;CXCL9;CXCL10;IFIT2;ICAM1;ISG15;GBP1;IFI6;PSMB9;STAT1;JAK2;IFNB1;TAP1;OAS1;IRF1;IRF2;HLA-B;SOCS1;STAT2;JAK1;EIF2AK2;IFNGR1;IL1B
WP_COMPLEMENT_SYSTEM_IN_NEURONAL_DEVELOPMENT_AND_PLASTICITY	0.694491	2.2967	0	0	109	68	CFD;TGFB3;C2;C4B;CFB;COLEC12;SERPING1;CFH;CFI;C1S;CLU;MBP;C3AR1;MFGE8;C3;PROS1;CD55;C1R;MASP1;PLSCR4;PARD6G;MBL1P;FAS;C4A;CASP7;ATP10A;CASP10;PLSCR1;ITGB3;BID;CD59;DLGAP5;C5AR1;TGFB1;ITGAV;CASP9;TGFB2;XIAP;GAS6;CD46;PRKCZ;ATP8B3;ATP8B2;CASP8;CASP3;PATJ;BAK1;CAP1;MARK3;BAX;APAF1;CYCS;DIABLO;C5;MARK2;MARK1;PLSCR3;PRKCI;HTRA2;ATP11C;DEDD;TYRO3;SUSD4;AXL;PARD3;ATP8B1;SCRIB;ATP11A	CFD;TGFB3;C2;C4B;CFB;COLEC12;SERPING1;CFH;CFI;C1S;CLU;MBP;C3AR1;MFGE8;C3;PROS1;CD55;C1R;MASP1;PLSCR4;PARD6G;MBL1P;FAS;C4A;CASP7;ATP10A;CASP10;PLSCR1
WP_NETWORK_MAP_OF_SARSCOV2_SIGNALING_PATHWAY	0.620839	2.28085	0	0	221	137	CXCL9;CXCL10;TNFSF10;IL33;CCL5;CCL26;APOL1;IL12A;CFB;BST2;IFI27;IL16;IGFBP3;CFH;CD14;SAA1;IFIH1;DDX58;CCL2;CFI;APOD;C1S;CXCL16;IFIT1;IFI6;AGT;STAT1;JAK2;IL6;BTN3A1;C1R;IFNB1;DEPTOR;EGR1;CTSB;APOC1;MX1;IFI44L;CTSL;IFITM1;LGALS3BP;DDIT4;CXCL2;OAS2;CTSD;PTGS2;MYD88;ITIH4;JAK1;IL7;IFITM3;IL1B;HIF1A;FN1;CDK1;FYN;BID;CXCL1;JUNB;DUSP1;NFKB2;CXCL6;CTSZ;TRO;MAP1LC3B;IRF3;TRAF6;SERPINE1;CEBPB;TP53I3;AHR;CA…	CXCL9;CXCL10;TNFSF10;IL33;CCL5;CCL26;APOL1;IL12A;CFB;BST2;IFI27;IL16;IGFBP3;CFH;CD14;SAA1;IFIH1;DDX58;CCL2;CFI;APOD;C1S;CXCL16;IFIT1;IFI6;AGT;STAT1;JAK2;IL6;BTN3A1;C1R;IFNB1;DEPTOR;EGR1;CTSB;APOC1;MX1;IFI44L;CTSL;IFITM1;LGALS3BP;DDIT4;CXCL2;OAS2;CTSD;PTGS2;MYD88;ITIH4;JAK1;IL7
WP_OVERVIEW_OF_PROINFLAMMATORY_AND_PROFIBROTIC_MEDIATORS	0.702748	2.18356	0	0	128	44	CXCL9;CXCL10;CXCL11;CCL7;IL33;CCL5;IL1RN;CCL26;CCL3L3;TNFSF13B;EBI3;IL12A;LIF;CCL2;MMP9;CXCL16;CXCL14;IL6;IFNB1;IL11;CSF3;CXCL2;VEGFA;IL15;CSF1;IL7;SPP1;IL1B;CXCL1;CCL28;CXCL6;TGFB1;CXCL8;TNFSF13;NFKB1;CXCL3;CSF2;CXCL5;MMP3;IL1A;MMP1;CTF1;IL24;CXCL12	CXCL9;CXCL10;CXCL11;CCL7;IL33;CCL5;IL1RN;CCL26;CCL3L3;TNFSF13B;EBI3;IL12A;LIF;CCL2;MMP9;CXCL16;CXCL14;IL6;IFNB1;IL11;CSF3;CXCL2;VEGFA;IL15;CSF1;IL7
WP_ALLOGRAFT_REJECTION	0.691169	2.15632	0	0	89	46	CXCL9;CXCL11;C2;C4B;IL12A;HLA-DMA;CXCR5;HLA-F;CD40;HLA-E;C3;STAT1;CD55;HLA-DPA1;HLA-C;HLA-B;FAS;C4A;CASP7;HLA-G;HLA-A;VEGFA;GDNF;COL5A1;BHMT2;IL1B;PDGFRA;TGFB1;MICA;CASP9;CXCL8;PRKCZ;CASP8;CASP3;GABPA;PECR;HLA-DPB1;HARS1;C5;LRRK2;CSNK2A2;AGTR1;VIM;TUBA1B;IL1A;CXCL12	CXCL9;CXCL11;C2;C4B;IL12A;HLA-DMA;CXCR5;HLA-F;CD40;HLA-E;C3;STAT1;CD55;HLA-DPA1;HLA-C;HLA-B;FAS;C4A;CASP7;HLA-G;HLA-A;VEGFA;GDNF;COL5A1
WP_COMPLEMENT_ACTIVATION	0.912831	2.12181	0	0	22	11	CFD;C2;C4B;CFB;C1S;C3;CD55;C1R;MASP1;C4A;C5	CFD;C2;C4B;CFB;C1S;C3;CD55;C1R;MASP1;C4A
WP_VITAMIN_B12_METABOLISM	0.71997	2.0904	0	0.00030898	53	29	CCL5;APOE;SAA1;CCL2;TCN2;SOD3;ICAM1;PLAT;LDLR;IL6;IL1B;ABCA1;MCEE;NFKB2;MTHFR;SERPINE1;RELA;CUBN;SHMT2;MMUT;NFKB1;SOD1;MTRR;SCARB1;MMAB;CTH;CBS;MTR;INSR	CCL5;APOE;SAA1;CCL2;TCN2;SOD3;ICAM1;PLAT;LDLR;IL6
WP_COMPLEMENT_AND_COAGULATION_CASCADES	0.748467	2.07559	0	0.00054072	59	30	CFD;C2;C4B;CFB;SERPING1;CFH;CFI;F10;C1S;CLU;PLAT;C3AR1;C3;PROS1;CD55;C1R;MASP1;F8;TFPI;F2R;PLAU;PLAUR;C5AR1;SERPINE1;F3;LMAN1;CD46;CLTC;THBD;BDKRB1	CFD;C2;C4B;CFB;SERPING1;CFH;CFI;F10;C1S;CLU;PLAT;C3AR1;C3;PROS1;CD55;C1R;MASP1;F8;TFPI;F2R
WP_IMMUNE_RESPONSE_TO_TUBERCULOSIS	0.785682	2.06219	0	0.00072095	23	23	IFIT3;IFIT1;IFI35;STAT1;JAK2;TAP1;OAS1;IRF1;MX1;IFITM1;SOCS1;PSMB8;STAT2;JAK1;IFNAR2;IFNGR1;IFNGR2;IFNAR1;PIAS1;MED14;PTPN2;IRF9;TYK2	IFIT3;IFIT1;IFI35;STAT1;JAK2;TAP1;OAS1;IRF1;MX1;IFITM1;SOCS1;PSMB8;STAT2;JAK1;IFNAR2;IFNGR1
WP_NONGENOMIC_ACTIONS_OF_125_DIHYDROXYVITAMIN_D3	0.626723	2.05311	0	0.00108143	71	58	NOD2;RSAD2;TLR2;CYP24A1;PLCG2;CCL2;ISG15;CD40;PLCB4;STAT1;PLCE1;IL6;IFI44L;RELB;OAS2;TLR4;STAT2;JAK1;CAMK2D;NFKB2;MAPK3;CAV1;MAPK7;PRKCD;IFI27L2;MAPK11;PRKCH;CXCL8;PRKCZ;CYP27B1;IKBKB;RXRA;PLCB1;ETS1;SP3;NFKB1;SP1;MAPK8;PLCD1;PRKCE;CAMK2A;TNFRSF1A;MAPK9;MAPK14;MAPK13;JUN;VDR;RXRB;TYK2;KRAS;HRAS;CAMK2G;MED1;MAPK1;MAPK12;PLCB3;NRAS;PRKCA	NOD2;RSAD2;TLR2;CYP24A1;PLCG2;CCL2;ISG15;CD40;PLCB4;STAT1;PLCE1;IL6;IFI44L;RELB;OAS2;TLR4;STAT2;JAK1
WP_TOLLLIKE_RECEPTOR_SIGNALING_PATHWAY	0.599859	2.04956	0	0.00098312	104	75	CXCL9;CXCL10;CXCL11;CCL5;TLR2;IL12A;PIK3R3;TLR3;MAP3K8;CD14;MAPK10;CD40;STAT1;IL6;IFNB1;IRF7;TLR4;MYD88;RIPK1;NFKBIA;IFNAR2;SPP1;IL1B;MAP2K1;PIK3R1;IRF3;MAPK3;TRAF6;IFNAR1;TAB2;IKBKE;RELA;IRAK4;CHUK;TAB3;MAPK11;TICAM1;CXCL8;IKBKB;TBK1;CASP8;PIK3CA;AKT1;NFKBIB;NFKB1;PIK3R2;PIK3CD;MAPK8;MAPK9;MAP3K7;MAPK14;MAP2K2;MAPK13;MAP2K3;JUN;TLR6;TAB1;AKT3;AKT2;MAP2K7;FADD;RAC1;TICAM2;FOS;IKBKG;MAPK1;TIRAP;TO…	CXCL9;CXCL10;CXCL11;CCL5;TLR2;IL12A;PIK3R3;TLR3;MAP3K8;CD14;MAPK10;CD40;STAT1;IL6;IFNB1;IRF7;TLR4;MYD88;RIPK1;NFKBIA;IFNAR2
WP_COMPLEMENT_SYSTEM	0.648211	2.01978	0	0.00144191	99	47	CFD;C2;TLR2;CFB;SERPING1;CFH;CFI;F10;C1S;ICAM1;C3AR1;DCN;CD40;C3;PROS1;CD55;C1R;MASP1;C4A;LAMB1;SELPLG;SPP1;ITGB3;CD59;CALR;PLAUR;LAMC1;ADM;FKBP2;LAMA5;C5AR1;PTX3;CSNK1A1;CD46;ITGA2;PRNP;RPS19;TXN;GNAI3;C5;GNAI2;PRKACA;C1QBP;ARRB2;THBS1;ICAM2;PRKCA	CFD;C2;TLR2;CFB;SERPING1;CFH;CFI;F10;C1S;ICAM1;C3AR1;DCN;CD40;C3;PROS1;CD55;C1R;MASP1;C4A;LAMB1;SELPLG
WP_PROSTAGLANDIN_SIGNALING	0.75356	2.01079	0	0.00166374	33	21	CXCL9;CXCL10;IL12A;CCL2;MMP9;PTGER2;IL6;CASP1;PTGES;IRF7;VEGFA;CSF1;IL1B;CXCL1;TGFB1;AHR;CXCL8;NFKB1;PYCARD;PTGER4;IL1A	CXCL9;CXCL10;IL12A;CCL2;MMP9;PTGER2;IL6;CASP1;PTGES;IRF7;VEGFA;CSF1
WP_TYPE_I_INTERFERON_INDUCTION_AND_SIGNALING_DURING_SARSCOV2_INFECTION	0.706466	1.97238	0	0.00293531	31	26	TLR2;TLR3;IFIH1;DDX58;STAT1;OAS1;OAS3;IRF7;OAS2;TLR4;MYD88;STAT2;JAK1;IFNAR2;EIF2AK2;IRF3;TRAF6;IFNAR1;IKBKE;IRAK4;TBK1;TLR6;IRF9;TYK2;MAVS;TRAF3	TLR2;TLR3;IFIH1;DDX58;STAT1;OAS1;OAS3;IRF7;OAS2;TLR4;MYD88;STAT2;JAK1;IFNAR2;EIF2AK2
WP_MIRNA_TARGETS_IN_ECM_AND_MEMBRANE_RECEPTORS	0.729312	1.96324	0	0.003028	43	22	TNXB;ITGA1;ITGA11;COL5A3;THBS2;COL4A1;LAMA4;SDC2;LAMB2;COL3A1;COL5A1;COL4A2;ITGB6;COL5A2;FN1;COL1A2;LAMC1;COL6A1;COL6A2;ITGB5;COL6A3;THBS1	TNXB;ITGA1;ITGA11;COL5A3;THBS2;COL4A1;LAMA4;SDC2;LAMB2;COL3A1;COL5A1;COL4A2;ITGB6;COL5A2;FN1;COL1A2
WP_PROSTAGLANDIN_AND_LEUKOTRIENE_METABOLISM_IN_SENESCENCE	0.733554	1.94581	0	0.00351465	31	22	PTGDS;IGFBP5;PTGER3;PLA2G4A;PTGER2;PTGES;CDKN1A;PTGS2;ADCY3;MAPK11;GNAS;PLCB1;PTGS1;PTGIS;GNAI1;SIRT1;RB1;PTGER4;GNAQ;HRAS;LTA4H;PRXL2B	PTGDS;IGFBP5;PTGER3;PLA2G4A;PTGER2;PTGES;CDKN1A;PTGS2
WP_NAD_BIOSYNTHETIC_PATHWAYS	0.726083	1.93481	0	0.00381681	22	20	CD38;IDO1;TDO2;QPRT;BST1;NAMPT;TNKS2;NADSYN1;PARP4;NMNAT1;PARP2;SIRT5;SIRT1;NAPRT;SIRT2;SIRT7;TNKS;SIRT3;SIRT6;PARP1	CD38;IDO1;TDO2;QPRT
WP_CYTOSOLIC_DNASENSING_PATHWAY	0.578335	1.90766	0	0.00576763	74	55	CXCL10;AIM2;IL33;CCL5;DDX58;ISG15;RIPK3;IL6;CASP1;IFNB1;IRF7;CASP10;RIPK1;NFKBIA;IL1B;CYLD;TREX1;ATG12;TRADD;IRF3;IKBKE;POLR3GL;RELA;ADAR;CHUK;POLR2F;POLR2K;STING1;IKBKB;TBK1;CASP8;TRIM25;CGAS;POLR2H;NFKBIB;NFKB1;PYCARD;ATG5;POLR3F;POLR3D;POLR1D;POLR3B;POLR3C;NLRX1;FADD;POLR3H;IKBKG;POLR3A;POLR3E;POLR1C;POLR2L;MAVS;POLR2E;POLR3K;POLR3G	CXCL10;AIM2;IL33;CCL5;DDX58;ISG15;RIPK3;IL6;CASP1;IFNB1;IRF7;CASP10;RIPK1;NFKBIA
WP_CELLTYPE_DEPENDENT_SELECTIVITY_OF_CCK2R_SIGNALING	0.883094	1.89401	0	0.00660241	13	8	CD38;ITPR1;CCK;TRPC1;PLCB1;GNAI1;GNAQ;DAGLA	CD38;ITPR1;CCK
WP_PLATELETMEDIATED_INTERACTIONS_WITH_VASCULAR_AND_CIRCULATING_CELLS	0.821069	1.88434	0	0.00702929	17	12	CCL5;VCAM1;TGFB3;TLR2;CCL2;ICAM1;CD40;TLR4;SELPLG;IL1B;TGFB1;TGFB2	CCL5;VCAM1;TGFB3;TLR2;CCL2;ICAM1;CD40;TLR4;SELPLG
WP_AIRWAY_SMOOTH_MUSCLE_CELL_CONTRACTION	0.792818	1.87868	0	0.00700355	17	14	CD38;PPP1R14A;ADRB2;PLCB1;CALM1;ROCK1;CALM2;PPP1CB;ROCK2;GDI1;RHOA;ITPR3;MYLK;GNAQ	CD38;PPP1R14A;ADRB2
WP_SELENIUM_MICRONUTRIENT_NETWORK	0.577591	1.87828	0	0.0066852	91	56	SELENOP;GPX3;SAA1;CCL2;SOD3;ICAM1;PLAT;LDLR;IL6;XDH;RFK;PTGS2;PRDX4;IL1B;ABCA1;MSRB1;SELENOS;SELENOW;SELENOM;SELENOK;TXNRD3;NFKB2;SELENOF;PRDX5;MTHFR;SERPINE1;RELA;SEPHS2;DIO2;SELENOT;GGT1;PTGS1;GPX4;SELENOO;SELENOH;PRDX2;NFKB1;TXN;SOD1;SELENOI;SCARB1;CTH;SELENON;GPX1;CBS;PRDX1;CAT;PRDX3;FLAD1;KYNU;MTR;GSR;INSR;TXNRD1;PNPO;TXNRD2	SELENOP;GPX3;SAA1;CCL2;SOD3;ICAM1;PLAT;LDLR;IL6;XDH;RFK;PTGS2;PRDX4;IL1B;ABCA1;MSRB1;SELENOS;SELENOW;SELENOM;SELENOK;TXNRD3;NFKB2;SELENOF
WP_SARSCOV2_INNATE_IMMUNITY_EVASION_AND_CELLSPECIFIC_IMMUNE_RESPONSE	0.590742	1.8653	0	0.00818125	68	52	CXCL9;CXCL10;CXCL11;CCL5;IFIT2;DDX58;CCL2;STAT1;IL6;IFNB1;MX1;IFITM1;DHX58;CXCL2;IRF7;RIPK1;STAT2;JAK1;IFNAR2;TANK;CXCL1;BSG;CXCL6;TRADD;IRF3;TRAF6;IFNAR1;TGFB1;TP53I3;CXCL8;TBK1;TRAF2;CASP8;TRIM25;NFKB1;CXCL3;TRAF5;TFAP2A;NUP98;FADD;LAG3;MAVS;CSF2;HDAC2;CXCL5;EP300;LARP1;TRAF3;SMAD3;IL6R;RAE1;CXCL12	CXCL9;CXCL10;CXCL11;CCL5;IFIT2;DDX58;CCL2;STAT1;IL6;IFNB1;MX1;IFITM1;DHX58;CXCL2;IRF7;RIPK1;STAT2;JAK1;IFNAR2
WP_HOSTPATHOGEN_INTERACTION_OF_HUMAN_CORONAVIRUSES_INTERFERON_INDUCTION	0.614648	1.83288	0.0031746	0.0133376	33	32	IFIH1;DDX58;STAT1;OAS1;OAS3;OAS2;MYD88;RIPK1;STAT2;JAK1;NFKBIA;IFNAR2;EIF2AK2;IRF3;TRAF6;IFNAR1;IKBKE;CHUK;TICAM1;IKBKB;TBK1;NFKB1;MAPK8;MAP3K7;MAPK14;JUN;IRF9;TYK2;FOS;IKBKG;MAVS;TRAF3	IFIH1;DDX58;STAT1;OAS1;OAS3;OAS2;MYD88;RIPK1;STAT2;JAK1;NFKBIA;IFNAR2;EIF2AK2
WP_SPINAL_CORD_INJURY	0.52894	1.82784	0	0.0141019	119	83	CXCL10;BTG2;TNFSF13B;ROS1;AQP1;CCL2;IL1R1;MBP;ICAM1;MMP9;SLIT3;NOX4;CHST11;VCAN;ZFP36;COL4A1;IL6;NTN1;EGR1;GJA1;CXCL2;CD47;TLR4;PTGS2;GDNF;GAP43;CCNG1;MMP12;PTPRA;IL1B;CDK1;EPHA4;NR4A1;EFNB2;CXCL1;LGALS3;GADD45A;MYC;MAPK3;TGFB1;PLA2G6;ANXA1;CXCL8;E2F5;TNFSF13;CASP3;RHOC;XYLT1;CDK2;FKBP1A;RTN4;ACAN;SEMA6A;RB1;FOXO3;PPP3CA;ROCK2;RHOB;RHOA;C5;CDKN1B;CCND1;SOX9;MIF;RAC1;LTB4R;RGMA;FOS;CDC42;MAPK1;APE…	CXCL10;BTG2;TNFSF13B;ROS1;AQP1;CCL2;IL1R1;MBP;ICAM1;MMP9;SLIT3;NOX4;CHST11;VCAN;ZFP36;COL4A1;IL6;NTN1;EGR1;GJA1;CXCL2;CD47;TLR4;PTGS2;GDNF;GAP43;CCNG1;MMP12;PTPRA;IL1B;CDK1;EPHA4;NR4A1;EFNB2;CXCL1;LGALS3
WP_MATRIX_METALLOPROTEINASES	0.681014	1.81574	0	0.0154728	30	20	MMP7;MMP11;TIMP4;TIMP3;MMP9;MMP10;TIMP1;MMP14;MMP2;MMP24;MMP12;BSG;TIMP2;MMP15;MMP19;MMP16;MMP17;TCF20;MMP3;MMP1	MMP7;MMP11;TIMP4;TIMP3;MMP9;MMP10;TIMP1;MMP14;MMP2;MMP24;MMP12
WP_P53_TRANSCRIPTIONAL_GENE_NETWORK	0.552992	1.79698	0.0027933	0.0186647	72	58	SAT1;BTG2;ADORA2B;LIF;PMAIP1;CCL2;ICAM1;NCF2;ISG15;FUCA1;TP53INP1;RRM2B;CDKN1A;FAS;PERP;SESN1;CCNG1;DDB2;ALDH4A1;ZMAT3;PML;GADD45A;CPT1C;PTEN;TRAF4;ACAD11;SERPINE1;SLC2A1;BBC3;TP53I3;TIGAR;POLH;ULBP1;POLK;XPC;ULK1;ERCC5;PRKAB1;PRKAB2;BAX;APAF1;DRAM1;SESN2;ULBP2;GPX1;IRF9;NOTCH1;XRCC5;MLH1;MGMT;ULK2;SLC7A11;MSH2;PIDD1;SIVA1;TNFRSF10D;FANCC;THBS1	SAT1;BTG2;ADORA2B;LIF;PMAIP1;CCL2;ICAM1;NCF2;ISG15;FUCA1;TP53INP1;RRM2B;CDKN1A;FAS;PERP;SESN1;CCNG1;DDB2;ALDH4A1;ZMAT3;PML;GADD45A;CPT1C;PTEN;TRAF4;ACAD11;SERPINE1;SLC2A1;BBC3;TP53I3
WP_FIBRIN_COMPLEMENT_RECEPTOR_3_SIGNALING_PATHWAY	0.624425	1.78584	0.00302115	0.0208562	44	31	CXCL10;TLR3;CD14;CCL2;PLAT;RASSF5;IL6;IFNB1;TLR4;MYD88;REL;IRF3;SRC;TRAF6;CBLB;RELA;IRAK4;CHUK;TICAM1;IKBKB;PIK3CA;AKT1;NFKB1;CXCL3;RHOA;IRAK2;TICAM2;IKBKG;TIRAP;LY96;IRAK1	CXCL10;TLR3;CD14;CCL2;PLAT;RASSF5;IL6;IFNB1;TLR4;MYD88
WP_MEASLES_VIRUS_INFECTION	0.480633	1.75645	0	0.0310259	138	105	TLR2;IL12A;TNFAIP3;PIK3R3;IFIH1;DDX58;NECTIN4;MAPK10;RAB9B;STAT1;IL6;IFNB1;STAT5A;OAS1;MX1;FAS;OAS3;IRF7;OAS2;JAK3;TLR4;MYD88;RAB9A;STAT2;JAK1;NFKBIA;IFNAR2;EIF2AK2;IL1B;BID;STAT3;NFKB2;TRADD;PIK3R1;IRF3;TRAF6;CBLB;IFNAR1;BBC3;TAB2;IKBKE;RELA;CCND3;IRAK4;ADAR;CASP9;CHUK;CD46;IKBKB;TBK1;CASP8;PIK3CA;CASP3;BAK1;CDK2;NFKBIB;HSPA1A;EIF2AK1;NFKB1;CCND2;PIK3R2;PIK3CD;BAX;MAPK8;APAF1;CYCS;RCHY1;HSPA2;MA…	TLR2;IL12A;TNFAIP3;PIK3R3;IFIH1;DDX58;NECTIN4;MAPK10;RAB9B;STAT1;IL6;IFNB1;STAT5A;OAS1;MX1;FAS;OAS3;IRF7;OAS2;JAK3;TLR4;MYD88;RAB9A;STAT2;JAK1;NFKBIA;IFNAR2
WP_IL1_AND_MEGAKARYOCYTES_IN_OBESITY	0.726808	1.75538	0.00660066	0.0303521	25	15	TLR2;CCL2;IL1R1;ICAM1;MMP9;TIMP1;MYD88;F2R;IL1B;TIMP2;SELENBP1;PIK3CA;HBEGF;NFKB1;IRAK1	TLR2;CCL2;IL1R1;ICAM1;MMP9;TIMP1;MYD88;F2R;IL1B
WP_RESISTIN_AS_A_REGULATOR_OF_INFLAMMATION	0.598349	1.73153	0.00323625	0.0414432	33	28	IL12A;ITPR1;PLCG2;PLCB4;PLCE1;IL6;NFKBIA;MAPK3;RELA;PLCD4;CHUK;CXCL8;IKBKB;PLCB1;PIK3CA;AKT1;NFKB1;PIK3CD;PLCD1;PLCD3;MAPK14;AKT3;AKT2;IKBKG;MAPK1;PLCG1;PLCB3;PIK3CB	IL12A;ITPR1;PLCG2;PLCB4;PLCE1;IL6
WP_FGF23_SIGNALING_IN_HYPOPHOSPHATEMIC_RICKETS_AND_RELATED_DISORDERS	0.730144	1.71695	0.0034965	0.0503541	22	13	ROS1;CYP24A1;ALPL;FGFR3;CDKN1A;GALNT3;SPP1;NFKB2;CYP27B1;NFKB1;CCND1;FAM20C;ENPP1	ROS1;CYP24A1;ALPL;FGFR3;CDKN1A;GALNT3;SPP1
WP_SARS_CORONAVIRUS_AND_INNATE_IMMUNITY	0.67546	1.71219	0.0034965	0.0522363	31	17	TLR3;IFIH1;DDX58;STAT1;IFNB1;STAT2;JAK1;IFNAR2;IRF3;IFNAR1;IKBKE;TICAM1;TBK1;IRF9;TYK2;MAVS;TRAF3	TLR3;IFIH1;DDX58;STAT1;IFNB1;STAT2;JAK1;IFNAR2
WP_COVID19_ADVERSE_OUTCOME_PATHWAY	0.826816	1.70956	0	0.0523539	15	8	CXCL10;CCL2;AGT;IL6;CSF3;IL7;IL1B;CXCL8	CXCL10;CCL2;AGT;IL6;CSF3;IL7;IL1B
WP_ENDOCHONDRAL_OSSIFICATION_WITH_SKELETAL_DYSPLASIAS	0.532476	1.69822	0	0.0586444	65	52	ADAMTS4;PTHLH;ALPL;ADAMTS5;TIMP3;SCIN;FGFR3;PLAT;MMP9;BMP6;CHST11;STAT1;HMGCS1;GHR;VEGFA;SERPINH1;PLAU;SPP1;MEF2C;DDR2;RUNX3;FGFR1;TGFB1;CDKN1C;TGFB2;ADAMTS1;RUNX2;FGF2;CALM1;AKT1;BMPR1A;ACAN;CALM2;GLI3;SOX5;STAT5B;CAB39;THRA;SLC38A2;IGF2;SOX9;HDAC4;PRKACA;IGF1R;ENPP1;FRZB;COL10A1;KIF3A;IFT88;MGP;PTCH1;SOX6	ADAMTS4;PTHLH;ALPL;ADAMTS5;TIMP3;SCIN;FGFR3;PLAT;MMP9;BMP6;CHST11;STAT1;HMGCS1;GHR;VEGFA;SERPINH1;PLAU;SPP1;MEF2C;DDR2;RUNX3
WP_AMPLIFICATION_AND_EXPANSION_OF_ONCOGENIC_PATHWAYS_AS_METASTATIC_TRAITS	0.683064	1.69335	0.0173611	0.0605	17	14	VCAM1;WNT2;JAG1;VEGFA;SRC;TCF7L1;EPAS1;LEF1;TCF7L2;NOTCH1;VHL;POSTN;TCF7;TNC	VCAM1;WNT2;JAG1;VEGFA
WP_ENDOCHONDRAL_OSSIFICATION	0.532476	1.69142	0.00581395	0.0602678	65	52	ADAMTS4;PTHLH;ALPL;ADAMTS5;TIMP3;SCIN;FGFR3;PLAT;MMP9;BMP6;CHST11;STAT1;HMGCS1;GHR;VEGFA;SERPINH1;PLAU;SPP1;MEF2C;DDR2;RUNX3;FGFR1;TGFB1;CDKN1C;TGFB2;ADAMTS1;RUNX2;FGF2;CALM1;AKT1;BMPR1A;ACAN;CALM2;GLI3;SOX5;STAT5B;CAB39;THRA;SLC38A2;IGF2;SOX9;HDAC4;PRKACA;IGF1R;ENPP1;FRZB;COL10A1;KIF3A;IFT88;MGP;PTCH1;SOX6	ADAMTS4;PTHLH;ALPL;ADAMTS5;TIMP3;SCIN;FGFR3;PLAT;MMP9;BMP6;CHST11;STAT1;HMGCS1;GHR;VEGFA;SERPINH1;PLAU;SPP1;MEF2C;DDR2;RUNX3
WP_GLUCOCORTICOID_RECEPTOR_PATHWAY	0.517825	1.68805	0.00282486	0.060617	71	55	RGS2;ANKRD1;PPP1R14C;TNFAIP3;CCL2;SERPINB9;PRRG4;MFGE8;FGD4;ARL5B;ANGPTL4;ENC1;IL11;ACKR3;GPR153;PTGS2;DNER;SLC19A2;NFKB2;GADD45B;BHLHE40;SNAI2;AKAP13;BIRC3;STOM;CAVIN2;AMIGO2;CDKN1C;BIRC2;TSC22D3;PDE4B;PLK2;RXRA;KTN1;ABHD2;DNAJC15;SRGN;LRRC8A;CPEB4;B3GNT5;JUN;HSP90AA1;PTGES3;CUL1;SLC26A2;TGFBR3;SERTAD2;SEC14L1;NR3C1;MGAM;CDC42EP3;NAV3;THBD;ETNK2;TNS4	RGS2;ANKRD1;PPP1R14C;TNFAIP3;CCL2;SERPINB9;PRRG4;MFGE8;FGD4;ARL5B;ANGPTL4;ENC1;IL11;ACKR3;GPR153;PTGS2;DNER
WP_THYMIC_STROMAL_LYMPHOPOIETIN_TSLP_SIGNALING_PATHWAY	0.551782	1.68275	0.00914634	0.0626675	47	40	STAT4;TNFSF4;STAT1;JAK2;IL6;STAT5A;RELB;JAK1;NFKBIA;TEC;FYN;STAT6;PI4K2A;STAT3;NFKB2;GAB2;MAP2K1;MYC;MAPK3;SRC;IL7R;RELA;CXCL8;PIK3CA;AKT1;NFKB1;MAPK8;MAPK9;MAPK14;EIF4EBP1;MAP2K2;STAT5B;YES1;RPS6;LYN;MAPK1;MTOR;PTPN11;CISH;FES	STAT4;TNFSF4;STAT1;JAK2;IL6;STAT5A;RELB;JAK1;NFKBIA;TEC;FYN;STAT6;PI4K2A;STAT3;NFKB2;GAB2;MAP2K1;MYC;MAPK3;SRC;IL7R
WP_GPR40_PATHWAY	0.696923	1.68149	0.00699301	0.0620741	16	12	PLCG2;PLCE1;PLCH1;PLCL1;PLCB1;PLCD1;PLCD3;ITPR3;PKD1;GNA11;PLCG1;PLCB3	PLCG2;PLCE1;PLCH1;PLCL1
WP_PHOTODYNAMIC_THERAPYINDUCED_HIF1_SURVIVAL_SIGNALING	0.590805	1.67835	0.0060241	0.0626174	37	32	TGFB3;IGFBP2;PMAIP1;IGFBP3;BNIP3;BNIP3L;VEGFA;PTGS2;EGLN1;SLC2A3;PGK1;HIF1A;PFKL;SLC16A1;BID;LDHA;EDN1;MCL1;SERPINE1;SLC2A1;PKM;BAK1;ANGPT1;BAX;HK1;HIF1AN;BIRC5;ARNT;BCL2L1;PDHA1;TP53;TGFA	TGFB3;IGFBP2;PMAIP1;IGFBP3;BNIP3;BNIP3L;VEGFA;PTGS2;EGLN1;SLC2A3;PGK1;HIF1A;PFKL;SLC16A1;BID;LDHA;EDN1;MCL1
WP_BURN_WOUND_HEALING	0.495379	1.67748	0.00283286	0.0616415	110	76	TGFB3;NOD2;SFRP2;TLR2;TNFAIP3;TLR3;CCL2;FGFR3;ICAM1;MMP9;DCN;NOX4;CXCL14;INHBA;IL6;TIMP1;IFNB1;MIAT;SPARC;PDGFRB;ADAM12;EGF;VEGFA;IL15;TLR4;MYD88;HOTAIR;SERPINH1;NFKBIA;MMP2;CD248;HEXD;KDR;IL1B;FN1;COL1A2;KLF4;CXCL1;NFKBIZ;SNAI2;TIMP2;S100A11;FGFR1;FST;COL1A1;S100A6;TAGLN;TGFB1;FBN1;TGFB2;CXCL8;NOD1;HGF;CASP3;AKT1;NFKB1;ELN;TLR6;SNHG20;PFN1;BCL2;BRD4;TNC;LY96;SMAD3;VIM;HMGB1;TP53;CNN2;MMP3;IL1A;M…	TGFB3;NOD2;SFRP2;TLR2;TNFAIP3;TLR3;CCL2;FGFR3;ICAM1;MMP9;DCN;NOX4;CXCL14;INHBA;IL6;TIMP1;IFNB1;MIAT;SPARC;PDGFRB;ADAM12;EGF;VEGFA;IL15;TLR4;MYD88;HOTAIR;SERPINH1;NFKBIA;MMP2;CD248;HEXD;KDR;IL1B;FN1;COL1A2;KLF4;CXCL1
WP_TYROBP_CAUSAL_NETWORK_IN_MICROGLIA	0.559812	1.6686	0.00304878	0.0667972	63	39	KCNE3;CXCL16;NCF2;NRROS;C3;STAT5A;GIMAP2;MAF;ZFP36L2;APBB1IP;SLC7A7;RBM47;LHFPL2;LOXL3;SPP1;TMEM106A;RUNX3;TCIRG1;NPC2;RPS6KA1;ELF4;PPP1R18;DPYD;SH2B3;IL13RA1;CAPG;FKBP15;PYCARD;GAL3ST4;GPX1;TGFBR1;HCLS1;SLC1A5;HLX;TNFRSF1B;CREB3L2;LYL1;SFT2D2;ABCC4	KCNE3;CXCL16;NCF2;NRROS;C3;STAT5A;GIMAP2;MAF;ZFP36L2;APBB1IP;SLC7A7;RBM47;LHFPL2;LOXL3;SPP1;TMEM106A;RUNX3
WP_VITAMIN_D_RECEPTOR_PATHWAY	0.469664	1.64964	0.0026178	0.0811564	186	98	IGFBP5;CEACAM1;RASGRP1;IL12A;CYP24A1;PTHLH;ADAMTS5;TNFAIP3;IGFBP3;CD14;TIMP3;TNFSF4;SEMA3B;BMP6;GXYLT2;CD40;LGALS9;CDKN1A;SATB1;CDKN2B;MX2;ABCD1;ADRB2;SERPINB1;STS;DNER;EFNA5;SPP1;NINJ1;MXD1;PRDM1;HIF1A;BCL6;CDKN2D;KLF4;PPARD;JUNB;FOXO1;GADD45A;TIMP2;S100A4;CDKN2C;MYC;S100A6;SLC8A1;HILPDA;ID4;TGFB1;TGFB2;MED9;CCNC;KRT34;CYP27B1;RXRA;CLPTM1L;CDK2;CDKAL1;COL13A1;ID1;CD9;MYO9B;LRRC8A;CDC34;LPGAT1;PT…	IGFBP5;CEACAM1;RASGRP1;IL12A;CYP24A1;PTHLH;ADAMTS5;TNFAIP3;IGFBP3;CD14;TIMP3;TNFSF4;SEMA3B;BMP6;GXYLT2;CD40;LGALS9;CDKN1A;SATB1;CDKN2B;MX2;ABCD1;ADRB2;SERPINB1;STS;DNER;EFNA5;SPP1;NINJ1;MXD1;PRDM1;HIF1A;BCL6;CDKN2D;KLF4;PPARD;JUNB
WP_OXIDATION_BY_CYTOCHROME_P450	0.617476	1.64805	0.00986842	0.080939	63	22	CYP26B1;CYP24A1;CYP7B1;CYP1B1;CYP51A1;CYP2J2;CYP4V2;CYB5R3;CYB5A;CYB5R4;CYB5R1;CYP2R1;CYP27B1;CYP2E1;POR;CYB5R2;CYB5B;CYP27C1;CYP27A1;CYP20A1;CYP2S1;CYP2U1	CYP26B1;CYP24A1;CYP7B1;CYP1B1;CYP51A1;CYP2J2;CYP4V2;CYB5R3;CYB5A;CYB5R4
WP_CHEMOKINE_SIGNALING_PATHWAY	0.464093	1.64696	0.00269542	0.0803549	165	108	CXCL9;CXCL10;CXCL11;CCL7;CCL5;CCL26;ADCY5;PIK3R3;SHC4;CXCR5;CXCL16;CXCL14;PLCB4;STAT1;JAK2;SHC2;SHC3;PTK2B;JAK3;STAT2;NFKBIA;STAT3;PRKX;MAP2K1;CCL28;ADCY3;RAP1B;PIK3R1;GNB4;ADCY4;RAP1A;MAPK3;GNG11;GRK5;RELA;PRKCD;CHUK;ADCY6;PTK2;ADCY9;WASL;PRKCZ;GNG12;IKBKB;PLCB1;PIK3CA;AKT1;VAV2;GNB1;ROCK1;NFKBIB;GNB5;GNAI1;NFKB1;CXCL3;BCAR1;PIK3R2;SHC1;GRB2;PIK3CD;GNG5;FOXO3;GNG10;SOS1;GNAI3;ADCY7;ROCK2;CRK;STA…	CXCL9;CXCL10;CXCL11;CCL7;CCL5;CCL26;ADCY5;PIK3R3;SHC4;CXCR5;CXCL16;CXCL14;PLCB4;STAT1;JAK2;SHC2;SHC3;PTK2B;JAK3;STAT2;NFKBIA
WP_GLYCOSAMINOGLYCAN_DEGRADATION	0.664951	1.64592	0.0173611	0.0797497	17	15	IDUA;GNS;HEXA;HEXB;NAGLU;HPSE;GLB1;ARSB;HPSE2;IDS;HGSNAT;GALNS;SGSH;GUSB;HYAL2	IDUA;GNS;HEXA;HEXB;NAGLU;HPSE;GLB1;ARSB;HPSE2;IDS;HGSNAT;GALNS;SGSH
WP_FATTY_ACID_TRANSPORTERS	0.748382	1.64017	0.00732601	0.0829547	18	9	FABP3;ACSL5;CD36;ACSL3;DBI;ACSL1;ACSL4;SLC27A4;FABP5	FABP3;ACSL5;CD36
WP_IL7_SIGNALING_PATHWAY	0.615694	1.63384	0.00636943	0.0870882	25	23	STAT1;STAT5A;PTK2B;JAK3;JAK1;IL7;FYN;STAT3;MAP2K1;PIK3R1;MYC;MAPK3;IL7R;AKT1;PIK3R2;MAP2K2;STAT5B;CDKN1B;CCND1;BAD;BCL2L1;GSK3B;MAPK1	STAT1;STAT5A;PTK2B;JAK3;JAK1;IL7;FYN;STAT3;MAP2K1;PIK3R1;MYC;MAPK3;IL7R
WP_CANONICAL_AND_NONCANONICAL_NOTCH_SIGNALING	0.613974	1.62912	0.0157729	0.090148	27	23	DLL1;JAG1;NOTCH3;MAML3;DNER;MFAP2;PSEN1;HEY1;JAG2;NOTCH4;ADAM10;CHUK;RRAS;MFAP1;HES1;MAML1;RBPJ;LEF1;MAML2;NOTCH2;NOTCH1;PSEN2;DLL4	DLL1;JAG1;NOTCH3;MAML3;DNER;MFAP2;PSEN1;HEY1;JAG2;NOTCH4
WP_ADIPOGENESIS	0.45599	1.62674	0.00282486	0.090416	131	103	SFRP4;CFD;CYP26B1;LIF;SCD;EGR2;RORA;AGT;STAT1;GDF10;IL6;EBF1;STAT5A;CDKN1A;FAS;PPARGC1A;PRLR;CEBPD;SOCS1;STAT2;BMP1;BORCS8-MEF2B;KLF5;DDIT3;MEF2C;HIF1A;STAT6;BMP2;SPOCK1;PPARD;NCOA2;NAMPT;STAT3;LPIN2;GADD45B;FOXO1;GADD45A;BMP4;WNT5B;CISD1;SERPINE1;LPIN1;TGFB1;CEBPB;WWTR1;AHR;LPIN3;AGPAT2;MEF2A;NDN;RBL2;TWIST1;FZD1;SOCS3;KLF6;ZMPSTE24;RXRA;ID3;BSCL2;CREB1;PTGIS;NR2F1;EPAS1;SREBF1;SP1;PCK2;RB1;MEF2…	SFRP4;CFD;CYP26B1;LIF;SCD;EGR2;RORA;AGT;STAT1;GDF10;IL6;EBF1;STAT5A;CDKN1A;FAS;PPARGC1A;PRLR;CEBPD;SOCS1;STAT2;BMP1;BORCS8-MEF2B;KLF5;DDIT3;MEF2C;HIF1A;STAT6;BMP2;SPOCK1;PPARD;NCOA2;NAMPT;STAT3;LPIN2;GADD45B;FOXO1;GADD45A;BMP4
WP_APOPTOSIS	0.478478	1.62181	0	0.0930862	86	72	TNFSF10;PMAIP1;MAPK10;TNFRSF21;CASP1;IRF1;IRF2;FAS;CFLAR;CASP7;IRF7;BNIP3L;CASP10;RIPK1;BCL2L11;NFKBIA;MDM2;TNFRSF10B;CRADD;BID;TRADD;PIK3R1;BIRC3;IRF3;MCL1;MYC;BCL2L2;BBC3;RELA;MAP3K1;CASP4;CASP9;CHUK;XIAP;BIRC2;IKBKB;TRAF2;CASP8;CASP3;AKT1;BAK1;TNFRSF25;NFKBIB;SCAF11;NFKB1;BAX;APAF1;CYCS;TNFRSF1A;BOK;DIABLO;JUN;BIRC5;BAD;FADD;BCL2L1;CDKN2A;IGF2;DFFB;CASP6;DFFA;TNFRSF1B;IKBKG;BCL2;MAP2K4;NFKBIE;…	TNFSF10;PMAIP1;MAPK10;TNFRSF21;CASP1;IRF1;IRF2;FAS;CFLAR;CASP7;IRF7;BNIP3L;CASP10;RIPK1;BCL2L11;NFKBIA;MDM2;TNFRSF10B;CRADD;BID;TRADD;PIK3R1;BIRC3;IRF3;MCL1;MYC
WP_NUCLEOTIDEBINDING_OLIGOMERIZATION_DOMAIN_NOD_PATHWAY	0.561827	1.61883	0.0276923	0.0944721	41	31	AIM2;NOD2;CASP1;CARD6;NLRP10;CASP7;NFKBIA;PRDM1;IL1B;RELA;RIPK2;CASP9;CHUK;XIAP;NOD1;NDUFA13;IKBKB;CASP8;NLRP1;CARD8;PYCARD;SUGT1;ERBIN;HSP90AA1;NAIP;AAMP;RAC1;IKBKG;COPS6;CARD9;ACAP1	AIM2;NOD2;CASP1;CARD6;NLRP10;CASP7;NFKBIA;PRDM1;IL1B
WP_TCELL_ACTIVATION_SARSCOV2	0.501174	1.61247	0.00298508	0.100533	87	56	RASGRP1;IL12A;ITPR1;STAT4;JAK2;IFNB1;DEPTOR;CDKN1A;MYD88;NFKBIA;IFNAR2;PPP3CC;FYN;MAP2K1;CCL28;PTEN;PIK3R1;RICTOR;LAT;MAPK3;IFNAR1;RELA;BCL10;CHUK;IKBKB;AKT1;IRF2BPL;PDPK1;MALT1;NFKB1;GRB2;PIK3CD;BAX;FOXO3;SOS1;RHEB;MAP2K2;JUN;RPTOR;CCND1;TYK2;BCL2L1;CDKN2A;HRAS;MLST8;RAF1;GSK3B;FOS;TSC2;TSC1;IKBKG;MAPK1;PLCG1;MTOR;TP53;NFATC1	RASGRP1;IL12A;ITPR1;STAT4;JAK2;IFNB1;DEPTOR;CDKN1A;MYD88;NFKBIA;IFNAR2;PPP3CC;FYN;MAP2K1;CCL28;PTEN;PIK3R1;RICTOR;LAT;MAPK3
WP_STATIN_INHIBITION_OF_CHOLESTEROL_PRODUCTION	0.665075	1.61168	0.0231023	0.0998061	33	15	LIPC;APOE;LDLR;APOC1;PLTP;ABCA1;SOAT1;HMGCR;SQLE;LRP1;FDFT1;DGAT1;SCARB1;ACSS1;LCAT	LIPC;APOE;LDLR;APOC1;PLTP;ABCA1;SOAT1;HMGCR;SQLE;LRP1
WP_TYPE_I_COLLAGEN_SYNTHESIS_IN_THE_CONTEXT_OF_OSTEOGENESIS_IMPERFECTA	0.570375	1.60959	0.0323625	0.100303	33	28	ITPR1;PLOD2;SERPINF1;P4HA1;P3H2;LOX;P4HA2;PLOD1;ADAMTS2;BMP1;TMEM38B;SERPINH1;P3H1;COL1A2;FKBP10;CRTAP;PPIB;COL1A1;P4HB;MIA3;CREB3L1;MBTPS1;FZD1;COLGALT1;MBTPS2;LRP5;LRP6;TNFRSF11B	ITPR1;PLOD2;SERPINF1;P4HA1;P3H2;LOX;P4HA2;PLOD1;ADAMTS2;BMP1;TMEM38B;SERPINH1;P3H1;COL1A2;FKBP10;CRTAP;PPIB;COL1A1;P4HB;MIA3;CREB3L1
WP_PROSTAGLANDIN_SYNTHESIS_AND_REGULATION	0.52019	1.60828	0.0166667	0.0997951	45	37	PTGDS;EDNRA;PTGFRN;PTGER3;PLA2G4A;PTGER2;PTGES;PPARGC1A;PTGDR;PTGS2;HSD11B1;PTGIR;ANXA4;PTGFR;EDNRB;AKR1B1;ANXA5;EDN1;S100A6;ANXA1;ANXA6;AKR1C1;PTGS1;PTGIS;AKR1C3;S100A10;PTGER4;CBR1;AKR1C2;MITF;SOX9;ANXA2;TBXA2R;ABCC4;PPARGC1B;ANXA3;PPARG	PTGDS;EDNRA;PTGFRN;PTGER3;PLA2G4A;PTGER2;PTGES;PPARGC1A;PTGDR;PTGS2;HSD11B1;PTGIR;ANXA4;PTGFR;EDNRB;AKR1B1
WP_IL9_SIGNALING_PATHWAY	0.674419	1.60791	0.0100334	0.0983355	19	14	STAT1;STAT5A;JAK3;JAK1;STAT3;MAP2K1;PIK3R1;MAPK3;CDK9;PIK3R2;GRB2;MAP2K2;STAT5B;MAPK1	STAT1;STAT5A;JAK3;JAK1;STAT3;MAP2K1;PIK3R1;MAPK3
WP_NANOMATERIALINDUCED_INFLAMMASOME_ACTIVATION	0.824101	1.60776	0.0178571	0.0968155	7	6	CASP1;CTSB;TLR4;IL1B;NFKB1;PYCARD	CASP1;CTSB;TLR4;IL1B
WP_ACQUIRED_PARTIAL_LIPODYSTROPHY_BARRAQUERSIMONS_SYNDROME	0.711163	1.60139	0.0243056	0.10097	11	10	CFD;CFB;C3;ICMT;FNTA;C5;RCE1;LMNB2;LMNB1;LMNA	CFD;CFB;C3
WP_METABOLIC_PATHWAY_OF_LDL_HDL_AND_TG_INCLUDING_DISEASES	0.754106	1.60124	0.0176678	0.0993143	17	9	LIPC;APOE;LIPG;LDLR;ABCA1;SCARB1;ANXA2;LDLRAP1;LCAT	LIPC;APOE;LIPG;LDLR
WP_HEPATITIS_B_INFECTION	0.436044	1.59177	0.0078329	0.106503	154	132	TGFB3;EGR3;TLR2;PIK3R3;TLR3;STAT4;IFIH1;DDX58;EGR2;MMP9;MAPK10;STAT1;JAK2;IL6;IFNB1;STAT5A;CDKN1A;FAS;PTK2B;IRF7;JAK3;TLR4;MYD88;CASP10;STAT2;JAK1;DDB2;STAT6;BID;HSPG2;STAT3;MAP2K1;CREB3;PIK3R1;IRF3;ATP6AP1;MYC;MAPK3;SRC;TRAF6;CREB3L1;IFNAR1;TGFB1;TAB2;ATF2;NFATC4;IKBKE;RELA;MAP3K1;IRAK4;DDX3X;CASP9;CHUK;TGFB2;MAPK11;TICAM1;CXCL8;IKBKB;TBK1;CASP8;PIK3CA;CASP3;AKT1;CREB1;CREB5;ELK1;PCNA;ATF4;YWHAB…	TGFB3;EGR3;TLR2;PIK3R3;TLR3;STAT4;IFIH1;DDX58;EGR2;MMP9;MAPK10;STAT1;JAK2;IL6;IFNB1;STAT5A;CDKN1A;FAS;PTK2B;IRF7;JAK3;TLR4;MYD88;CASP10;STAT2;JAK1
WP_DOPAMINERGIC_NEUROGENESIS	0.667186	1.58905	0.03125	0.107628	30	11	SLC18A2;RET;NR4A2;EN1;STAT3;TGFB1;CDKN1C;MSX1;ALDH1A1;GLI2;GLI1	SLC18A2;RET;NR4A2;EN1
WP_CYTOKINES_AND_INFLAMMATORY_RESPONSE	0.646949	1.58778	0.0451389	0.10696	26	14	IL6;IFNB1;IL11;CSF3;CXCL2;IL15;CSF1;IL7;IL1B;CXCL1;TGFB1;CSF2;PDGFA;IL1A	IL6;IFNB1;IL11;CSF3;CXCL2;IL15;CSF1;IL7;IL1B;CXCL1
WP_MIRNA_REGULATION_OF_P53_PATHWAY_IN_PROSTATE_CANCER	0.595322	1.58	0.00671141	0.1137	34	23	PMAIP1;CYS1;SESN3;CHEK2;PERP;MDM2;TNFRSF10B;DDB2;BID;ZMAT3;PTEN;SERPINE1;BBC3;CASP9;CASP8;CASP3;ATM;BAX;APAF1;SHISA5;SIAH1;EI24;TP53	PMAIP1;CYS1;SESN3;CHEK2;PERP;MDM2;TNFRSF10B;DDB2;BID;ZMAT3
WP_EICOSANOID_METABOLISM_VIA_CYCLOOXYGENASES_COX	0.586164	1.57567	0.0425532	0.116991	30	22	PTGDS;PLA2G4A;PTGES;PTGDR;ACOX2;PTGS2;PTGIR;PTGFR;AKR1B1;PPARD;PLA2G6;ACAA1;ACOX1;ACOX3;PTGS1;PTGIS;PTGR2;PTGR1;EHHADH;TBXA2R;PRXL2B;PLA2G4B	PTGDS;PLA2G4A;PTGES;PTGDR;ACOX2;PTGS2;PTGIR;PTGFR;AKR1B1;PPARD
WP_CHOLESTEROL_METABOLISM_WITH_BLOCH_AND_KANDUTSCHRUSSELL_PATHWAYS	0.510848	1.5609	0.0188088	0.132322	48	43	ELOVL3;SCD;TM7SF2;CH25H;HMGCS1;IDI1;ACOT2;GGPS1;CYP51A1;DHCR7;SC5D;LSS;ABCA1;MSMO1;SOAT1;HMGCR;SQLE;FADS2;ACSL3;FDPS;ELOVL5;FDFT1;FADS1;MVD;HSD17B7;NR1H2;ACSL1;SREBF2;ACAT2;SREBF1;ACSL4;MVK;NSDHL;EBP;DHCR24;CYP27A1;FASN;ELOVL4;MYLIP;NR1H3;LBR;PMVK;ELOVL2	ELOVL3;SCD;TM7SF2;CH25H;HMGCS1;IDI1;ACOT2;GGPS1;CYP51A1;DHCR7;SC5D;LSS;ABCA1;MSMO1;SOAT1;HMGCR;SQLE;FADS2;ACSL3;FDPS
WP_OXIDATIVE_DAMAGE_RESPONSE	0.51465	1.55639	0.00664452	0.135529	41	35	C2;C4B;C1S;C3AR1;MAPK10;C1R;CDKN1A;GADD45A;TRAF6;C5AR1;TDP2;CDKN1C;MAP3K1;CASP9;TRAF2;CASP3;BAK1;PCNA;NFKB1;APAF1;CYCS;MAPK13;C5;CDKN1B;BAD;TNK2;TNFRSF1B;BAG4;CDC42;BCL2;MAP2K4;NFKBIE;TRAF3;TRAF1;MAP3K9	C2;C4B;C1S;C3AR1;MAPK10;C1R;CDKN1A
WP_VITAMIN_A_AND_CAROTENOID_METABOLISM	0.613037	1.55551	0.0272109	0.134912	44	19	CYP26B1;RDH8;CD36;BCO2;CRABP2;RDH5;RDH10;RETSAT;DHRS3;CYP2E1;RXRA;DGAT1;SCARB1;RXRB;RARA;MAPK1;ALDH1A1;RARG;ALDH1A3	CYP26B1;RDH8;CD36;BCO2;CRABP2;RDH5;RDH10;RETSAT
WP_ACUTE_VIRAL_MYOCARDITIS	0.462827	1.55408	0.00859599	0.134715	87	66	NOD2;IL12A;TLR3;HLA-DMA;SGCD;MMP9;STAT1;CD55;IL6;CASP1;SGCB;SGCG;CASP7;TLR4;SOCS1;JAK1;LAMA2;FYN;BID;STAT3;NFKB2;EDN1;PIK3R1;MAPK3;CAV1;SRC;TGFB1;MICA;BNIP2;JKAMP;CASP9;TICAM1;DMD;ABL1;CASP8;CASP3;AKT1;CREB1;ILK;DAG1;PYCARD;BAX;CYCS;SOS1;CCND1;CAAP1;BCL2L1;ABL2;ENDOG;DFFB;CASP6;DFFA;EIF4G1;EIF4G2;GSK3B;MAPK1;BCL2;PABPC1;CHRAC1;RASA1;CASP2;ACTB;PARP1;KRT8;RAC2;RAC3	NOD2;IL12A;TLR3;HLA-DMA;SGCD;MMP9;STAT1;CD55;IL6;CASP1;SGCB;SGCG;CASP7;TLR4;SOCS1;JAK1;LAMA2;FYN;BID;STAT3;NFKB2
WP_LUNG_FIBROSIS	0.491934	1.55153	0.00632911	0.136321	63	41	CCL5;CCL2;MMP9;IL6;TIMP1;DSP;CSF3;EGF;GREM1;CXCL2;FGF1;MMP2;PLAU;SPP1;IL1B;CCN2;FGF7;EDN1;PTX3;TGFB1;CEBPB;CXCL8;STN1;FGF2;NFE2L2;HGF;SKIL;FAM13A;ELN;ELMOD2;SMAD7;MECP2;MT2A;CSF2;PARN;DPP9;PDGFA;HMOX1;ATP11A;RTEL1;TGFA	CCL5;CCL2;MMP9;IL6;TIMP1;DSP;CSF3;EGF;GREM1;CXCL2;FGF1;MMP2;PLAU;SPP1;IL1B;CCN2
WP_TNFRELATED_WEAK_INDUCER_OF_APOPTOSIS_TWEAK_SIGNALING_PATHWAY	0.505156	1.55118	0.0204678	0.134848	42	40	CCL5;CCL2;MMP9;IL6;CASP7;RELB;RIPK1;NFKBIA;NFKB2;BIRC3;MAPK3;RELA;CHUK;BIRC2;TNFRSF12A;IKBKB;TRAF2;CASP8;CASP3;AKT1;NFKBIB;NFKB1;TRAF5;MAPK8;MAPK9;MAP3K7;MAPK14;JUN;CTNNB1;TNFSF12;AKT2;FADD;RAC1;RAF1;GSK3B;HDAC1;MAP3K14;MAPK1;TRAF3;TRAF1	CCL5;CCL2;MMP9;IL6;CASP7;RELB;RIPK1;NFKBIA
WP_ALANINE_AND_ASPARTATE_METABOLISM	0.743585	1.54537	0.0288809	0.139075	12	7	ABAT;ASS1;DARS1;ASL;PC;GOT1;GOT2	ABAT;ASS1
WP_FAMILIAL_HYPERLIPIDEMIA_TYPE_1	0.736137	1.54522	0.0212766	0.137459	18	8	LIPC;ANGPTL4;LDLR;LMF1;PLTP;LRP1;SEL1L;LCAT	LIPC;ANGPTL4;LDLR;LMF1;PLTP
WP_INTERACTIONS_BETWEEN_IMMUNE_CELLS_AND_MICRORNAS_IN_TUMOR_MICROENVIRONMENT	0.592866	1.54504	0.0236487	0.135712	40	19	CXCL10;CCL5;TGFB3;CCL2;CD274;TLR4;SOCS1;STAT6;STAT3;NFKB2;TRAF6;TGFB1;IRAK4;TGFB2;NFKB1;IL4R;TGFBR2;PIAS3;IL2RB	CXCL10;CCL5;TGFB3;CCL2;CD274;TLR4;SOCS1;STAT6;STAT3;NFKB2
WP_PHOTODYNAMIC_THERAPYINDUCED_NFKB_SURVIVAL_SIGNALING	0.533282	1.54288	0.0378549	0.136317	35	30	VCAM1;ICAM1;MMP9;IL6;CFLAR;CXCL2;RELB;VEGFA;PTGS2;MMP2;REL;IL1B;NFKB2;BIRC3;BCL2L2;TRAF6;RELA;CHUK;BIRC2;CXCL8;IKBKB;NFKB1;TNFRSF1A;CCND1;BIRC5;EGLN2;CSF2;MMP3;IL1A;MMP1	VCAM1;ICAM1;MMP9;IL6;CFLAR;CXCL2;RELB;VEGFA;PTGS2;MMP2;REL;IL1B
WP_SPLICING_FACTOR_NOVA_REGULATED_SYNAPTIC_PROTEINS	0.536113	1.54231	0.0277778	0.135249	42	33	RAP1GAP;KCNJ6;PLCB4;NEO1;STXBP2;EFNA5;GABBR2;GRIK2;TERF2IP;CAV2;CASK;CLSTN1;AGRN;CADM1;EPB41L1;NTNG1;PRKCZ;APLP2;MAP4;EPB41L2;DAB1;MAPK9;EPB41;CDH2;NCDN;SNW1;KCNMA1;CAMK2G;STX2;EPB41L3;CLASP1;ATP2B1;GPHN	RAP1GAP;KCNJ6;PLCB4;NEO1;STXBP2;EFNA5;GABBR2;GRIK2;TERF2IP;CAV2;CASK;CLSTN1;AGRN;CADM1
WP_CELLS_AND_MOLECULES_INVOLVED_IN_LOCAL_ACUTE_INFLAMMATORY_RESPONSE	0.688327	1.54039	0.032491	0.135761	17	10	VCAM1;ICAM1;C3;IL6;SELPLG;ITGB1;CXCL8;C5;ITGA4;IL1A	VCAM1;ICAM1;C3;IL6;SELPLG
WP_PKCGAMMA_CALCIUM_SIGNALING_PATHWAY_IN_ATAXIA	0.655926	1.53751	0.021978	0.137191	22	13	ITPR1;PLCB4;GRIA3;CACNA1A;GRIA1;PDK1;PLCB1;GNAQ;GNA11;GNA14;PLCB3;TRPC3;HOMER3	ITPR1;PLCB4;GRIA3;CACNA1A;GRIA1;PDK1
WP_KYNURENINE_PATHWAY_AND_LINKS_TO_CELL_SENESCENCE	0.599048	1.53274	0.0673401	0.140586	23	16	IDO1;TDO2;QPRT;IFNB1;CDKN1A;TLR4;KLF5;FOXO1;AHR;EIF2AK1;AFMID;KYNU;EIF2AK4;AADAT;TP53;HAAO	IDO1;TDO2;QPRT;IFNB1;CDKN1A;TLR4;KLF5
WP_TRYPTOPHAN_CATABOLISM_LEADING_TO_NAD_PRODUCTION	0.627061	1.5284	0.0350877	0.144111	16	13	IDO1;TDO2;QPRT;NMRK1;NAMPT;NADSYN1;NMNAT2;NMNAT1;NAPRT;AFMID;KYNU;AADAT;HAAO	IDO1;TDO2;QPRT
WP_HYPERTROPHY_MODEL	0.603124	1.52443	0.0327273	0.14718	20	16	ANKRD1;IL1R1;ATF3;VEGFA;NR4A3;ADAM10;IFRD1;ZEB1;HBEGF;DUSP14;EIF4EBP1;CCN1;WDR1;EIF4E;JUND;IL1A	ANKRD1;IL1R1;ATF3;VEGFA;NR4A3
WP_MIRNAS_INVOLVEMENT_IN_THE_IMMUNE_RESPONSE_IN_SEPSIS	0.549436	1.5218	0.0264026	0.148716	63	28	VCAM1;ICAM1;IL6;IRF1;IRF7;RELB;TLR4;MYD88;NFKBIA;REL;NFKB2;TRAF6;TAB2;RELA;IRAK4;CHUK;CXCL8;IKBKB;NFKB1;MAPK8;MAP3K7;MIR155HG;MAPK14;TAB1;IKBKG;TRAF3;IRAK1;IL1A	VCAM1;ICAM1;IL6;IRF1;IRF7;RELB;TLR4;MYD88;NFKBIA;REL
WP_FAMILIAL_HYPERLIPIDEMIA_TYPE_3	0.720452	1.51772	0.0431655	0.151864	14	8	LIPC;APOE;LDLR;PLTP;VLDLR;LRP1;SCARB1;LCAT	LIPC;APOE;LDLR;PLTP
WP_PHOTODYNAMIC_THERAPYINDUCED_UNFOLDED_PROTEIN_RESPONSE	0.548184	1.515	0.0231788	0.153461	29	25	WARS1;ATF3;BCL2L11;DDIT3;DNAJB9;CALR;XBP1;HSPA5;DNAJB11;BBC3;UBE2E1;PDIA6;EDEM1;HSP90B1;NFE2L2;DNAJC3;NARS1;ATF4;ATF6;EIF2A;ASNS;PPP1R15A;EIF2AK3;ERN1;TRIB3	WARS1;ATF3;BCL2L11;DDIT3;DNAJB9;CALR;XBP1;HSPA5;DNAJB11;BBC3;UBE2E1;PDIA6;EDEM1;HSP90B1
WP_PTF1A_RELATED_REGULATORY_PATHWAY	0.767543	1.5133	0.0505415	0.153915	11	6	PROX1;KAT2B;HES1;RBPJ;CTNNB1;NOTCH1	PROX1
WP_FERROPTOSIS	0.467338	1.50206	0.0144509	0.166739	65	55	GCH1;SAT1;ACSL5;SLC39A8;DPP4;MAP1LC3A;NOX4;CHMP5;SLC39A14;AIFM2;HMGCR;MAP1LC3B;ACSL3;CISD1;FDFT1;BACH1;NCOA4;FTL;GCLM;VDAC2;SLC11A2;LPCAT3;FTH1;IREB2;AKR1C1;PRNP;GPX4;ACSL1;SLC3A2;AKR1C3;ATG5;ACSL4;GCLC;POR;SAT2;TFRC;CTH;AKR1C2;HSPB1;CBS;PCBP2;SLC1A5;ATG7;PCBP1;CHMP6;GSS;SLC38A1;SLC7A11;HMOX1;PHKG2;VDAC3;COQ2;TXNRD1;TP53;STEAP3	GCH1;SAT1;ACSL5;SLC39A8;DPP4;MAP1LC3A;NOX4
WP_TRYPTOPHAN_METABOLISM	0.544564	1.49919	0.0479233	0.168556	42	25	IDO1;TDO2;CYP7B1;WARS1;ALDH2;CYP1B1;CYP2J2;ECHS1;CYP2E1;ALDH9A1;ACAT1;CAT;OGDH;AFMID;DHCR24;KYNU;GCDH;ALDH3A2;HSD17B10;ALDH1A1;AADAT;PRMT1;HADH;AOX1;HAAO	IDO1;TDO2;CYP7B1;WARS1;ALDH2;CYP1B1
WP_PEROXIREDOXIN_2_INDUCED_OVARIAN_FAILURE	0.789475	1.49883	0.0561798	0.167051	8	5	MAPK10;CASP3;PARP2;PRDX2;BAX	MAPK10
WP_BLOOD_CLOTTING_CASCADE	0.74001	1.49731	0.0515464	0.167381	23	7	F10;PLAT;F8;PLAU;SERPINE1;F3;SERPINB2	F10;PLAT;F8;PLAU
WP_ANGIOGENESIS	0.567075	1.49715	0.0415225	0.165756	24	21	TIMP3;MMP9;TEK;VEGFA;KDR;HIF1A;PDGFRA;FLT1;TIMP2;SRC;SMAD1;PTK2;FGF2;PIK3CA;AKT1;ANGPT1;MAPK14;ARNT;CREBBP;MAPK1;PLCG1	TIMP3;MMP9;TEK;VEGFA;KDR;HIF1A;PDGFRA;FLT1;TIMP2
WP_NOTCH1_REGULATION_OF_ENDOTHELIAL_CELL_CALCIFICATION	0.590029	1.49641	0.0638298	0.164659	18	15	SAT1;ALPL;ITGA1;FGFR3;DLL1;PLAT;JAG1;VEGFA;JAG2;CALU;NOTCH1;DLL4;LPAR1;MGP;SOX6	SAT1;ALPL;ITGA1;FGFR3;DLL1;PLAT;JAG1
WP_PATHWAYS_OF_NUCLEIC_ACID_METABOLISM_AND_INNATE_IMMUNE_SENSING	0.600713	1.49392	0.0462634	0.165401	16	16	IFIH1;DDX58;IFNB1;OAS1;SAMHD1;RNASET2;TREX1;RNASEL;IRF3;ADAR;STING1;CGAS;RNASEH2B;RNASEH2C;MAVS;RNASEH2A	IFIH1;DDX58;IFNB1;OAS1;SAMHD1;RNASET2;TREX1;RNASEL
WP_APOPTOSIS_MODULATION_AND_SIGNALING	0.43038	1.49037	0.030303	0.167852	91	79	TNFSF10;PMAIP1;IL1R1;BMF;BNIP3;CASP1;FAS;CFLAR;CASP7;MYD88;CASP10;RIPK1;BCL2L11;NFKBIA;TNFRSF10A;TNFRSF10B;SEPTIN4;CRADD;BID;AIFM2;TRADD;BIRC3;MCL1;MAPK3;BCL2L2;TRAF6;PEA15;BBC3;CASP4;CASP9;XIAP;BIRC2;IKBKB;CASP8;CASP3;BAK1;TNFRSF25;HSPA1A;NFKB1;BAX;MAPK8;APAF1;CYCS;TNFRSF1A;BOK;DIABLO;JUN;CAPNS1;MADD;BIRC5;AIFM1;NAIP;BAD;DAXX;PTRH2;BAG3;FADD;BCL2L1;ENDOG;PTPN13;CDKN2A;HTRA2;DFFB;CASP6;DFFA;TNFRS…	TNFSF10;PMAIP1;IL1R1;BMF;BNIP3;CASP1;FAS;CFLAR;CASP7;MYD88;CASP10;RIPK1;BCL2L11;NFKBIA;TNFRSF10A;TNFRSF10B;SEPTIN4;CRADD;BID;AIFM2;TRADD;BIRC3;MCL1;MAPK3;BCL2L2;TRAF6;PEA15;BBC3
WP_HEMATOPOIETIC_STEM_CELL_DIFFERENTIATION	0.505708	1.48726	0.0296053	0.170001	62	32	CD34;NFE2;TNXB;MXI1;IL6;STAT5A;MUC1;CSF3;LMO2;HMGN5;CSF1;IL1B;ITGB3;TRIM29;PIM1;RIOK3;SEC14L2;THRB;ACVR1B;FOSB;LEF1;FLI1;NOTCH1;KITLG;RUNX1;FOS;CSF2;LYL1;IL1A;MYB;NFATC2;GATA2	CD34;NFE2;TNXB;MXI1;IL6;STAT5A;MUC1;CSF3;LMO2;HMGN5;CSF1;IL1B;ITGB3;TRIM29;PIM1;RIOK3
WP_FAMILIAL_HYPERLIPIDEMIA_TYPE_4	0.653277	1.47985	0.0559441	0.178774	22	11	LIPC;LDLR;LMF1;FAS;PLTP;LRP1;SEL1L;DGAT2;ACSS1;GCK;LCAT	LIPC;LDLR;LMF1;FAS;PLTP
WP_NAD_METABOLISM	0.600699	1.4788	0.0688525	0.178447	16	13	CD38;NAMPT;NT5E;NMNAT2;NMNAT1;NADK;SIRT5;SIRT1;SIRT2;SIRT7;SIRT3;SIRT6;PARP1	CD38
WP_METAPATHWAY_BIOTRANSFORMATION_PHASE_I_AND_II	0.431897	1.47865	0.0138889	0.176759	185	80	CYP26B1;SULT1A4;CYP24A1;CYP7B1;GPX3;HS3ST2;CHST11;GLYATL1;CYP1B1;MGST2;GSTT2B;SLX1A-SULT1A3;HS3ST3B1;CYP51A1;HNMT;CYP2J2;EPHX1;NNMT;GSTO2;GSTM2;GSTK1;CYP4V2;AKR1B1;CHST6;CHST12;MGST1;HS3ST3A1;MGST3;CHST3;TPMT;GSTO1;COMT;CYP2R1;GSTP1;CYP27B1;CYP2E1;NDST1;AKR1C1;NAT9;GSTM3;GPX4;NAA20;CHST7;AKR1C3;AKR7A2;GAL3ST4;GSTA4;NAA30;AKR1A1;HS2ST1;GSTM5;AKR1C2;SLX1B-SULT1A4;CYP27C1;NAT14;CYP27A1;GSTCD;CYP20A1…	CYP26B1;SULT1A4;CYP24A1;CYP7B1;GPX3;HS3ST2;CHST11;GLYATL1;CYP1B1;MGST2;GSTT2B;SLX1A-SULT1A3;HS3ST3B1;CYP51A1;HNMT;CYP2J2;EPHX1;NNMT;GSTO2;GSTM2;GSTK1;CYP4V2;AKR1B1;CHST6
WP_MONOAMINE_TRANSPORT	0.567081	1.47841	0.0390071	0.175432	32	20	TDO2;FBXO32;IL1R1;SYN1;AGT;NECTIN2;CDC25C;IL1B;ITGB3;AMPH;RBL2;SCAMP2;PPP2CB;MAPK14;STX1A;UNC13B;TSC2;TGFB1I1;ADORA2A;TNFRSF11B	TDO2;FBXO32;IL1R1;SYN1;AGT;NECTIN2;CDC25C;IL1B;ITGB3;AMPH
WP_FOLATE_METABOLISM	0.492158	1.47085	0.0236686	0.183843	73	40	GPX3;SAA1;CCL2;SOD3;ICAM1;PLAT;LDLR;IL6;FOLR3;RFK;CSF1;IL1B;ABCA1;NFKB2;MTHFR;SERPINE1;MTHFD2;RELA;SHMT2;GPX4;NFKB1;SOD1;MTRR;SCARB1;CTH;GPX1;CBS;CAT;MTHFD1;FLAD1;GART;MTR;AHCY;MTHFS;DHFR;INSR;TP53;SHMT1;SLC46A1;SLC19A1	GPX3;SAA1;CCL2;SOD3;ICAM1;PLAT;LDLR;IL6;FOLR3;RFK;CSF1;IL1B;ABCA1
WP_IL18_SIGNALING_PATHWAY	0.377372	1.46763	0.00484262	0.186606	279	208	CCL5;BTG2;CA11;CD36;ADAMTS5;TNFAIP3;CCL2;TIMP3;ICAM1;NRN1;SEMA6D;MMP9;CXCL16;NCF2;TGM2;ATF3;IL6;B2M;GRN;TIMP1;TNFAIP2;IRF1;HSPB8;CD83;FAS;ZC3H12A;MMP14;CFLAR;RFX5;IER3;CCN4;CXCL2;ACTA2;TMEM165;SNTB1;VEGFA;ABHD16A;PTGS2;MYD88;CD81;BPGM;NFKBIA;MMP2;COL3A1;CLDN12;SPP1;REL;IL1B;FN1;COL1A2;COX17;BMP2;BID;NR4A1;SDC4;ITM2C;NFKB2;BSG;NFKBIZ;DES;TRPM7;STOML1;PTEN;PIK3R1;BIRC3;MTCH1;PIGT;COL1A1;MAPK3;TRAF6…	CCL5;BTG2;CA11;CD36;ADAMTS5;TNFAIP3;CCL2;TIMP3;ICAM1;NRN1;SEMA6D;MMP9;CXCL16;NCF2;TGM2;ATF3;IL6;B2M;GRN;TIMP1;TNFAIP2;IRF1;HSPB8;CD83;FAS;ZC3H12A;MMP14;CFLAR;RFX5;IER3;CCN4;CXCL2;ACTA2;TMEM165;SNTB1;VEGFA;ABHD16A;PTGS2;MYD88;CD81;BPGM;NFKBIA;MMP2;COL3A1;CLDN12;SPP1;REL;IL1B;FN1;COL1A2;COX17;BMP2;BID;NR4A1;SDC4;ITM2C;NFKB2;BSG;NFKBIZ;DES
WP_EBOLA_VIRUS_INFECTION_IN_HOST	0.414	1.46617	0.0163043	0.187024	131	103	BST2;PIK3R3;HLA-DMA;DDX58;ITGA1;SCIN;HLA-F;MFGE8;HLA-E;STAT1;CTSB;HLA-DPA1;HLA-C;HLA-B;CTSL;HLA-G;DAB2IP;HLA-A;IRF7;RELB;TLR4;RAB9A;ITGA5;RASA2;ICAM3;EIF2AK2;REL;ITGB3;ADAM17;NFKB2;RAB5A;TPCN2;CAV2;PIK3R1;NPC2;IRF3;MAPK3;CAV1;ITGAV;IKBKE;ITGB1;RELA;VPS18;VPS41;GAS6;RAB7A;TOP1;CLTB;VPS39;SOCS3;NPC1;TBK1;ITGA2;RFC1;PIK3CA;RHOC;AKT1;EPS15;VAV2;KPNA1;IQGAP1;ITGA3;GSN;ACTN1;NFKB1;PIK3R2;HLA-DPB1;PIK3C…	BST2;PIK3R3;HLA-DMA;DDX58;ITGA1;SCIN;HLA-F;MFGE8;HLA-E;STAT1;CTSB;HLA-DPA1;HLA-C;HLA-B;CTSL;HLA-G;DAB2IP;HLA-A;IRF7;RELB;TLR4;RAB9A;ITGA5;RASA2;ICAM3;EIF2AK2;REL;ITGB3;ADAM17;NFKB2;RAB5A;TPCN2;CAV2;PIK3R1;NPC2;IRF3
WP_RAS_AND_BRADYKININ_PATHWAYS_IN_COVID19	0.580935	1.46397	0.0519031	0.187749	29	16	CYP24A1;SERPING1;ACE;AGT;PRKG1;IL1B;SERPINE1;BDKRB2;ROCK1;NFKB1;RHOA;VDR;MAPK1;AGTR1;IL1A;BDKRB1	CYP24A1;SERPING1;ACE;AGT;PRKG1
WP_TP53_NETWORK	0.582448	1.46357	0.0664452	0.186567	20	16	TNFSF10;PMAIP1;CDKN1A;MDM2;BID;GADD45A;MYC;BBC3;SUMO1;ABL1;ATM;BAX;BOK;CDKN2A;BCL2;TP53	TNFSF10;PMAIP1;CDKN1A;MDM2;BID;GADD45A;MYC
WP_NICOTINE_EFFECT_ON_DOPAMINERGIC_NEURONS	0.677019	1.45544	0.0772059	0.195584	21	8	SLC18A2;GNB1;GNAI1;CDK5;PPP1CA;PRKACA;GNG2;CHRNA5	SLC18A2
WP_SELECTIVE_EXPRESSION_OF_CHEMOKINE_RECEPTORS_DURING_TCELL_POLARIZATION	0.694986	1.45371	0.0645161	0.196412	29	8	TGFB3;IL12A;IFNGR1;IFNGR2;TGFB1;TGFB2;IL4R;CSF2	TGFB3;IL12A
WP_NOTCH_SIGNALING_PATHWAY	0.451671	1.44766	0.0261628	0.203976	63	53	HEY2;DLL1;JAG1;JAK2;CDKN1A;NOTCH3;MAML3;NCSTN;PSEN1;APH1B;HEY1;HIF1A;CIR1;JAG2;NOTCH4;SAP30;ADAM17;STAT3;PIK3R1;MYC;SRC;FBXW7;PSENEN;NUMB;HES1;ITCH;AKT1;MAML1;SKP1;NFKB1;RBPJ;PIK3R2;APH1A;MAML2;SNW1;NOTCH2;CCND1;NOTCH1;CUL1;RING1;GSK3B;HDAC1;TLE1;PSEN2;NCOR1;DLL4;NUMBL;HDAC2;NCOR2;FHL1;EP300;SPEN;GATA3	HEY2;DLL1;JAG1;JAK2;CDKN1A;NOTCH3;MAML3;NCSTN;PSEN1;APH1B;HEY1;HIF1A;CIR1;JAG2;NOTCH4;SAP30;ADAM17;STAT3
WP_CHOLESTEROL_BIOSYNTHESIS_PATHWAY	0.603576	1.44708	0.0869565	0.202768	15	15	HMGCS1;IDI1;CYP51A1;DHCR7;SC5D;LSS;MSMO1;HMGCR;SQLE;FDPS;FDFT1;MVD;MVK;NSDHL;PMVK	HMGCS1;IDI1;CYP51A1;DHCR7;SC5D;LSS;MSMO1;HMGCR;SQLE;FDPS
WP_NOVEL_INTRACELLULAR_COMPONENTS_OF_RIGILIKE_RECEPTOR_RLR_PATHWAY	0.452342	1.44505	0.0405797	0.203944	61	55	CXCL10;IFIH1;DDX58;MAPK10;ISG15;IFNB1;DHX58;IRF7;CASP10;RIPK1;NFKBIA;CYLD;TANK;AZI2;ATG12;TRADD;IRF3;DDX3Y;TRAF6;IKBKE;RELA;MAP3K1;DDX3X;CHUK;MAPK11;CXCL8;OTUD5;STING1;IKBKB;TBK1;TBKBP1;TRAF2;CASP8;TRIM25;SIKE1;NFKBIB;NFKB1;ATG5;MAPK8;MAPK9;MAP3K7;MAPK14;MAPK13;PIN1;SNW1;NLRX1;FADD;DDX17;IKBKG;IFNE;MAPK12;MAVS;TKFC;TRAF3;CXCL12	CXCL10;IFIH1;DDX58;MAPK10;ISG15;IFNB1;DHX58;IRF7;CASP10;RIPK1;NFKBIA;CYLD;TANK;AZI2;ATG12;TRADD;IRF3;DDX3Y;TRAF6
WP_TYPE_III_INTERFERON_SIGNALING	0.726268	1.44264	0.0807018	0.205531	10	6	STAT1;STAT2;JAK1;IL10RB;IRF9;TYK2	STAT1;STAT2;JAK1
WP_EXTRACELLULAR_VESICLES_IN_THE_CROSSTALK_OF_CARDIAC_CELLS	0.559152	1.43914	0.0714286	0.208648	28	18	SORBS2;MMP9;IL6;EGF;TLR4;CD81;SPP1;KDR;CD63;STAT3;PTEN;SOD1;BIRC5;HSPB1;ETS2;PDLIM5;EGFR;MIR17HG	SORBS2;MMP9;IL6;EGF;TLR4;CD81;SPP1;KDR;CD63;STAT3
WP_BENZOAPYRENE_METABOLISM	0.730444	1.43884	0.0861423	0.207248	9	6	CYP1B1;EPHX1;AKR1C1;AKR1C3;AKR1A1;AKR1C2	CYP1B1;EPHX1
WP_FAMILIAL_HYPERLIPIDEMIA_TYPE_2	0.725358	1.438	0.0583942	0.20685	17	7	LIPC;LDLR;PLTP;GHR;USF1;LDLRAP1;LCAT	LIPC;LDLR;PLTP;GHR;USF1
WP_MIR5093P_ALTERATION_OF_YAP1ECM_AXIS	0.55991	1.4347	0.0586319	0.21048	19	17	EDNRA;GPC6;THBS2;SPARC;COL3A1;COL5A1;FN1;SNAI2;COL1A1;TWIST1;TEAD2;BCAR1;TEAD1;YAP1;PBX3;TEAD3;TEAD4	EDNRA;GPC6;THBS2;SPARC;COL3A1;COL5A1;FN1;SNAI2;COL1A1
WP_H19_ACTION_RBE2F1_SIGNALING_AND_CDKBETACATENIN_ACTIVITY	0.5974	1.43009	0.0853242	0.215402	16	14	H19;PMAIP1;JAG1;CSRP2;SOX4;MACROH2A1;RB1;TULP3;CTNNB1;CCND1;MED1;CDK8;E2F1;CDK4	H19;PMAIP1;JAG1
WP_MYOMETRIAL_RELAXATION_AND_CONTRACTION_PATHWAYS	0.40117	1.42936	0.0188679	0.214496	158	118	IGFBP5;RGS2;GUCY1A1;RXFP1;IGFBP2;ITPR1;ADCY5;PLCG2;IGFBP3;RGS4;IGFBP6;ATF3;IL6;GJA1;ACKR3;RGS3;IGFBP4;ATF5;CALD1;ACTA2;CNN1;ITPR2;ACTC1;IL1B;CAMK2D;PDE4D;RGS17;CORIN;MAFF;ADCY3;RGS14;ADM;CREB3;PKIG;RGS9;GNB4;ADCY4;SLC8A1;GNG11;ATF2;GRK5;PRKCD;GSTO1;PRKAR1A;ADCY6;ADCY9;PRKCH;MYLK2;PDE4B;PRKCZ;GNG12;GNAS;CALM1;YWHAG;CREB1;GABPA;ATF4;RGS11;GNB1;GNB5;YWHAB;NFKB1;SP1;CALM2;CACNB3;ATP2A2;GABPB1;GNG5;PL…	IGFBP5;RGS2;GUCY1A1;RXFP1;IGFBP2;ITPR1;ADCY5;PLCG2;IGFBP3;RGS4;IGFBP6;ATF3;IL6;GJA1;ACKR3;RGS3;IGFBP4;ATF5;CALD1;ACTA2;CNN1;ITPR2;ACTC1;IL1B;CAMK2D;PDE4D;RGS17;CORIN;MAFF;ADCY3;RGS14;ADM;CREB3;PKIG;RGS9
WP_INCLUSION_BODY_MYOSITIS	0.629129	1.42805	0.0905512	0.214678	11	9	APP;NCSTN;PSEN1;NFKB2;PSENEN;SIRT1;NFKB1;BACE1;PSEN2	APP;NCSTN;PSEN1;NFKB2
WP_DEGRADATION_PATHWAY_OF_SPHINGOLIPIDS_INCLUDING_DISEASES	0.671299	1.42748	0.078853	0.213793	10	8	HEXA;HEXB;ARSA;GLB1;NEU1;GM2A;GLA;NEU3	HEXA;HEXB;ARSA;GLB1;NEU1;GM2A
WP_PPAR_SIGNALING_PATHWAY	0.457833	1.42542	0.0714286	0.215068	67	40	FABP3;ACSL5;CD36;SORBS1;SCD;ANGPTL4;CPT1B;PLTP;ACOX2;SLC27A5;PPARD;SCP2;FADS2;CPT1C;ACSL3;SLC27A1;ME1;ACAA1;ACOX1;DBI;ACADM;RXRA;CPT1A;ACOX3;ACSL1;ILK;PDPK1;CPT2;ACSL4;PCK2;RXRB;OLR1;CYP27A1;EHHADH;SLC27A4;PPARA;NR1H3;MMP1;FABP5;PPARG	FABP3;ACSL5;CD36;SORBS1;SCD;ANGPTL4;CPT1B;PLTP;ACOX2
WP_SEROTONIN_TRANSPORTER_ACTIVITY	0.672245	1.42308	0.0996441	0.216683	11	7	IL1R1;IL1B;ITGB3;SCAMP2;PPP2CB;STX1A;TGFB1I1	IL1R1;IL1B;ITGB3
WP_OMEGA9_FATTY_ACID_SYNTHESIS	0.564099	1.42292	0.0813559	0.215178	16	14	ELOVL3;SCD;SCD5;ACOT2;FADS2;ACSL3;ELOVL5;ELOVL6;FADS1;ACSL1;ACSL4;FASN;ELOVL1;ELOVL2	ELOVL3;SCD;SCD5;ACOT2
WP_SYNAPTIC_VESICLE_PATHWAY	0.492577	1.42039	0.0567823	0.217296	52	28	SLC18A2;SLC1A3;SYN1;CACNA1A;SLC22A3;UNC13A;RAB3A;NAPA;SLC25A4;DNM1L;STX3;VAMP2;NSF;DNM1;CLTA;DNM2;PARK7;STXBP1;STX1A;CLTC;UNC13B;STX2;STX1B;SLC38A1;DNM3;CLN8;CLTCL1;SYT1	SLC18A2;SLC1A3;SYN1;CACNA1A;SLC22A3;UNC13A;RAB3A;NAPA;SLC25A4;DNM1L;STX3
WP_LTF_DANGER_SIGNAL_RESPONSE_PATHWAY	0.575161	1.41627	0.0726644	0.221262	20	15	TLR2;CD14;IL6;IFNB1;TLR4;MYD88;IL1B;TRAF6;IRAK4;CXCL8;NFKB1;MAPK1;IRAK1;AGER;IL1A	TLR2;CD14;IL6;IFNB1;TLR4;MYD88;IL1B
WP_FAMILIAL_HYPERLIPIDEMIA_TYPE_5	0.708516	1.41292	0.102473	0.224536	15	7	LIPC;LDLR;LMF1;PLTP;LRP1;SEL1L;LCAT	LIPC;LDLR;LMF1;PLTP
WP_LDLRAD4_AND_WHAT_WE_KNOW_ABOUT_IT	0.676902	1.41012	0.133562	0.227221	8	7	LDLRAD4;PMEPA1;SMAD2;ATG16L1;TGFBR1;NEDD4;TGFBR2	LDLRAD4;PMEPA1
WP_REGULATION_OF_WNT_BCATENIN_SIGNALING_BY_SMALL_MOLECULE_COMPOUNDS	0.566186	1.40936	0.062069	0.22674	18	16	SFRP4;DKK3;LRP1;CSNK1A1;FZD1;FZD8;LEF1;TCF4;CTNNB1;AXIN1;TNKS;GSK3B;MBOAT1;DVL2;APC;FZD7	SFRP4;DKK3
WP_CCL18_SIGNALING_PATHWAY	0.468561	1.40783	0.0711974	0.227526	56	39	AK4;VCAM1;FZD4;MMP9;ATF3;STAT1;MIAT;PTK2B;ACTA2;GOLGA6L17P;HOTAIR;MMP2;HIF1A;FN1;COL1A2;LDHA;VMP1;PTEN;MYC;SLC2A1;SNAI1;ZEB2;TWIST1;KIF5B;CD44;MTERF4;TFAP2A;CDH2;MTDH;VEGFC;RAD51-AS1;MT-CO2;CSF2;EP300;VIM;LINC01089;TEAD4;BCYRN1;VASH1-AS1	AK4;VCAM1;FZD4;MMP9;ATF3;STAT1;MIAT;PTK2B;ACTA2;GOLGA6L17P;HOTAIR;MMP2;HIF1A;FN1;COL1A2;LDHA;VMP1;PTEN;MYC
WP_PHOSPHODIESTERASES_IN_NEURONAL_FUNCTION	0.479	1.40368	0.0496689	0.232	54	31	GUCY1A1;PDE4C;PDE3A;ADCY5;PDE10A;GUCY1B1;GRIA1;PDE8B;PDE4D;GRIN2D;ADCY3;GUCY1A2;ADCY4;PDE7B;PDE8A;DRD1;PDE6D;ADCY6;ADCY9;PDE4B;CREB1;ADCY7;PDE3B;PDE4A;PDE5A;PDE12;ADORA2A;PDE7A;PDE1C;ADCY1;GRIN2A	GUCY1A1;PDE4C;PDE3A;ADCY5;PDE10A;GUCY1B1;GRIA1
WP_GENES_TARGETED_BY_MIRNAS_IN_ADIPOCYTES	0.632982	1.40151	0.123675	0.23374	19	9	HCN4;KCNJ2;GJA1;HCN2;TMSB4X;SRF;HDAC4;PTBP2;HAND2	HCN4;KCNJ2;GJA1
WP_NONCLASSICAL_ROLE_OF_VITAMIN_D	0.733291	1.40127	0.130268	0.232374	8	5	ACE;AGT;CYP2R1;CYP27B1;AGTR1	ACE;AGT
WP_FGFR3_SIGNALING_IN_CHONDROCYTE_PROLIFERATION_AND_TERMINAL_DIFFERENTIATION	0.512698	1.40125	0.0849057	0.230617	27	23	PTHLH;FGFR3;STAT1;CDKN1A;CNP;BMP2;MAP2K1;BMP4;MAPK3;SNAI1;MAPK11;ATG5;MAPK14;MAP2K2;MAPK13;THRA;SOX9;RAF1;PPP2CA;NPR2;RBL1;MAPK1;MAPK12	PTHLH;FGFR3;STAT1;CDKN1A;CNP;BMP2;MAP2K1;BMP4
WP_AGERAGE_PATHWAY	0.433111	1.39735	0.0532544	0.235014	66	59	MMP7;ALPL;PLA2G4A;MMP9;STAT1;JAK2;STAT5A;FOXO4;MMP14;MYD88;NFKBIA;MMP2;HIF1A;LGALS3;STAT3;MAP2K1;FOXO1;MAPK3;SRC;ATF2;RELA;PRKCD;INHBB;IRAK4;CASP9;CHUK;DDOST;PRKCZ;IKBKB;CASP8;CASP3;AKT1;ROCK1;NFKB1;SP1;SHC1;SOD1;MAPK8;CYCS;MAPK9;MSN;SMAD2;MAPK14;RHOA;JUN;STAT5B;RAC1;RAF1;CDC42;MAPK1;TIRAP;EGFR;DIAPH1;INSR;SMAD3;AGER;IRS1;EZR;PRKCA	MMP7;ALPL;PLA2G4A;MMP9;STAT1;JAK2;STAT5A;FOXO4;MMP14;MYD88;NFKBIA;MMP2;HIF1A;LGALS3;STAT3;MAP2K1;FOXO1
WP_APOE_AND_MIR146_IN_INFLAMMATION_AND_ATHEROSCLEROSIS	0.663702	1.39389	0.0857143	0.238858	9	7	APOE;TLR2;TLR4;NFKB2;TRAF6;RELA;IRAK1	APOE;TLR2;TLR4
WP_CLEAR_CELL_RENAL_CELL_CARCINOMA_PATHWAYS	0.408497	1.39306	0.0402145	0.238173	87	74	KCNJ2;TGFB3;PLOD2;HK2;DEPTOR;PGM1;PDGFRB;ENO2;VEGFA;CAMK1;KDR;PGK1;PGBD5;ALDOC;HIF1A;PFKL;PDGFRA;STAT3;FLT1;LDHA;CDH13;SQSTM1;SSPN;PTEN;ALDOA;SLC2A1;ME1;TGFB1;SDSL;ACLY;ENO3;TGFB2;ZEB1;KSR1;PKM;TPI1;PSPH;AKT1;SHMT2;PGM2;GRB10;GPI;PHGDH;AKT1S1;RHEB;CEP290;HK1;MDH1;BAP1;RPTOR;PSAT1;ARNT;KDM5C;GAPDH;VHL;MLST8;ENO1;PFKP;PBRM1;ACACB;CREBBP;LDHB;FASN;TSC2;TSC1;SETD2;MTOR;EGFR;EP300;PFKM;BHLHE41;ACACA;S…	KCNJ2;TGFB3;PLOD2;HK2;DEPTOR;PGM1;PDGFRB;ENO2;VEGFA;CAMK1;KDR;PGK1;PGBD5;ALDOC;HIF1A;PFKL;PDGFRA;STAT3;FLT1;LDHA;CDH13;SQSTM1;SSPN;PTEN
WP_LNCRNA_IN_CANONICAL_WNT_SIGNALING_AND_COLORECTAL_CANCER	0.407729	1.38707	0.048433	0.245973	103	72	SFRP4;H19;SFRP2;WNT2;WNT11;SERPINF1;MIR34AHG;NKD1;ATF3;WNT5A;PLAU;NOTUM;AXIN2;WNT5B;MYC;ROR2;PORCN;ROR1;WNT2B;CCND3;SENP2;CSNK1A1;FZD1;KREMEN1;TCF7L1;DVL3;CCND2;FZD5;FZD8;LEF1;TCF7L2;TFAP2A;MAP3K7;JUN;CHD8;CTNNB1;CCND1;MACROH2A2;LRP5;NLK;HNRNPK;AXIN1;CSNK2A2;EZH2;CSNK2A1;CSNK2B;CTBP1;TCF7;GSK3B;FZD6;CSNK1E;FOSL1;RYK;SFRP1;DVL2;CTBP2;TCF3;FZD2;CDK8;CTNNBIP1;DVL1;HNRNPU;WNT7B;CDK6;LRP6;FRAT2;RUVBL1…	SFRP4;H19;SFRP2;WNT2;WNT11;SERPINF1;MIR34AHG;NKD1;ATF3
WP_PHASE_I_BIOTRANSFORMATIONS_NON_P450	0.753456	1.38586	0.0957447	0.246216	8	5	CES1;LIPA;PON2;CES2;ESD	CES1;LIPA;PON2
WP_ASPIRIN_AND_MIRNAS	0.614997	1.38283	0.0948905	0.24876	20	10	H19;PDK1;VEGFA;PTGS2;MVD;PTGS1;NFKB1;MIR155HG;PPARA;ABCC4	H19;PDK1;VEGFA;PTGS2
WP_MACROPHAGE_MARKERS	0.720387	1.38003	0.0905923	0.251174	9	6	CD14;CD74;CD83;CD68;F3;RAC2	CD14;CD74;CD83;CD68
WP_MITOCHONDRIAL_IMMUNE_RESPONSE_TO_SARSCOV2	0.487873	1.37897	0.111486	0.251203	32	27	TLR3;IFIH1;DDX58;ACE;CTSL;IRF7;NFKB2;IRF3;TRAF6;IKBKE;TICAM1;STING1;TBK1;CGAS;NFKB1;TOMM70;NLRX1;NDUFAF1;NDUFB9;ACAD9;AGTR1;MAVS;BCS1L;PHB;PHB2;ECSIT;TRAF3	TLR3;IFIH1;DDX58;ACE;CTSL;IRF7
WP_FACTORS_AND_PATHWAYS_AFFECTING_INSULINLIKE_GROWTH_FACTOR_IGF1AKT_SIGNALING	0.482137	1.37446	0.0779221	0.256562	37	31	IGFBP5;FBXO32;MAP1LC3A;DEPTOR;PDK1;PPARGC1A;PTEN;RICTOR;ITGB1;JKAMP;RPS6KB1;PLD1;WASL;AKT1;ILK;NFKB1;PRKAB1;AKT1S1;TNFRSF1A;SMAD2;RPTOR;MLST8;EIF4E;GSK3B;MTOR;EIF2B2;IGF1R;SMAD3;IRS1;MAPKAP1;ACVR2B	IGFBP5;FBXO32;MAP1LC3A;DEPTOR;PDK1;PPARGC1A
WP_FOCAL_ADHESION_PI3KAKTMTORSIGNALING_PATHWAY	0.347001	1.3734	0.0144578	0.256736	309	222	EFNA3;PDGFD;LPAR6;TNXB;PGF;ITGA7;PIK3IP1;COMP;ITGA11;FGFR3;LAMC3;TEK;COL5A3;THBS3;JAK2;THBS2;COL4A1;IFNB1;LAMA4;CDKN1A;FGF11;PPARGC1A;PDGFRB;CSF3;DDIT4;PRLR;EGF;COL11A1;GHR;JAK3;VEGFA;LAMB2;LAMB1;FGF1;F2R;ITGA5;JAK1;OSMR;PFKFB3;CSF1;MDM2;IFNAR2;COL3A1;COL5A1;COL4A2;ITGB6;EFNA5;CAB39L;LAMA2;SPP1;LAMA1;LAMC2;SLC2A3;COL5A2;KDR;HIF1A;PPP2R3C;FN1;COL1A2;ITGB3;PDGFRA;FLT1;MAP2K1;LAMC1;FOXO1;RAB10;CREB3…	EFNA3;PDGFD;LPAR6;TNXB;PGF;ITGA7;PIK3IP1;COMP;ITGA11;FGFR3;LAMC3;TEK;COL5A3;THBS3;JAK2;THBS2;COL4A1;IFNB1;LAMA4;CDKN1A;FGF11;PPARGC1A;PDGFRB;CSF3;DDIT4;PRLR;EGF;COL11A1;GHR;JAK3;VEGFA;LAMB2;LAMB1;FGF1;F2R;ITGA5;JAK1;OSMR;PFKFB3;CSF1;MDM2;IFNAR2;COL3A1;COL5A1;COL4A2;ITGB6;EFNA5;CAB39L;LAMA2;SPP1;LAMA1;LAMC2;SLC2A3;COL5A2;KDR;HIF1A;PPP2R3C;FN1;COL1A2;ITGB3;PDGFRA
WP_NCRNAS_INVOLVED_IN_STAT3_SIGNALING_IN_HEPATOCELLULAR_CARCINOMA	0.563433	1.3731	0.109966	0.255355	17	13	JAK2;IL6;IL11;JAK3;JAK1;STAT3;SOX4;RELA;ZEB1;NFKB1;IL11RA;IL6ST;IL6R	JAK2;IL6;IL11;JAK3;JAK1
WP_OXIDATIVE_STRESS_RESPONSE	0.504571	1.37141	0.0993378	0.256019	34	24	GPX3;SOD3;MAPK10;NOX4;XDH;JUNB;MGST1;NFE2L2;MT1X;NFKB1;SP1;SOD1;GCLC;NFIX;MAPK14;GPX1;CAT;TXN2;FOS;HMOX1;GSR;TXNRD1;TXNRD2;NQO1	GPX3;SOD3;MAPK10;NOX4;XDH
WP_TLR4_SIGNALING_AND_TOLERANCE	0.489013	1.3708	0.0894569	0.255323	30	26	IL6;IFNB1;IRF7;TLR4;MYD88;RIPK1;NFKBIA;TRAM1;IRF3;TRAF6;TAB2;IKBKE;IRAK4;CHUK;TICAM1;CXCL8;IKBKB;IRAK3;TBK1;NFKB1;MAP3K7;TAB1;IKBKG;TIRAP;TRAF3;IRAK1	IL6;IFNB1;IRF7;TLR4;MYD88;RIPK1;NFKBIA;TRAM1
WP_NEPHROGENESIS	0.627521	1.36412	0.0876623	0.264809	18	9	RSPO3;JAG1;GREB1L;TCF21;MEIS1;NOTCH2;FOXD1;OSR1;SIX2	RSPO3;JAG1;GREB1L;TCF21
WP_APOPTOSIS_MODULATION_BY_HSP70	0.53568	1.36366	0.0825083	0.264017	19	18	MAPK10;FAS;CASP7;RIPK1;BID;MAP3K1;CASP9;CASP8;CASP3;HSPA1A;NFKB1;APAF1;CYCS;TNFRSF1A;AIFM1;FADD;CASP6;CASP2	MAPK10;FAS;CASP7;RIPK1;BID
WP_STING_PATHWAY_IN_KAWASAKILIKE_DISEASE_AND_COVID19	0.526046	1.36211	0.0912162	0.264752	22	19	ITPR1;IFNB1;NFKBIA;REL;IL1B;GSDMD;IRF3;IKBKE;F3;RELA;CHUK;STING1;IKBKB;TBK1;CGAS;NFKB1;NLRX1;IKBKG;NFKBIE	ITPR1;IFNB1;NFKBIA;REL;IL1B;GSDMD;IRF3;IKBKE;F3;RELA;CHUK;STING1;IKBKB;TBK1
WP_SIGNAL_TRANSDUCTION_THROUGH_IL1R	0.481745	1.36002	0.109677	0.266119	35	31	IL1RN;TGFB3;IL1R1;IL6;IFNB1;MYD88;NFKBIA;IL1B;IL1RAP;TRAF6;TGFB1;RELA;MAP3K1;CHUK;TGFB2;IKBKB;IRAK3;NFKB1;MAPK8;MAP3K7;MAPK14;MAP2K3;JUN;TAB1;IRAK2;MAP3K14;TOLLIP;ECSIT;IRAK1;IL1A;MAP2K6	IL1RN;TGFB3;IL1R1;IL6;IFNB1;MYD88;NFKBIA
WP_FTO_OBESITY_VARIANT_MECHANISM	0.708655	1.35746	0.136546	0.268514	8	5	PPARGC1A;IRX5;ARID5B;FTO;IRX3	PPARGC1A
WP_MAMMARY_GLAND_DEVELOPMENT_PATHWAY_INVOLUTION_STAGE_4_OF_4	0.6257	1.33945	0.150685	0.296355	10	9	CHI3L1;MMP9;STAT3;MYC;SOCS3;BAX;IL6ST;E2F1;TP53	CHI3L1;MMP9
WP_OSTEOPONTIN_SIGNALING	0.546458	1.33544	0.14433	0.300566	13	13	MMP9;PLAU;SPP1;ITGB3;MAP2K1;MAPK3;ITGAV;RELA;CHUK;IKBKB;NFKB1;MAP3K14;MAPK1	MMP9;PLAU;SPP1;ITGB3;MAP2K1;MAPK3;ITGAV;RELA;CHUK
WP_EPITHELIAL_TO_MESENCHYMAL_TRANSITION_IN_COLORECTAL_CANCER	0.365903	1.33037	0.0569106	0.307695	164	121	CLDN14;PROX1;TGFB3;WNT2;WNT11;PIK3R3;PKP1;FZD4;DLL1;MMP9;JAG1;COL4A1;COL4A5;DSP;SPARC;CLDN7;NOTCH3;ITGA5;MMP2;COL4A2;WNT9A;WNT5A;CLDN23;CLDN12;HIF1A;FN1;JAG2;NOTCH4;MAP2K1;TWIST2;SNAI2;TUSC3;MMP15;PIK3R1;WNT5B;MAPK3;TRAF6;TGFB1;SNAI1;WNT2B;EIF5A2;ZEB2;NRP2;TGFB2;ZEB1;JUP;MAPK11;TWIST1;GDF15;FZD1;TJP1;PIK3CA;FOXQ1;AKT1;LATS2;RBPJ;ID1;PIK3R2;SHC1;FZD5;FZD8;GRB2;PIK3CD;MAPK8;SOS1;MEF2D;SMAD2;MAPK14;…	CLDN14;PROX1;TGFB3;WNT2;WNT11;PIK3R3;PKP1;FZD4;DLL1;MMP9;JAG1;COL4A1;COL4A5;DSP;SPARC;CLDN7;NOTCH3;ITGA5;MMP2;COL4A2;WNT9A;WNT5A;CLDN23;CLDN12
WP_OVERVIEW_OF_INTERFERONSMEDIATED_SIGNALING_PATHWAY	0.523506	1.32941	0.146758	0.30731	37	16	STAT1;JAK2;IFNB1;STAT2;JAK1;IFNAR2;IFNGR1;PIK3R1;IFNGR2;IFNAR1;IL10RB;PIK3CA;IRF9;TYK2;IFNE;PRKCA	STAT1;JAK2;IFNB1;STAT2;JAK1;IFNAR2;IFNGR1;PIK3R1;IFNGR2;IFNAR1
WP_ALTERED_GLYCOSYLATION_OF_MUC1_IN_TUMOR_MICROENVIRONMENT	0.631006	1.32913	0.153285	0.305708	9	8	IL6;MUC1;NFKBIA;RELA;CHUK;IKBKB;NFKB1;IKBKG	IL6;MUC1;NFKBIA
WP_VALPROIC_ACID_PATHWAY	0.634931	1.32892	0.176678	0.304056	13	8	ABAT;HADHA;HADHB;IVD;HDAC1;EHHADH;HSD17B10;ACADSB	ABAT
WP_PI3KAKT_SIGNALING_PATHWAY	0.3366	1.32638	0.0286396	0.306433	345	236	EFNA3;TLR2;PDGFD;COL6A6;LPAR6;TNXB;PIK3R3;PGF;ITGA7;COMP;ITGA1;ITGA11;FGFR3;PIK3AP1;LAMC3;TEK;THBS3;JAK2;THBS2;COL4A1;IL6;COL4A5;IFNB1;LAMA4;CDKN1A;FGF11;PDGFRB;CSF3;DDIT4;PRLR;EGF;GHR;JAK3;VEGFA;LAMB2;TLR4;LAMB1;FGF1;F2R;ITGA5;JAK1;BCL2L11;OSMR;CSF1;IL7;MDM2;IFNAR2;COL4A2;ITGB6;FLT3LG;EFNA5;LAMA2;SPP1;LAMA1;LAMC2;KDR;SGK3;PPP2R3C;FN1;COL1A2;ITGB3;PDGFRA;FLT1;MAP2K1;LAMC1;SGK1;CREB3;FGF7;FGFR1;PT…	EFNA3;TLR2;PDGFD;COL6A6;LPAR6;TNXB;PIK3R3;PGF;ITGA7;COMP;ITGA1;ITGA11;FGFR3;PIK3AP1;LAMC3;TEK;THBS3;JAK2;THBS2;COL4A1;IL6;COL4A5;IFNB1;LAMA4;CDKN1A;FGF11;PDGFRB;CSF3;DDIT4;PRLR;EGF;GHR;JAK3;VEGFA;LAMB2;TLR4;LAMB1;FGF1;F2R;ITGA5;JAK1;BCL2L11;OSMR;CSF1;IL7;MDM2;IFNAR2;COL4A2;ITGB6;FLT3LG;EFNA5;LAMA2;SPP1;LAMA1;LAMC2;KDR;SGK3;PPP2R3C;FN1;COL1A2;ITGB3;PDGFRA
WP_PROTEASOME_DEGRADATION	0.401931	1.31879	0.086262	0.318037	64	60	HLA-F;HLA-E;PSMB9;PSMB10;HLA-C;HLA-B;UBA7;HLA-G;HLA-A;PSMB8;PSME1;PSME2;PSMA4;UCHL1;PSMA2;PSMA6;RPN1;UBE2B;UBC;PSMA5;RPN2;UBB;UBE2D3;PSMA3;PSMD10;PSMA1;PSMB4;PSMD8;PSMD7;PSMC6;UBE2D1;PSMB5;PSMC2;PSMC4;PSMD12;PSMD5;PSMD9;PSMD6;PSMB2;PSMD2;UBA1;PSMD13;PSMC3;PSMB1;PSMD1;PSMB7;H2AZ1;PSMC1;PSMB6;PSMC5;UBE2D2;PSMA7;NEDD4;PSMD4;PSME3;H2AX;PSMD11;PSMB3;UCHL3;PSMD3	HLA-F;HLA-E;PSMB9;PSMB10;HLA-C;HLA-B;UBA7;HLA-G;HLA-A;PSMB8;PSME1;PSME2;PSMA4;UCHL1;PSMA2;PSMA6;RPN1
WP_UNFOLDED_PROTEIN_RESPONSE	0.475442	1.31377	0.106707	0.32484	25	24	PMAIP1;TXNIP;BCL2L11;TNFRSF10B;DDIT3;IL1B;BID;XBP1;HSPA5;BBC3;MBTPS1;NFE2L2;CASP8;ATF4;ATF6;PPP1R15A;EIF2AK3;MBTPS2;EIF2S1;ERN1;RTCB;BCL2;CASP2;TP53	PMAIP1;TXNIP;BCL2L11;TNFRSF10B;DDIT3;IL1B;BID;XBP1;HSPA5
WP_FATTY_ACID_BETAOXIDATION	0.466865	1.30746	0.135647	0.334686	34	29	LIPC;ACSL5;CPT1B;GK;DECR1;ACSL3;GPD2;ACADVL;ACADS;ECHS1;ACADM;TPI1;CPT1A;CHKB;HADHA;ACSL1;CPT2;ACSL4;PNPLA2;HADHB;LIPE;DLD;ECI1;CRAT;ACAT1;ACSS2;SLC25A20;GCDH;HADH	LIPC;ACSL5;CPT1B;GK
WP_NAD_BIOSYNTHESIS_II_FROM_TRYPTOPHAN	0.639348	1.30639	0.180556	0.334811	8	7	TDO2;QPRT;NADSYN1;NMNAT1;AFMID;KYNU;HAAO	TDO2;QPRT
WP_IL6_SIGNALING_PATHWAY	0.423321	1.30638	0.1375	0.332771	43	39	AGT;STAT1;JAK2;IL6;TIMP1;IRF1;JAK1;PRDM1;JUNB;STAT3;MAP2K1;PIK3R1;MAPK3;GAB1;PRKCD;RPS6KB1;SOCS3;AKT1;PIK3R2;SHC1;GRB2;SOS1;MAP3K7;MAP2K2;BAD;TYK2;NLK;NCOA1;BCL2L1;IL6ST;RAC1;CREBBP;GSK3B;HDAC1;MAPK1;MAP2K4;PTPN11;NR2F6;IL6R	AGT;STAT1;JAK2;IL6;TIMP1;IRF1;JAK1;PRDM1;JUNB;STAT3;MAP2K1;PIK3R1;MAPK3
WP_PHOTODYNAMIC_THERAPYINDUCED_AP1_SURVIVAL_SIGNALING	0.42291	1.3045	0.134111	0.334202	51	46	TNFSF10;BMF;IL6;CDKN1A;FAS;CFLAR;BCL2L11;MMP2;PDGFRA;BID;JUNB;FGF7;MCL1;TRAF6;ATF2;MAPK11;NFE2L2;TRAF2;HBEGF;BAK1;ELK1;TRAF5;BAX;MAPK8;RB1;TNFRSF1A;MAPK14;MAPK13;MAP2K3;JUN;HSP90AA1;CCND1;MAP2K7;BCL2L1;CDKN2A;CCNA2;BCL3;FOS;BCL2;MAP2K4;MAPK12;MAP3K5;CCNE1;EGFR;TP53;MAP2K6	TNFSF10;BMF;IL6;CDKN1A;FAS;CFLAR;BCL2L11;MMP2;PDGFRA;BID;JUNB
WP_NOTCH_SIGNALING	0.434629	1.30355	0.120846	0.333638	47	38	DTX4;DLL1;JAG1;NOTCH3;MAML3;NCSTN;PSEN1;APH1B;JAG2;DTX3L;NOTCH4;ADAM17;KAT2B;DTX2;NUMB;HES1;MAML1;DVL3;RBPJ;APH1A;RFNG;NOTCH2;INPP5K;NOTCH1;CREBBP;CTBP1;HDAC1;LFNG;PSEN2;DLL4;DTX3;DVL2;NUMBL;CTBP2;HDAC2;NCOR2;DVL1;KAT2A	DTX4;DLL1;JAG1;NOTCH3;MAML3;NCSTN;PSEN1;APH1B;JAG2;DTX3L;NOTCH4;ADAM17
WP_SULFATION_BIOTRANSFORMATION_REACTION	0.639739	1.30263	0.17931	0.333371	18	7	SULT1A4;SLX1A-SULT1A3;PAPSS1;PAPSS2;SLX1B-SULT1A4;G6PD;GSR	SULT1A4;SLX1A-SULT1A3
WP_OSTEOCLAST_SIGNALING	0.562185	1.29725	0.154676	0.34143	16	12	CTSK;ACP5;ATP6V1G1;IFNB1;SPP1;GPR68;ITGB3;IFNAR1;SLC9A1;MAPK8;AIMP2;TNFRSF11B	CTSK;ACP5;ATP6V1G1;IFNB1;SPP1;GPR68;ITGB3
WP_SARSCOV2_AND_COVID19_PATHWAY	0.705744	1.2965	0.149254	0.340689	10	5	CTSL;FURIN;NRP1;SCARB1;ACAT1	CTSL;FURIN;NRP1
WP_ARYL_HYDROCARBON_RECEPTOR_PATHWAY_WP2586	0.432525	1.29028	0.136364	0.350448	48	38	RET;CD36;CYP1B1;CDKN1A;NCOA7;VEGFA;PTGS2;PLAGL1;MAP2K1;MYC;SRC;AHR;CDC37;RELA;NFE2L2;KLF6;CDK2;AIP;NFKB1;RB1;GCLC;HSP90AA1;CDKN1B;ARNT;NRIP1;KRAS;PSRC1;HRAS;RAF1;NF1;MAPK1;NCOR2;EGFR;EP300;AHRR;E2F1;NRAS;NQO1	RET;CD36;CYP1B1;CDKN1A;NCOA7;VEGFA;PTGS2;PLAGL1
WP_SREBF_AND_MIR33_IN_CHOLESTEROL_AND_LIPID_HOMEOSTASIS	0.524177	1.28811	0.164179	0.353087	19	16	SCD;LDLR;HMGCS1;PPARGC1A;ABCA1;HMGCR;SREBF2;SIRT1;SREBF1;MED15;PRKAA1;FASN;MTOR;SIRT6;PPARA;NR1H3	SCD;LDLR;HMGCS1;PPARGC1A;ABCA1;HMGCR
WP_NUCLEAR_RECEPTORS_METAPATHWAY	0.331828	1.27477	0.0380952	0.376427	321	207	RGS2;ANKRD1;IL12A;PPP1R14C;GPX3;TNFAIP3;SLC39A8;SCD;CCL2;SERPINB9;PRRG4;SOD3;CES1;MFGE8;SRPX2;SLC2A13;FGD4;ARL5B;ANGPTL4;CYP1B1;SLC6A9;ENC1;EGR1;MGST2;SLC2A12;IL11;ACKR3;PPARGC1A;GPR153;PLTP;SLC39A6;PTGS2;DNER;SLC5A3;SLC6A17;MYOF;GSTM2;SLC2A3;IL1B;SLC19A2;CDK1;SLC27A5;SLC2A10;TXNRD3;PPARD;SLC39A14;NCOA2;JUNB;STAT3;MAFF;NFKB2;NRG1;GADD45B;BHLHE40;MGST1;FOXO1;SNAI2;SCP2;SQSTM1;AKAP13;SMARCA1;BIRC3;…	RGS2;ANKRD1;IL12A;PPP1R14C;GPX3;TNFAIP3;SLC39A8;SCD;CCL2;SERPINB9;PRRG4;SOD3;CES1;MFGE8;SRPX2;SLC2A13;FGD4;ARL5B;ANGPTL4;CYP1B1;SLC6A9;ENC1;EGR1;MGST2;SLC2A12;IL11;ACKR3;PPARGC1A;GPR153;PLTP;SLC39A6;PTGS2;DNER;SLC5A3;SLC6A17;MYOF;GSTM2;SLC2A3;IL1B;SLC19A2;CDK1;SLC27A5;SLC2A10;TXNRD3;PPARD;SLC39A14;NCOA2;JUNB;STAT3;MAFF;NFKB2;NRG1;GADD45B;BHLHE40;MGST1;FOXO1;SNAI2;SCP2;SQSTM1;AKAP13;SMARCA1;BIRC3;…
WP_BIOMARKERS_FOR_PYRIMIDINE_METABOLISM_DISORDERS	0.531535	1.27393	0.183007	0.376045	15	13	CKB;RRM2B;TYMP;NT5C3A;DPYD;TYMS;RRM2;TK2;RRM1;NT5C;UMPS;PUS1;DHODH	CKB;RRM2B;TYMP;NT5C3A
WP_EICOSANOID_SYNTHESIS	0.538143	1.27289	0.186813	0.375743	26	13	PTGDS;PLA2G4A;PTGES;PTGS2;PNPLA8;PLA2G6;GGT1;PTGS1;PTGIS;PNPLA3;LTA4H;PTGES2;PLA2G4B	PTGDS;PLA2G4A;PTGES;PTGS2
WP_LNCRNAMEDIATED_MECHANISMS_OF_THERAPEUTIC_RESISTANCE	0.623732	1.27127	0.198502	0.376891	12	7	VLDLR-AS1;CDKN1A;HOTAIR;HIF1A;MEG3;BCL2L1;TP53	VLDLR-AS1;CDKN1A;HOTAIR;HIF1A
WP_VITAMIN_D_METABOLISM	0.589643	1.26602	0.190789	0.385264	10	8	CYP24A1;DHCR7;CYP2R1;CYP27B1;RXRA;VDR;RXRB;CYP27A1	CYP24A1;DHCR7
WP_CANONICAL_AND_NONCANONICAL_TGFB_SIGNALING	0.502485	1.26309	0.194245	0.388718	17	17	LOX;LOXL1;GREM1;BMP1;LOXL2;LOXL4;TGFB1;BMPR1A;MAPK8;MAPK9;SMAD2;MAPK14;BMPR2;SMAD4;TGFBR1;TGFBR2;SMAD3	LOX;LOXL1;GREM1;BMP1;LOXL2;LOXL4;TGFB1
WP_NOCGMPPKG_MEDIATED_NEUROPROTECTION	0.44214	1.26306	0.16	0.386546	48	27	CNGA3;GUCY1A1;PDE3A;GUCY1B1;NFKBIA;IL1B;CAMK2D;GRIN2D;GUCY1A2;RELA;CASP9;TSPO;XIAP;CALM1;CREB1;PPID;NFKB1;CALM2;AKAP9;CYCS;CAMK2A;BAD;DLG4;CAMK2G;BCL2;PRKG2;GRIN2A	CNGA3;GUCY1A1;PDE3A;GUCY1B1
WP_RENINANGIOTENSINALDOSTERONE_SYSTEM_RAAS	0.440224	1.2611	0.147436	0.388	44	29	CALML6;ITPR1;ACE;AGT;CAMK1;ITPR2;CAMK2D;CREB3;CREB3L1;ATF2;CALM1;CREB1;CREB5;ATF4;CAMK1D;CALM2;CAMK2A;ITPR3;ATF1;GNAQ;ATF6B;CAMK2G;CALM3;AGTR1;CREB3L2;CALML4;CREB3L4;CAMK4;CAMK1G	CALML6;ITPR1;ACE;AGT;CAMK1;ITPR2;CAMK2D
WP_BRAINDERIVED_NEUROTROPHIC_FACTOR_BDNF_SIGNALING_PATHWAY	0.341447	1.26069	0.094086	0.3867	144	131	ALPL;SHC4;EGR2;MAPK10;NCF2;SYN1;STAT1;JAK2;GRIA3;SHC2;EGR1;STAT5A;GRIA1;SHC3;PTK2B;RPS6KA5;DOCK3;BCL2L11;NFKBIA;GABRB3;CAMK1;SPP1;MEF2C;FYN;RAB3A;BMP2;ADAM17;KCNA3;STAT3;MAP2K1;SQSTM1;NCK1;PIK3R1;RAP1A;MAPK3;FRS2;SRC;TRAF6;EIF2S2;RPS6KA1;MAPK7;CDKL5;NFATC4;RELA;PRKCD;MAP3K1;MEF2A;CHUK;RPS6KB1;KSR1;CDK5R1;DOK5;IKBKB;DPYSL2;CASP3;AKT1;NTF3;DLG1;CREB1;VAV2;ELK1;SIRPA;SH2B2;PDPK1;RANBP9;NFKB1;NGF;NSF…	ALPL;SHC4;EGR2;MAPK10;NCF2;SYN1;STAT1;JAK2;GRIA3;SHC2;EGR1;STAT5A;GRIA1;SHC3;PTK2B;RPS6KA5;DOCK3;BCL2L11;NFKBIA;GABRB3;CAMK1;SPP1;MEF2C;FYN;RAB3A;BMP2;ADAM17;KCNA3;STAT3;MAP2K1;SQSTM1;NCK1;PIK3R1;RAP1A;MAPK3;FRS2;SRC;TRAF6;EIF2S2;RPS6KA1;MAPK7;CDKL5
WP_TOLLLIKE_RECEPTOR_SIGNALING_RELATED_TO_MYD88	0.449243	1.25795	0.184127	0.389959	32	26	TLR2;TLR3;IRF7;RELB;TLR4;MYD88;REL;NFKB2;IRF3;TRAF6;IKBKE;RELA;IRAK4;CHUK;TICAM1;IKBKB;TBK1;NFKB1;TLR6;TICAM2;IKBKG;MAPK1;TIRAP;TOLLIP;TRAF3;IRAK1	TLR2;TLR3;IRF7;RELB;TLR4;MYD88;REL;NFKB2;IRF3;TRAF6;IKBKE;RELA;IRAK4;CHUK;TICAM1
WP_NANOPARTICLE_TRIGGERED_REGULATED_NECROSIS	0.547189	1.25739	0.182796	0.388771	12	11	PLA2G4A;RIPK3;RIPK1;TRADD;FTL;TICAM1;CASP8;MAPK8;TNFRSF1A;FADD;PARP1	PLA2G4A;RIPK3;RIPK1
WP_ETHANOL_METABOLISM_PRODUCTION_OF_ROS_BY_CYP2E1	0.592802	1.25502	0.222222	0.391165	10	9	MAFF;MAP2K1;MAFK;MAFG;NFE2L2;CYP2E1;SP1;MAPK8;MAP2K2	MAFF;MAP2K1;MAFK;MAFG;NFE2L2;CYP2E1
WP_INTERACTIONS_OF_NATURAL_KILLER_CELLS_IN_PANCREATIC_CANCER	0.524912	1.25489	0.197232	0.389315	28	13	CCL5;CCL2;MICB;ADAM17;FOXO1;MYC;ADAM10;PVR;MICA;NCR3LG1;BMI1;CSF2;GATA2	CCL5;CCL2;MICB;ADAM17;FOXO1;MYC;ADAM10;PVR
WP_PDGFRBETA_PATHWAY	0.440799	1.24989	0.172727	0.396825	29	28	STAT1;JAK2;STAT5A;PDGFRB;JAK1;EIF2AK2;STAT6;STAT3;MAP2K1;PIK3R1;MAPK3;MAP3K1;PIK3CA;ELK1;SHC1;GRB2;MAPK8;SOS1;JUN;STAT5B;SRF;HRAS;RAF1;FOS;PLCG1;MAP2K4;RASA1;PRKCA	STAT1;JAK2;STAT5A;PDGFRB;JAK1;EIF2AK2;STAT6;STAT3;MAP2K1;PIK3R1;MAPK3
WP_METHYLATION_PATHWAYS	0.656911	1.24703	0.212687	0.400791	10	6	HNMT;NNMT;MAT2B;TPMT;COMT;MAT2A	HNMT;NNMT;MAT2B;TPMT;COMT
WP_PLURIPOTENT_STEM_CELL_DIFFERENTIATION_PATHWAY	0.45441	1.2457	0.16875	0.401657	48	28	TGFB3;WNT2;GDF5;INHBA;IL6;IL11;EGF;VEGFA;FGF1;CSF1;FLT3LG;WNT5A;BMP4;FST;NT5E;TGFB1;WNT2B;FGF2;HGF;NOTCH1;KITLG;KIT;PDGFA;WNT7B;IL6R;CSF1R;DKK1;NOG	TGFB3;WNT2;GDF5;INHBA;IL6;IL11;EGF;VEGFA;FGF1;CSF1;FLT3LG;WNT5A
WP_BREAST_CANCER_PATHWAY	0.339936	1.24484	0.115702	0.401275	156	117	SFRP4;HEY2;WNT2;WNT11;PIK3R3;SHC4;DLL1;SHC2;HEYL;CDKN1A;SHC3;NOTCH3;EGF;FGF1;WNT5A;DDB2;HEY1;JAG2;NOTCH4;NFKB2;MAP2K1;GADD45B;GADD45A;FGF7;FGFR1;PTEN;PIK3R1;AXIN2;WNT5B;MYC;NBN;MAPK3;BRCA2;NCOA3;WNT2B;RPS6KB1;CSNK1A1;POLK;FZD1;FGF2;HES1;PIK3CA;TCF7L1;AKT1;ATM;BAK1;SKP1;DVL3;SP1;PIK3R2;SHC1;RAD50;FZD5;FZD8;GRB2;PIK3CD;LEF1;BAX;RB1;TCF7L2;MRE11;SOS1;CETN3;MAP2K2;JUN;CTNNB1;NOTCH2;AKT3;CCND1;ATR;AKT…	SFRP4;HEY2;WNT2;WNT11;PIK3R3;SHC4;DLL1;SHC2;HEYL;CDKN1A;SHC3;NOTCH3;EGF;FGF1;WNT5A;DDB2;HEY1;JAG2;NOTCH4;NFKB2;MAP2K1;GADD45B;GADD45A;FGF7;FGFR1;PTEN;PIK3R1;AXIN2;WNT5B;MYC;NBN;MAPK3
WP_FOCAL_ADHESION	0.334916	1.24448	0.105263	0.399792	202	163	PDGFD;TNXB;PIK3R3;SHC4;PGF;ITGA7;COMP;ITGA1;ITGA11;MAPK10;LAMC3;COL5A3;THBS3;THBS2;COL4A1;PAK3;SHC2;LAMA4;MYLK4;SHC3;PDGFRB;TESK2;EGF;VEGFA;LAMB2;LAMB1;ITGA5;COL4A2;ITGB6;LAMA2;SPP1;LAMA1;MYL12A;LAMC2;COL5A2;KDR;FN1;FYN;COL1A2;ITGB3;PDGFRA;FLT1;MAP2K1;LAMC1;CAV2;RAP1B;PTEN;PIK3R1;BIRC3;MYL9;COL1A1;RAP1A;MAPK3;CAV1;LAMA5;LAMA3;SRC;ARHGAP5;ITGAV;ITGB1;CCND3;COL6A2;VCL;LAMB3;PTK2;XIAP;BIRC2;VEGFB;MY…	PDGFD;TNXB;PIK3R3;SHC4;PGF;ITGA7;COMP;ITGA1;ITGA11;MAPK10;LAMC3;COL5A3;THBS3;THBS2;COL4A1;PAK3;SHC2;LAMA4;MYLK4;SHC3;PDGFRB;TESK2;EGF;VEGFA;LAMB2;LAMB1;ITGA5;COL4A2;ITGB6;LAMA2;SPP1;LAMA1;MYL12A;LAMC2;COL5A2;KDR;FN1;FYN;COL1A2;ITGB3;PDGFRA
WP_AUTOSOMAL_RECESSIVE_OSTEOPETROSIS_PATHWAYS	0.586313	1.24141	0.214022	0.403414	13	8	OSTM1;TCIRG1;TRAF6;RAB7A;IKBKB;PLEKHM1;CLCN7;NFKB1	OSTM1;TCIRG1;TRAF6;RAB7A;IKBKB;PLEKHM1
WP_OSX_AND_MIRNAS_IN_TOOTH_DEVELOPMENT	0.538128	1.24101	0.195035	0.401947	36	10	ALPL;MIR34AHG;NOTCH3;KLF4;NOTCH4;RUNX2;CTNNB1;NOTCH2;NOTCH1;DKK1	ALPL;MIR34AHG;NOTCH3;KLF4;NOTCH4
WP_MALIGNANT_PLEURAL_MESOTHELIOMA	0.309027	1.23985	0.044289	0.402349	446	345	SFRP4;CXCL10;IDO1;CCL5;SFRP2;EFNA3;PDGFD;WNT2;WNT11;PGF;CCL2;ITGA1;FGFR3;RASSF5;MMP9;PRSS23;MAPK10;SERPINF1;LAMC3;TEK;ATF3;PLCB4;STAT1;COL4A1;CD274;PAK3;IL6;CASP1;COL4A5;DEPTOR;LGALS9;LAMA4;CDKN1A;SPARC;PDK1;FGF11;PPARGC1A;PDGFRB;MMP14;CSF3;EGF;RPS6KA5;CTHRC1;ACTA2;CD47;VEGFA;LAMB2;LAMB1;FGF1;RASSF4;MAX;JAK1;CSF1;MDM2;MMP2;STK38L;COL4A2;FLT3LG;EFNA5;WNT5A;CDH6;RASSF7;PLAU;LAMA2;LAMA1;DDIT3;LAMC2;…	SFRP4;CXCL10;IDO1;CCL5;SFRP2;EFNA3;PDGFD;WNT2;WNT11;PGF;CCL2;ITGA1;FGFR3;RASSF5;MMP9;PRSS23;MAPK10;SERPINF1;LAMC3;TEK;ATF3;PLCB4;STAT1;COL4A1;CD274;PAK3;IL6;CASP1;COL4A5;DEPTOR;LGALS9;LAMA4;CDKN1A;SPARC;PDK1;FGF11;PPARGC1A;PDGFRB;MMP14;CSF3;EGF;RPS6KA5;CTHRC1;ACTA2;CD47;VEGFA;LAMB2;LAMB1;FGF1;RASSF4;MAX;JAK1;CSF1;MDM2;MMP2;STK38L;COL4A2;FLT3LG;EFNA5;WNT5A;CDH6;RASSF7;PLAU;LAMA2;LAMA1;DDIT3;LAMC2;…
WP_3Q29_COPY_NUMBER_VARIATION_SYNDROME	0.389435	1.23943	0.14956	0.401131	70	54	PIK3R3;NRROS;MELTF;BRINP1;STAT5A;GRIA1;CEP19;PIGZ;CASP7;HIF1A;HFE;DYNLT3;MYC;ADAM10;TGFB1;FBXW7;DYNC2LI1;SENP5;DYNC2I1;RNF8;MAD2L1BP;AKT1;DLG1;NCBP2;PIGX;SDHAP1;DYNLT1;SIRT1;RNF168;CEP43;MYCBP2;UBE2N;JUN;UBXN7;TFRC;DYNLRB1;STAT5B;CEP350;DYNLL1;DYNLT2B;ZNF76;NCBP1;WDR53;PCYT1A;PIGM;PAK2;RABL2B;FBXO45;DYNLL2;MCRS1;DYNC2I2;NF2;PXN;DYNC2H1	PIK3R3;NRROS;MELTF;BRINP1;STAT5A;GRIA1;CEP19;PIGZ;CASP7
WP_BLADDER_CANCER	0.408625	1.23544	0.163009	0.406538	41	38	FGFR3;MMP9;CDKN1A;TYMP;EGF;RPS6KA5;VEGFA;DAPK1;MDM2;MMP2;DAPK2;MAP2K1;PIK3R1;MYC;SRC;CXCL8;RASSF1;HBEGF;PIK3R2;RB1;MAP2K2;DAPK3;CCND1;ARAF;KRAS;CDKN2A;ERBB2;HRAS;RAF1;BRAF;MAPK1;EGFR;E2F1;NRAS;CDK4;TP53;THBS1;MMP1	FGFR3;MMP9;CDKN1A;TYMP;EGF;RPS6KA5;VEGFA;DAPK1;MDM2;MMP2
WP_SEROTONIN_RECEPTOR_2_AND_ELKSRFGATA4_SIGNALING	0.515534	1.23369	0.175824	0.407936	20	15	RASGRP1;ITPR1;MAP2K1;MAPKAPK2;MAPK3;ELK4;ELK1;MAP2K2;GNAQ;KRAS;SRF;HRAS;RAF1;MAPK1;NRAS	RASGRP1;ITPR1
WP_WNT_SIGNALING_IN_KIDNEY_DISEASE	0.446106	1.23328	0.178082	0.406494	38	25	WNT2;WNT11;FZD4;MAPK10;WNT5A;WNT5B;WNT2B;FZD1;DVL3;FZD5;FZD8;MAPK8;MAPK9;RHOA;CTNNB1;LRP5;FZD6;DVL2;INVS;FZD2;DVL1;WNT7B;LRP6;WNT3;FZD7	WNT2;WNT11;FZD4;MAPK10
WP_NANOMATERIAL_INDUCED_APOPTOSIS	0.477619	1.2326	0.215488	0.405837	20	18	FAS;CFLAR;CASP7;BID;CASP9;CASP8;CASP3;BAK1;BAX;APAF1;CYCS;DIABLO;AIFM1;FADD;ENDOG;HTRA2;CASP6;BCL2	FAS;CFLAR;CASP7;BID
WP_ONCOSTATIN_M_SIGNALING_PATHWAY	0.371326	1.22793	0.143284	0.41304	66	62	CCL2;TIMP3;STAT1;JAK2;LDLR;EGR1;PTK2B;CASP7;JAK3;VEGFA;JAK1;OSMR;NFKBIA;HIF1A;JUNB;STAT3;MAP2K1;PIK3R1;RICTOR;MAPK3;SRC;SERPINE1;CEBPB;RELA;PRKCD;PRKCH;SOCS3;CASP3;AKT1;CREB1;CDK2;NFKB1;SHC1;GRB2;MAPK8;PRKCE;SOS1;MAPK9;MAPK14;MAP2K2;STAT5B;CDKN1B;TYK2;KRAS;CCN1;HRAS;RPS6;IL6ST;RAF1;FOS;JUND;LIFR;MAPK1;MTOR;PTPN11;PIAS3;TP53;IRS1;MMP3;MMP1;PXN;PRKCA	CCL2;TIMP3;STAT1;JAK2;LDLR;EGR1;PTK2B;CASP7;JAK3;VEGFA;JAK1;OSMR;NFKBIA;HIF1A;JUNB;STAT3;MAP2K1;PIK3R1;RICTOR;MAPK3;SRC;SERPINE1;CEBPB
WP_ARRHYTHMOGENIC_RIGHT_VENTRICULAR_CARDIOMYOPATHY	0.384307	1.22567	0.18314	0.415126	76	50	ITGA7;CACNA2D3;ITGA1;ITGA11;SGCD;GJA1;DSP;SGCB;SGCG;CACNA2D4;ITGA5;ITGB6;LAMA2;ITGB3;DES;CTNNA1;DSG2;SLC8A1;ITGAV;ITGB1;JUP;DMD;CACNA2D1;ITGA2;TCF7L1;CACNA1C;ITGA3;CACNG8;DAG1;ITGB5;ACTN1;CACNB3;ATP2A2;LEF1;TCF7L2;ITGB7;CDH2;CTNNB1;TCF7;CACNB1;ACTN4;ITGA4;ITGA10;EMD;ACTB;ITGA8;ACTG1;LMNA;ITGA6;ITGB4	ITGA7;CACNA2D3;ITGA1;ITGA11;SGCD;GJA1;DSP;SGCB;SGCG;CACNA2D4;ITGA5;ITGB6;LAMA2
WP_SMALL_CELL_LUNG_CANCER	0.353513	1.22465	0.171123	0.415017	98	85	PIK3R3;LAMC3;COL4A1;COL4A5;LAMA4;CDKN1A;CDKN2B;LAMB2;LAMB1;PTGS2;MAX;NFKBIA;COL4A2;LAMA2;LAMA1;LAMC2;DDB2;FN1;BID;CKS2;LAMC1;GADD45B;GADD45A;PTEN;PIK3R1;BIRC3;MYC;TRAF4;LAMA5;LAMA3;TRAF6;ITGAV;ITGB1;RELA;CDKN1C;LAMB3;CASP9;CHUK;PTK2;BIRC2;POLK;IKBKB;RXRA;ITGA2;TRAF2;CASP8;PIK3CA;CASP3;AKT1;BAK1;CDK2;ITGA3;NFKBIB;SKP1;NFKB1;PIK3R2;TRAF5;PIK3CD;BAX;RB1;APAF1;CYCS;CKS1B;CDKN1B;AKT3;CCND1;AKT2;RXRB;B…	PIK3R3;LAMC3;COL4A1;COL4A5;LAMA4;CDKN1A;CDKN2B;LAMB2;LAMB1;PTGS2;MAX;NFKBIA;COL4A2;LAMA2;LAMA1;LAMC2;DDB2;FN1;BID;CKS2;LAMC1;GADD45B;GADD45A;PTEN;PIK3R1;BIRC3;MYC;TRAF4;LAMA5;LAMA3;TRAF6
WP_GENES_CONTROLLING_NEPHROGENESIS	0.418852	1.22265	0.184375	0.416897	44	31	RET;CD36;ROBO2;PDGFRB;VEGFA;LAMB2;SIX1;EMX2;GDNF;KDR;CD2AP;TCF21;NCK1;HOXD11;ITGB1;KIRREL1;ITGA3;ILK;NCK2;GLI3;EYA1;CTNNB1;NOTCH2;FOXD1;FOXC1;HOXA11;ITGA8;ETV4;FOXC2;SLIT2;CXCL12	RET;CD36;ROBO2;PDGFRB;VEGFA;LAMB2;SIX1;EMX2;GDNF;KDR;CD2AP
WP_INTERLEUKIN1_IL1_STRUCTURAL_PATHWAY	0.382119	1.21794	0.20354	0.42366	50	49	MAP3K8;IL1R1;MBP;MAPK10;RPS6KA5;IRF7;MYD88;NFKBIA;TANK;MAP2K1;MAPKAPK2;IL1RAP;MYC;MAPK3;TRAF6;TAB2;ATF2;RELA;MAP3K1;IRAK4;CHUK;TAB3;MAPK11;IKBKB;MKNK1;ELK1;MAP3K3;NFKBIB;NFKB1;MAPK8;MAPK9;MAP3K7;MAPK14;MAP2K2;MAP2K3;TAB1;MKNK2;MAP2K7;IRAK2;EIF4E;FOS;MAP3K14;MAPK1;TOLLIP;MAP2K4;SAFB;IRAK1;IL1A;MAP2K6	MAP3K8;IL1R1;MBP;MAPK10;RPS6KA5;IRF7;MYD88;NFKBIA;TANK;MAP2K1;MAPKAPK2;IL1RAP;MYC;MAPK3;TRAF6;TAB2;ATF2;RELA;MAP3K1;IRAK4;CHUK;TAB3;MAPK11
WP_NRP1TRIGGERED_SIGNALING_PATHWAYS_IN_PANCREATIC_CANCER	0.377141	1.21371	0.190476	0.42963	55	52	TGFB3;PLXNA4;MMP9;EGF;RELB;VEGFA;MMP2;KDR;REL;COL1A2;CCN2;FLT1;NFKB2;MAP2K1;SNAI2;NRP1;COL1A1;MAPK3;SRC;TGFB1;SNAI1;RELA;TGFB2;PTK2;HGF;CHD2;AKT1;CDK2;NFKB1;BCAR1;CHD1;SMAD2;MAP2K2;CDKN1B;SEMA3A;SMAD4;AKT3;AKT2;TGFBR1;GSK3A;PLXNA1;RAC1;TGFBR3;MAPK1;CCNE1;EGFR;TGFBR2;SMAD3;PLXNA2;SLC39A4;CCNE2;MET	TGFB3;PLXNA4;MMP9;EGF;RELB;VEGFA;MMP2;KDR;REL;COL1A2;CCN2;FLT1;NFKB2;MAP2K1;SNAI2;NRP1;COL1A1;MAPK3;SRC;TGFB1;SNAI1
WP_FRAGILE_X_SYNDROME	0.343202	1.20792	0.149718	0.438985	122	95	RAP1GAP;ABAT;KCND2;GRIP2;SHANK1;SH3GL3;ITPR1;MMP9;DEPTOR;GRIA1;APP;PDK1;CAMK1;SLC16A1;FYN;EPS8L1;EPHA4;MAP2K1;HOMER1;PTEN;PPP2R5B;FMR1;SRC;PICK1;GAB1;PRKAR1A;RPS6KB1;CLTB;PLCB1;EIF4EBP2;AKT1;CPT1A;MKNK1;CREB1;DAG1;SHC1;CYFIP2;GRB2;DNM1;AKT1S1;SOS1;RHEB;PPP3CA;CAMK2A;CLTA;DNM2;MAP2K2;RPTOR;ARAF;DUSP3;KRAS;CLTC;CDKN2A;DLG4;PPP1CA;CYFIP1;MECP2;MLST8;SH3GL1;RAF1;EIF4E;SYNGAP1;PRKACA;EIF4G1;TSC2;TSC1;…	RAP1GAP;ABAT;KCND2;GRIP2;SHANK1;SH3GL3;ITPR1;MMP9;DEPTOR;GRIA1;APP;PDK1
WP_ANGIOTENSIN_II_RECEPTOR_TYPE_1_PATHWAY	0.433955	1.20748	0.208333	0.437583	28	25	PDGFD;NOX4;AGT;IL11;ACTA2;HIF1A;COL1A2;CCN2;COL1A1;TGFB1;RRAS;SP1;SMAD4;IL11RA;RACK1;TGFBR1;IL6ST;RAF1;JUND;MAPK1;AGTR1;PTPN11;TGFBR2;SMAD3;MAP2K6	PDGFD;NOX4;AGT;IL11;ACTA2;HIF1A;COL1A2;CCN2
WP_MICROGLIA_PATHOGEN_PHAGOCYTOSIS_PATHWAY	0.457377	1.20736	0.218543	0.435747	40	20	PIK3R3;PLCG2;NCF2;CYBA;FCER1G;PIK3R1;PIK3C3;LAT;PIK3CA;VAV2;PIK3R2;PIK3CD;PIK3C2A;ARPC1B;RAC1;LYN;PIK3CB;VAV3;RAC2;RAC3	PIK3R3;PLCG2;NCF2;CYBA;FCER1G;PIK3R1;PIK3C3;LAT
WP_MEVALONATE_ARM_OF_CHOLESTEROL_BIOSYNTHESIS_PATHWAY	0.510759	1.20728	0.235294	0.433781	13	12	HMGCS1;IDI1;GGPS1;HMGCR;FDPS;FDFT1;HMGCL;MVD;ACAT2;MVK;ACAT1;PMVK	HMGCS1;IDI1;GGPS1;HMGCR;FDPS;FDFT1;HMGCL;MVD
WP_ALZHEIMERS_DISEASE_AND_MIRNA_EFFECTS	0.312065	1.20683	0.106888	0.432403	336	214	SFRP4;TUBA8;CALML6;KIF5C;APOE;ITPR1;WNT2;WNT11;PIK3R3;MME;MAPK10;NOX4;PLCB4;IL6;APP;FAS;CASP7;PTGS2;WIPI1;CSF1;PPP3CC;NCSTN;WNT5A;PSEN1;DDIT3;APH1B;PSMA4;EIF2AK2;ITPR2;IL1B;BID;GRIN2D;ADAM17;PSMA2;BECN1;MAP2K1;VMP1;CHPF2;PSMA6;SLC25A4;XBP1;PIK3R1;AXIN2;NRBF2;ATP2A1;WNT5B;LRP1;PIK3C3;ADAM10;MAPK3;WNT2B;RELA;ATG14;CASP9;TUBB2A;CHUK;AMBRA1;CSNK1A1;PSMA5;PSENEN;VDAC2;TUBB3;RB1CC1;ATG13;CDK5R1;FZD1;SE…	SFRP4;TUBA8;CALML6;KIF5C;APOE;ITPR1;WNT2;WNT11;PIK3R3;MME;MAPK10;NOX4;PLCB4;IL6;APP;FAS;CASP7;PTGS2;WIPI1;CSF1;PPP3CC;NCSTN;WNT5A;PSEN1;DDIT3;APH1B;PSMA4;EIF2AK2;ITPR2;IL1B;BID;GRIN2D;ADAM17;PSMA2;BECN1;MAP2K1;VMP1;CHPF2;PSMA6;SLC25A4;XBP1;PIK3R1;AXIN2;NRBF2;ATP2A1;WNT5B;LRP1;PIK3C3;ADAM10
WP_LEPTININSULIN_SIGNALING_OVERLAP	0.499842	1.20317	0.250883	0.438074	17	13	PIK3R3;JAK2;SOCS1;LEPR;STAT3;SOCS2;SOCS3;AKT1;PDPK1;DGKZ;INSR;IRS1;IRS2	PIK3R3;JAK2;SOCS1;LEPR;STAT3;SOCS2
WP_PI3KAKTMTOR_VITD3_SIGNALING	0.47543	1.20265	0.234483	0.436981	22	17	IL12A;CYP24A1;SLC2A3;LDHA;MYC;RELA;RXRA;PIK3CA;AKT1;VDR;PFKFB4;PDHA1;GSK3B;TSC2;PRKAA2;TSC1;MTOR	IL12A;CYP24A1
WP_MFAP5_EFFECT_ON_PERMEABILITY_AND_MOTILITY_OF_ENDOTHELIAL_CELLS_VIA_CYTOSKELETON_REARRANGEMENT	0.476169	1.20126	0.21118	0.43748	18	16	MFAP5;ITPR1;ITGB3;MAPK3;ITGAV;VCL;PTK2;TJP1;CREB1;ACTN1;JUN;MYLK;MAPK1;PLCG1;LPP;PXN	MFAP5;ITPR1
WP_INFLAMMATORY_RESPONSE_PATHWAY	0.476734	1.20059	0.24359	0.436598	33	16	CD40;THBS3;LAMB2;LAMB1;COL3A1;LAMC2;FN1;COL1A2;LAMC1;COL1A1;LAMA5;IL4R;TNFRSF1A;TNFRSF1B;THBS1;IL2RB	CD40;THBS3;LAMB2;LAMB1;COL3A1;LAMC2;FN1;COL1A2;LAMC1;COL1A1;LAMA5
WP_MAMMARY_GLAND_DEVELOPMENT_PATHWAY_PUBERTY_STAGE_2_OF_4	0.537961	1.20001	0.270627	0.435538	13	10	TIMP1;STAT5A;EGF;FN1;MYC;CCND1;NRIP1;ERBB2;FOSL1;VIM	TIMP1;STAT5A;EGF;FN1;MYC
WP_OLIGODENDROCYTE_SPECIFICATION_AND_DIFFERENTIATION_LEADING_TO_MYELIN_COMPONENTS_FOR_CNS	0.492564	1.19673	0.252595	0.439635	31	13	LIF;MBP;CNP;CXCL2;IL1B;BMP2;CXCL1;BMP4;FGF2;SOX5;SOX9;GLI2;SOX6	LIF;MBP;CNP;CXCL2;IL1B;BMP2;CXCL1;BMP4
WP_ALZHEIMERS_DISEASE	0.307632	1.18871	0.126829	0.453609	266	212	SFRP4;TUBA8;CALML6;KIF5C;APOE;ITPR1;WNT2;WNT11;PIK3R3;MME;MAPK10;NOX4;PLCB4;IL6;APP;FAS;CASP7;PTGS2;WIPI1;CSF1;PPP3CC;NCSTN;WNT5A;PSEN1;DDIT3;APH1B;PSMA4;EIF2AK2;ITPR2;IL1B;BID;GRIN2D;ADAM17;PSMA2;BECN1;MAP2K1;PSMA6;SLC25A4;XBP1;PIK3R1;AXIN2;NRBF2;ATP2A1;WNT5B;LRP1;PIK3C3;ADAM10;MAPK3;WNT2B;RELA;ATG14;CASP9;TUBB2A;CHUK;AMBRA1;CSNK1A1;PSMA5;PSENEN;VDAC2;TUBB3;RB1CC1;ATG13;CDK5R1;FZD1;SEM1;IKBKB;PL…	SFRP4;TUBA8;CALML6;KIF5C;APOE;ITPR1;WNT2;WNT11;PIK3R3;MME;MAPK10;NOX4;PLCB4;IL6;APP;FAS;CASP7;PTGS2;WIPI1;CSF1;PPP3CC;NCSTN;WNT5A;PSEN1;DDIT3;APH1B;PSMA4;EIF2AK2;ITPR2;IL1B;BID;GRIN2D;ADAM17;PSMA2;BECN1;MAP2K1;PSMA6;SLC25A4;XBP1;PIK3R1;AXIN2;NRBF2;ATP2A1;WNT5B;LRP1;PIK3C3;ADAM10
WP_HAIR_FOLLICLE_DEVELOPMENT_CYTODIFFERENTIATION_PART_3_OF_3	0.379688	1.18861	0.205202	0.451662	89	49	IGFBP5;CD34;GAS1;EGR2;BMP6;DKK3;HR;PERP;MSX2;WNT5A;RUNX3;CCN2;ADAM17;BMP4;S100A4;FST;TGFB1;PHLDA1;SMAD1;FZD1;CUX1;FOXQ1;FOSB;BMPR1A;NFKB1;RBPJ;LEF1;TCF4;JUN;SMAD4;LRIG1;CTNNB1;NOTCH2;MSX1;NOTCH1;KITLG;GTPBP4;SOX9;FOS;SFRP1;NR3C1;TCF3;EGFR;GLI2;NFATC1;KRT19;GATA3;DKK1;FOXE1	IGFBP5;CD34;GAS1;EGR2;BMP6;DKK3;HR;PERP;MSX2
WP_GPR143_IN_MELANOCYTES_AND_RETINAL_PIGMENT_EPITHELIUM_CELLS	0.467945	1.18588	0.266667	0.454969	30	18	ITPR1;SERPINF1;PLCB4;VEGFA;ADCY4;ADCY9;GNAS;PLCB1;CREB1;PMEL;GNAQ;MITF;PRKACB;PRKACA;ARRB1;PLCB3;ARRB2;MC1R	ITPR1;SERPINF1;PLCB4;VEGFA
WP_EGFR_TYROSINE_KINASE_INHIBITOR_RESISTANCE	0.347734	1.18269	0.20354	0.458979	84	78	PDGFD;PIK3R3;SHC4;PLCG2;FGFR3;JAK2;IL6;SHC2;SHC3;PDGFRB;EGF;VEGFA;JAK1;BCL2L11;KDR;PDGFRA;STAT3;NRG1;MAP2K1;MRAS;PTEN;PIK3R1;MYC;MAPK3;SRC;GAB1;RPS6KB1;RRAS;GAS6;FGF2;HGF;PIK3CA;AKT1;EIF4E2;PDPK1;PIK3R2;SHC1;GRB2;PIK3CD;BAX;FOXO3;SOS1;EIF4EBP1;MAP2K2;AKT3;CCND1;AKT2;ARAF;BAD;KRAS;RRAS2;BCL2L1;ERBB2;SOS2;HRAS;RPS6;RPS6KB2;RAF1;EIF4E;GSK3B;NF1;BRAF;MAPK1;PLCG1;BCL2;MTOR;IGF1R;PDGFA;EGFR;PDGFC;PIK3C…	PDGFD;PIK3R3;SHC4;PLCG2;FGFR3;JAK2;IL6;SHC2;SHC3;PDGFRB;EGF;VEGFA;JAK1;BCL2L11;KDR;PDGFRA;STAT3;NRG1;MAP2K1;MRAS;PTEN;PIK3R1;MYC;MAPK3
WP_GPCRS_CLASS_A_RHODOPSINLIKE	0.35748	1.17831	0.203438	0.466006	258	59	SSTR2;MCHR1;ADORA2B;EDNRA;LPAR6;PTGER3;CXCR5;C3AR1;PTGER2;GPR19;ACKR3;PTGDR;ADRB2;ADRA1D;F2R;F2RL1;GPR161;PTGIR;PTGFR;GPER1;GPR68;HTR1D;EDNRB;GPR85;ACKR4;ADRA2A;RABGAP1;P2RY11;ADORA1;DRD1;OPN3;BDKRB2;OR1Q1;PTGER4;P2RY6;HTR7;HRH1;LTB4R;TBXA2R;AGTR1;GPR75;LPAR4;ADORA2A;GPR173;F2RL2;NPY4R;MC1R;CHRM2;GPR3;GPR4;SSTR1;ADRA1B;BDKRB1;OXTR;GPR37;P2RY2;GPR39;HTR1B;GPR63	SSTR2;MCHR1;ADORA2B;EDNRA;LPAR6;PTGER3;CXCR5;C3AR1;PTGER2;GPR19;ACKR3;PTGDR;ADRB2;ADRA1D;F2R;F2RL1;GPR161;PTGIR;PTGFR;GPER1;GPR68;HTR1D;EDNRB
WP_ENDOMETRIAL_CANCER	0.354327	1.17512	0.176471	0.470656	63	57	PIK3R3;FGFR3;CDKN1A;EGF;FGF1;DDB2;MAP2K1;GADD45B;GADD45A;FGFR1;PTEN;PIK3R1;CTNNA1;AXIN2;MYC;MAPK3;CASP9;POLK;FGF2;PIK3CA;TCF7L1;AKT1;BAK1;ELK1;ILK;PDPK1;PIK3R2;GRB2;PIK3CD;LEF1;BAX;TCF7L2;FOXO3;SOS1;MAP2K2;CTNNB1;AKT3;CCND1;AKT2;ARAF;BAD;KRAS;AXIN1;ERBB2;SOS2;HRAS;RAF1;TCF7;GSK3B;FOS;BRAF;MAPK1;EGFR;PIK3CB;NRAS;TP53;APC	PIK3R3;FGFR3;CDKN1A;EGF;FGF1;DDB2;MAP2K1;GADD45B;GADD45A;FGFR1;PTEN;PIK3R1;CTNNA1;AXIN2;MYC;MAPK3
WP_MYD88_DISTINCT_INPUTOUTPUT_PATHWAY	0.507014	1.17087	0.27931	0.477109	19	12	TLR2;TLR4;MYD88;TIFA;TRAF6;NFKB1;UBE2V1;UBE2N;JUN;TLR6;IRAK1;IL1A	TLR2;TLR4;MYD88
WP_TRIACYLGLYCERIDE_SYNTHESIS	0.473421	1.16884	0.267361	0.478999	26	16	LIPC;PLPP1;GK;AGPAT2;AGPAT4;AGPAT3;PNPLA2;DGAT2;DGAT1;AGPS;LIPE;PLPP3;GNPAT;AGPAT1;AGPAT5;GPAM	LIPC;PLPP1;GK
WP_MICRORNA_FOR_TARGETING_CANCER_GROWTH_AND_VASCULARIZATION_IN_GLIOBLASTOMA	0.582718	1.16861	0.280443	0.477373	9	7	VEGFA;HEY1;HIF1A;VEGFB;HES1;HIF1AN;VEGFC	VEGFA;HEY1;HIF1A
WP_NEOVASCULARISATION_PROCESSES	0.388326	1.1645	0.256637	0.483561	37	34	TGFB3;MMP9;JAG1;NOTCH3;RELB;KDR;REL;HIF1A;NOTCH4;NFKB2;ACVRL1;MAPK3;TGFB1;RELA;TGFB2;SMAD1;EPHB2;AKT1;NFKB1;ANGPT1;MAPK8;MAPK9;SMAD2;TGFBR1;NOTCH1;KITLG;KIT;SMAD5;MAPK1;DLL4;SMAD3;EPHB4;SMAD9;CXCL12	TGFB3;MMP9;JAG1;NOTCH3;RELB;KDR;REL;HIF1A;NOTCH4;NFKB2;ACVRL1
WP_ENDOPLASMIC_RETICULUM_STRESS_RESPONSE_IN_CORONAVIRUS_INFECTION	0.376499	1.16157	0.222892	0.487696	47	40	PPP1R14C;PPP1R14A;MAP1LC3A;PPP1R3G;DDIT3;EIF2AK2;PPP1R3F;PPP1R2;XBP1;HSPA5;PPP1R3D;MBTPS1;PPP1R12C;PPP1R9B;ATF4;PPP1R7;EIF2AK1;PPP1R12B;PPP1R15B;ATF6;PPP1CB;MAPK8;PPP1R15A;EIF2AK3;PPP1R10;PPP1R11;MBTPS2;EIF2S1;PPP1CA;ERN1;PPP1R16A;PPP1R12A;PPP1R3B;BCL2;PPP1R8;PPP1CC;PPP1R13B;PPP1R3E;PPP1R3C;PPP1R14B	PPP1R14C;PPP1R14A;MAP1LC3A;PPP1R3G;DDIT3;EIF2AK2;PPP1R3F;PPP1R2;XBP1;HSPA5;PPP1R3D
WP_VEGFAVEGFR2_SIGNALING_PATHWAY	0.280916	1.15305	0.159551	0.504101	438	396	RND1;EGR3;TMOD1;TNXB;PGF;IGFBP3;CCL2;PLA2G4A;NR4A2;ICAM1;TXNIP;SEMA6D;NCF2;DUSP5;ADAMTS9;RHOJ;NOX4;PBXIP1;JAG1;STAT1;NRARP;MMP10;SHC2;EGR1;PRKG1;GJA1;RCAN1;ACKR3;FOXO4;FAS;SCUBE2;PTK2B;MMP14;CGNL1;CNP;ARMCX1;P4HA2;RPS6KA5;IGFBP7;VEGFA;ADRB2;PTGS2;NR4A3;TPP1;HTRA1;NFKBIA;MDM2;MMP2;APOLD1;PLAU;DNAJA1;TRAF3IP2;HDAC9;KDR;PGK1;RCN1;MEF2C;DNAJB4;FN1;CSRP2;FYN;LRRFIP2;DNAJB9;STAT6;ITGB3;BMP2;MOV10;NOTCH…	RND1;EGR3;TMOD1;TNXB;PGF;IGFBP3;CCL2;PLA2G4A;NR4A2;ICAM1;TXNIP;SEMA6D;NCF2;DUSP5;ADAMTS9;RHOJ;NOX4;PBXIP1;JAG1;STAT1;NRARP;MMP10;SHC2;EGR1;PRKG1;GJA1;RCAN1;ACKR3;FOXO4;FAS;SCUBE2;PTK2B;MMP14;CGNL1;CNP;ARMCX1;P4HA2;RPS6KA5;IGFBP7;VEGFA;ADRB2;PTGS2;NR4A3;TPP1;HTRA1;NFKBIA;MDM2;MMP2;APOLD1;PLAU;DNAJA1;TRAF3IP2;HDAC9;KDR;PGK1;RCN1;MEF2C;DNAJB4;FN1;CSRP2;FYN;LRRFIP2;DNAJB9;STAT6;ITGB3;BMP2;MOV10;NOTCH…
WP_OXYSTEROLS_DERIVED_FROM_CHOLESTEROL	0.437939	1.1522	0.291262	0.503782	46	22	CYP7B1;GPR183;CH25H;ACOT2;ACOX2;ACOT1;INSIG1;DHCR7;SLC27A5;SCP2;HSD3B7;AMACR;ACOT9;NR1H2;EBP;CYP27A1;ACOT7;ACOT13;ACOT8;ACOT11;ACOT4;DBP	CYP7B1;GPR183;CH25H;ACOT2;ACOX2;ACOT1;INSIG1;DHCR7;SLC27A5
WP_CEREBRAL_ORGANIC_ACIDURIAS_INCLUDING_DISEASES	0.566188	1.15089	0.310469	0.504148	7	7	L2HGDH;ADHFE1;IDH2;ALDH7A1;MDH2;GCDH;D2HGDH	L2HGDH;ADHFE1
WP_GABA_RECEPTOR_SIGNALING	0.540273	1.15074	0.278571	0.502281	33	8	ABAT;GABRB3;GABBR2;GABRA5;GABRE;ALDH9A1;GABBR1;GPHN	ABAT;GABRB3;GABBR2
WP_PI3KAKTMTOR_SIGNALING_PATHWAY_AND_THERAPEUTIC_OPPORTUNITIES	0.403004	1.14656	0.281046	0.509111	30	28	PIK3R3;PDK1;FOXO4;TFEB;FOXO1;PTEN;PIK3R1;RICTOR;RB1CC1;ATG13;PIK3CA;AKT1;ULK1;GRB10;PIK3R2;FOXO3;RHEB;EIF4EBP1;CDKN1B;RPTOR;BAD;KRAS;HRAS;GSK3B;TSC2;MTOR;PIK3CB;NRAS	PIK3R3;PDK1;FOXO4;TFEB;FOXO1;PTEN;PIK3R1;RICTOR
WP_NETRINUNC5B_SIGNALING_PATHWAY	0.382153	1.14587	0.2625	0.508376	52	42	VCAM1;ALPL;CCL2;ICAM1;NTN1;PTK2B;NEO1;DAPK1;NTN4;KDR;FYN;CCN2;MAP2K1;ROBO4;COL1A1;MAPK3;SRC;UNC5B;PTK2;PIK3CA;CASP3;AKT1;RLF;MAPK14;MAP2K2;RHOA;JUN;YAP1;PPP1CA;ARHGEF12;RAC1;RAF1;PPP2R1B;RGMA;MAPK1;CIP2A;PTPA;PTPN11;TP53;IL1A;PRKCA;ITGB4	VCAM1;ALPL;CCL2;ICAM1;NTN1;PTK2B;NEO1;DAPK1;NTN4;KDR;FYN;CCN2;MAP2K1;ROBO4
WP_BIOMARKERS_FOR_UREA_CYCLE_DISORDERS	0.58314	1.14475	0.339768	0.508215	12	6	F10;ASS1;ASL;GOT1;GAMT;NAGS	F10;ASS1
WP_GENES_ASSOCIATED_WITH_THE_DEVELOPMENT_OF_RHEUMATOID_ARTHRITIS	0.562296	1.14458	0.346863	0.506354	18	7	STAT4;CD40;ITGAV;SLC22A4;IL6ST;TRAF1;PHF19	STAT4;CD40
WP_15Q133_COPY_NUMBER_VARIATION_SYNDROME	0.476451	1.14199	0.277397	0.509293	19	13	CCL5;GOLGA8O;SERPINH1;FYN;KAT2B;GOLGA8R;KLF13;MTMR10;CREBBP;FAN1;GPR75;FANCD2;GOLGA8H	CCL5;GOLGA8O;SERPINH1;FYN
WP_WNT_SIGNALING_PATHWAY_AND_PLURIPOTENCY	0.329184	1.14173	0.233333	0.50761	106	78	MMP7;PPM1J;WNT2;WNT11;FZD4;MAPK10;NKD1;LDLR;WNT5A;PLAU;ZBTB33;PPARD;AXIN2;WNT5B;MYC;PPP2R2A;WNT2B;PRKCD;CCND3;PRKCH;FZD1;PRKCZ;CTNND1;PPP2R5E;TCF7L1;PPP2R5C;DVL3;CCND2;CD44;FZD5;FZD8;LEF1;TCF7L2;PRKCE;RACGAP1;PPP2CB;MAPK9;MAP3K7;PAFAH1B1;RHOA;JUN;CTNNB1;CCND1;PRKCI;FBXW2;LRP5;NLK;AXIN1;NFYA;LRRK2;PPP2R3B;PPP2R3A;PPP2R1B;CREBBP;PPP2CA;CTBP1;TCF7;GSK3B;FZD6;CSNK1E;FOSL1;MAP2K4;DVL2;PPP2R1A;CTBP2;FZ…	MMP7;PPM1J;WNT2;WNT11;FZD4;MAPK10;NKD1;LDLR
WP_WNT_SIGNALING	0.330271	1.1414	0.227273	0.506128	117	86	SFRP4;SFRP2;WNT2;WNT11;GPC4;SERPINF1;NKD1;PLCB4;PPP3CC;WNT5A;PLAU;CAMK2D;PRICKLE1;DAAM2;NOTUM;WNT5B;MYC;ROR2;PORCN;NFATC4;ROR1;WNT2B;CCND3;PRICKLE2;SENP2;CSNK1A1;FZD1;KREMEN1;PLCB1;TCF7L1;DVL3;CCND2;DAAM1;FZD5;NFATC3;FZD8;LEF1;MAPK8;TCF7L2;PPP3CA;CAMK2A;PPP3R1;MAPK9;MAP3K7;ROCK2;RHOA;PPP3CB;JUN;CHD8;CTNNB1;CCND1;LRP5;NLK;AXIN1;CAMK2G;RAC1;CSNK2A2;VANGL1;CSNK2A1;CSNK2B;CTBP1;TCF7;GSK3B;FZD6;CSNK1E…	SFRP4;SFRP2;WNT2;WNT11;GPC4;SERPINF1;NKD1;PLCB4
WP_RAS_SIGNALING	0.311442	1.13849	0.224932	0.509825	185	135	CALML6;RASGRP3;RASGRP1;PIK3R3;SHC4;PLCG2;PLA2G4C;FGFR3;PLA2G4A;RASSF5;MAPK10;TEK;PLCE1;PAK3;SHC2;SHC3;FOXO4;PDGFRB;RALA;RASA2;KDR;REL;PDGFRA;FLT1;RAB5A;GAB2;MAP2K1;MRAS;RAP1B;FGFR1;PIK3R1;GNB4;LAT;RAP1A;MAPK3;GNG11;GAB1;PLA2G6;RELA;BRAP;CHUK;RRAS;KSR1;RALB;PLD1;RAB5C;ABL1;SHOC2;EXOC2;RAB5B;GNG12;IKBKB;RASSF1;CALM1;PIK3CA;ARF6;AKT1;RASA3;ELK1;RASAL2;GNB1;ETS1;GNB5;NFKB1;PIK3R2;CALM2;SHC1;GRB2;PIK3…	CALML6;RASGRP3;RASGRP1;PIK3R3;SHC4;PLCG2;PLA2G4C;FGFR3;PLA2G4A;RASSF5;MAPK10;TEK;PLCE1;PAK3;SHC2;SHC3;FOXO4;PDGFRB
WP_PROTEOGLYCAN_BIOSYNTHESIS	0.44635	1.13653	0.297297	0.511898	19	18	CSGALNACT1;SLC35B3;B3GAT3;EXT2;CHSY1;CHST3;XYLT2;B4GALT7;BPNT2;EXT1;SLC35B2;XYLT1;PAPSS2;EXTL3;CANT1;SLC26A2;CHST14;B3GALT6	CSGALNACT1;SLC35B3;B3GAT3;EXT2;CHSY1;CHST3;XYLT2;B4GALT7;BPNT2
WP_MBDNF_AND_PROBDNF_REGULATION_OF_GABA_NEUROTRANSMISSION	0.450028	1.13445	0.324759	0.514018	40	18	PIK3R3;JAK2;GABRB3;STAT3;PTEN;PIK3R1;GABRA5;CREM;GABRE;PIK3CA;CREB1;ROCK1;PIK3R2;SHC1;RHOA;PLCG1;PIK3CB;BDNF	PIK3R3;JAK2;GABRB3;STAT3;PTEN;PIK3R1;GABRA5
WP_ANTIVIRAL_AND_ANTIINFLAMMATORY_EFFECTS_OF_NRF2_ON_SARSCOV2_PATHWAY	0.424501	1.13263	0.318792	0.515308	32	26	GUCY1A1;IL12A;CCL2;GUCY1B1;IL6;NFKBIA;IL1B;GUCY1A2;IRF3;RELA;CHUK;GCLM;CXCL8;KEAP1;NFE2L2;IKBKB;RXRA;NFKB1;GCLC;IKBKG;SLC7A11;HMOX1;MMP3;MMP1;NQO1;PRKG2	GUCY1A1;IL12A;CCL2;GUCY1B1;IL6
WP_LIVER_X_RECEPTOR_PATHWAY	0.621004	1.13131	0.357664	0.516015	10	5	SCD;RXRA;SREBF1;FASN;NR1H3	SCD
WP_SARSCOV2_B117_VARIANT_ANTAGONISES_INNATE_IMMUNE_ACTIVATION	0.520777	1.13118	0.347267	0.514073	9	9	DDX58;IFNB1;IRF3;TRAF6;IKBKE;TBK1;TOMM70;MAVS;TRAF3	DDX58;IFNB1;IRF3;TRAF6;IKBKE
WP_MODULATORS_OF_TCR_SIGNALING_AND_T_CELL_ACTIVATION	0.366217	1.1249	0.28483	0.525395	61	41	TNFAIP3;MAP3K8;SOCS1;NFKBIA;RASA2;REL;DGKA;PIK3R1;LAT;TRAF6;CBLB;RELA;BCL10;CHUK;ZFP36L1;SH2B3;IKBKB;NDUFB10;RNF7;AKT1;PDPK1;GNA13;MALT1;NFKB1;PIK3R2;GRB2;MEF2D;TMEM222;ARIH2;CDKN1B;FIBP;CUL5;PCBP2;DGKZ;ELOB;RPRD1B;SMARCB1;IKBKG;MAP3K14;PLCG1;AGO1	TNFAIP3;MAP3K8;SOCS1;NFKBIA;RASA2;REL;DGKA;PIK3R1;LAT;TRAF6;CBLB
WP_NUCLEOTIDE_GPCRS	0.521666	1.12337	0.348315	0.526544	11	8	ADORA2B;LPAR6;ADORA1;P2RY6;LTB4R;LPAR4;ADORA2A;P2RY2	ADORA2B;LPAR6
WP_IL5_SIGNALING_PATHWAY	0.384189	1.1179	0.306548	0.535871	40	33	STAT1;JAK2;STAT5A;JAK1;STAT3;MAP2K1;PIK3R1;MYC;MAPK3;RPS6KA1;SPRED1;RPS6KB1;AKT1;ELK1;PIK3R2;SHC1;GRB2;FOXO3;SOS1;MAP2K2;JUN;STAT5B;KRAS;GSK3A;RPS6;RPS6KB2;LYN;RAF1;GSK3B;FOS;MAPK1;BCL2;PTPN11	STAT1;JAK2;STAT5A;JAK1;STAT3;MAP2K1;PIK3R1;MYC;MAPK3;RPS6KA1;SPRED1
WP_NCRNAS_INVOLVED_IN_WNT_SIGNALING_IN_HEPATOCELLULAR_CARCINOMA	0.339017	1.1144	0.285303	0.541053	90	63	SFRP4;SFRP2;WNT2;WNT11;SERPINF1;NKD1;WNT5A;PLAU;KLF4;NOTUM;WNT5B;MYC;ROR2;PORCN;ROR1;WNT2B;CCND3;SENP2;CSNK1A1;FZD1;KREMEN1;TCF7L1;DVL3;CCND2;FZD5;FZD8;LEF1;TCF7L2;JUN;CHD8;CTNNB1;CCND1;LRP5;NLK;AXIN1;MTDH;CSNK2A2;EZH2;CSNK2A1;CSNK2B;CTBP1;TCF7;GSK3B;FZD6;CSNK1E;FOSL1;RYK;SFRP1;DVL2;CTBP2;FZD2;CTNNBIP1;DVL1;ELAVL1;WNT7B;LRP6;FRAT2;WNT3;APC;FZD7;DKK1;FRAT1;DANCR	SFRP4;SFRP2;WNT2;WNT11;SERPINF1;NKD1
WP_TYPE_2_PAPILLARY_RENAL_CELL_CARCINOMA	0.390987	1.11003	0.336634	0.548152	36	30	COL21A1;TGFB3;CTSK;CDKN1A;VEGFA;EGLN1;HIF1A;TFEB;SLC2A1;TGFB1;TGFB2;ELOC;EPAS1;TFE3;ARNT;CUL2;VHL;ELOB;EGLN2;CREBBP;SETD2;DVL2;PRCC;RBX1;DIAPH1;EP300;FH;SFPQ;ARNT2;TGFA	COL21A1;TGFB3;CTSK;CDKN1A;VEGFA;EGLN1
WP_SMALL_LIGAND_GPCRS	0.484311	1.10913	0.328767	0.547848	19	11	PTGER3;PTGER2;PTGDR;PTGIR;PTGFR;S1PR3;S1PR2;PTGER4;TBXA2R;LPAR1;S1PR1	PTGER3;PTGER2;PTGDR;PTGIR;PTGFR
WP_SUDDEN_INFANT_DEATH_SYNDROME_SIDS_SUSCEPTIBILITY_PATHWAYS	0.314073	1.10869	0.299169	0.546641	162	99	IL1RN;SSTR2;RET;C4B;SST;RORA;EN1;SLC1A3;IL6;KCNJ8;EGR1;MAP2;GJA1;PPARGC1A;C4A;VEGFA;HDAC9;ECE1;MEF2C;IL1B;HIF1A;RUNX3;NFKB2;BHLHE40;SLC25A4;ALDOA;THRB;CEBPB;PRKAR1A;HSP90B1;SPTBN1;VAMP2;CXCL8;ACADM;CREM;HES1;CASP3;YWHAG;CPT1A;HADHA;CREB1;DEAF1;SP3;YWHAB;NFKB1;NGF;SP1;HADHB;PKNOX1;YWHAZ;YWHAH;ATP1A3;POU2F2;JUN;SNTA1;CTNNB1;TSPYL1;REST;YWHAQ;GAPDH;NFYA;MECP2;PRKACB;CTCF;CC2D1A;PRKACA;MBD1;CREBBP;HD…	IL1RN;SSTR2;RET;C4B;SST;RORA;EN1;SLC1A3;IL6;KCNJ8;EGR1;MAP2;GJA1;PPARGC1A;C4A
WP_IL10_ANTIINFLAMMATORY_SIGNALING_PATHWAY	0.509714	1.1085	0.318493	0.544839	12	10	STAT1;IL6;STAT2;JAK1;STAT3;IL10RB;BLVRA;BLVRB;HMOX1;IL1A	STAT1;IL6;STAT2;JAK1;STAT3
WP_OSTEOBLAST_DIFFERENTIATION_AND_RELATED_DISEASES	0.319651	1.10488	0.282675	0.550387	119	81	HEY2;WNT2;WNT11;PIK3R3;FZD4;FGFR3;DLL1;MAPK10;JAG1;STAT1;BMPR1B;NOTCH3;FGF1;WNT9A;WNT5A;HEY1;JAG2;BMP2;NOTCH4;BMP4;FGF7;FGFR1;PIK3R1;WNT5B;PIK3C3;MAPK3;MAPK7;WNT2B;PRKCD;SMAD1;MAPK11;PRKCH;RUNX2;FZD1;PRKCZ;FGF2;PIK3CA;BMPR1A;MAPK6;RBPJ;PIK3R2;FZD5;FZD8;PIK3CD;MAPK8;PIK3C2A;PRKCE;GLI3;MAPK9;MAPK14;MAPK13;BMPR2;SMAD4;CTNNB1;NOTCH2;PRKCI;LRP5;NOTCH1;SOX9;SMAD5;FZD6;MAPK1;DLL4;MAPK12;FZD2;PIK3CB;PIK3…	HEY2;WNT2;WNT11;PIK3R3;FZD4;FGFR3;DLL1;MAPK10;JAG1;STAT1;BMPR1B;NOTCH3;FGF1;WNT9A;WNT5A;HEY1;JAG2;BMP2;NOTCH4
WP_QUERCETIN_AND_NFKB_AP1_INDUCED_APOPTOSIS	0.449676	1.10141	0.341549	0.554969	16	14	VEGFA;ACOX2;PTGS2;NFKBIA;MAFK;MAFG;KEAP1;NFE2L2;IKBKB;NFKB1;JUN;MT-CO1;FOS;MMP1	VEGFA;ACOX2;PTGS2;NFKBIA;MAFK;MAFG
WP_TCELL_RECEPTOR_TCR_SIGNALING_PATHWAY	0.326985	1.09839	0.294118	0.559194	91	64	ITPR1;IL15RA;MAP3K8;IL6;CD83;FAS;PTK2B;NFKBIA;REL;FYB1;IL1B;FYN;GAB2;MAP2K1;NCK1;PIK3R1;LAT;MAPK3;TRAF6;CBLB;TGFB1;ATF2;RELA;PRKCD;BCL10;RIPK2;CHUK;SH2B3;IKBKB;AKT1;CREB1;PDPK1;MALT1;NFKB1;PIK3R2;SHC1;GRB2;MAPK8;SOS1;MAPK9;MAP3K7;DBNL;MAPK14;MAP2K2;JUN;CRK;CRKL;HRAS;RAF1;FOS;IKBKG;CDC42;MAP3K14;MAPK1;PLCG1;PTPN11;VAV3;VIM;NFATC1;CBL;IL1A;GATA3;PAK1;NFATC2	ITPR1;IL15RA;MAP3K8;IL6;CD83;FAS;PTK2B;NFKBIA;REL;FYB1;IL1B;FYN;GAB2;MAP2K1;NCK1;PIK3R1;LAT;MAPK3;TRAF6;CBLB;TGFB1;ATF2;RELA;PRKCD;BCL10;RIPK2
WP_NEUROINFLAMMATION_AND_GLUTAMATERGIC_SIGNALING	0.312013	1.09765	0.296703	0.558509	144	99	TGFB3;IL12A;LIF;IL1R1;SLC1A3;PLCB4;STAT1;SLC1A1;GRIA3;IL6;SLC6A9;SLC38A5;GRIA1;SLC1A2;JAK1;TRPM4;SLC2A3;IFNGR1;IL1B;CAMK2D;STAT6;GRIK2;GRIN2D;STAT3;NFKB2;ADCY3;SLC1A4;MAPK3;IFNGR2;SLC2A1;TGFB1;GLUL;IL10RB;CAMKK2;TGFB2;SOCS3;FGF2;IL13RA1;PLCB1;CALM1;NSMF;PSPH;AKT1;SHMT2;CREB1;DISC1;NFKB1;NGF;CALM2;TRAF5;PPP1CB;IL4R;LRRC8A;PHGDH;LRRC8B;CAMK2A;TNFRSF1A;DLD;SMAD2;SMAD7;GLS;SRR;SMAD4;PSAT1;TGFBR1;SLC3…	TGFB3;IL12A;LIF;IL1R1;SLC1A3;PLCB4;STAT1;SLC1A1;GRIA3;IL6;SLC6A9;SLC38A5;GRIA1;SLC1A2;JAK1;TRPM4;SLC2A3;IFNGR1;IL1B;CAMK2D;STAT6;GRIK2;GRIN2D;STAT3;NFKB2
WP_PURINERGIC_SIGNALING	0.423434	1.09604	0.354167	0.559511	34	18	ADORA2B;LPAR6;P2RX7;PANX1;P2RX4;P2RY11;ADORA1;GNAS;GNAO1;GNAI1;GNAI3;P2RY6;P2RX5;GNAI2;LPAR4;ADORA2A;GNAZ;P2RY2	ADORA2B;LPAR6;P2RX7;PANX1;P2RX4
WP_SEROTONIN_RECEPTOR_467_AND_NR3C_SIGNALING	0.418373	1.09058	0.360129	0.569285	19	17	EGR1;RPS6KA5;MAP2K1;MAPKAPK2;RAP1A;MAPK3;ELK4;GNAS;CREB1;ELK1;MAP2K2;ATF1;HTR7;SRF;BRAF;MAPK1;NR3C1	EGR1;RPS6KA5;MAP2K1;MAPKAPK2;RAP1A;MAPK3;ELK4
WP_EPO_RECEPTOR_SIGNALING	0.411716	1.08673	0.385852	0.57498	26	23	STAT1;JAK2;STAT5A;PDK1;SOCS1;STAT3;MAP2K1;MAPK3;SRC;PTPRU;AKT1;SHC1;GRB2;EPOR;SOS1;MAP2K2;STAT5B;RAF1;MAPK1;RASA1;CISH;IRS1;IRS2	STAT1;JAK2;STAT5A;PDK1;SOCS1;STAT3;MAP2K1;MAPK3;SRC
WP_MFAP5MEDIATED_OVARIAN_CANCER_CELL_MOTILITY_AND_INVASIVENESS	0.49065	1.08563	0.383513	0.574964	13	10	MFAP5;ITGB3;MAPK3;ITGAV;PTK2;CREB1;JUN;ITPR3;MAPK1;PLCG1	MFAP5;ITGB3;MAPK3;ITGAV;PTK2
WP_TNFALPHA_SIGNALING_PATHWAY	0.310687	1.08468	0.328877	0.574805	94	86	TNFAIP3;MAP3K8;CCL2;RIPK3;IL6;CFLAR;CASP7;RFK;RIPK1;NFKBIA;CYBA;REL;BID;TANK;NFKB2;TRADD;BIRC3;MAPK3;BTRC;TAB2;GLUL;CDC37;MAP3K1;CASP9;CHUK;TAB3;BIRC2;KSR1;PRKCZ;IKBKB;TBK1;TRAF2;CASP8;CASP3;AKT1;OTUD7B;MAP3K3;PYGL;NFKBIB;SKP1;NFKB1;TXN;GRB2;BAX;MAPK8;APAF1;SOS1;PLK1;TNFRSF1A;MAPK9;MAP3K7;FBXW11;DIABLO;MAP2K3;JUN;HSP90AA1;TAB1;MADD;BAD;MAP2K7;KRAS;FADD;PSMD2;BCL2L1;SMPD2;CUL1;HRAS;RAC1;RAF1;CSNK2…	TNFAIP3;MAP3K8;CCL2;RIPK3;IL6;CFLAR;CASP7;RFK;RIPK1;NFKBIA;CYBA;REL;BID;TANK;NFKB2;TRADD;BIRC3;MAPK3;BTRC
WP_ERBB_SIGNALING_PATHWAY	0.317173	1.08352	0.291785	0.575237	91	79	PIK3R3;SHC4;PLCG2;MAPK10;PAK3;SHC2;STAT5A;CDKN1A;SHC3;EGF;BCL2L11;MDM2;CAMK2D;NRG1;MAP2K1;FOXO1;NCK1;PIK3R1;MYC;MAPK3;SRC;CBLB;GAB1;RPS6KB1;PTK2;ABL1;PIK3CA;AKT1;HBEGF;ELK1;PDPK1;PIK3R2;SHC1;GRB2;PIK3CD;MAPK8;NCK2;SOS1;CAMK2A;MAPK9;EIF4EBP1;MAP2K2;JUN;CRK;STAT5B;CDKN1B;AKT3;CCND1;AKT2;ARAF;BAD;MAP2K7;CRKL;KRAS;ABL2;ERBB2;SOS2;HRAS;CAMK2G;RPS6KB2;RAF1;GSK3B;BRAF;MAPK1;PAK2;PLCG1;MTOR;MAP2K4;EREG;E…	PIK3R3;SHC4;PLCG2;MAPK10;PAK3;SHC2;STAT5A;CDKN1A;SHC3;EGF;BCL2L11;MDM2
WP_AMYOTROPHIC_LATERAL_SCLEROSIS_ALS	0.371942	1.08047	0.350482	0.579655	38	33	CASP1;GRIA1;SLC1A2;NEFM;PPP3CC;CST3;BID;DERL1;RAB5A;CCS;CASP9;CASP3;SOD1;BAX;APAF1;PPP3CA;TNFRSF1A;MAPK14;MAP2K2;PPP3CB;GPX1;BAD;DAXX;CAT;BCL2L1;ALS2;RAC1;NEFH;BCL2;MAP3K5;TP53;TOMM40;MAP2K6	CASP1;GRIA1;SLC1A2;NEFM;PPP3CC;CST3;BID;DERL1;RAB5A
WP_EBSTEINBARR_VIRUS_LMP1_SIGNALING	0.402726	1.07194	0.376206	0.595354	24	21	CCL5;IFNB1;NFKBIA;NFKB2;TRADD;TRAF6;RELA;CHUK;CXCL8;IKBKB;MAP3K3;NFKB1;MAPK8;MAP3K7;HSP90AA1;PDLIM7;IKBKG;MAP3K14;MAPK1;TRAF1;IRAK1	CCL5;IFNB1;NFKBIA;NFKB2;TRADD
WP_GPCRS_OTHER	0.387529	1.06954	0.369697	0.598022	94	27	RXFP1;SSTR2;EDNRA;GPR183;ADGRD1;ADGRE2;ADRB2;ADRA1D;F2R;PTGFR;P2RY11;ALG6;ADGRL2;ADGRG1;HTR7;GPR135;GPR176;LTB4R2;CELSR3;CELSR2;ADORA2A;GPR162;CHRM2;CELSR1;SMO;S1PR1;OR2A20P	RXFP1;SSTR2;EDNRA;GPR183;ADGRD1;ADGRE2;ADRB2;ADRA1D;F2R
WP_DEVELOPMENT_AND_HETEROGENEITY_OF_THE_ILC_FAMILY	0.452692	1.06627	0.397993	0.602957	32	12	IL33;IL12A;RORA;IL6;NFIL3;IL15;IL7;IL1B;AHR;GATA3;ID2;TOX	IL33;IL12A;RORA;IL6;NFIL3;IL15;IL7
WP_RANKLRANK_SIGNALING_PATHWAY	0.327443	1.05439	0.37574	0.626222	55	50	VCAM1;CTSK;ACP5;ICAM1;STAT1;RELB;NFKBIA;NFKB2;GAB2;MAP2K1;SQSTM1;PIK3R1;MAPK3;SRC;TRAF6;TAB2;FHL2;RELA;CHUK;PTK2;IKBKB;TRAF2;AKT1;PAPSS2;NFKB1;PIK3R2;TRAF5;MAPK8;MAPK9;MAP3K7;MAPK14;JUN;TAB1;AKT2;MITF;MAP2K7;RAC1;LYN;FOS;IKBKG;CDC42;MAPK1;PLCG1;MTOR;TRAF3;TRAF1;NFATC1;CBL;MAP2K6;TNFRSF11B	VCAM1;CTSK;ACP5;ICAM1;STAT1;RELB;NFKBIA;NFKB2;GAB2;MAP2K1;SQSTM1;PIK3R1;MAPK3;SRC;TRAF6;TAB2;FHL2
WP_GENE_REGULATORY_NETWORK_MODELLING_SOMITOGENESIS	0.598466	1.0497	0.471831	0.633956	11	5	DLL1;EPHA4;HES1;NOTCH1;LFNG	DLL1;EPHA4
WP_CHOLESTEROL_BIOSYNTHESIS_WITH_SKELETAL_DYSPLASIAS	0.508992	1.04967	0.423221	0.631621	7	7	CYP51A1;DHCR7;SC5D;NSDHL;EBP;DHCR24;LBR	CYP51A1;DHCR7;SC5D
WP_KIT_RECEPTOR_SIGNALING_PATHWAY	0.317308	1.04487	0.394231	0.639815	60	51	STAT1;JAK2;STAT5A;SOCS1;TEC;FYN;JUNB;STAT3;GAB2;MAP2K1;SNAI2;PIK3R1;MAPK3;SRC;RPS6KA1;SNAI1;RPS6KB1;AKT1;SH2B2;GRB10;PIK3R2;DOK1;SHC1;RPS6KA3;GRB2;MAPK8;FOXO3;TBX2;SOS1;MAPK14;MAP2K2;CRK;STAT5B;BAD;MITF;CRKL;KITLG;HRAS;RPS6;KIT;LYN;RAF1;FOS;MAPK1;PLCG1;BCL2;EP300;SOCS6;PTPN11;CBL;PRKCA	STAT1;JAK2;STAT5A;SOCS1;TEC;FYN;JUNB;STAT3;GAB2;MAP2K1;SNAI2;PIK3R1;MAPK3;SRC;RPS6KA1;SNAI1
WP_IL2_SIGNALING_PATHWAY	0.356443	1.04325	0.419453	0.6408	42	36	STAT1;STAT5A;NMI;PTK2B;JAK3;JAK1;FYN;STAT3;GAB2;MAP2K1;PIK3R1;MYC;MAPK3;RPS6KB1;SOCS3;AKT1;CCND2;SHC1;GRB2;FOXO3;SOS1;MAP2K2;JUN;STAT5B;CRKL;HRAS;RPS6;RPS6KB2;RAF1;FOS;MAPK1;BCL2;PTPN11;CISH;CBL;IL2RB	STAT1;STAT5A;NMI;PTK2B;JAK3;JAK1;FYN;STAT3;GAB2;MAP2K1;PIK3R1;MYC;MAPK3
WP_NUCLEOTIDE_EXCISION_REPAIR_IN_XERODERMA_PIGMENTOSUM	0.316957	1.03616	0.432099	0.654221	76	64	H4C14;H2AC6;H4C8;H4C15;CUL4B;DDB2;GTF2H1;CETN2;POLH;POLK;SLX4IP;RFC1;XPC;POLD4;PCNA;CCNH;GTF2H2;H3-3B;DDB1;RPA2;CHD1L;CDK7;XAB2;RAD23B;POLD3;XRCC1;H3-3A;RFC3;ERCC3;POLE3;RFC2;HMGN1;ERCC8;RAD23A;RFC4;POLE2;ERCC6;GTF2H4;ERCC1;BRCA1;RPA1;USP7;SLX4;RBX1;CUL4A;GTF2H3;ERCC4;GPS1;MNAT1;XPA;GTF2H5;LIG1;POLE4;RPA3;RFC5;UVSSA;POLE;POLD1;PARP1;GTF2H2C;ERCC2;POLD2;RAD18;LIG3	H4C14;H2AC6;H4C8;H4C15
WP_GALANIN_RECEPTOR_PATHWAY	0.417808	1.03303	0.450847	0.658211	21	15	IL6;CDKN1A;PPARGC1A;VEGFA;BCL2L11;PRKCD;CDKN1C;VAMP2;CREB1;TFAP2A;YAP1;CDKN1B;FOS;KRT19;PPARG	IL6;CDKN1A;PPARGC1A;VEGFA;BCL2L11
WP_OREXIN_RECEPTOR_PATHWAY	0.294311	1.03053	0.416	0.661079	154	106	VCAM1;EGR3;TRIM9;DCLK1;EGR2;ICAM1;NOX4;DUSP4;COX7A1;TENT5A;LDLR;IL6;EGR1;GRIA1;CDKN1A;PDK1;SLC1A2;CXCL2;VEGFA;NOCT;NR4A3;PAPPA;PDP1;LAMA2;SPP1;IL1B;HIF1A;KLF4;CCN2;NR4A1;JUNB;MAFF;LDHA;GADD45B;BHLHE40;CXXC5;SGK1;HOMER1;PIK3R1;GJA3;HSPA5;MYC;MAPK3;MANF;ID4;SLC2A1;FOSL2;OPN3;KLF10;RUNX2;PLD1;CXCL8;DIO2;GLIS1;NFE2L2;LUZP1;ID3;HES1;DDX52;SKIL;JARID2;FOSB;HBEGF;BMPR1A;PPOX;RRM2;SERP1;ID1;ZFP28;PIK3R2;…	VCAM1;EGR3;TRIM9;DCLK1;EGR2;ICAM1;NOX4;DUSP4;COX7A1;TENT5A;LDLR;IL6;EGR1;GRIA1;CDKN1A;PDK1;SLC1A2;CXCL2;VEGFA;NOCT;NR4A3;PAPPA;PDP1;LAMA2;SPP1;IL1B;HIF1A;KLF4;CCN2;NR4A1;JUNB;MAFF;LDHA;GADD45B;BHLHE40;CXXC5;SGK1;HOMER1;PIK3R1;GJA3;HSPA5
WP_MAPK_SIGNALING_PATHWAY	0.270871	1.02739	0.39604	0.665304	249	189	TGFB3;RASGRP3;CACNA1I;RASGRP1;MAP3K8;MAPK8IP2;CD14;PLA2G4C;CACNA2D3;IL1R1;FGFR3;PLA2G4A;MAPK10;DUSP4;CACNA1A;FAS;FGF11;PDGFRB;EGF;CACNA2D4;RPS6KA5;RELB;FGF1;MAX;DUSP6;PPP3CC;RASA2;DDIT3;STK3;CACNA1H;MEF2C;IL1B;NR4A1;DUSP1;NFKB2;DUSP16;MAP2K1;MAPKAPK2;GADD45A;MRAS;FGF7;PPM1B;RAP1B;FGFR1;MAP4K4;MYC;RAP1A;MAPK3;TRAF6;MAPK7;TGFB1;TAB2;ATF2;ELK4;CACNA1G;RELA;PRKCD;MAP3K1;CHUK;TGFB2;RRAS;MAPK11;CACNA2D…	TGFB3;RASGRP3;CACNA1I;RASGRP1;MAP3K8;MAPK8IP2;CD14;PLA2G4C;CACNA2D3;IL1R1;FGFR3;PLA2G4A;MAPK10;DUSP4;CACNA1A;FAS;FGF11;PDGFRB;EGF;CACNA2D4;RPS6KA5;RELB;FGF1;MAX;DUSP6;PPP3CC;RASA2;DDIT3;STK3;CACNA1H;MEF2C;IL1B;NR4A1;DUSP1;NFKB2;DUSP16;MAP2K1;MAPKAPK2;GADD45A;MRAS;FGF7;PPM1B;RAP1B;FGFR1;MAP4K4
WP_ACTIVATION_OF_NLRP3_INFLAMMASOME_BY_SARSCOV2	0.521742	1.02542	0.468864	0.667318	7	6	CASP1;IL1B;RELA;NFKB1;PYCARD;TRAF3	CASP1;IL1B
WP_HOSTPATHOGEN_INTERACTION_OF_HUMAN_CORONAVIRUSES_MAPK_SIGNALING	0.351102	1.02405	0.470405	0.667783	36	36	BST2;IFI27;MAPK10;IFITM1;IFITM2;DDIT3;IFITM3;JUNB;MAP2K1;MAPK3;RPS6KA1;ATF2;MAP3K1;MAPK11;MAP3K10;RPS6KA3;MAPK8;MAPK9;MAPK14;MAP2K2;MAPK13;MAP2K3;JUN;MAP3K11;RPS6KA2;MAP2K7;RAF1;EIF4E;MAP3K4;FOS;MAPK1;BCL2;MAP2K4;MAPK12;MAP2K6;MAP3K9	BST2;IFI27;MAPK10;IFITM1;IFITM2;DDIT3;IFITM3;JUNB;MAP2K1
WP_CELL_MIGRATION_AND_INVASION_THROUGH_P75NTR	0.370179	1.02263	0.418919	0.668427	31	24	EFNA3;MMP9;MMP2;EFNA5;EFNB2;STAT3;CDH11;EFNA4;TWIST1;ADAMTS13;AKT1;ARF1;RHOA;JUN;KIDINS220;AKT3;AKT2;EFNB1;RAC1;TRIO;EFNB3;PARD3;PAK1;BDNF	EFNA3;MMP9;MMP2;EFNA5;EFNB2;STAT3
WP_LEPTIN_SIGNALING_PATHWAY	0.299593	1.01949	0.454811	0.672602	76	73	IL1RN;PLCG2;STAT1;JAK2;JAK1;LEPR;REL;IL1B;FYN;STAT3;SOCS2;MAP2K1;FOXO1;PTEN;PIK3R1;MAPK3;SRC;RPS6KA1;RELA;CHUK;RPS6KB1;PTK2;PTPN1;SOCS3;IKBKB;AKT1;CREB1;ELK1;ROCK1;KPNA4;NFKB1;SP1;PIK3R2;SHC1;GRB2;BAX;MAPK8;SOS1;ROCK2;MAPK14;EIF4EBP1;PDE3B;MAP2K2;RHOA;STAT5B;CCND1;BAD;NCOA1;BCL2L1;PRKAA1;GSK3A;ERBB2;HRAS;RPS6;RAC1;RAF1;EIF4E;SH2B1;ACACB;GSK3B;PRKAA2;IKBKG;CDC42;MAPK1;PLCG1;MTOR;CFL2;KHDRBS1;PTPN1…	IL1RN;PLCG2;STAT1;JAK2;JAK1;LEPR;REL;IL1B;FYN;STAT3;SOCS2;MAP2K1;FOXO1;PTEN;PIK3R1;MAPK3;SRC;RPS6KA1
WP_IL1_SIGNALING_PATHWAY	0.312329	1.00977	0.414286	0.69136	57	55	PELI1;CCL2;IL1R1;HSPB2;MYD88;NFKBIA;REL;IL1B;MAP2K1;MAPKAPK2;SQSTM1;IL1RAP;PIK3R1;MAPK3;TRAF6;TAB2;ATF2;RELA;MAP3K1;IRAK4;CHUK;TAB3;PRKCZ;IKBKB;IRAK3;AKT1;MAP3K3;NFKBIB;NFKB1;PIK3R2;MAPK8;MAPK9;MAP3K7;UBE2V1;MAPK14;UBE2N;MAP2K2;MAP2K3;JUN;TAB1;MAP3K2;MAP2K7;IRAK2;IKBKG;MAP3K14;MAPK1;PLCG1;TOLLIP;MAP2K4;ECSIT;PTPN11;IRAK1;PELI2;IL1A;MAP2K6	PELI1;CCL2;IL1R1;HSPB2;MYD88;NFKBIA;REL;IL1B;MAP2K1;MAPKAPK2;SQSTM1;IL1RAP;PIK3R1;MAPK3;TRAF6;TAB2;ATF2;RELA;MAP3K1;IRAK4
WP_APOPTOSISRELATED_NETWORK_DUE_TO_ALTERED_NOTCH3_IN_OVARIAN_CANCER	0.308536	1.00972	0.449275	0.688973	54	51	APOE;TNFRSF21;CDKN1A;APP;PTK2B;CASP7;IER3;F2R;TNFRSF10B;NRG1;SQSTM1;ANXA5;CTNNA1;HSPA5;IL7R;BEX3;RIPK2;RPS6KB1;PTK2;YBX3;ABL1;SOCS3;RNF7;AKT1;ETS1;NFKB1;GCLC;SMAD7;CDKN1B;BIRC5;HSPB1;AXIN1;PKN1;CUL1;CUL5;SERBP1;ERN1;BCL3;HDAC1;JUND;MAPK1;PAK2;NET1;TRAF1;VAV3;VIM;HELLS;ERBB3;THBS1;NQO1;HSPD1	APOE;TNFRSF21;CDKN1A;APP;PTK2B;CASP7;IER3;F2R;TNFRSF10B
WP_EMBRYONIC_STEM_CELL_PLURIPOTENCY_PATHWAYS	0.294665	1.00938	0.431217	0.687188	118	83	SELENOP;LIF;WNT2;WNT11;FZD4;FGFR3;BMPR1B;FGF11;PDGFRB;EGF;FGF1;JAK1;MDM2;WNT5A;PDGFRA;STAT3;MAP2K1;BMP4;ACVR1;FGF7;FGFR1;PTEN;WNT5B;MAPK7;GAB1;WNT2B;SMAD1;FZD1;FGF2;AKT1;BMPR1A;ELK1;DVL3;ACTR2;MAPK6;PIK3R2;FZD5;FZD8;GRB2;PIK3CD;SOS1;MAP2K2;MAP2K3;SMAD7;JUN;BMPR2;SMAD4;CTNNB1;AKT3;AKT2;ARAF;MAP2K5;LRP5;AXIN1;HRAS;IL6ST;RAF1;SMAD5;GSK3B;FOS;FZD6;LIFR;BRAF;MAPK1;MTOR;MAPK12;DVL2;FZD2;PDGFA;EGFR;PTPN…	SELENOP;LIF;WNT2;WNT11;FZD4;FGFR3;BMPR1B;FGF11;PDGFRB;EGF;FGF1;JAK1;MDM2;WNT5A;PDGFRA;STAT3;MAP2K1;BMP4;ACVR1;FGF7;FGFR1;PTEN;WNT5B
WP_MECP2_AND_ASSOCIATED_RETT_SYNDROME	0.312807	1.00507	0.47191	0.693959	72	57	SST;GRID1;MBP;GABRR2;GRIA3;TAP1;GRIA1;CNP;CEBPD;MEF2C;BCL6;FUT8;SGK1;PTEN;NREP;CDON;MPP1;CSRP1;FGF2;AKT1;CREB1;SP3;PSIP1;SIN3A;SP1;CAMK2A;REST;TET2;UBE3A;IGF2;TET3;RPS6;MECP2;EZH2;CTCF;TAF1;PRPF38A;HDAC1;NF1;MTOR;NCOR1;YBX1;SMC3;TET1;IGF1R;GAMT;GPRIN1;HNRNPH1;TARDBP;HNRNPF;E2F1;FGF5;DHX9;FUS;FKBP5;BDNF;ARHGEF26	SST;GRID1;MBP;GABRR2;GRIA3;TAP1;GRIA1;CNP;CEBPD
WP_INTERLEUKIN11_SIGNALING_PATHWAY	0.330171	1.00278	0.439759	0.696294	44	42	ICAM1;STAT1;JAK2;IL11;JAK1;FYN;STAT3;MAP2K1;PIK3R1;MAPK3;SRC;RPS6KA1;TGFB1;RELA;CHUK;RPS6KB1;RUNX2;SOCS3;IKBKB;ITGA2;PIAS1;AKT1;CREB1;PDPK1;PIK3R2;GRB2;MAP2K2;ATF1;BIRC5;YES1;IL11RA;TYK2;HRAS;RPS6;IL6ST;RAF1;MAPK1;BCL2;PTPA;PTPN11;PIAS3;FES	ICAM1;STAT1;JAK2;IL11;JAK1;FYN;STAT3;MAP2K1;PIK3R1;MAPK3;SRC;RPS6KA1;TGFB1
WP_NEURAL_CREST_DIFFERENTIATION	0.301816	1.00278	0.469101	0.693815	102	63	HEY2;FGFR3;MBP;DLL1;NOTCH3;MSX2;CDH6;HDAC9;NOTCH4;NFKB2;SNAI2;BMP4;FGFR1;PMP22;AXIN2;MYC;PAX3;HOXA1;COL11A2;SNAI1;ITGB1;HDAC5;HDAC6;SMAD1;TWIST1;FGF2;HES1;TCF7L1;ETS1;DVL3;NFKB1;RBPJ;ID1;HDAC11;TCF4;TFAP2A;SOX5;RHOB;CDH2;CTNNB1;NOTCH2;HDAC3;MITF;HDAC10;MSX1;HDAC8;NOTCH1;AXIN1;SOX9;HDAC4;GSK3B;HDAC1;ISL1;DLL4;DVL2;HDAC7;CTBP2;HDAC2;DVL1;PRTG;ZIC1;MYB;MPZ	HEY2;FGFR3;MBP;DLL1;NOTCH3;MSX2;CDH6;HDAC9;NOTCH4;NFKB2;SNAI2;BMP4;FGFR1;PMP22;AXIN2;MYC;PAX3;HOXA1;COL11A2;SNAI1;ITGB1;HDAC5
WP_NODLIKE_RECEPTOR_NLR_SIGNALING_PATHWAY	0.469498	0.99992	0.490775	0.697272	9	9	CD40;RELA;CHUK;EPHB2;IKBKB;MAPK8;MAP3K7;ERBIN;IKBKG	CD40;RELA;CHUK;EPHB2;IKBKB
WP_IL3_SIGNALING_PATHWAY	0.328968	0.999363	0.472492	0.696111	49	36	JAK2;STAT5A;JAK1;FYN;STAT3;GAB2;MAP2K1;PIK3R1;MAPK3;SRC;TGFB1;CXCL8;AKT1;YWHAB;PIK3R2;SHC1;GRB2;PIK3CD;MAPK8;SOS1;JUN;STAT5B;BAD;CRKL;YWHAQ;BCL2L1;HRAS;LYN;RAF1;PRKACA;FOS;MAPK1;BCL2;RAPGEF1;PTPN11;CBL	JAK2;STAT5A;JAK1;FYN;STAT3;GAB2;MAP2K1;PIK3R1;MAPK3;SRC;TGFB1
WP_B_CELL_RECEPTOR_SIGNALING_PATHWAY	0.29579	0.997672	0.457386	0.69732	98	75	RASGRP3;PLCG2;PIK3AP1;MAX;CD81;NFKBIA;LAT2;TEC;REL;MEF2C;BCL6;FYN;GAB2;MAP2K1;FOXO1;NCK1;PIK3R1;MYC;KLF11;RPS6KA1;ATF2;GAB1;RELA;PRKCD;BCL10;CHUK;IKBKB;AKT1;CREB1;VAV2;ELK1;ETS1;PDPK1;MALT1;NFKB1;PIK3R2;SHC1;NFATC3;GRB2;MAPK8;SOS1;MEF2D;CAMK2A;MAPK9;MAP3K7;MAPK14;SH3BP2;MAP2K2;JUN;CRK;GTF2I;CRKL;GSK3A;HCLS1;PTPN18;HRAS;PIP5K1A;RAC1;LYN;RAF1;PIP5K1C;GSK3B;IKBKG;CDC42;ILF2;BRAF;MAPK1;PLCG1;RAPGEF1;…	RASGRP3;PLCG2;PIK3AP1;MAX;CD81;NFKBIA;LAT2;TEC;REL;MEF2C;BCL6;FYN;GAB2;MAP2K1;FOXO1;NCK1;PIK3R1;MYC;KLF11;RPS6KA1;ATF2;GAB1;RELA;PRKCD
WP_THYROID_STIMULATING_HORMONE_TSH_SIGNALING_PATHWAY	0.305486	0.997073	0.453757	0.696167	68	62	RAP1GAP;STAT1;JAK2;EGR1;KCNIP3;JAK1;PDE4D;STAT3;MAP2K1;ADCY3;RAP1B;PIK3R1;MYC;RAP1A;MAPK3;PAX8;SRC;RPS6KA1;CCND3;RPS6KB1;RBL2;PLD1;MYL12B;GNAS;PLCB1;PIK3CA;AKT1;CREB1;GNAO1;CDK2;GNB1;PDPK1;GNA13;GNAI1;PIK3R2;TTF1;RB1;GNAI3;TTF2;MAPK14;MAP2K3;JUN;CDKN1B;GNAQ;HRAS;RPS6;GNAI2;RAF1;FOS;BRAF;MAPK1;APEX1;MTOR;GNA12;CCNE1;IGF1R;E2F1;GNG2;CDK4;SCRIB;RALGDS;MAP2K6	RAP1GAP;STAT1;JAK2;EGR1;KCNIP3;JAK1;PDE4D;STAT3;MAP2K1;ADCY3;RAP1B;PIK3R1;MYC;RAP1A;MAPK3;PAX8;SRC;RPS6KA1
WP_RAC1PAK1P38MMP2_PATHWAY	0.300334	0.99501	0.449275	0.698513	69	60	ANGPTL1;TEK;STAT5A;CASP7;NFKBIA;MMP2;TNIP1;GRB14;FN1;STAT3;FOXO1;NCK1;PIK3R1;MYC;MAPK3;SRC;ITGB1;RELA;CASP9;CHUK;PTK2;MAPK11;IKBKB;PIK3CA;AKT1;NFKB1;ANGPT1;GRB2;BAX;MAPK8;SOS1;TNIP2;MAPK9;MAPK14;EIF4EBP1;MAPK13;CRK;STAT5B;YAP1;CTNNB1;BIRC5;BAD;KRAS;ERBB2;HRAS;RAC1;RAD51;IKBKG;MAPK1;MAPK12;MSH2;EGFR;TNIP3;PTPN11;RASA1;NRAS;TP53;STMN1;PAK1;PXN	ANGPTL1;TEK;STAT5A;CASP7;NFKBIA;MMP2;TNIP1;GRB14;FN1;STAT3;FOXO1;NCK1;PIK3R1;MYC;MAPK3;SRC
WP_MAJOR_RECEPTORS_TARGETED_BY_EPINEPHRINE_AND_NOREPINEPHRINE	0.464373	0.993848	0.496429	0.698581	15	10	ADCY5;ADRB2;ADRA1D;ADCY3;ADRA2A;ADCY4;ADCY6;ADCY9;ADCY7;ADCY1	ADCY5;ADRB2;ADRA1D;ADCY3;ADRA2A;ADCY4
WP_DNA_DAMAGE_RESPONSE_ONLY_ATM_DEPENDENT	0.284661	0.993832	0.453804	0.69617	114	94	WNT2;WNT11;PIK3R3;PMAIP1;MAPK10;CCNG2;LDLR;MLKL;CDKN1A;PDK1;BCL2L11;MDM2;WNT5A;PLAU;BCL6;NFKB2;SCP2;PTEN;PIK3R1;WNT5B;MYC;PIK3C3;BBC3;TGFB1;WNT2B;CCND3;MAP3K1;RBL2;ABL1;PPP2R5E;PIK3CA;TCF7L1;AKT1;ATM;BAK1;PPP2R5C;DVL3;NFKB1;CCND2;PIK3R2;SHC1;PCK2;GRB2;PIK3CD;LEF1;BAX;MAPK8;TCF7L2;FOXO3;PIK3C2A;SOS1;MAPK9;MAP3K7;RHOA;JUN;CDKN1B;SMAD4;CTNNB1;AKT3;CCND1;AKT2;BAD;CAT;KRAS;CDKN2A;AXIN1;ERBB2;SOS2;HRAS…	WNT2;WNT11;PIK3R3;PMAIP1;MAPK10;CCNG2;LDLR;MLKL;CDKN1A;PDK1;BCL2L11;MDM2;WNT5A;PLAU
WP_PROLACTIN_SIGNALING_PATHWAY	0.292073	0.98338	0.494083	0.716327	76	69	STAT1;JAK2;STAT5A;IRF1;PRLR;CTSD;SOCS1;JAK1;NFKBIA;TEC;FYN;STAT3;SOCS2;GAB2;MAP2K1;PIK3R1;MYC;PPIB;MAPK3;SRC;ITGB1;RELA;RPS6KB1;PTK2;PTPN1;SOCS3;PIK3CA;CASP3;AKT1;YWHAG;VAV2;ELK1;SIRPA;NFKBIB;NFKB1;PIK3R2;SHC1;GRB2;MAPK8;PPIA;SOS1;MAPK9;MAPK14;EIF4EBP1;YWHAZ;MAP2K2;JUN;STAT5B;RPS6KA2;ERBB2;HRAS;RPS6;RAC1;RAF1;NEK3;GSK3B;FOS;MAPK1;MTOR;FLNA;PTPN11;PIK3CB;CISH;PIAS3;IRS1;CBL;PAK1;PXN;IRS2	STAT1;JAK2;STAT5A;IRF1;PRLR;CTSD;SOCS1;JAK1;NFKBIA;TEC;FYN;STAT3;SOCS2;GAB2;MAP2K1;PIK3R1;MYC;PPIB;MAPK3;SRC
WP_CANCER_IMMUNOTHERAPY_BY_CTLA4_BLOCKADE	0.473088	0.981422	0.517007	0.717905	14	8	PIK3R3;PIK3R1;PIK3CA;PIK3R2;PIK3CD;PPP2CA;PTPN11;PIK3CB	PIK3R3
WP_PROXIMAL_TUBULE_TRANSPORT	0.357412	0.979329	0.503165	0.72018	58	28	AQP1;ATP6V1G1;SLC1A1;SLC13A3;ATP6V0E1;SLC7A7;ATP1A1;ABCG2;ATP6V0B;SLC20A2;SLC2A1;ATP6V1A;ATP6V1F;ATP6V1E1;SLC12A4;SLC3A2;SLC4A2;SLC26A6;ATP6V1D;ATP6V1H;ATP6V1C1;ATP6V0C;SLC7A8;SLC9A3;ATP1B1;SLC4A4;ABCC4;ABCC2	AQP1;ATP6V1G1;SLC1A1;SLC13A3;ATP6V0E1;SLC7A7;ATP1A1;ABCG2
WP_NEURODEGENERATION_WITH_BRAIN_IRON_ACCUMULATION_NBIA_SUBTYPES_PATHWAY	0.319423	0.977023	0.490446	0.722908	44	42	MAP1LC3A;DEPTOR;WIPI1;C19orf12;PANK2;BECN1;ATG12;SCP2;PIK3C3;ATG4A;SPTLC1;PLA2G6;WDR45;ATG14;FTL;ATP13A2;RB1CC1;ATG13;ULK1;ATG2A;GTPBP2;ATG5;AKT1S1;STK11;RHEB;ATG3;ATG16L1;ATG101;RPTOR;WIPI2;PRKAA1;COASY;MECP2;MLST8;ATG7;DCAF17;TSC2;TSC1;MTOR;ATG10;PIK3R4;ACACA	MAP1LC3A;DEPTOR;WIPI1;C19orf12;PANK2;BECN1;ATG12;SCP2;PIK3C3;ATG4A;SPTLC1;PLA2G6;WDR45;ATG14;FTL;ATP13A2;RB1CC1;ATG13
WP_DISRUPTION_OF_POSTSYNAPTIC_SIGNALING_BY_CNV	0.360235	0.972233	0.511254	0.730758	34	22	DLG2;SHANK1;NLGN3;CAMK2D;NLGN1;GRIN2D;HOMER1;FMR1;MAPK3;NLGN4X;TJP1;YWHAG;DLG1;NLGN2;CAMK2A;STX1A;CYFIP1;CAMK2G;SYNGAP1;MAPK1;ARC;GRIN2A	DLG2;SHANK1;NLGN3
WP_GLYCOLYSIS_AND_GLUCONEOGENESIS	0.339314	0.971152	0.52439	0.730552	45	31	HK2;ENO2;SLC2A3;PGK1;ALDOC;PFKL;LDHA;PGAM1;MPC1;ALDOA;SLC2A1;ENO3;PKM;TPI1;GPI;MPC2;HK1;DLD;MDH1;PC;GAPDH;ENO1;PDHA1;PFKP;GOT1;LDHB;MDH2;DLAT;PFKM;GOT2;GCK	HK2;ENO2;SLC2A3;PGK1;ALDOC;PFKL;LDHA;PGAM1;MPC1;ALDOA;SLC2A1
WP_OVARIAN_INFERTILITY	0.375653	0.971051	0.5	0.72831	32	20	PTGER2;BMPR1B;EGR1;PRLR;SMPD1;CEBPB;ATM;CCND2;ZP3;VDR;CDKN1B;TBP;NRIP1;MLH1;NCOR1;SYNE2;SMAD3;CDK4;DMC1;MSH5	PTGER2;BMPR1B;EGR1;PRLR
WP_ACE_INHIBITOR_PATHWAY	0.477325	0.969842	0.532847	0.728349	17	7	ACE;AGT;ATP6AP2;TGFB1;BDKRB2;AGTR1;BDKRB1	ACE;AGT;ATP6AP2
WP_GLUTATHIONE_METABOLISM	0.399995	0.969385	0.518152	0.726794	22	15	GPX3;GGT5;GSTM2;ANPEP;IDH1;GCLM;GGT1;GPX4;GCLC;GPX1;GSS;G6PD;GSTM1;OPLAH;GSR	GPX3;GGT5;GSTM2
WP_EXERCISEINDUCED_CIRCADIAN_REGULATION	0.308627	0.95737	0.513761	0.749274	49	45	HLA-DMA;H2BC15;IDI1;KLF9;UCP3;ARNTL;DNAJA1;STBD1;PSMA4;TOB1;UGP2;BTG1;GFRA1;PIGF;QKI;CEBPB;TAB2;NCOA4;SUMO1;TUBB3;NCKAP1;GSTP1;DAZAP2;ETV6;GSTM3;CBX3;HERPUD1;PPP2CB;SUMO3;PURA;ZFR;AZIN1;RBPMS;CLOCK;EIF4G2;CRY1;PER1;CRY2;VAPA;NR1D2;G0S2;SF3A3;HSPA8;PPP1R3C;PER2	HLA-DMA;H2BC15;IDI1;KLF9;UCP3;ARNTL;DNAJA1;STBD1;PSMA4;TOB1;UGP2;BTG1
WP_HOSTPATHOGEN_INTERACTION_OF_HUMAN_CORONAVIRUSES_AUTOPHAGY	0.373499	0.956947	0.522293	0.747624	19	19	MAP1LC3A;WIPI1;BECN1;ATG12;ZFYVE1;PIK3C3;ATG4A;ATG16L2;RB1CC1;ATG13;ULK1;ATG5;ATG3;ATG16L1;ATG7;ULK2;MTOR;ATG10;PIK3R4	MAP1LC3A;WIPI1;BECN1;ATG12;ZFYVE1;PIK3C3;ATG4A
WP_CHROMOSOMAL_AND_MICROSATELLITE_INSTABILITY_IN_COLORECTAL_CANCER	0.283368	0.956397	0.537604	0.746093	74	69	TGFB3;PMAIP1;MAPK10;NTN1;CDKN1A;PTGS2;BCL2L11;RALA;DDB2;REL;MAP2K1;GADD45B;GADD45A;AXIN2;MYC;MAPK3;BBC3;TGFB1;CASP9;TGFB2;CSNK1A1;RALB;POLK;EXOC2;TBK1;TCF7L1;CASP3;AKT1;BAK1;MSH3;LEF1;BAX;MAPK8;TCF7L2;CYCS;MAPK9;SMAD2;RHOA;JUN;SMAD4;CTNNB1;AKT3;CCND1;BIRC5;AKT2;ARAF;BAD;TGFBR1;KRAS;AXIN1;RAC1;MLH1;APPL1;RAF1;TCF7;GSK3B;FOS;BRAF;MAPK1;BCL2;MSH2;TGFBR2;SMAD3;TP53;MSH6;RAC2;RAC3;APC;RALGDS	TGFB3;PMAIP1;MAPK10;NTN1;CDKN1A;PTGS2;BCL2L11;RALA;DDB2;REL;MAP2K1;GADD45B;GADD45A;AXIN2;MYC;MAPK3
WP_ARYL_HYDROCARBON_RECEPTOR_PATHWAY_WP2873	0.335705	0.95352	0.533333	0.749611	48	29	IL12A;CYP1B1;MYOF;IL1B;JUNB;MGST1;SRC;TGFB1;AHR;CDC37;CAP2;POLK;NFE2L2;HES1;AIP;SERPINB2;BAX;JUN;HSP90AA1;CDKN1B;ARNT;NCOA1;PTGES3;JUND;SLC7A5;EGFR;EP300;AHRR;NQO1	IL12A;CYP1B1;MYOF;IL1B;JUNB;MGST1;SRC;TGFB1;AHR;CDC37;CAP2
WP_IL4_SIGNALING_PATHWAY	0.303625	0.953018	0.547988	0.748141	55	48	STAT1;JAK2;NFIL3;STAT5A;JAK3;SOCS1;JAK1;NFKBIA;STAT6;STAT3;GAB2;PIK3R1;MAPK3;CEBPB;ATF2;RELA;CHUK;RPS6KB1;MAPK11;SOCS3;IKBKB;PIK3CA;AKT1;ELK1;NFKB1;PIK3R2;SHC1;IL4R;GRB2;PIK3CD;SOCS5;SOS1;MAPK14;STAT5B;BIRC5;BAD;TYK2;HRH1;FOS;MAPK1;FLNA;EP300;PTPN11;IRS1;CBL;FES;GATA3;IRS2	STAT1;JAK2;NFIL3;STAT5A;JAK3;SOCS1;JAK1;NFKBIA;STAT6;STAT3;GAB2
WP_NONSMALL_CELL_LUNG_CANCER	0.292253	0.951183	0.547486	0.749782	72	64	PIK3R3;PLCG2;RASSF5;STAT5A;CDKN1A;PDK1;EGF;JAK3;CRABP2;DDB2;BID;STAT3;MAP2K1;GADD45B;GADD45A;PIK3R1;MAPK3;CASP9;POLK;RXRA;RASSF1;CASP8;PIK3CA;CASP3;AKT1;BAK1;PIK3R2;GRB2;PIK3CD;BAX;RB1;FOXO3;CYCS;SOS1;MAP2K2;STAT5B;AKT3;CCND1;AKT2;RXRB;ARAF;BAD;KRAS;CDKN2A;ERBB2;SOS2;HRAS;RAF1;BRAF;MAPK1;PLCG1;STK4;EGFR;E2F3;E2F1;PIK3CB;EML4;NRAS;CDK4;TP53;CDK6;PRKCA;E2F2;TGFA	PIK3R3;PLCG2;RASSF5;STAT5A;CDKN1A;PDK1;EGF;JAK3;CRABP2;DDB2;BID;STAT3;MAP2K1;GADD45B;GADD45A
WP_LEUKOCYTEINTRINSIC_HIPPO_PATHWAY_FUNCTIONS	0.323849	0.947446	0.559727	0.754481	36	28	RASSF5;FOXO4;STK38L;STK3;PRDM1;FYB1;NDRG1;FOXO1;VMP1;MOB1A;RAP1A;SAV1;RAB13;TEAD2;KNSTRN;LATS2;MST1;FOXO3;TEAD1;MAPK14;RHOA;YAP1;YWHAQ;RAC1;LATS1;TEAD3;TEAD4;FERMT3	RASSF5;FOXO4;STK38L;STK3;PRDM1;FYB1;NDRG1;FOXO1;VMP1;MOB1A;RAP1A
WP_INTERFERON_TYPE_I_SIGNALING_PATHWAYS	0.296915	0.943993	0.552795	0.759249	55	49	STAT4;STAT1;STAT5A;PDCD4;RPS6KA5;SOCS1;STAT2;JAK1;IFNAR2;REL;FYN;STAT3;GAB2;PIK3R1;RAP1A;IFNAR1;MAP3K1;RPS6KB1;SOCS3;PIAS1;CREB1;PIK3R2;PIK3CD;MAPK14;EIF4EBP1;MAP2K3;CRK;RPTOR;RACK1;IRF9;TYK2;CRKL;RPS6;MLST8;RAC1;EIF4E;MTOR;RAPGEF1;EIF4A1;PTPN11;PIAS3;EIF4B;RPS6KA4;IRS1;CBL;PRMT1;MAPKAP1;IRS2;MAP2K6	STAT4;STAT1;STAT5A;PDCD4;RPS6KA5;SOCS1;STAT2;JAK1;IFNAR2;REL;FYN;STAT3;GAB2
WP_REGULATORY_CIRCUITS_OF_THE_STAT3_SIGNALING_PATHWAY	0.290748	0.940897	0.567797	0.763185	79	57	IL22RA1;IL15RA;IL20RB;MAPK10;JAK2;DEPTOR;PDGFRB;GHR;JAK3;F2R;JAK1;OSMR;IFNAR2;IFNGR1;PDGFRA;STAT3;RICTOR;MAPK3;SRC;IL7R;IFNGR2;IFNAR1;MAPK7;PTPRD;IL10RB;MAPK11;SOCS3;MAPK6;MAPK8;AKT1S1;MAPK9;MAPK14;MAPK13;RPTOR;IL11RA;TYK2;IL6ST;MLST8;SETD7;CREBBP;LIFR;MAPK1;MTOR;AGTR1;MAPK12;EGFR;IL27RA;PIAS3;STMN1;F2RL2;IL6R;MAPKAP1;TRIM28;CTF1;IL21R;IL2RB;DUSP2	IL22RA1;IL15RA;IL20RB;MAPK10;JAK2;DEPTOR;PDGFRB;GHR;JAK3;F2R;JAK1;OSMR;IFNAR2
WP_COPPER_HOMEOSTASIS	0.299428	0.940471	0.589124	0.761539	54	46	SOD3;SLC31A2;APP;MDM2;COX17;XAF1;SCO2;ADAM17;ATOX1;ATP7A;FOXO1;PTEN;SCO1;ADAM10;SLC31A1;CCS;COMMD1;MT1F;ADAM9;XIAP;STEAP1;SLC11A2;MT1X;PIK3CA;CASP3;AKT1;PRNP;BACE1;SP1;SOD1;STEAP2;FOXO3;MTF2;JUN;MT1E;MTF1;CCND1;ATP7B;MT2A;COX11;GSK3B;TP53;MT1G;APC;STEAP3;MT1A	SOD3;SLC31A2;APP;MDM2;COX17;XAF1;SCO2;ADAM17;ATOX1;ATP7A;FOXO1;PTEN;SCO1;ADAM10;SLC31A1;CCS;COMMD1
WP_ESTROGEN_METABOLISM	0.456454	0.938637	0.564912	0.762834	19	7	CYP1B1;STS;ARSL;ARSD;COMT;GSTM1;NQO1	CYP1B1;STS;ARSL;ARSD
WP_BMP2WNT4FOXO1_PATHWAY_IN_PRIMARY_ENDOMETRIAL_STROMAL_CELL_DIFFERENTIATION	0.402592	0.937481	0.568421	0.76271	13	11	SST;DCN;BCL2L11;BMP2;FOXO1;SMAD1;CTNNB1;SMAD5;SFRP1;SMAD9;DKK1	SST;DCN;BCL2L11;BMP2;FOXO1
WP_HOSTPATHOGEN_INTERACTION_OF_HUMAN_CORONAVIRUSES_APOPTOSIS	0.356726	0.934162	0.534483	0.766968	22	19	CASP7;BCL2L11;BID;MCL1;BBC3;CASP9;MAPK11;CASP8;CASP3;AKT1;BAX;APAF1;MAPK14;MAPK13;BAD;FADD;BCL2L1;BCL2;MAPK12	CASP7;BCL2L11;BID;MCL1;BBC3;CASP9;MAPK11;CASP8;CASP3;AKT1
WP_SARSCOV2_REPLICATION_ORGANELLE_FORMATION	0.466425	0.928928	0.567164	0.775427	6	6	BECN1;ZFYVE1;PIK3C3;ATG14;AMBRA1;PIK3R4	BECN1;ZFYVE1;PIK3C3;ATG14;AMBRA1
WP_FATTY_ACID_BIOSYNTHESIS	0.347715	0.925704	0.548276	0.779429	22	21	ACSL5;SCD;DECR1;ACSL3;ACLY;ECHDC1;ECHS1;ACSL1;PECR;ACSL4;ECHDC2;ACAA2;ECH1;PC;ACSS2;ACACB;FASN;MECR;ACACA;HADH;ECHDC3	ACSL5;SCD
WP_CAMKK2_PATHWAY	0.320001	0.925219	0.552716	0.778033	36	32	VCAM1;ICAM1;MAP1LC3A;MAF;CAMK1;ARHGEF7;SQSTM1;DNM1L;MAPK3;STIM1;RELA;CAMKK2;FIS1;NFE2L2;CALM1;CREB1;SIRT1;CALM2;RPTOR;SMC1A;HDAC4;RAC1;RAF1;TSC1;MAPK1;MTOR;GIT1;HMOX1;EP300;WFS1;CAMK4;NFATC2	VCAM1;ICAM1;MAP1LC3A;MAF
WP_IMATINIB_AND_CHRONIC_MYELOID_LEUKEMIA	0.357136	0.924727	0.580858	0.776425	21	19	PDGFRB;ABCG2;PDGFRA;SPRED2;PIM1;FLT1;GAB2;GADD45A;MYC;ABL1;FOXO3;CDKN1B;PIM2;KIT;NOP2;SKP2;LYL1;BCR;CSF1R	PDGFRB;ABCG2;PDGFRA;SPRED2;PIM1;FLT1;GAB2;GADD45A;MYC
WP_METHIONINE_DE_NOVO_AND_SALVAGE_PATHWAY	0.357314	0.922952	0.573883	0.777486	22	19	IL4I1;CHDH;MAT2B;MSRB3;ADI1;MSRA;APIP;AMD1;TXN;MTAP;MAT2A;MSRB2;SRM;MRI1;MTR;AHCY;ENOPH1;SMS;ODC1	IL4I1;CHDH
WP_ENDOTHELIN_PATHWAYS	0.353924	0.92152	0.605096	0.77797	34	21	EDNRA;CNN1;PTGIR;ECE1;EDNRB;MAP2K1;EDN1;GNAS;PLCB1;CALM1;GNB5;GNAI1;CALM2;ATP2A2;MYLK;RAF1;MAPK1;CALCRL;MT-CO2;PRKCA;CAD	EDNRA;CNN1;PTGIR;ECE1;EDNRB;MAP2K1;EDN1
WP_PANCREATIC_ADENOCARCINOMA_PATHWAY	0.273876	0.916238	0.650289	0.786432	89	84	TGFB3;PIK3R3;MAPK10;STAT1;PAK3;ARHGEF6;CDKN1A;EGF;VEGFA;RIPK4;JAK1;DUSP6;RALA;DDB2;STAT3;MAP2K1;GADD45B;GADD45A;PIK3R1;MAPK3;BRCA2;TGFB1;RELA;PRKCD;CASP9;CHUK;RPS6KB1;TGFB2;RALB;PLD1;POLK;IKBKB;PIK3CA;AKT1;BAK1;PEBP1;NFKB1;PIK3R2;PIK3CD;BAX;MAPK8;RB1;MAPK9;SMAD2;MAP2K2;RHOA;RALBP1;SMAD4;AKT3;CCND1;AKT2;ARAF;BAD;TGFBR1;KRAS;BCL2L1;CDKN2A;ERBB2;RPS6KB2;RAC1;RAD51;RAF1;IKBKG;CDC42;BRAF;MAPK1;PAK2;MT…	TGFB3;PIK3R3;MAPK10;STAT1;PAK3;ARHGEF6;CDKN1A;EGF;VEGFA;RIPK4;JAK1;DUSP6;RALA
WP_T_CELL_RECEPTOR_AND_COSTIMULATORY_SIGNALING	0.33847	0.914839	0.565359	0.786537	29	19	RASGRP1;PDK1;NFKBIA;DYRK2;FYN;PTEN;CSNK1A1;CALM1;AKT1;NFKB1;CALM2;PPP3CA;DYRK1A;GSK3A;GSK3B;PLCG1;RASA1;PRKCA;NFATC2	RASGRP1;PDK1;NFKBIA;DYRK2;FYN
WP_HEPATITIS_C_AND_HEPATOCELLULAR_CARCINOMA	0.293684	0.914511	0.614706	0.78473	50	45	IL6;CDKN1A;CASP7;VEGFA;PTGS2;JAK1;COL4A2;MYOF;HIF1A;UCHL1;STAT3;BIRC3;MYC;MAPK3;TGFB1;CASP9;CXCL8;CASP3;AKT1;VAV2;RRM2;NFKB1;CD44;CTTN;GRB2;LEF1;MAPK8;SOS1;MAPK14;JUN;SMAD4;CCND1;BIRC5;TGFBR1;BCL2L1;RAC1;BRCA1;PTPN11;FRZB;SMAD3;TP53;IL6R;MMP1;E2F2;PODXL	IL6;CDKN1A;CASP7;VEGFA;PTGS2;JAK1;COL4A2;MYOF;HIF1A;UCHL1;STAT3;BIRC3;MYC;MAPK3
WP_GDNFRET_SIGNALING_AXIS	0.354136	0.910527	0.582555	0.790291	23	17	RET;ROBO2;GREM1;GDNF;SALL1;BMP4;GFRA1;HSPB11;GLI3;EYA1;CTNNB1;FOXC1;IFT27;FAT4;GATA3;FOXC2;SLIT2	RET;ROBO2;GREM1;GDNF;SALL1;BMP4;GFRA1
WP_ONECARBON_METABOLISM_AND_RELATED_PATHWAYS	0.296197	0.906645	0.611621	0.795554	54	39	GPX3;CHDH;SOD3;BHMT2;DMGDH;GPX7;CDO1;ETNK1;MTHFR;DHFR2;CSAD;GCLM;PLD1;AHCYL1;SHMT2;CHKB;GPX4;TYMS;CEPT1;PCYT2;SOD1;DNM1;CHPT1;GCLC;MAT2A;SARDH;CTH;GPX1;CHKA;PCYT1A;BCAT1;MTR;GSS;PEMT;DNMT3A;GSR;SHMT1;BCAT2;ETNK2	GPX3;CHDH;SOD3;BHMT2;DMGDH;GPX7;CDO1;ETNK1
WP_MICRORNAS_IN_CARDIOMYOCYTE_HYPERTROPHY	0.26862	0.903393	0.618911	0.799955	101	71	LIF;PIK3R3;AGT;PRKG1;RCAN1;EGF;WNT5A;HDAC9;CAMK2D;STAT3;NRG1;MAP2K1;EDN1;PIK3R1;MAPK3;MAPK7;TGFB1;NFATC4;IKBKE;HDAC5;CHUK;FZD1;FGF2;IKBKB;CALM1;PIK3CA;AKT1;ROCK1;CDK9;PDPK1;NFKB1;PIK3R2;CALM2;PIK3CD;MAPK8;PPP3CA;ROCK2;MAPK14;MAP2K2;RHOA;PPP3CB;EIF2B5;CDK7;MAP2K3;MYLK;TAB1;CTNNB1;AKT2;MAP2K5;MAP2K7;LRP5;IL6ST;HDAC4;RAC1;RAF1;GSK3B;IKBKG;MAP3K14;MAPK1;MTOR;MAP2K4;MYEF2;HDAC7;IGF1R;FZD2;DVL1;PIK3CB;…	LIF;PIK3R3;AGT;PRKG1;RCAN1;EGF;WNT5A;HDAC9;CAMK2D;STAT3;NRG1;MAP2K1;EDN1;PIK3R1;MAPK3;MAPK7;TGFB1;NFATC4;IKBKE;HDAC5
WP_CIRCADIAN_RHYTHM_GENES	0.247165	0.901433	0.668342	0.801669	207	144	PTGDS;PROX1;KCND2;EGR3;RORB;HS3ST2;RORA;MAPK10;LGR4;IL6;EGR1;NFIL3;ATF5;FAS;PPARGC1A;KLF9;RELB;NAGLU;NOCT;ARNTL;CST3;SETX;NLGN1;NCOA2;ADA;NAMPT;PML;TOP2A;BHLHE40;HOMER1;PTEN;BTRC;SERPINE1;ID4;FBXL3;UBC;HEBP1;BTBD9;AHR;ADORA1;DRD1;OPN3;KLF10;DDX5;GFPT1;TOP1;NPAS2;KDM5A;SIK1;CREM;ID3;MAGED1;METTL3;CPT1A;CREB1;ATF4;TYMS;SKP1;OGT;SIN3A;SIRT1;SREBF1;PPP1CB;MAPK8;THRAP3;MAPK9;FBXW11;ROCK2;JUN;DYRK1A;RP…	PTGDS;PROX1;KCND2;EGR3;RORB;HS3ST2;RORA;MAPK10;LGR4;IL6;EGR1;NFIL3;ATF5;FAS;PPARGC1A;KLF9;RELB;NAGLU;NOCT
WP_NUCLEOTIDE_METABOLISM	0.343736	0.901393	0.55814	0.79928	19	19	SAT1;RRM2B;PRPS1;MTHFD2;ADSS2;NME2;RRM2;OAZ1;PRPS2;POLG;HPRT1;SRM;RRM1;POLA1;ADSL;DHFR;POLD1;POLB;IMPDH1	SAT1;RRM2B
WP_CORI_CYCLE	0.390218	0.900653	0.570447	0.798376	17	12	PGK1;LDHA;PGAM1;ALDOA;SLC2A1;TPI1;GPI;HK1;GAPDH;TALDO1;PFKP;G6PD	PGK1;LDHA;PGAM1;ALDOA;SLC2A1
WP_P38_MAPK_SIGNALING_PATHWAY	0.30805	0.895635	0.66443	0.805702	34	33	PLA2G4A;STAT1;RPS6KA5;RIPK1;MAX;DDIT3;MAPKAPK2;TRADD;MYC;ATF2;MAP3K1;TGFB2;TRAF2;MKNK1;CREB1;ELK1;SHC1;GRB2;MEF2D;MAP3K7;MAPK14;MAPKAPK5;HSPB1;TGFBR1;DAXX;HMGN1;HRAS;RAC1;CDC42;MAP2K4;MAP3K5;MAP2K6;MAP3K9	PLA2G4A;STAT1;RPS6KA5;RIPK1;MAX;DDIT3;MAPKAPK2;TRADD;MYC
WP_TGFBETA_RECEPTOR_SIGNALING_IN_SKELETAL_DYSPLASIAS	0.286936	0.894586	0.64497	0.805314	62	51	LIF;INHBA;STAT1;EGF;ADAMTS10;JAK1;ZNF423;TGIF1;ITGB6;SPP1;LTBP3;RUNX3;BAMBI;STAT3;BMP4;FST;MAPK3;SERPINE1;TGFB1;FBN1;ZEB2;SMAD1;LTBP1;RUNX2;ENG;SKIL;FKBP1A;NFKB1;LEF1;MAPK9;SMAD2;SMAD7;JUN;TFE3;SMAD4;CTNNB1;TGFBR1;HRAS;SMAD5;SKI;CREBBP;TGFBR3;FOS;ZFYVE9;EP300;TGFBR2;SMAD3;THBS1;SMAD9;SMAD6;NOG	LIF;INHBA;STAT1;EGF;ADAMTS10;JAK1;ZNF423;TGIF1;ITGB6;SPP1;LTBP3;RUNX3;BAMBI;STAT3;BMP4;FST;MAPK3;SERPINE1;TGFB1;FBN1
WP_EICOSANOID_METABOLISM_VIA_LIPOOXYGENASES_LOX	0.363057	0.889276	0.61039	0.813447	29	15	GGT5;TRPA1;ACOX2;PPARD;ACAA1;ACOX1;ACOX3;PTGR2;PTGR1;LTB4R;LTB4R2;EHHADH;TRPV1;PPARA;LTA4H	GGT5;TRPA1;ACOX2;PPARD
WP_PRIMARY_FOCAL_SEGMENTAL_GLOMERULOSCLEROSIS_FSGS	0.272883	0.885572	0.659026	0.818385	74	57	MME;JAG1;PLCE1;COL4A5;CDKN1A;SCARB2;CTSL;LAMB2;TLR4;SYNPO;CD2AP;FYN;ITGB3;MYO1E;PLAUR;CD151;NCK1;AGRN;LAMA5;TGFB1;ITGAV;ITGB1;CDKN1C;VCL;PTK2;AKT1;PCNA;ITGA3;ILK;PARVA;DAG1;TLN1;DNM1;LIMS1;CDH2;CDKN1B;CTNNB1;FAT1;LRP5;YWHAQ;MYH9;NOTCH1;MKI67;ACTN4;PLCG1;INF2;UTRN;SMARCAL1;VIM;KIRREL3;CLDN1;LRP6;KRT8;COL4A4;PODXL;DKK1;ITGB4	MME;JAG1;PLCE1;COL4A5;CDKN1A;SCARB2;CTSL;LAMB2;TLR4;SYNPO;CD2AP;FYN;ITGB3;MYO1E;PLAUR;CD151;NCK1;AGRN
WP_OMEGA3_OMEGA6_FATTY_ACID_SYNTHESIS	0.365031	0.8848	0.620805	0.817403	15	13	PLA2G4A;ACOT2;FADS2;ACSL3;ELOVL5;PLA2G6;FADS1;ACOX1;ACOX3;ACSL1;ACSL4;ELOVL2;PLA2G4B	PLA2G4A;ACOT2;FADS2;ACSL3;ELOVL5;PLA2G6;FADS1;ACOX1
WP_MEVALONATE_PATHWAY	0.441804	0.882998	0.625926	0.818505	7	7	HMGCS1;HMGCR;FDPS;MVD;ACAT2;MVK;PMVK	HMGCS1;HMGCR;FDPS
WP_ERK_PATHWAY_IN_HUNTINGTONS_DISEASE	0.371103	0.876179	0.654362	0.829832	15	13	CASP7;EGF;RPS6KA5;CASP3;CREB1;ELK1;MAP2K7;HRAS;RAF1;MAPK1;EGFR;HTT;BDNF	CASP7;EGF;RPS6KA5
WP_HEREDITARY_LEIOMYOMATOSIS_AND_RENAL_CELL_CARCINOMA_PATHWAY	0.338199	0.873296	0.647273	0.832864	20	19	PDK1;VEGFA;EGLN1;HIF1A;LDHA;SLC2A1;SLC11A2;KEAP1;NFE2L2;PRKAB1;PDHB;PRKAG1;CUL3;PRKAA1;RPS6;PDHA1;ACACB;TP53;ACACA	PDK1;VEGFA;EGLN1;HIF1A;LDHA
WP_INTEGRINMEDIATED_CELL_ADHESION	0.255435	0.872745	0.709677	0.831532	104	85	SELENOP;SORBS1;ITGA7;ITGA1;ITGA11;MAPK10;PAK3;CAPN3;SHC3;ITGA5;ITGB6;FYN;ITGB3;ARHGEF7;MAP2K1;CAV2;RAP1B;RAP1A;CAV1;SRC;MAPK7;ITGAV;ITGB1;VCL;PTK2;MYLK2;ITGA2;AKT1;VAV2;ITGA3;ROCK1;ILK;PDPK1;ITGB5;MAPK6;TNS1;BCAR1;TLN1;PIK3R2;SHC1;GRB2;SOS1;CAPN2;ROCK2;MAP2K2;ITGB7;MAP2K3;CRK;CAPNS1;DOCK1;AKT3;AKT2;ARAF;MAP2K5;CAPN1;CAPN7;ZYX;VASP;HRAS;RAC1;ITGAE;RAF1;CDC42;BRAF;MAPK1;PAK2;CAPN5;GIT2;MAPK12;RAPGE…	SELENOP;SORBS1;ITGA7;ITGA1;ITGA11;MAPK10;PAK3;CAPN3;SHC3
WP_PDGF_PATHWAY	0.29376	0.868413	0.675841	0.837176	40	37	PLA2G4A;STAT1;PDGFRB;JAK1;NFKBIA;STAT3;MAP2K1;PIK3R1;MAPK3;SRC;MAP3K1;CHUK;WASL;VAV2;ELK1;NFKB1;SHC1;GRB2;MAPK8;ARFIP2;SOS1;RHOA;JUN;SRF;HRAS;RAC1;RAF1;FOS;CDC42;MAPK1;PLCG1;MAP2K4;MT-CO2;PDGFA;PTPN11;RASA1;PAK1	PLA2G4A;STAT1;PDGFRB;JAK1;NFKBIA;STAT3;MAP2K1;PIK3R1;MAPK3;SRC
WP_GANGLIO_SPHINGOLIPID_METABOLISM	0.436318	0.868337	0.654545	0.834825	13	7	B3GALT4;ST3GAL5;ST6GALNAC6;ST3GAL2;SLC33A1;ST3GAL1;B4GALNT1	B3GALT4;ST3GAL5;ST6GALNAC6;ST3GAL2
WP_ATM_SIGNALING_PATHWAY	0.289347	0.865492	0.667683	0.83767	40	38	CDKN1A;CHEK2;RIPK1;NFKBIA;MDM2;CRADD;CDC25C;CDK1;BID;GADD45A;NBN;ATF2;RAD9A;ABL1;ATM;CREB1;CDK2;TLK1;RAD50;MRE11;MAPK9;JUN;CHEK1;CCNB1;SMC1A;RAD51;TP53BP1;IKBKG;BRCA1;H2AX;CCNE1;MDM4;MDC1;PIDD1;FANCD2;CDC25A;CASP2;TP53	CDKN1A;CHEK2;RIPK1;NFKBIA;MDM2;CRADD;CDC25C;CDK1;BID;GADD45A
WP_INTERACTIONS_BETWEEN_LOXL4_AND_OXIDATIVE_STRESS_PATHWAY	0.337457	0.864375	0.653595	0.837239	21	17	IGFBP7;FN1;DDR1;BMP2;FGF7;ANXA5;LOXL4;TGFB1;CDC37;EXOC6;NFE2L2;NRF1;SIRT1;PKD1;ECSIT;SUV39H1;NQO1	IGFBP7;FN1;DDR1;BMP2;FGF7;ANXA5;LOXL4;TGFB1;CDC37;EXOC6
WP_PATHOGENIC_ESCHERICHIA_COLI_INFECTION	0.274548	0.86065	0.688623	0.841986	55	45	TUBA8;CD14;KRT18;TLR4;FYN;NCK1;ITGB1;TUBB2A;ARPC3;ARHGEF2;TUBB3;WASL;ABL1;ARPC5;ROCK1;ARPC2;CTTN;TUBA4A;NCK2;ROCK2;YWHAZ;RHOA;ARPC1B;TUBB2B;CTNNB1;TUBB6;ARPC5L;YWHAQ;ARPC4;HCLS1;TUBA1A;ARPC1A;TUBA1C;CDC42;TUBB;NCL;TUBB4B;LY96;TUBA1B;ACTB;CLDN1;ACTG1;OCLN;EZR;PRKCA	TUBA8;CD14;KRT18;TLR4
WP_TCA_CYCLE_NUTRIENT_USE_AND_INVASIVENESS_OF_OVARIAN_CANCER	0.459928	0.860137	0.623016	0.840504	5	5	JAK1;STAT3;MAPK3;MAPK1;EGFR	JAK1;STAT3;MAPK3
WP_MAPK_CASCADE	0.292705	0.859317	0.70303	0.839463	33	33	MBP;MAPK10;MAP2;MAP2K1;MAPK3;MAP3K1;RRAS;MAP3K12;RASA3;ELK1;MAP3K3;LAMTOR3;GRB2;SOS1;MAPK14;MAP2K2;MAP2K3;JUN;MAP3K2;ARAF;MAP2K7;KRAS;SOS2;HRAS;RAF1;BRAF;MAPK1;MAP2K4;MAPK12;SIPA1;PLCB3;NRAS;MAP2K6	MBP;MAPK10;MAP2
WP_SEROTONIN_HTR1_GROUP_AND_FOS_PATHWAY	0.293541	0.858088	0.705329	0.839259	34	29	RASGRP1;ITPR1;RPS6KA5;HTR1D;MAP2K1;MAPKAPK2;RAP1A;MAPK3;ELK4;MAP3K1;PIK3CA;CREB1;GNAO1;ELK1;PDPK1;GNAI1;GNAI3;MAPK14;MAP2K2;RHOA;MAP2K3;SRF;GNAI2;FOS;BRAF;MAPK1;MAPKAPK3;MAP2K6;HTR1B	RASGRP1;ITPR1;RPS6KA5;HTR1D;MAP2K1;MAPKAPK2;RAP1A;MAPK3
WP_PRION_DISEASE_PATHWAY	0.303102	0.858068	0.672078	0.836856	37	27	EBF1;RFX5;MEF2C;FYN;STAT3;FGFR1;HSPA5;MAPK3;PDIA3;PTK2;HSP90B1;RXRA;CHD2;CASP3;PRNP;CREB1;ELK1;NFKB1;RAD21;POU2F2;TBP;CTCF;MAPK1;BCL2;SMC3;EP300;NCAM1	EBF1;RFX5;MEF2C;FYN;STAT3;FGFR1;HSPA5;MAPK3;PDIA3
WP_IL17_SIGNALING_PATHWAY	0.305373	0.855862	0.703822	0.838597	32	26	IL17RB;JAK2;CEBPD;JAK1;TRAF3IP2;STAT3;MAPK3;TRAF6;CEBPB;RELA;IL17RA;IKBKB;PIK3CA;AKT1;IL17RC;NFKBIB;NFKB1;SP1;MAP3K7;GSK3B;IKBKG;MAP3K14;MAPK1;TRAF3;IL17RD;IL17RE	IL17RB;JAK2;CEBPD;JAK1;TRAF3IP2;STAT3;MAPK3;TRAF6;CEBPB;RELA
WP_FLUOROACETIC_ACID_TOXICITY	0.432423	0.854249	0.649306	0.838963	6	6	ALDH2;ALDH9A1;ACO2;ACSS2;ALDH3A2;CS	ALDH2
WP_RELATIONSHIP_BETWEEN_INFLAMMATION_COX2_AND_EGFR	0.32026	0.849519	0.696203	0.845478	25	20	PTGER3;PTGER2;PTGS2;MAPK3;SRC;PIK3CA;AKT1;PIK3CD;PTGER4;AKT3;AKT2;KRAS;HRAS;BRAF;MAPK1;EGFR;PIK3CB;NRAS;PTGES2;MMP1	PTGER3;PTGER2;PTGS2
WP_DNA_DAMAGE_RESPONSE	0.253119	0.839228	0.800595	0.861612	69	64	PMAIP1;RRM2B;CDKN1A;CHEK2;FAS;SESN1;MDM2;TNFRSF10B;DDB2;CDC25C;CDK1;BID;PML;GADD45B;GADD45A;MYC;NBN;BBC3;RAD9A;TLK2;CCND3;CASP9;ABL1;RFC1;CASP8;CASP3;ATM;CREB1;CDK2;TLK1;CCND2;RAD50;BAX;RB1;CDK5;APAF1;CYCS;MRE11;RPA2;RAD17;RAD1;CCNB2;CDKN1B;CCND1;ATR;CHEK1;CCNB1;SMC1A;RAD51;BRCA1;H2AX;CCNE1;PIDD1;ATRIP;FANCD2;E2F1;CDC25A;RAD52;CDK4;TP53;CDK6;CCNE2;PRKDC;SFN	PMAIP1;RRM2B;CDKN1A;CHEK2;FAS;SESN1;MDM2;TNFRSF10B;DDB2;CDC25C;CDK1;BID;PML;GADD45B;GADD45A
WP_PYRIMIDINE_METABOLISM_AND_RELATED_DISEASES	0.350076	0.838961	0.669014	0.859534	17	13	RRM2B;TYMP;NT5C3A;DPYD;TYMS;RRM2;TK2;CPS1;RRM1;NT5C;UMPS;DHODH;CAD	RRM2B;TYMP;NT5C3A
WP_DEVELOPMENT_OF_PULMONARY_DENDRITIC_CELLS_AND_MACROPHAGE_SUBSETS	0.411494	0.83595	0.669065	0.862279	13	8	CSF1;FLT3LG;STAT3;BATF3;RUNX2;TCF4;CSF2;ID2	CSF1;FLT3LG;STAT3;BATF3
WP_G_PROTEIN_SIGNALING_PATHWAYS	0.250861	0.832571	0.765714	0.866092	96	74	PDE4C;ITPR1;ADCY5;AKAP3;GNAL;AKAP7;PPP3CC;PDE8B;PDE4D;ADCY3;AKAP13;ADCY4;PDE7B;GNG11;PDE8A;PRKCD;PRKAR1A;ADCY6;RRAS;ADCY9;PRKCH;PDE4B;PRKCZ;AKAP10;GNG12;SLC9A1;GNAS;CALM1;PRKD3;GNAO1;GNB1;GNA13;GNB5;GNAI1;CALM2;GNG5;AKAP8;AKAP9;GNG10;PRKCE;GNAI3;PPP3CA;ADCY7;AKAP12;RHOA;PDE4A;PRKCI;GNAQ;KRAS;PALM2AKAP2;AKAP11;HRAS;GNB2;PRKACB;GNAI2;PRKACA;GNA11;GNA14;ARHGEF1;AKAP1;GNA12;PRKAR1B;PRKAR2B;PLCB3;PRKD…	PDE4C;ITPR1;ADCY5;AKAP3;GNAL
WP_EGFEGFR_SIGNALING_PATHWAY	0.223772	0.822657	0.841146	0.881433	163	145	SH3GL3;STAT1;JAK2;PLCE1;STAT5A;GJA1;FOXO4;PTK2B;EGF;RPS6KA5;JAK1;PLSCR1;RALA;IQSEC1;MEF2C;SH3KBP1;STAT3;RAB5A;GAB2;MAP2K1;FOXO1;SPRY2;CAV2;PTEN;NCK1;PIK3R1;RICTOR;ABI1;PTPN12;RAP1A;CAV1;SRC;STAMBP;CBLB;RPS6KA1;MAPK7;NCOA3;ELK4;GAB1;PRKCD;MAP3K1;USP6NL;MEF2A;RPS6KB1;PTK2;TWIST1;RALB;PLD1;EPS8;ABL1;PRKCZ;USP8;NDUFA13;STAM2;ITCH;ARF6;AKT1;FOSB;EPS15;SH2D2A;CREB1;VAV2;ERRFI1;ELK1;PCNA;MAP3K3;NEDD8;IQ…	SH3GL3;STAT1;JAK2;PLCE1;STAT5A;GJA1;FOXO4;PTK2B;EGF;RPS6KA5;JAK1;PLSCR1;RALA;IQSEC1;MEF2C;SH3KBP1;STAT3;RAB5A;GAB2;MAP2K1;FOXO1;SPRY2;CAV2;PTEN;NCK1;PIK3R1;RICTOR;ABI1;PTPN12;RAP1A;CAV1;SRC;STAMBP;CBLB;RPS6KA1;MAPK7;NCOA3;ELK4;GAB1
WP_MOLYBDENUM_COFACTOR_MOCO_BIOSYNTHESIS	0.402525	0.820782	0.707746	0.881991	7	7	XDH;MOCS1;MTARC2;SUOX;MOCS2;AOX1;GPHN	XDH;MOCS1;MTARC2
WP_NANOPARTICLEMEDIATED_ACTIVATION_OF_RECEPTOR_SIGNALING	0.286173	0.820287	0.749206	0.880382	29	27	ITGA1;MAPK10;FN1;MAP2K1;COL1A1;SRC;ITGB1;PTK2;MAPK11;TLN1;GRB2;PIK3CD;MAPK8;SOS1;MAPK9;MAPK14;MAP2K2;MAPK13;AKT3;KRAS;HRAS;RAF1;MAPK1;MAPK12;EGFR;NRAS;PXN	ITGA1;MAPK10
WP_DUAL_HIJACK_MODEL_OF_VIF_IN_HIV_INFECTION	0.383747	0.819295	0.660777	0.879653	8	8	APOBEC3G;UBB;ELOC;CBFB;CUL5;ELOB;RUNX1;RBX1	APOBEC3G
WP_STEROL_REGULATORY_ELEMENTBINDING_PROTEINS_SREBP_SIGNALING	0.240725	0.813144	0.767442	0.887561	73	63	SCD;INSIG2;LDLR;HMGCS1;IDI1;INSIG1;SAR1A;CYP51A1;LSS;SEC31B;HMGCR;SQLE;FDPS;SEC31A;SEC24A;LPIN1;ACLY;FDFT1;MBTPS1;DBI;MVD;SEC23A;SEC24D;PIK3CA;SAR1B;AKT1;NR1H2;SEC13;CREB1;SREBF2;SIRT1;PRKAB1;SREBF1;SP1;ATF6;PRKAB2;MDH1;SCARB1;RNF139;MBTPS2;PRKAG1;MED15;YY1;AMFR;SEC24B;SEC24C;PRKAA1;NFYA;GSK3A;SEC23B;SCAP;ACSS1;PRKACA;KPNB1;FASN;PRKAA2;MTOR;CDK8;PRKAG2;ACACA;GPAM;PPARGC1B;PPARG	SCD;INSIG2;LDLR;HMGCS1;IDI1;INSIG1;SAR1A;CYP51A1;LSS;SEC31B;HMGCR;SQLE
WP_TGFBETA_RECEPTOR_SIGNALING	0.256613	0.811815	0.77709	0.887187	58	48	LIF;INHBA;STAT1;EGF;JAK1;ZNF423;TGIF1;ITGB6;SPP1;RUNX3;BAMBI;STAT3;BMP4;FST;MAPK3;SERPINE1;TGFB1;ZEB2;SMAD1;LTBP1;RUNX2;ENG;SKIL;FKBP1A;NFKB1;LEF1;MAPK9;SMAD2;SMAD7;JUN;TFE3;SMAD4;CTNNB1;TGFBR1;HRAS;SMAD5;SKI;CREBBP;TGFBR3;FOS;ZFYVE9;EP300;TGFBR2;SMAD3;THBS1;SMAD9;SMAD6;NOG	LIF;INHBA;STAT1;EGF;JAK1;ZNF423;TGIF1;ITGB6;SPP1;RUNX3;BAMBI;STAT3;BMP4
WP_LINOLEIC_ACID_METABOLISM_AFFECTED_BY_CORONAVIRUS_INFECTION	0.437937	0.809002	0.715328	0.889458	6	5	ACOT2;FADS2;ELOVL5;FADS1;ELOVL2	ACOT2;FADS2;ELOVL5;FADS1
WP_ANGIOPOIETINLIKE_PROTEIN_8_REGULATORY_PATHWAY	0.224248	0.805493	0.860465	0.893025	132	111	PIK3R3;MAP3K8;SCD;RHOQ;MAPK10;SESN3;SHC2;SHC3;RPS6KA5;MAP2K1;FOXO1;MAP4K4;PIK3R1;RICTOR;PIK3C3;MAPK3;CBLB;RPS6KA1;SLC2A1;THRB;MAPK7;MAP4K5;GYS1;MAP3K1;SLC16A2;RPS6KB1;MAPK11;DIO2;MAP3K13;MAP3K10;MAP3K12;PTPN1;RXRA;MAP4K3;PIK3CA;AKT1;MAP3K6;MAP3K3;SREBF2;PDPK1;CAP1;MAPK6;PRKAB1;SREBF1;PIK3R2;SHC1;RPS6KA3;PRKAB2;PIK3CD;MAPK8;FOXO3;PIK3C2A;SOS1;RHEB;EXOC7;MAPK9;MAP3K7;MAPK14;EIF4EBP1;MAP2K2;MAPK13;M…	PIK3R3;MAP3K8;SCD;RHOQ;MAPK10;SESN3;SHC2;SHC3;RPS6KA5
WP_VITAMIN_DSENSITIVE_CALCIUM_SIGNALING_IN_DEPRESSION	0.293644	0.803475	0.759076	0.893877	40	25	ITPR1;KCNQ3;KDM6B;ITPR2;GRIN2D;KDM3A;SLC8A1;CYP27B1;NFE2L2;RXRA;GGT1;CACNA1C;ATP2B4;GPX4;GCLC;ITPR3;VDR;CYP27A1;BCL2;KDM1B;G6PD;GSR;ATP2B1;KDM1A;GRIN2A	ITPR1;KCNQ3;KDM6B;ITPR2;GRIN2D;KDM3A
WP_STRIATED_MUSCLE_CONTRACTION_PATHWAY	0.326407	0.799367	0.766323	0.897755	38	15	TMOD1;ACTA2;ACTC1;DES;MYL9;TPM2;DMD;TPM4;TPM3;MYH3;TPM1;ACTN4;VIM;ACTG1;TNNT1	TMOD1;ACTA2;ACTC1;DES;MYL9;TPM2
WP_CALORIC_RESTRICTION_AND_AGING	0.400696	0.795555	0.755725	0.901324	8	7	PPARGC1A;NAMPT;AKT1;SIRT1;PRKAB2;MTOR;TP53	PPARGC1A;NAMPT
WP_MALE_INFERTILITY	0.234499	0.795379	0.832353	0.899091	155	83	CYP26B1;CLU;TCN2;PIWIL4;SOD3;MMP9;EPSTI1;FAS;IHO1;MDM2;MMP2;ARNTL;PON2;KDM3A;ETV5;RGS9;XRCC4;MTHFR;BRCA2;UBE2B;MOV10L1;UBR2;AHR;LIG4;MLH3;USP8;NFE2L2;CDC42BPA;RFC1;CHD2;XPC;ATM;CCNK;GNAO1;CDK9;SIRPA;CCNT2;ABLIM1;MTRR;SOX5;PUM2;RAG1;PSAT1;GPX1;CCNT1;CAT;POLG;MTHFD1;XRCC5;CXXC1;MLH1;CLOCK;DDX20;CREBBP;PIWIL2;ERCC1;MTR;BCL2;PMS2;PEMT;EP300;PRMT6;INSR;LRWD1;AHRR;XRCC2;REC8;SHMT1;TRIP13;POLB;SLC46A1;S…	CYP26B1;CLU;TCN2;PIWIL4;SOD3;MMP9;EPSTI1;FAS;IHO1;MDM2;MMP2;ARNTL;PON2
WP_TRANSLATION_INHIBITORS_IN_CHRONICALLY_ACTIVATED_PDGFRA_CELLS	0.254348	0.793435	0.798834	0.899684	48	45	PIK3R3;MAPK10;PDK1;PDCD4;RPS6KA5;PIM1;MAP2K1;PIK3R1;MAPK3;RPS6KA1;PRKCD;RPS6KB1;EIF4G3;PIK3CA;AKT1;PIK3R2;MAPK8;MAPK9;MAPK14;EIF4EBP1;MAP2K2;MAP2K3;RPTOR;AKT3;AKT2;MAP2K5;RPS6KA2;MAP2K7;PIM2;RPS6;RPS6KB2;EIF4A2;EIF4E;PRKACA;CSNK2A1;EIF4G1;MAPK1;MTOR;MAP2K4;EIF4A1;PIK3CB;EIF4B;RPS6KA4;MAP2K6;PRKCA	PIK3R3;MAPK10;PDK1;PDCD4;RPS6KA5
WP_NANOPARTICLE_TRIGGERED_AUTOPHAGIC_CELL_DEATH	0.299121	0.791474	0.749226	0.900107	24	21	MAP1LC3A;SH3GLB1;BECN1;ATG12;VMP1;UVRAG;ATG4A;ATG14;AMBRA1;ULK1;ATG5;ATG3;ATG16L1;ATG7;ULK2;TSC2;TSC1;BCL2;CHAF1A;ATG10;INSR	MAP1LC3A;SH3GLB1;BECN1;ATG12;VMP1;UVRAG;ATG4A
WP_ONECARBON_METABOLISM	0.279292	0.790057	0.802721	0.899987	31	24	CHDH;TCN2;GLRX;MAT2B;MTHFR;MTHFD2;SHMT2;TYMS;MTRR;AHCYL2;DNMT3B;MTHFD1L;MTHFD1;MTFMT;GART;MTR;AHCY;AMT;DNMT3A;MTHFS;DHFR;DNMT1;ATIC;SHMT1	CHDH;TCN2
WP_CANONICAL_NFKB_PATHWAY	0.377985	0.789891	0.734483	0.897794	8	8	NFKBIA;REL;RELA;CHUK;IKBKB;NFKB1;IKBKG;NFKBIE	NFKBIA;REL;RELA;CHUK;IKBKB
WP_PHOSPHOINOSITIDES_METABOLISM	0.261403	0.782968	0.792793	0.905801	49	40	PLCG2;PLCB4;PLCE1;PLCH1;MTMR11;PTEN;PIK3C3;PIP4K2C;PIP4K2A;PLCD4;MTMR9;PLCB1;PIK3CA;PIKFYVE;PIP4P1;SACM1L;PIK3CD;MTMR6;PLCD1;PLCD3;PIK3C2A;OCRL;PIP4P2;SBF1;MTMR10;MTM1;PIP5K1A;MTMR3;PIP5K1C;PLCG1;SBF2;PIP4K2B;PLCB3;MTMR1;PIK3CB;PIK3R4;MTMR12;MTMR2;MTMR4;PIK3C2B	PLCG2;PLCB4;PLCE1;PLCH1
WP_MELANOMA	0.233648	0.777223	0.854227	0.912479	68	61	CALML6;PIK3R3;SHC2;CDKN1A;MDM2;KDR;DDB2;MAP2K1;GADD45B;GADD45A;PTEN;PIK3R1;MAPK3;VCL;POLK;CALM1;PIK3CA;AKT1;BAK1;CREB1;ELK1;ETS1;PIK3R2;CALM2;LAMTOR3;GRB2;PIK3CD;BAX;RB1;SOS1;MAP2K2;STK19;AKT3;CCND1;AKT2;ARAF;BAD;MITF;KRAS;CDKN2A;SOS2;HRAS;KIT;RAC1;RAF1;CALM3;FOS;NF1;BRAF;MAPK1;CALML4;E2F3;E2F1;PIK3CB;NRAS;CDK4;TP53;CDK6;PAK1;E2F2;GRIN2A	CALML6;PIK3R3;SHC2;CDKN1A;MDM2;KDR;DDB2;MAP2K1;GADD45B;GADD45A;PTEN;PIK3R1
WP_HIPPOYAP_SIGNALING_PATHWAY	0.292091	0.776167	0.782178	0.911675	23	21	CXCL10;STK38L;STK3;NDRG1;MAP4K4;SAV1;MAP4K3;RASSF1;TEAD2;LATS2;MST1;TEAD1;YWHAQ;MINK1;YY1AP1;LATS1;TEAD3;MAP4K2;NF2;TEAD4;TNIK	CXCL10
WP_NRF2_PATHWAY	0.221662	0.772937	0.865285	0.914022	145	90	GPX3;SLC39A8;SOD3;CES1;SLC2A13;SLC6A9;EGR1;MGST2;SLC2A12;SLC39A6;SLC5A3;SLC6A17;GSTM2;SLC2A3;SLC2A10;TXNRD3;PPARD;SLC39A14;MAFF;NRG1;SQSTM1;SLC2A11;SLC39A11;SLC39A7;MAFG;MGST3;SLC2A1;ME1;TGFB1;SLC6A8;FTL;CES2;TGFB2;SLC2A8;GCLM;GSTP1;KEAP1;NFE2L2;PRDX6;SLC39A9;RXRA;GGT1;HGF;FTH1;SLC2A9;HBEGF;SLC39A1;GSTM3;HSPA1A;SLC39A10;SLC6A15;CES4A;CBR3;TXN;SLC2A6;GSTA4;GCLC;ABCC5;GSTM5;CBR1;SLC39A13;PTGR1;HSP9…	GPX3;SLC39A8;SOD3;CES1;SLC2A13;SLC6A9;EGR1;MGST2;SLC2A12;SLC39A6;SLC5A3;SLC6A17;GSTM2;SLC2A3;SLC2A10;TXNRD3;PPARD;SLC39A14;MAFF;NRG1;SQSTM1;SLC2A11;SLC39A11;SLC39A7;MAFG;MGST3;SLC2A1;ME1;TGFB1;SLC6A8
WP_REGULATION_OF_ACTIN_CYTOSKELETON	0.219104	0.772893	0.890026	0.91164	150	111	ARHGEF4;PIK3R3;CD14;ITGA1;FGFR3;PIP5KL1;PAK3;ARHGEF6;FGF11;PDGFRB;EGF;FGF1;F2R;RASSF7;FN1;PDGFRA;ARHGEF7;MAP2K1;BAIAP2;MRAS;FGF7;FGFR1;PIK3R1;PIK3C3;MAPK3;PIP4K2C;BRK1;PIP4K2A;VCL;ENAH;PTK2;RRAS;SSH1;TMSB4X;RDX;NCKAP1;FGF2;GNG12;SLC9A1;ARPC5;PIK3CA;BDKRB2;IQGAP1;ROCK1;GSN;GNA13;DIAPH3;MAPK6;ACTN1;BCAR1;PIK3R2;CYFIP2;PIK3CD;PIK3C2A;SOS1;ROCK2;MSN;MAP2K2;RHOA;CRK;MYLK;DOCK1;FGD1;KRAS;RRAS2;SOS2;PIP…	ARHGEF4;PIK3R3;CD14;ITGA1;FGFR3;PIP5KL1;PAK3;ARHGEF6;FGF11;PDGFRB;EGF;FGF1;F2R
WP_MIRNA_REGULATION_OF_DNA_DAMAGE_RESPONSE	0.230049	0.767804	0.865229	0.916609	93	67	PMAIP1;RRM2B;CDKN1A;CHEK2;FAS;SESN1;MDM2;TNFRSF10B;CCNG1;DDB2;CDC25C;CDK1;BID;PML;GADD45B;GADD45A;MYC;NBN;BBC3;RAD9A;TLK2;CCND3;CASP9;ABL1;RFC1;CASP8;CASP3;ATM;CREB1;CDK2;TLK1;CCND2;RAD50;BAX;RB1;CDK5;APAF1;CYCS;MRE11;RPA2;RAD17;RAD1;CCNB2;CDKN1B;CCND1;ATR;CHEK1;CCNB1;SMC1A;RAD51;BRCA1;H2AX;CCNE1;PIDD1;ATRIP;FANCD2;E2F1;CDC25A;RAD52;CDK4;TP53;MCM7;CDK6;CCNE2;PRKDC;MIR17HG;SFN	PMAIP1;RRM2B;CDKN1A;CHEK2;FAS;SESN1;MDM2;TNFRSF10B;CCNG1;DDB2;CDC25C;CDK1;BID;PML;GADD45B;GADD45A
WP_GPCRS_CLASS_C_METABOTROPIC_GLUTAMATE_PHEROMONE	0.410036	0.764323	0.744361	0.919628	16	5	GPRC5C;GABBR2;GPRC5B;GABBR1;GPRC5A	GPRC5C
WP_INTEGRATED_CANCER_PATHWAY	0.246334	0.760843	0.844444	0.922045	45	43	STAT1;CDKN1A;CHEK2;CDKN2B;JAK1;MDM2;CDK1;PTEN;MYC;BBC3;BACH1;CASP9;CASP8;CASP3;AKT1;ATM;CDK2;RAD50;BAX;RB1;MRE11;PLK1;SMAD2;CDC25B;ATF1;CDKN1B;BARD1;ATR;CHEK1;BAD;POU2F1;BCL2;BRCA1;MAP3K5;MSH2;SMAD3;E2F1;CDC25A;BLM;CDK4;TP53;MSH6;MMP1	STAT1;CDKN1A;CHEK2;CDKN2B;JAK1;MDM2
WP_ZINC_HOMEOSTASIS	0.281943	0.760229	0.810169	0.920488	37	25	SLC39A8;SLC39A6;SLC30A4;SLC39A14;SLC30A7;SLC39A11;SLC39A7;SLC30A1;MT1F;SLC39A9;SLC30A6;MT1X;SLC39A1;SLC39A10;SLC30A9;MT1M;SLC39A13;MT1E;MTF1;SLC30A5;MT2A;SLC39A4;MT1G;SLC39A3;MT1A	SLC39A8;SLC39A6;SLC30A4;SLC39A14;SLC30A7;SLC39A11;SLC39A7;SLC30A1
WP_METABOLISM_OF_SPINGOLIPIDS_IN_ER_AND_GOLGI_APPARATUS	0.308537	0.759604	0.772436	0.918921	20	15	B3GALNT1;B4GALT1;GALNT16;KDSR;GALNT1;SPHK1;SGPP1;SGPL1;SGMS2;B4GALT2;UGCG;SPHK2;ST6GALNAC3;B4GALNT1;CERK	B3GALNT1;B4GALT1;GALNT16;KDSR;GALNT1;SPHK1
WP_MAMMARY_GLAND_DEVELOPMENT_PATHWAY_PREGNANCY_AND_LACTATION_STAGE_3_OF_4	0.293627	0.75835	0.761092	0.918427	33	18	JAK2;PRLR;GAL;MYC;CAV1;CEBPB;CHUK;PTPN1;TPM3;CCND1;YY1;BCL2L1;ERBB2;EIF4E;USF2;NR3C1;EGFR;ERBB3	JAK2;PRLR;GAL;MYC;CAV1;CEBPB
WP_DEREGULATION_OF_RAB_AND_RAB_EFFECTOR_GENES_IN_BLADDER_CANCER	0.316874	0.75641	0.779783	0.918814	16	12	RAB27B;SYTL2;GCC2;TBC1D10A;UNC13D;SYTL3;MADD;SYTL4;RAB27A;MLPH;EXPH5;RPH3AL	RAB27B;SYTL2
WP_PHYSICOCHEMICAL_FEATURES_AND_TOXICITYASSOCIATED_PATHWAYS	0.236922	0.754115	0.869942	0.919456	68	54	WNT11;FZD4;STAT5A;GRIA1;CDKN1A;NEFM;CAMK1;FN1;MAP2K1;NCK1;MYC;SRC;PTK2;TMSB4X;FZD1;AKT1;ELK1;ACTR3;ACTR2;DAAM1;SHC1;SOD1;FZD5;FZD8;GRB2;MAPK8;SOS1;ROCK2;RHOA;JUN;MYLK;CDKN1B;CTNNB1;GPX1;AXIN1;ERBB2;RAF1;PPP2CA;GSK3B;FZD6;MAPK1;PFN1;NEFH;PLCG1;MAP2K4;FZD2;EGFR;DVL1;PFN2;CBL;APC;PAK1;FZD7;TGFA	WNT11;FZD4;STAT5A;GRIA1;CDKN1A;NEFM;CAMK1;FN1
WP_NONALCOHOLIC_FATTY_LIVER_DISEASE	0.204114	0.752507	0.948849	0.919204	160	139	VCAM1;PIK3R3;CCL2;COX7A1;IL6;FAS;CASP7;NDUFA1;BCL2L11;LEPR;DDIT3;IL1B;BID;NDUFC2-KCTD14;UQCRB;COX7B;COX5B;VMP1;XBP1;PIK3R1;NDUFB4;COX6C;BBC3;TGFB1;NDUFS4;COX6B1;RELA;NDUFA4;NDUFA4L2;NDUFA5;NDUFB5;ADIPOR1;CXCL8;NDUFB2;SOCS3;UQCR11;MLXIP;NDUFA13;IKBKB;CYP2E1;COX7A2;RXRA;SDHA;TRAF2;NDUFB10;ITCH;SDHD;CASP8;PIK3CA;NDUFB11;CASP3;AKT1;COX6A1;BAK1;UQCRC2;ATF4;NDUFAB1;NDUFA8;MLX;NFKB1;PRKAB1;NDUFS5;SREBF1…	VCAM1;PIK3R3;CCL2;COX7A1;IL6;FAS;CASP7;NDUFA1;BCL2L11;LEPR;DDIT3;IL1B;BID;NDUFC2-KCTD14;UQCRB;COX7B;COX5B;VMP1;XBP1;PIK3R1
WP_INTRACELLULAR_TRAFFICKING_PROTEINS_INVOLVED_IN_CMT_NEUROPATHY	0.272842	0.748919	0.795107	0.921515	27	25	EGR2;FGD4;HSPB8;RAB4B;LITAF;RAB3A;NDRG1;PMP22;RABAC1;RAB11A;RAB7A;LRSAM1;DNM2;HSPB1;FIG4;RAB11B;SH3TC2;SBF2;MFN2;KIF1B;RAB4A;MTMR2;GDAP1;RAB3B;MPZ	EGR2;FGD4;HSPB8;RAB4B;LITAF;RAB3A;NDRG1;PMP22;RABAC1
WP_NEUROINFLAMMATION	0.330444	0.747271	0.797872	0.921174	13	12	TLR4;NFKBIA;RELA;CHUK;ASCC1;MAPK8;MAPK14;JUN;MT-CO1;FOS;MTOR;MT-CO2	TLR4;NFKBIA
WP_AEROBIC_GLYCOLYSIS	0.334557	0.744718	0.780488	0.922029	12	11	PGK1;LDHA;ALDOA;SLC2A1;PKM;TPI1;GPI;HK1;GAPDH;ENO1;PFKM	PGK1;LDHA;ALDOA;SLC2A1
WP_CYSTEINE_AND_METHIONINE_CATABOLISM	0.297072	0.726852	0.815436	0.941855	15	13	SQOR;CDO1;CSAD;SUOX;GCLC;MPST;CTH;ETHE1;CBS;GOT1;MTR;GSS;AHCY	SQOR
WP_NEURAL_CREST_CELL_MIGRATION_DURING_DEVELOPMENT	0.247839	0.721108	0.893688	0.946347	41	31	PIK3R3;MMP9;PAK3;MMP2;STAT3;NGEF;CDH11;EPHB1;EPHB6;TWIST1;EPHB2;PIK3CA;AKT1;PIK3CD;ARF1;RHOA;JUN;AKT3;AKT2;RAC1;TRIO;FOS;PAK2;PAK4;PIK3CB;PIK3R4;EPHB3;F2RL2;EPHB4;PAK1;BDNF	PIK3R3;MMP9;PAK3
WP_7OXOC_AND_7BETAHC_PATHWAYS	0.278193	0.714648	0.855769	0.950855	28	19	ACOT2;ACOX2;HSD11B1;ACOT1;DHCR7;SLC27A5;SCP2;NPC2;AMACR;ACOT9;NPC1;EBP;CYP27A1;ACOT7;ACOT13;ACOT8;ACOT11;ACOT4;DBP	ACOT2;ACOX2;HSD11B1;ACOT1;DHCR7;SLC27A5;SCP2;NPC2
WP_FBXL10_ENHANCEMENT_OF_MAPERK_SIGNALING_IN_DIFFUSE_LARGE_BCELL_LYMPHOMA	0.274981	0.714295	0.847619	0.948778	38	21	H3C6;H3C10;DUSP6;BCL6;H2AJ;MAPK3;H3-3B;MACROH2A1;PCGF1;SUZ12;MACROH2A2;H3-3A;EZH2;H2AZ1;RNF2;MAPK1;EED;H2AX;KDM2B;H2AZ2;BCOR	H3C6;H3C10;DUSP6;BCL6;H2AJ;MAPK3
WP_NAD_METABOLISM_SIRTUINS_AND_AGING	0.3209	0.709097	0.842466	0.952228	11	11	ROS1;HIF1A;NAMPT;FOXO1;SIRT1;NFKB1;FOXO3;SIRT3;TFAM;PARP1;PPARG	ROS1;HIF1A;NAMPT;FOXO1
WP_DDX1_AS_A_REGULATORY_COMPONENT_OF_THE_DROSHA_MICROPROCESSOR	0.355317	0.704013	0.815331	0.954958	9	7	NBN;ATM;DDX1;RAD50;MRE11;DGCR8;DROSHA	NBN;ATM;DDX1;RAD50;MRE11;DGCR8;DROSHA
WP_16P112_DISTAL_DELETION_SYNDROME	0.24958	0.701763	0.855738	0.954766	34	26	C3;JAK2;IFITM1;CD81;CD82;KDR;RAB5A;ATP2A1;LAT;SDCCAG8;TRAF2;NFATC2IP;VAV2;RABGEF1;GRB2;RABEP2;TUFM;SPNS1;SH2B1;ATXN2L;INSR;TRAF1;RAB4A;PRMT1;NFATC2;ATP2A1-AS1	C3;JAK2;IFITM1;CD81;CD82;KDR;RAB5A;ATP2A1;LAT
WP_CELLULAR_PROTEOSTASIS	0.354924	0.69939	0.878788	0.95493	7	6	PFDN5;PFDN4;PFDN6;PFDN1;VBP1;PFDN2	PFDN5;PFDN4;PFDN6;PFDN1;VBP1;PFDN2
WP_GPCRS_CLASS_B_SECRETINLIKE	0.332977	0.695867	0.829545	0.956056	24	7	ADGRE2;ADGRG2;ADGRL2;ADGRE5;CALCRL;ADGRL4;ADGRL1	ADGRE2;ADGRG2
WP_REGUCALCIN_IN_PROXIMAL_TUBULE_EPITHELIAL_KIDNEY_CELLS	0.251021	0.694125	0.895973	0.955272	33	25	SEC16B;ACTA2;TGFB1;RELA;CASP9;CASP8;PIK3CA;CASP3;AKT1;BAK1;BAX;APAF1;PPP3R1;TNFRSF1A;SMAD2;SMAD4;TGFBR1;MCU;G3BP1;RAF1;BRAF;MAPK1;MTOR;MAP3K5;RGN	SEC16B;ACTA2
WP_MAPK_PATHWAY_IN_CONGENITAL_THYROID_CANCER	0.274006	0.690101	0.851852	0.956644	16	15	GAREM2;MAP2K1;MYC;MAPK3;KSR1;ELK1;SHC1;SOS1;MAP2K2;JUN;KRAS;SOS2;RAF1;FOS;BRAF	GAREM2;MAP2K1;MYC;MAPK3
WP_GLYCOSYLATION_AND_RELATED_CONGENITAL_DEFECTS	0.253859	0.687105	0.908163	0.957208	25	25	B4GALT1;SRD5A3;MAGT1;TUSC3;MOGS;DPM3;DPM1;ALG6;ALG2;MGAT2;ALG11;ALG13;PMM2;MPI;ALG9;ALG1;MPDU1;ALG12;DPAGT1;ALG8;DPM2;DOLK;ALG3;GMPPB;ALG14	B4GALT1;SRD5A3;MAGT1;TUSC3;MOGS;DPM3;DPM1
WP_ESTROGEN_SIGNALING_PATHWAY	0.250551	0.685352	0.895973	0.956548	23	21	GPER1;MAP2K1;CHUK;IKBKB;GNAS;PIK3CA;AKT1;CREB1;ELK1;GNB1;NFKB1;SP1;MAPK9;MAPK14;JUN;PRKACA;FOS;IKBKG;BRAF;MAPK1;BCL2	GPER1;MAP2K1;CHUK;IKBKB;GNAS;PIK3CA;AKT1;CREB1;ELK1;GNB1;NFKB1;SP1;MAPK9;MAPK14;JUN;PRKACA;FOS;IKBKG;BRAF;MAPK1;BCL2
WP_ENVELOPE_PROTEINS_AND_THEIR_POTENTIAL_ROLES_IN_EDMD_PHYSIOPATHOLOGY	0.225536	0.682142	0.931548	0.957246	46	41	TGFB3;ADCY5;CCN2;MAP2K1;ADCY3;ADCY4;MAPK3;TGFB1;TMEM43;ADCY6;TGFB2;ADCY9;KIF5B;GRB2;SOS1;ADCY7;TMPO;SMAD2;MAP2K2;RHOA;SMAD4;KRAS;SOS2;SRF;HRAS;SUN1;CFL1;SYNE1;YY1AP1;MAPK1;LEMD3;SYNE3;SYNE2;BANF1;SMAD3;EMD;LBR;NRAS;PLEC;MAP3K9;ADCY1	TGFB3;ADCY5
WP_GLYCOLYSIS_IN_SENESCENCE	0.30049	0.680928	0.870175	0.956017	11	11	PGK1;ALDOC;LDHA;PKM;RB1;HK1;PRKAA1;GAPDH;ENO1;G6PD;TP53	PGK1;ALDOC;LDHA
WP_NEURAL_CREST_CELL_MIGRATION_IN_CANCER	0.233205	0.678154	0.92053	0.955968	44	33	PIK3R3;MMP9;PAK3;MMP2;STAT3;NGEF;CDH11;EPHB1;EPHB6;TWIST1;EPHB2;PIK3CA;AKT1;PIK3CD;ARF1;RHOA;JUN;KIDINS220;AKT3;AKT2;RAC1;TRIO;FOS;PAK2;PAK4;PIK3CB;PIK3R4;EPHB3;SORT1;F2RL2;EPHB4;PAK1;BDNF	PIK3R3;MMP9;PAK3
WP_TGFBETA_SIGNALING_IN_THYROID_CELLS_FOR_EPITHELIALMESENCHYMAL_TRANSITION	0.27357	0.677134	0.888136	0.954531	18	16	CDH6;FN1;SNAI2;MAPK3;TGFB1;SNAI1;RUNX2;AKT1;ID1;SMAD2;CDH2;SMAD4;MAPK1;TNC;SMAD3;VIM	CDH6;FN1;SNAI2;MAPK3;TGFB1;SNAI1
WP_CORTICOTROPINRELEASING_HORMONE_SIGNALING_PATHWAY	0.203358	0.669741	0.961957	0.957968	93	73	PLCG2;TBX19;NR4A2;GJA1;TLR4;NFKBIA;KRT14;ECE1;CACNA1H;NR4A1;NCOA2;JUNB;MAP2K1;RAP1B;MAPK3;IVL;TGFB1;FOSL2;RELA;PRKCD;CASP9;PTK2;JUP;CXCL8;GNAS;CASP3;AKT1;FOSB;CREB1;GNAO1;ELK1;GNB1;GNB5;GNAI1;NFKB1;SP1;MAPK8;TCF4;CAMK2A;TFAP2A;MAPK9;MAPK14;RHOA;HSP90AA1;CTNNB1;PRKCI;GNAQ;GNB2;GNAI2;RAF1;ERN1;GNA11;GSK3B;FOS;PRKAA2;GRK6;JUND;FOSL1;BRAF;MAPK1;PLCG1;BCL2;MAP3K5;GRK3;ARRB1;ACACA;ARRB2;PARP1;TRIM28;RA…	PLCG2;TBX19;NR4A2;GJA1;TLR4;NFKBIA;KRT14;ECE1;CACNA1H;NR4A1;NCOA2;JUNB;MAP2K1
WP_GASTRIN_SIGNALING_PATHWAY	0.186822	0.667717	0.986376	0.957262	114	106	MMP7;PIK3R3;JAG1;JAK2;EGR1;CDKN1A;VEGFA;PTGS2;RHOD;NFKBIA;MEF2C;FYN;BMP2;KLF4;PRKD2;STAT3;MAP2K1;FOXO1;PIK3R1;BIRC3;MYC;MAPK3;SRC;SERPINE1;ATF2;ITGB1;RELA;PRKCD;CHUK;RPS6KB1;PTK2;BIRC2;PRKCH;CXCL8;IKBKB;SLC9A1;TJP1;PIK3CA;CASP3;AKT1;CREB1;ELK1;ROCK1;NFKB1;SERPINB2;BCAR1;SP1;PIK3R2;SHC1;LAMTOR3;CD44;GRB2;MAPK8;FOXO3;TCF4;PRKCE;SOS1;MEF2D;MAPK9;MAPK14;EIF4EBP1;RHOB;RHOA;JUN;CRK;CDKN1B;CTNNB1;CCND1;…	MMP7;PIK3R3;JAG1;JAK2;EGR1;CDKN1A;VEGFA;PTGS2;RHOD;NFKBIA;MEF2C;FYN;BMP2;KLF4;PRKD2;STAT3;MAP2K1;FOXO1;PIK3R1;BIRC3;MYC;MAPK3
WP_PPARALPHA_PATHWAY	0.262229	0.658567	0.887417	0.962123	26	16	PLTP;CDK1;SCP2;MYC;SLC27A1;ACAA1;DBI;ACADM;RXRA;CPT1A;CPT2;CCND1;EHHADH;PPARA;NR1H3;CDK4	PLTP;CDK1;SCP2;MYC;SLC27A1;ACAA1;DBI;ACADM;RXRA
WP_PARKINUBIQUITIN_PROTEASOMAL_SYSTEM_PATHWAY	0.199626	0.653716	0.968116	0.963487	70	61	TUBA8;CASP1;UBE2L6;RNF19A;SIAH2;CASK;HSPA5;FBXW7;TUBB2A;TUBB3;UBE2J1;CASP8;PSMD10;UBE2G2;HSPA1A;PSMD8;PSMD7;TUBA4A;PSMC6;PSMD14;HSPA2;TUBB2B;UBE2L3;STUB1;PSMC2;PSMC4;TUBB6;HSPA9;PSMD12;PSMD5;HSPA4;PSMD9;PSMD6;PSMD2;UBA1;PSMD13;PSMC3;HSPA14;HSPA1B;CUL1;TUBA1A;PSMD1;HSPA1L;SIAH1;SEPTIN5;PSMC1;TUBA1C;PSMC5;TUBB;PSMD4;CCNE1;PSMD11;TUBB4B;UBE2G1;UBE2J2;PSMD3;TUBA1B;HSPA8;SNCAIP;GPR37;SNCA	TUBA8;CASP1;UBE2L6
WP_INSULIN_SIGNALING	0.176171	0.651549	0.997347	0.962601	161	146	PIK3R3;SORBS1;MAP3K8;RHOQ;MAPK10;RHOJ;SHC2;EGR1;RRAD;SHC3;RPS6KA5;SOCS1;STXBP2;SGK3;GRB14;PFKL;CYTH3;MAP2K1;FOXO1;SGK1;XBP1;PTEN;MAP4K4;PIK3R1;PIK3C3;MAPK3;CBLB;RPS6KA1;SLC2A1;MAPK7;MAP4K5;GAB1;GYS1;PRKCD;MAP3K1;STXBP3;STX4;RPS6KB1;MAPK11;PRKCH;VAMP2;MAP3K13;MAP3K10;MAP3K12;PTPN1;PRKCZ;SOCS3;IKBKB;MAP4K3;PIK3CA;ARF6;AKT1;MAP3K6;KIF5B;ELK1;MAP3K3;SH2B2;PDPK1;CAP1;GRB10;MAPK6;PIK3R2;SHC1;RPS6KA3;GR…	PIK3R3;SORBS1;MAP3K8;RHOQ;MAPK10;RHOJ;SHC2;EGR1;RRAD;SHC3;RPS6KA5;SOCS1;STXBP2;SGK3;GRB14;PFKL;CYTH3;MAP2K1;FOXO1;SGK1;XBP1;PTEN;MAP4K4;PIK3R1
WP_AUTOPHAGY	0.226898	0.650952	0.939577	0.960668	30	29	DEPTOR;BECN1;ATG12;MAP1LC3B;PIK3C3;UVRAG;ATG14;AMBRA1;RB1CC1;ATG13;ULK1;PRKAB1;ATG5;PRKAB2;AKT1S1;ATG3;ATG16L1;ATG101;RPTOR;PRKAG1;ATG9A;WIPI2;PRKAA1;MLST8;ATG7;PRKAA2;MTOR;PIK3R4;PRKAG2	DEPTOR;BECN1;ATG12;MAP1LC3B;PIK3C3;UVRAG;ATG14;AMBRA1;RB1CC1;ATG13
WP_INTERACTOME_OF_POLYCOMB_REPRESSIVE_COMPLEX_2_PRC2	0.247887	0.630519	0.912587	0.971955	17	16	SETX;MORC3;JARID2;TRIM35;THRAP3;MTF2;AEBP2;SUZ12;STK38;RBBP7;EZH2;ELL;RBBP4;EZH1;BCLAF1;EED	SETX;MORC3;JARID2;TRIM35;THRAP3;MTF2;AEBP2;SUZ12;STK38;RBBP7;EZH2;ELL;RBBP4;EZH1;BCLAF1;EED
WP_TRANSCRIPTION_FACTORS_REGULATE_MIRNAS_RELATED_TO_CARDIAC_HYPERTROPHY	0.294957	0.608572	0.906137	0.981588	12	7	STAT3;TGFB1;AKT1;NFKB1;PPP3R1;AKT2;MYEF2	STAT3;TGFB1
WP_MIRNA_REGULATION_OF_PROSTATE_CANCER_SIGNALING_PATHWAYS	0.199456	0.583709	0.975385	0.990987	59	33	CDKN1A;PDGFRB;NFKBIA;MDM2;MAP2K1;FOXO1;CREB3L1;CASP9;PIK3CA;NFATC2IP;NFKB1;MIRLET7BHG;GRB2;SOS1;MAP2K2;CDKN1B;CTNNB1;AKT3;CCND1;BAD;KRAS;RAF1;CREBBP;TCF7;GSK3B;IKBKG;MAPK1;BCL2;MTOR;PDGFA;TP53;PLCL2;AR	CDKN1A;PDGFRB;NFKBIA;MDM2;MAP2K1;FOXO1
WP_ESTROGEN_RECEPTOR_PATHWAY	0.288491	0.581419	0.919708	0.989532	13	7	CYP1B1;STAT3;ACOX1;SP1;JUN;PPARA;GPAM	CYP1B1;STAT3
WP_TCELL_ANTIGEN_RECEPTOR_TCR_PATHWAY_DURING_STAPHYLOCOCCUS_AUREUS_INFECTION	0.189069	0.564797	0.987952	0.993454	62	39	MAP3K8;PDK1;NFKBIA;FYN;MAP2K1;NCK1;LAT;MAPK3;BCL10;CHUK;RRAS;IKBKB;CALM1;PIK3CA;AKT1;DLG1;MALT1;NFKB1;CALM2;GRB2;SOS1;MAPK9;MAP3K7;MAP2K2;JUN;AHSA1;CHP1;MAP2K7;RAF1;GSK3B;FOS;IKBKG;MAP3K14;PLCG1;CSF2;CDK4;CBL;PAK1;NFATC2	MAP3K8;PDK1;NFKBIA;FYN;MAP2K1;NCK1;LAT;MAPK3
WP_SOMATROPH_AXIS_GH_AND_ITS_RELATIONSHIP_TO_DIETARY_RESTRICTION_AND_AGING	0.284883	0.564558	0.928302	0.991116	6	6	FOXO1;PTEN;AKT1;SIRT1;MTOR;IGF1R	FOXO1;PTEN
WP_TYPE_II_DIABETES_MELLITUS	0.230145	0.544092	0.964169	0.995503	22	13	CACNA1A;GK;PRKCD;PRKCZ;IKBKB;MAPK8;SURF1;SOCS4;MAPK1;MTOR;INSR;IRS1;PHKA2	CACNA1A;GK
WP_PHYSIOLOGICAL_AND_PATHOLOGICAL_HYPERTROPHY_OF_THE_HEART	0.2002	0.531907	0.984663	0.996366	25	23	AGT;CAMK2D;STAT3;EDN1;NFATC4;MAPK11;CALM1;CALM2;MAPK8;PRKCE;PPP3CA;MAPK14;RHOA;PPP3CB;MAP2K3;JUN;IL6ST;RAC1;FOS;LIFR;MAPK1;MYEF2;CTF1	AGT;CAMK2D;STAT3;EDN1
WP_MET_IN_TYPE_1_PAPILLARY_RENAL_CELL_CARCINOMA	0.167546	0.529937	1	0.994471	59	54	PIK3R3;PAK3;CDKN1A;JAK3;STAT3;MAP2K1;RAP1B;PIK3R1;RAP1A;MAPK3;SRC;GAB1;C8orf34;PTK2;HGF;PIK3CA;AKT1;ETS1;PIK3R2;GRB2;PIK3CD;STRN;MAPK8;RPL11;SOS1;MAP2K2;JUN;CRK;TFE3;AKT3;AKT2;ARAF;BAD;CRKL;KRAS;SOS2;HRAS;RAC1;RAF1;ELOA;CDC42;BRAF;MAPK1;PAK2;PLCG1;PRCC;RAPGEF1;PAK4;PTPN11;PIK3CB;NRAS;CBL;PAK1;MET	PIK3R3;PAK3;CDKN1A;JAK3;STAT3;MAP2K1;RAP1B;PIK3R1;RAP1A;MAPK3;SRC
WP_PURINE_METABOLISM	0.228073	0.526446	0.978571	0.992888	13	12	XDH;PRPS1;ADA;PNP;ADSS2;APRT;ITPA;HPRT1;ADSL;ATIC;IMPDH1;DGUOK	XDH;PRPS1;ADA;PNP
WP_METHIONINE_METABOLISM_LEADING_TO_SULFUR_AMINO_ACIDS_AND_RELATED_DISORDERS	0.251267	0.516728	0.968966	0.992753	11	8	CDO1;MAT2B;CSAD;CTH;ADK;CBS;MTR;AHCY	CDO1;MAT2B;CSAD;CTH;ADK;CBS;MTR;AHCY
WP_LEPTIN_AND_ADIPONECTIN	0.246918	0.508666	0.963636	0.991964	10	8	LEPR;ADIPOR1;CPT1A;PRKAB1;ADIPOR2;PRKAG1;PRKAA1;ACACA	LEPR
WP_HEAD_AND_NECK_SQUAMOUS_CELL_CARCINOMA	0.148516	0.491033	1	0.992892	76	66	FGFR3;CDKN1A;DDIT4;VEGFA;SESN1;REL;NFKB2;FGFR1;PTEN;PIK3R1;RICTOR;GAB1;RELA;BIRC2;NUMB;KEAP1;NFE2L2;CASP8;PIK3CA;AKT1;MAML1;FKBP1A;PDPK1;NFKB1;PIK3R2;RB1;STK11;RHEB;EIF4EBP1;SESN2;SMAD4;CTNNB1;RPTOR;NOTCH2;AKT3;CCND1;FAT1;AKT2;KRAS;FADD;CUL3;PRKAA1;NOTCH1;CDKN2A;ERBB2;HRAS;RPS6;RPS6KB2;MLST8;EIF4E;TSC2;PRKAA2;TSC1;MTOR;IGF1R;EGFR;TGFBR2;TRAF3;E2F1;PIK3CB;NRAS;CDK4;TP53;CDK6;MAPKAP1;AJUBA	FGFR3;CDKN1A;DDIT4;VEGFA;SESN1;REL;NFKB2;FGFR1;PTEN;PIK3R1;RICTOR
WP_VITAMIN_D_IN_INFLAMMATORY_DISEASES	0.17041	0.463799	0.990354	0.994126	22	21	IL6;NFKBIA;DUSP1;RELA;MAP3K1;CHUK;IKBKB;RXRA;MED14;NFKB1;PPP3CA;PPP3R1;MAPK14;MAP2K3;VDR;SMAD4;IKBKG;NR3C1;SMAD3;NFATC1;MAP2K6	IL6;NFKBIA;DUSP1
WP_HYPOTHESIZED_PATHWAYS_IN_PATHOGENESIS_OF_CARDIOVASCULAR_DISEASE	-0.171765	-0.508658	0.98	0.98656	25	23	CCN2;LTBP2;MAPK3;SERPINE1;FBN1;FBN2;LTBP1;RUNX2;ENG;SHC1;MAPK8;SMAD2;MAPK14;SMAD4;TGFBR1;NR2C2;POSTN;TGFBR3;MAPK1;AGTR1;FLNA;TGFBR2;SMAD3	CCN2;LTBP2;MAPK3;SERPINE1;FBN1;FBN2;LTBP1;RUNX2;ENG;SHC1;MAPK8;SMAD2;MAPK14;SMAD4;TGFBR1;NR2C2;POSTN;TGFBR3;MAPK1;AGTR1;FLNA;TGFBR2;SMAD3
WP_TGFBETA_SIGNALING_PATHWAY	-0.128475	-0.532429	1	0.985606	133	125	ATF3;CDKN1A;APP;PDK1;STAMBPL1;CDKN2B;TGIF1;MMP12;MEF2C;FN1;CDK1;COL1A2;ITGB3;ZFYVE16;JUNB;PML;MAP2K1;NEDD4L;PIK3R1;MYC;SNIP1;BTRC;KLF11;CAV1;SRC;TRAF6;TGFB1;ATF2;ITGB1;NEDD9;ZEB2;KLF10;DCP1A;RNF111;MEF2A;ZEB1;PTK2;RBL2;RUNX2;SPTBN1;SUMO1;E2F5;KLF6;SIK1;PJA1;ITGA2;ITCH;PIAS1;SKIL;AKT1;FOSB;ROCK1;ETS1;SKP1;SIN3A;SMURF1;BCAR1;SP1;DAB2;PIK3R2;SHC1;GRB2;PPM1A;MAPK8;WWP1;SOS1;MAPK9;MAP3K7;SMAD2;MAPK14;…	E2F4;SKI;UCHL5;HGS;NUP214;CREBBP;TGFBR3;STRAP;FOS;HDAC1;UBE2I;JUND;CDC42;SMURF2;RBL1;MAPK1;PAK2;MAP2K4;RBX1;NUP153;ZFYVE9;TGFB1I1;TNC;EP300;PIAS2;TGFBR2;SMAD3;TRAP1;TP53;PRKAR2A;THBS1;MMP1;EID2;MAP2K6;MET;ITGB4
WP_MAPK_AND_NFKB_SIGNALING_PATHWAYS_INHIBITED_BY_YERSINIA_YOPJ	-0.221412	-0.535496	0.950673	0.989825	12	12	NFKBIA;TRAF6;MAP3K1;CHUK;RRAS;IKBKB;NFKB1;RAF1;IKBKG;MAP3K14;MAPK1;MAP2K6	MAP2K6
WP_FOLATEALCOHOL_AND_CANCER_PATHWAY_HYPOTHESES	-0.236504	-0.537358	0.970443	0.994376	9	8	MTHFR;CEBPB;CYP2E1;CREB1;CBS;ADH5;MTR;ALDH1A1	MTHFR;CEBPB;CYP2E1;CREB1;CBS;ADH5;MTR;ALDH1A1
WP_ANDROGEN_RECEPTOR_SIGNALING_PATHWAY	-0.134686	-0.541172	1	0.998453	91	85	BMF;CDKN1A;PLPP1;MDM2;TGIF1;BAG1;NCOA2;CALR;STAT3;ETV5;FOXO1;PTEN;PIK3R1;CAV1;KAT2B;SRC;NCOA3;RAD9A;FHL2;RELA;NCOA4;PTK2;RNF14;RUNX2;SUMO1;RNF6;PIAS1;AKT1;CREB1;DSTN;ROCK1;TLE5;SIN3A;SIRT1;SP1;PIK3R2;RB1;PSMC3IP;ZNF318;ROCK2;PARK7;RHOB;RHOA;JUN;RNF4;STUB1;SMAD4;CTNNB1;CCND1;RACK1;PRDX1;KAT7;DAXX;NCOA1;KAT5;SMARCE1;NR2C2;UBE3A;LIMK2;RAC1;CREBBP;EFCAB6;RAN;GSK3B;HDAC1;UBE2I;CDC42;NCOR1;BRCA1;NCOR2;…	CREBBP;EFCAB6;RAN;GSK3B;HDAC1;UBE2I;CDC42;NCOR1;BRCA1;NCOR2;CCNE1;TGFB1I1;EGFR;FLNA;EP300;PIAS2;KDM1A;SMAD3;PIAS3;CARM1;PATZ1;PIAS4;ZMIZ1;AR;FKBP4
WP_MITOCHONDRIAL_LONG_CHAIN_FATTY_ACID_BETAOXIDATION	-0.199236	-0.545737	0.985577	1	17	16	SCP2;ACSL3;ACADVL;ACADS;ACADM;ACSF2;CPT1A;HADHA;ACSL1;PECR;CPT2;ACSL4;ECI1;SLC25A20;EHHADH;HADH	SCP2;ACSL3;ACADVL;ACADS;ACADM;ACSF2;CPT1A;HADHA;ACSL1;PECR;CPT2;ACSL4;ECI1;SLC25A20;EHHADH;HADH
WP_MITOCHONDRIAL_COMPLEX_IV_ASSEMBLY	-0.174934	-0.565626	0.984456	1	36	35	COX17;SCO2;COX7B;COX5B;COX6C;COX6B1;NDUFA4;COX19;COX20;COX7A2;PET100;HIGD1A;SMIM20;PET117;COX6A1;COX14;COX4I1;SURF1;COA6;COX7C;CMC1;COX18;COX5A;MT-CO1;COX10;COX11;TMEM177;MT-CO2;PNKD;MT-CO3;TACO1;COX15;COX8A;COX16;COA3	MT-CO1;COX10;COX11;TMEM177;MT-CO2;PNKD;MT-CO3;TACO1;COX15;COX8A;COX16;COA3
WP_VASOPRESSINREGULATED_WATER_REABSORPTION	-0.176358	-0.574986	1	1	44	37	DYNC1I1;RAB5A;ADCY3;CREB3;DYNC1LI1;CREB3L1;DYNC2LI1;STX4;ADCY6;RAB11A;ADCY9;VAMP2;RAB5C;RAB5B;GNAS;DYNC1I2;DYNC1LI2;CREB1;DCTN6;CREB5;NSF;DYNC1H1;DCTN1;DYNLL1;DCTN5;DCTN4;RAB11B;PRKACB;PRKACA;DCTN2;CREB3L2;DYNLL2;ARHGDIA;AQP3;ARHGDIB;CREB3L4;DYNC2H1	AQP3;ARHGDIB;CREB3L4;DYNC2H1
WP_INHIBITION_OF_EXOSOME_BIOGENESIS_AND_SECRETION_BY_MANUMYCIN_A_IN_CRPC_CELLS	-0.211114	-0.601027	0.959596	0.995123	18	18	RAB5A;MRAS;MAPK3;RRAS;RAB5C;RAB5B;PDCD6IP;ARAF;KRAS;RRAS2;HRAS;RAF1;HGS;BRAF;MAPK1;RAB27A;HNRNPH1;NRAS	KRAS;RRAS2;HRAS;RAF1;HGS;BRAF;MAPK1;RAB27A;HNRNPH1;NRAS
WP_TRANSSULFURATION_PATHWAY	-0.270493	-0.654672	0.902439	0.96771	10	10	MAT2B;CSAD;GCLM;MPST;CTH;CBS;GOT1;MTR;AHCY;DNMT1	GOT1;MTR;AHCY;DNMT1
WP_ROBO4_AND_VEGF_SIGNALING_PATHWAYS_CROSSTALK	-0.340947	-0.682778	0.816144	0.950319	6	6	VEGFA;KDR;ROBO4;SRC;RAC1;SLIT2	SLIT2
WP_INTRAFLAGELLAR_TRANSPORT_PROTEINS_BINDING_TO_DYNEIN	-0.22577	-0.687754	0.923077	0.951014	27	26	DYNC1I1;IFT43;DYNLT3;DYNC1LI1;DYNC2LI1;DYNC2I1;HSPB11;DYNC1I2;DYNC1LI2;DYNLT1;IFT46;IFT81;WDR19;IFT80;DYNLRB1;DYNC1H1;DYNLL1;DYNLT2B;IFT140;IFT22;DYNLL2;IFT122;IFT27;WDR35;DYNC2I2;DYNC2H1	DYNLL2;IFT122;IFT27;WDR35;DYNC2I2;DYNC2H1
WP_NSP1_FROM_SARSCOV2_INHIBITS_TRANSLATION_INITIATION_IN_THE_HOST_CELL	-0.245611	-0.687794	0.888889	0.956055	17	17	EIF3CL;EIF2S2;EIF5;EIF2S3;EIF1AX;EIF3G;EIF3E;EIF2S1;EIF1;EIF3A;EIF3J;EIF3H;EIF3B;EIF3D;EIF3I;EIF3C;EIF3F	EIF2S1;EIF1;EIF3A;EIF3J;EIF3H;EIF3B;EIF3D;EIF3I;EIF3C;EIF3F
WP_CANCER_IMMUNOTHERAPY_BY_PD1_BLOCKADE	-0.271769	-0.690889	0.863436	0.958331	23	12	CD274;HLA-A;STAT3;NFATC4;NFKB1;NFATC3;PDCD1LG2;JUN;NFAT5;PTPN11;NFATC1;NFATC2	PTPN11;NFATC1;NFATC2
WP_HEPATOCYTE_GROWTH_FACTOR_RECEPTOR_SIGNALING	-0.212541	-0.691596	0.890909	0.963001	34	33	ITGA1;PTK2B;STAT3;MAP2K1;RAP1B;PTEN;RAP1A;MAPK3;SRC;GAB1;ITGB1;PTK2;HGF;PIK3CA;ELK1;GRB2;MAPK8;SOS1;MAP2K2;JUN;CRK;DOCK1;CRKL;HRAS;RAF1;FOS;MAPK1;RAPGEF1;PTPN11;RASA1;PAK1;PXN;MET	PAK1;PXN;MET
WP_KREBS_CYCLE_DISORDERS	-0.325263	-0.702287	0.830986	0.957934	7	7	DHTKD1;SUCLA2;SUCLG2;SUCLG1;DLST;PDHX;FH	DLST;PDHX;FH
WP_CANNABINOID_RECEPTOR_SIGNALING	-0.241637	-0.706271	0.857143	0.958991	29	22	MAPK10;FAAH;MAPK3;AHR;PRKAR1A;NAPEPLD;MAPK11;DAGLB;MAPK8;ADCY7;MAPK9;MAPK14;MAPK13;PRKACB;PRKACA;MAPK1;MAPK12;PRKAR1B;DAGLA;PRKAR2B;ADORA2A;ADCY1	MAPK1;MAPK12;PRKAR1B;DAGLA;PRKAR2B;ADORA2A;ADCY1
WP_TCA_CYCLE_IN_SENESCENCE	-0.298679	-0.710963	0.806452	0.959379	10	10	PDK1;ME1;MDH1;ME2;PDHA1;GOT1;BRAF;PDP2;TP53;FH	ME2;PDHA1;GOT1;BRAF;PDP2;TP53;FH
WP_MIR517_RELATIONSHIP_WITH_ARCN1_AND_USP1	-0.375988	-0.715318	0.822222	0.959952	5	5	CDKN1A;ARCN1;ID1;USP1;ID2	ID2
WP_CYTOSINE_METHYLATION	-0.321573	-0.718817	0.816327	0.961524	9	9	TDG;IDH1;IDH2;TET2;TET3;MECP2;MBD3;TET1;DNMT1	TET2;TET3;MECP2;MBD3;TET1;DNMT1
WP_15Q112_COPY_NUMBER_VARIATION_SYNDROME	-0.318372	-0.722053	0.808219	0.963411	9	9	FMR1;NIPA2;TUBGCP5;TUBGCP6;CYFIP1;TUBGCP2;TUBGCP3;NIPA1;TUBGCP4	CYFIP1;TUBGCP2;TUBGCP3;NIPA1;TUBGCP4
WP_CARDIAC_HYPERTROPHIC_RESPONSE	-0.207756	-0.730659	0.93865	0.958669	57	48	PRKG1;EGF;HDAC9;CAMK2D;NRG1;MAP2K1;MAPK3;MAPK7;TGFB1;IKBKE;HDAC5;MAP3K1;MEF2A;CHUK;FGF2;IKBKB;CALM1;AKT1;CDK9;PDPK1;NFKB1;CALM2;MAPK8;PPP3CA;TNFRSF1A;MAP3K7;MAPK14;MAP2K2;CDK7;MAP2K3;AKT2;TGFBR1;MAP2K5;MAP2K7;HDAC4;RAC1;RAF1;GSK3B;IKBKG;MAP3K14;MAPK1;MTOR;MAP2K4;HDAC7;PRKD1;MAP2K6;PRKCA;NFATC2	MAP2K6;PRKCA;NFATC2
WP_GLYCOGEN_SYNTHESIS_AND_DEGRADATION	-0.227284	-0.735568	0.862637	0.957747	40	33	HK2;PGM1;UGP2;PPP2R5B;GYG2;AGL;PPP2R2A;GYS1;CALM1;PPP2R5E;PYGL;PPP2R5C;CALM2;PPP2CB;HK1;GSK3A;PPP2R3B;PPP2R5D;PPP2R3A;PPP2R1B;CALM3;GBE1;PPP2CA;GSK3B;PPP2R1A;PHKG2;PTPA;PYGB;GYG1;PHKB;PHKA1;PPP2R5A;PHKA2	PPP2R5D;PPP2R3A;PPP2R1B;CALM3;GBE1;PPP2CA;GSK3B;PPP2R1A;PHKG2;PTPA;PYGB;GYG1;PHKB;PHKA1;PPP2R5A;PHKA2
WP_NAD_METABOLISM_IN_ONCOGENEINDUCED_SENESCENCE_AND_MITOCHONDRIAL_DYSFUNCTIONASSOCIATED_SENESCENCE	-0.248749	-0.736542	0.831683	0.961733	24	22	IL6;IL1B;SCO2;NAMPT;SLC2A1;NMNAT2;RELA;SIRT5;SIRT1;RB1;MDH1;SIRT2;PRKAA1;GOT1;MDH2;SIRT3;G6PD;GOT2;ELAVL1;TP53;PARP1;HMGA1	GOT1;MDH2;SIRT3;G6PD;GOT2;ELAVL1;TP53;PARP1;HMGA1
WP_BIOTIN_METABOLISM_INCLUDING_IEMS	-0.323708	-0.742513	0.761702	0.960278	9	9	PCCA;BTD;MCCC1;PC;HLCS;MCCC2;ACACB;PCCB;ACACA	PC;HLCS;MCCC2;ACACB;PCCB;ACACA
WP_DNA_IRDOUBLE_STRAND_BREAKS_AND_CELLULAR_RESPONSE_VIA_ATM	-0.201701	-0.742679	0.928105	0.965518	55	54	CHEK2;MDM2;STK3;CDC25C;BID;NBN;BRCA2;TRAF6;DCLRE1C;ATF2;RAD9A;CASP9;RNF8;ABL1;RASSF1;CASP3;ATM;BAK1;PCNA;RAD50;BAX;CDK5;APAF1;MRE11;MCPH1;RAD17;TERF2;YAP1;RIF1;UPF1;ATR;CHEK1;KAT5;CDKN2A;SMC1A;RAD51;TP53BP1;HSF1;LATS1;NABP2;EXO1;BRCA1;SMC3;H2AX;ACTL6A;MDC1;FANCD2;E2F1;BLM;RAD52;TP53;PARP1;TRIM28;PRKDC	HSF1;LATS1;NABP2;EXO1;BRCA1;SMC3;H2AX;ACTL6A;MDC1;FANCD2;E2F1;BLM;RAD52;TP53;PARP1;TRIM28;PRKDC
WP_G13_SIGNALING_PATHWAY	-0.225786	-0.748893	0.86631	0.962261	40	34	MAPK10;PAK3;PIP4K2A;RPS6KB1;WASL;CALM1;PIK3CA;IQGAP1;ROCK1;GNA13;PIK3R2;CALM2;PPP1CB;PIK3CD;SH3RF1;ROCK2;RHOA;PKN1;CYFIP1;CIT;RAC1;RHPN2;CFL1;LIMK1;TNK2;MAP3K4;CDC42;ARHGEF1;PFN1;DIAPH1;CFL2;PIK3CB;RTKN;ARHGDIB	PKN1;CYFIP1;CIT;RAC1;RHPN2;CFL1;LIMK1;TNK2;MAP3K4;CDC42;ARHGEF1;PFN1;DIAPH1;CFL2;PIK3CB;RTKN;ARHGDIB
WP_HEME_BIOSYNTHESIS	-0.347836	-0.75188	0.778761	0.963639	9	8	ALAD;CPOX;PPOX;UROD;UROS;ALAS1;FECH;HMBS	FECH;HMBS
WP_THYROID_HORMONES_PRODUCTION_AND_PERIPHERAL_DOWNSTREAM_SIGNALING_EFFECTS	-0.201044	-0.755162	0.938272	0.964772	95	62	PPARGC1A;SLC26A4;MDM2;SECISBP2L;ITPR2;ITGB3;MAP2K1;FOXO1;ADCY3;CREB3;FGFR1;FRS2;PAX8;SRC;THRB;MAP4K5;ATF2;ITGAV;CASP9;SLC16A2;RPS6KB1;DIO2;RXRA;PLCB1;PIK3CA;KDM3B;PFKFB2;PNPLA2;GRB2;TTF1;AKT1S1;ZNF516;SOS1;RHEB;NHSL1;TTF2;MGLL;MAPK14;CTNNB1;RPTOR;AKT3;BAD;THRA;NOTCH1;HRAS;RPS6;MLST8;TBC1D4;RAF1;PRKACA;GSK3B;TSC2;TSC1;MAPK1;MTOR;MAPKAPK3;SIRT6;KDM1A;TP53;RPS6KA6;PPARG;PRKG2	PPARG;PRKG2
WP_NIPBL_ROLE_IN_DNA_DAMAGE_CORNELIA_DE_LANGE_SYNDROME	-0.340085	-0.758201	0.748815	0.966262	8	8	RNF8;ATM;CBX3;RNF168;ATR;NIPBL;H2AX;MDC1	H2AX;MDC1
WP_MRNA_PROTEIN_AND_METABOLITE_INDUCATION_PATHWAY_BY_CYCLOSPORIN_A	-0.355464	-0.764251	0.775701	0.963441	7	7	KEAP1;NFE2L2;ATF4;SLC3A2;SLC1A5;SLC7A5;SLC7A11	KEAP1;NFE2L2;ATF4;SLC3A2;SLC1A5;SLC7A5;SLC7A11
WP_TARGET_OF_RAPAMYCIN_TOR_SIGNALING	-0.236231	-0.768868	0.864407	0.962181	37	34	IDI1;DDIT4;RRAGC;PRR5;HMGCR;RICTOR;PRR5L;RPS6KB1;RRAGB;AKT1;ULK1;FKBP1A;PRKAB1;PRKAB2;AKT1S1;RHEB;EIF4EBP1;RPTOR;PRKAG1;PRKAA1;RRAGA;MLST8;RAC1;ULK2;TSC2;PRKAA2;TSC1;CDC42;MTOR;ULK3;PRKAG2;MAPKAP1;PRKCA;DDIT4L	PRKCA;DDIT4L
WP_RIBOFLAVIN_AND_COQ_DISORDERS	-0.304915	-0.770632	0.78125	0.965687	14	13	RFK;COQ6;ETFDH;COQ9;PDSS2;ETFA;APTX;SLC52A2;COQ8A;FLAD1;COQ7;COQ2;PDSS1	COQ7;COQ2;PDSS1
WP_FOXP3_IN_COVID19	-0.343519	-0.773396	0.751152	0.966835	15	8	IL6;STAT5A;STAT3;IL7R;STAT5B;IL6ST;IL6R;IL2RB	IL6R;IL2RB
WP_OVERVIEW_OF_NANOPARTICLE_EFFECTS	-0.282297	-0.774173	0.802885	0.9714	19	16	COL4A1;IL6;PTGS2;FN1;LAMA3;CCND3;PTK2;CXCL8;PTGS1;PIK3CD;BAX;AKT3;BCL2;NFRKB;HMOX1;CDH3	CDH3
WP_ID_SIGNALING_PATHWAY	-0.315146	-0.776208	0.747368	0.973791	16	13	PAX8;ELK4;RBL2;ID3;CDK2;ELK1;SREBF1;ELK3;ID1;RB1;RBL1;CCNE1;ID2	RBL1;CCNE1;ID2
WP_TRANSCRIPTION_FACTOR_REGULATION_IN_ADIPOGENESIS	-0.285523	-0.779058	0.774869	0.974862	22	17	IL6;PPARGC1A;CEBPD;FOXO1;LPIN1;CEBPB;TWIST1;RXRA;CREB1;PCK2;MAPK8;NRIP1;NR3C1;INSR;IRS1;IRS2;PPARG	IRS1;IRS2;PPARG
WP_THIAMINE_METABOLIC_PATHWAYS	-0.35083	-0.786732	0.723214	0.968104	9	8	SLC19A2;TPK1;BCKDHA;OGDH;PDHA1;BCKDK;TKT;SLC25A19	TKT;SLC25A19
WP_ATM_SIGNALING_IN_DEVELOPMENT_AND_DISEASE	-0.227264	-0.789067	0.865031	0.970443	46	44	CHEK2;CDK1;NBN;BUB1;DCLRE1C;ATF2;RNF8;CDK5R1;RNF20;ATM;NFKB1;RNF168;RAD50;CEP63;CDK5;AURKB;PPM1D;RBBP8;STK11;RNF40;MRE11;RIF1;ATR;ATMIN;CHEK1;HSPB1;KAT5;PRKAA1;HMGN1;SMC1A;HDAC4;TP53BP1;TSC2;IKBKG;MTOR;MAP3K5;H2AX;G6PD;PPP5C;MDC1;PTPA;LBR;TRIM28;PRKDC	ATR;ATMIN;CHEK1;HSPB1;KAT5;PRKAA1;HMGN1;SMC1A;HDAC4;TP53BP1;TSC2;IKBKG;MTOR;MAP3K5;H2AX;G6PD;PPP5C;MDC1;PTPA;LBR;TRIM28;PRKDC
WP_PATHWAYS_AFFECTED_IN_ADENOID_CYSTIC_CARCINOMA	-0.216766	-0.791712	0.837662	0.972211	66	57	DTX4;CHEK2;MAML3;MAX;KDM6B;ARID4B;KDM6A;PTEN;MYC;NFIB;FBXW7;JMJD1C;PIK3CA;AKT1;MORF4L1;ATM;TLK1;BRD1;ATRX;FOXP2;FOXO3;ARID5B;BCORL1;MAP2K2;ERBIN;CHEK1;SMARCE1;NOTCH1;SMARCA2;CMTR2;ERBB2;HRAS;KANSL1;SMC1A;MYCBP;RAF1;MAGI2;KAT6A;CREBBP;CTBP1;SETD2;NCOR1;BRCA1;MGA;SRCAP;EP300;KMT2C;ARID1A;NSD1;TP53;MYBL1;BCOR;MAGI1;PRKDC;IL17RD;UHRF1;MYB	NOTCH1;SMARCA2;CMTR2;ERBB2;HRAS;KANSL1;SMC1A;MYCBP;RAF1;MAGI2;KAT6A;CREBBP;CTBP1;SETD2;NCOR1;BRCA1;MGA;SRCAP;EP300;KMT2C;ARID1A;NSD1;TP53;MYBL1;BCOR;MAGI1;PRKDC;IL17RD;UHRF1;MYB
WP_CALCIUM_REGULATION_IN_CARDIAC_CELLS	-0.198217	-0.796412	0.89726	0.970525	152	96	RGS2;ITPR1;ADCY5;RGS4;CACNA1A;GJA1;RGS3;ADRB2;ADRA1D;CAMK1;ITPR2;CAMK2D;RGS17;CALR;ADCY3;RGS14;PKIG;RGS9;GJA3;GNB4;ADCY4;SLC8A1;ATP1B3;GNG11;GRK5;PRKCD;PRKAR1A;ADCY6;ADCY9;PRKCH;ANXA6;PRKCZ;GNG12;GNAS;CALM1;YWHAG;CACNA1C;GNAO1;RGS11;FKBP1A;GNB1;GNB5;GNAI1;YWHAB;CALM2;CACNB3;ATP2A2;GNG5;PRKCE;GNAI3;ADCY7;CAMK2A;YWHAZ;RGS20;YWHAH;ITPR3;GRK4;GNAQ;YWHAQ;STIM2;CAMK2G;GNB2;ATP2A3;RGS19;PRKACB;GNAI2;CAL…	CHRM2;CAMK4;GNB3;GJC2;PRKCA;ADRA1B;GNAZ;ADCY1;SFN
WP_EXTRACELLULAR_VESICLEMEDIATED_SIGNALING_IN_RECIPIENT_CELLS	-0.260664	-0.800553	0.783069	0.969675	30	25	TGFB3;MFGE8;WNT5A;TGFB1;TGFB2;HGF;AKT1;SMAD2;SMAD4;CTNNB1;TGFBR1;KRAS;AXIN1;ERBB2;HRAS;RAF1;TGFBR3;MTOR;EGFR;TGFBR2;SMAD3;NRAS;APC;TGFA;MET	TGFBR2;SMAD3;NRAS;APC;TGFA;MET
WP_S1P_RECEPTOR_SIGNAL_TRANSDUCTION	-0.272021	-0.805758	0.73057	0.967055	26	23	S1PR5;ASAH1;S1PR3;MAPK3;SPHK1;MAPK7;S1PR2;PLCB1;AKT1;GNAI1;MAPK6;RACGAP1;GNAI3;AKT3;AKT2;SMPD2;GNAI2;MAPK1;MAPK12;PLCB3;SPHK2;S1PR1;PIK3C2B	S1PR1;PIK3C2B
WP_HEART_DEVELOPMENT	-0.252521	-0.806288	0.812183	0.972268	46	31	HEY2;GATA6;VEGFA;MEF2C;HEY1;BMP2;BHLHE40;BMP4;NFATC4;SMAD1;VEGFB;BMPR1A;NFATC3;TBX2;BMPR2;SMAD4;CTNNB1;NOTCH1;SRF;FOXC1;VEGFC;TBX5;MAPK1;ISL1;PTPN11;ERBB3;NFATC1;PITX2;FOXC2;HAND2;NFATC2	ERBB3;NFATC1;PITX2;FOXC2;HAND2;NFATC2
WP_MTHFR_DEFICIENCY	-0.282744	-0.808188	0.776042	0.975034	27	22	CHDH;HNMT;GRIN2D;MTHFR;CASP9;COMT;CASP3;CHPT1;CYCS;DNMT3B;ALDH7A1;NDUFAF7;MARS1;SGMS1;CHKA;PCYT1A;EHMT1;PEMT;DNMT3A;DNMT1;EHMT2;GRIN2A	GRIN2A
WP_GLYCEROLIPIDS_AND_GLYCEROPHOSPHOLIPIDS	-0.288247	-0.818582	0.769608	0.961464	24	20	ETNK1;PISD;AGPAT4;PLD1;PTDSS2;CHKB;CDIPT;PCYT2;PNPLA2;DGAT2;DGAT1;CHPT1;GPAT4;PTDSS1;DGKZ;PCYT1A;CRLS1;PEMT;PNPLA3;GPAM	PTDSS1;DGKZ;PCYT1A;CRLS1;PEMT;PNPLA3;GPAM
WP_RALA_DOWNSTREAM_REGULATED_GENES	-0.331047	-0.818584	0.708333	0.967697	12	12	RALA;EXOC8;YBX3;EXOC2;RALBP1;KRAS;HRAS;RAC1;CDC42;NRAS;RAC2;RAC3	NRAS;RAC2;RAC3
WP_CLASSICAL_PATHWAY_OF_STEROIDOGENESIS_WITH_GLUCOCORTICOID_AND_MINERALOCORTICOID_METABOLISM	-0.423076	-0.823528	0.675325	0.964582	17	5	HSD11B1;CYB5A;H6PD;POR;SRD5A2	SRD5A2
WP_AMINO_ACID_METABOLISM	-0.220666	-0.826314	0.875	0.965837	91	68	TDO2;WARS1;ASS1;P4HA2;HNMT;LDHA;ACLY;GLUL;ACAA1;HMGCL;IDH1;GCLM;PKM;ARG2;ACADM;SDHA;OAT;MMUT;MCCC1;ASNS;PPM1L;DLD;MDH1;MPST;EPRS1;CTH;RARS1;GLUD1;GLS;ALDH7A1;LARS2;SUCLG1;CBS;OGDH;PC;ACO2;HIBCH;SRM;CPS1;PDHA1;ADH5;PYCR1;DLST;BCAT1;ACSS1;HIBADH;IARS1;GOT1;MDH2;EHHADH;GSS;ALDH18A1;PDHX;GPT2;ALDH1A1;GSR;AUH;GOT2;FAH;SMS;FH;CS;HADH;VARS1;FARSB;MARS2;CAD;ODC1	PDHA1;ADH5;PYCR1;DLST;BCAT1;ACSS1;HIBADH;IARS1;GOT1;MDH2;EHHADH;GSS;ALDH18A1;PDHX;GPT2;ALDH1A1;GSR;AUH;GOT2;FAH;SMS;FH;CS;HADH;VARS1;FARSB;MARS2;CAD;ODC1
WP_ATR_SIGNALING	-0.379807	-0.831034	0.706422	0.962909	9	8	RAD9A;RAD1;HUS1;ATR;CHEK1;TOPBP1;RPA1;ATRIP	RAD1;HUS1;ATR;CHEK1;TOPBP1;RPA1;ATRIP
WP_METABOLIC_REPROGRAMMING_IN_COLON_CANCER	-0.252165	-0.831496	0.778443	0.968614	44	40	PGK1;PFKL;LDHA;PGAM1;SLC16A3;SLC2A1;ACLY;TIGAR;PKM;IDH2;PSPH;SHMT2;SUCLG2;RPIA;GPI;PDHB;GLUD1;GLS;PSAT1;GAPDH;ACO2;TALDO1;SLC1A5;ENO1;PDHA1;PYCR1;DLST;PGD;IDH3A;GART;MDH2;FASN;SDHB;G6PD;PYCR2;GOT2;PAICS;FH;TKT;PPAT	GAPDH;ACO2;TALDO1;SLC1A5;ENO1;PDHA1;PYCR1;DLST;PGD;IDH3A;GART;MDH2;FASN;SDHB;G6PD;PYCR2;GOT2;PAICS;FH;TKT;PPAT
WP_ALTERNATIVE_PATHWAY_OF_FETAL_ANDROGEN_SYNTHESIS	-0.448626	-0.843466	0.643172	0.95064	12	5	HSD17B6;CYB5A;POR;AKR1C2;SRD5A2	SRD5A2
WP_NEPHROTIC_SYNDROME	-0.259399	-0.843634	0.747253	0.956702	45	34	APOL1;PLCE1;COL4A5;SCARB2;LAMB2;SYNPO;CD2AP;MYO1E;CD151;COQ6;CUBN;EMP2;ARHGAP24;ZMPSTE24;ITGA3;PMM2;ANLN;YARS1;PDSS2;ALG1;MYH9;COQ8B;ACTN4;INF2;SMARCAL1;E2F3;ARHGDIA;TTC21B;COQ2;LMNA;COL4A4;WDR73;PODXL;ITGB4	ARHGDIA;TTC21B;COQ2;LMNA;COL4A4;WDR73;PODXL;ITGB4
WP_REGULATION_OF_SISTER_CHROMATID_SEPARATION_AT_THE_METAPHASEANAPHASE_TRANSITION	-0.332551	-0.844973	0.670157	0.96039	16	15	CENPE;BUB1;STAG1;MAD2L1;BUB1B;RAD21;BUB3;ESPL1;ANAPC2;SMC1A;MAD1L1;SMC3;ANAPC11;CDC20;PTTG1	ANAPC11;CDC20;PTTG1
WP_GAMMAGLUTAMYL_CYCLE_FOR_THE_BIOSYNTHESIS_AND_DEGRADATION_OF_GLUTATHIONE_INCLUDING_DISEASES	-0.444459	-0.851307	0.64	0.953112	9	5	GGCT;GGT1;GCLC;GSS;OPLAH	GSS;OPLAH
WP_AMPACTIVATED_PROTEIN_KINASE_AMPK_SIGNALING	-0.229353	-0.855631	0.765714	0.949809	68	57	PIK3R3;CDKN1A;CPT1B;PFKFB3;LEPR;BORCS8-MEF2B;HMGCR;CPT1C;PIK3R1;PIK3C3;GYS1;CAMKK2;RPS6KB1;ADIPOR1;PLCB1;CRTC2;PIK3CA;AKT1;CPT1A;PRKAB1;SREBF1;PIK3R2;PRKAB2;PIK3CD;ADIPOR2;STK11;LIPE;EIF4EBP1;RPTOR;STRADA;PRKAG1;CAB39;EEF2;AKT2;CCNB1;PRKAA1;RPS6KB2;PRKACB;STRADB;ACACB;CCNA2;FASN;TSC2;PRKAA2;TSC1;MTOR;INSR;PIK3CB;PRKAG2;ELAVL1;TP53;ACACA;EEF2K;SLC2A4RG;ADRA1B;PPARGC1B;CAMKK1	INSR;PIK3CB;PRKAG2;ELAVL1;TP53;ACACA;EEF2K;SLC2A4RG;ADRA1B;PPARGC1B;CAMKK1
WP_TRANSCRIPTIONAL_ACTIVATION_BY_NRF2_IN_RESPONSE_TO_PHYTOCHEMICALS	-0.336806	-0.866813	0.611374	0.93144	15	14	MAF;CEBPB;GCLM;EPHB2;KEAP1;NFE2L2;PIK3CA;MAPK8;GCLC;AIMP2;SLC7A11;HMOX1;NQO1;PRKCA	NQO1;PRKCA
WP_HEMATOPOIETIC_STEM_CELL_GENE_REGULATION_BY_GABP_ALPHABETA_COMPLEX	-0.3107	-0.866984	0.664773	0.937604	22	19	PTEN;MCL1;ZFX;ETV6;ATM;GABPA;GABPB1;FOXO3;TERF2;DNMT3B;SMAD4;BCL2L1;CREBBP;BCL2;DNMT3A;EP300;DNMT1;GABPB1-IT1;SMARCA4	CREBBP;BCL2;DNMT3A;EP300;DNMT1;GABPB1-IT1;SMARCA4
WP_4HYDROXYTAMOXIFEN_DEXAMETHASONE_AND_RETINOIC_ACIDS_REGULATION_OF_P27_EXPRESSION	-0.311673	-0.869424	0.625668	0.938671	18	18	MAP2K1;MAPK3;AKT1;MKNK1;PBK;EIF4EBP1;MAP2K2;MAP2K3;MKNK2;MAP3K11;PRKAA1;RAF1;EIF4E;TSC1;MAPK1;MTOR;MAP3K5;MAP2K6	RAF1;EIF4E;TSC1;MAPK1;MTOR;MAP3K5;MAP2K6
WP_ETHANOL_EFFECTS_ON_HISTONE_MODIFICATIONS	-0.269981	-0.874659	0.672131	0.933224	31	26	ALDH2;HDAC9;MTHFR;KAT2B;ATF2;HDAC5;HDAC6;CYP2E1;TYMS;HAT1;HDAC3;HDAC10;HDAC8;ACSS2;HDAC4;HDAC1;MTR;AHCY;ELP3;HDAC7;HDAC2;ALDH1A1;DHFR;EHMT2;ALDH1A3;SLC19A1	HDAC1;MTR;AHCY;ELP3;HDAC7;HDAC2;ALDH1A1;DHFR;EHMT2;ALDH1A3;SLC19A1
WP_NONHOMOLOGOUS_END_JOINING	-0.357743	-0.877006	0.596154	0.934732	11	10	XRCC4;DCLRE1C;LIG4;POLL;XRCC5;POLM;WRN;XRCC6;NHEJ1;PRKDC	XRCC5;POLM;WRN;XRCC6;NHEJ1;PRKDC
WP_VITAMIN_B12_DISORDERS	-0.375752	-0.885609	0.623188	0.920838	13	10	TCN2;MMAA;CUBN;MMUT;MTRR;MMAB;MMADHC;MTR;CD320;MMACHC	CD320;MMACHC
WP_FARNESOID_X_RECEPTOR_PATHWAY	-0.429538	-0.88974	0.603604	0.917447	19	6	PPARGC1A;SLC27A5;RXRA;ABCB4;FKBP5;IRS2	FKBP5;IRS2
WP_INITIATION_OF_TRANSCRIPTION_AND_TRANSLATION_ELONGATION_AT_THE_HIV1_LTR	-0.284193	-0.890428	0.647727	0.922681	37	31	NFKBIA;PPP3CC;HDAC9;HEXIM1;NFATC4;HDAC5;RELA;CDK9;NFKB1;SP1;NFATC3;SUPT5H;PPP3CA;PPP3R1;PPP3CB;SUPT4H1;HDAC3;CCNT1;HDAC8;HDAC4;CREBBP;HDAC1;HDAC7;HDAC2;EP300;NELFB;NELFE;NFATC1;NELFCD;NELFA;NFATC2	HDAC7;HDAC2;EP300;NELFB;NELFE;NFATC1;NELFCD;NELFA;NFATC2
WP_7Q1123_COPY_NUMBER_VARIATION_SYNDROME	-0.220793	-0.891459	0.712329	0.926937	106	93	WNT2;UBE2L6;PRKG1;FAS;FBLN2;FBLN5;USF1;SMARCA5;LAT2;BECN1;NRG1;SQSTM1;VPS37A;MYC;MAPK3;FBN1;UBE2E1;CDKN1C;MVB12A;HDAC6;VAMP2;NUP62;VPS9D1;ATP5F1E;TBL2;ULK1;PCNA;ATF4;CLIP2;ELN;EIF2A;ATP5PO;DEK;GRB2;BUD23;RB1;VPS37C;HSPA2;DLD;EIF2AK3;GTF2I;STX1A;VPS28;TSG101;CTNNB1;CLASP2;ATP5MC3;HDAC3;SF3B1;BCL7B;OGDH;CLTC;MT-ATP8;ATPAF2;GAPDH;RFC2;ATP5PB;ATP5F1A;DLST;CFL1;ACACB;ATPAF1;LIMK1;BAZ1B;ATP5F1B;ERCC6;D…	RFC5;ACACA;UBE2E3;MYBBP1A;HOXC8;CLDN1;DNAJC30;UBIAD1;ATP5MC2;CHTF18;GTF2IRD1;GRIP1;ABHD11;CLDN4;VPS37D;HMGA1
WP_16P112_PROXIMAL_DELETION_SYNDROME	-0.241237	-0.89449	0.656442	0.926778	76	65	QPRT;IGFBP3;TMEM219;SEZ6L2;PPP4R4;UNC13A;REL;CCT6B;MVP;PTEN;YPEL3;MAPK3;ALDOA;IGBP1;TRAF6;PPP4R2;PARP4;HIRA;TRAF2;CASP8;PCNA;CDIPT;NFKB1;KCTD13;PPP2CB;PPP4R3A;MSN;MAP2K3;PPP4R3B;TAOK2;PPP4C;HDAC3;UNC13B;CCDC6;KIF22;ASPHD1;PPP4R1;PPP2R5D;INO80E;SIAH1;PPP2CA;CCT8;CCT7;HIRIP3;BPTF;PPP2R1A;PAGR1;CORO1A;NR3C1;TCP1;CCT2;CCT4;CCT5;KMT2C;CCT3;CCT6A;TP53;MAZ;EZR;PAXIP1;KMT2D;GDPD3;MAP2K6;PRRT2;PPARG	CCT7;HIRIP3;BPTF;PPP2R1A;PAGR1;CORO1A;NR3C1;TCP1;CCT2;CCT4;CCT5;KMT2C;CCT3;CCT6A;TP53;MAZ;EZR;PAXIP1;KMT2D;GDPD3;MAP2K6;PRRT2;PPARG
WP_ELECTRON_TRANSPORT_CHAIN_OXPHOS_SYSTEM_IN_MITOCHONDRIA	-0.219502	-0.895999	0.754967	0.929943	106	101	COX7A1;NDUFA1;UCP3;COX17;UQCRB;COX7B;COX5B;SLC25A4;SCO1;NDUFB4;COX6C;ATP5IF1;NDUFS4;COX6B1;NDUFA4;NDUFA5;NDUFB5;ATP5PD;NDUFB2;UQCR11;COX7A2;SDHA;NDUFB10;ATP5PF;SDHD;ATP5F1E;SLC25A14;COX6A1;UQCRC2;NDUFAB1;NDUFA8;ATP5MF;MT-ND3;NDUFS5;ATP5PO;NDUFA6;ATP5F1C;NDUFS8;COX4I1;NDUFV2;NDUFB6;SURF1;NDUFB1;NDUFV1;NDUFS3;MT-ND1;ATP5ME;UQCR10;UQCRQ;NDUFB8;ATP5MC3;NDUFS6;NDUFS2;NDUFS1;NDUFA2;COX7C;UQCRH;NDUFB7;M…	UQCRH;NDUFB7;MT-ATP8;UQCRFS1;NDUFS7;MT-CYB;COX5A;MT-ND5;SLC25A6;ATP5PB;MT-ND4L;MT-ND2;MT-CO1;NDUFA12;NDUFB9;ATP5F1A;COX11;COX7A2L;NDUFA3;ATP5MG;SDHC;ATP5F1B;NDUFC2;MT-ND4;NDUFV3;ATP5MC1;ATP5F1D;SDHB;NDUFA7;NDUFB3;MT-CO2;UQCRC1;MT-ND6;MT-ATP6;MT-CO3;NDUFA10;NDUFA9;NDUFC1;SLC25A27;COX15;SLC25A5;COX8A;DMAC2L;ATP5MC2;UCP2
WP_MECHANOREGULATION_AND_PATHOLOGY_OF_YAPTAZ_VIA_HIPPO_AND_NONHIPPO_MECHANISMS	-0.268042	-0.900952	0.670588	0.924804	48	38	MAPK10;PAK3;ACTA2;ITGB6;STK3;ACTC1;ITGB3;MAP4K4;CTNNA1;SRC;MAP4K5;SAV1;ITGB1;MAP4K3;TEAD2;ITGB5;MST1;MAPK8;MAPK9;TEAD1;ITGB7;CTNNB1;SGMS1;YWHAQ;LIMD1;YY1AP1;LATS1;PAK2;PAK4;TEAD3;MAP4K2;ACTG2;ACTB;ACTG1;NF2;PAK1;TEAD4;ITGB4	PAK4;TEAD3;MAP4K2;ACTG2;ACTB;ACTG1;NF2;PAK1;TEAD4;ITGB4
WP_CYTOPLASMIC_RIBOSOMAL_PROTEINS	-0.230528	-0.903125	0.700787	0.926209	90	87	RPL39;RPS25;RPS6KA1;RPLP2;RPL38;RPL34;RPS6KB1;RPS11;RPL31;RPL26;RPS29;RPL36;RPL27A;RPS15A;RPS27;RPLP1;RPS17;RPS24;RPS10;RPS19;RPS12;RPS21;RPS20;RPL35;RPS18;RPS6KA3;RPL11;RPL36A;RPS14;RPS26;RPL28;RPS13;RPL19;RPL12;RPS4X;RPS28;RPL13;FAU;RPL30;RPL22;RPL27;RPS8;RPL32;RPL37;RPL21;RPS27A;RPL41;RPL35A;RPLP0;RPL13A;RPL23A;RPL9;RPS6KA2;RPL29;UBA52;RPL37A;RPL24;RPL15;RPL10A;RPS3;RPL18A;RPS3A;RPL7A;MRPL19;R…	RPL22;RPL27;RPS8;RPL32;RPL37;RPL21;RPS27A;RPL41;RPL35A;RPLP0;RPL13A;RPL23A;RPL9;RPS6KA2;RPL29;UBA52;RPL37A;RPL24;RPL15;RPL10A;RPS3;RPL18A;RPS3A;RPL7A;MRPL19;RPS6;RPL18;RPS6KB2;RPS23;RPL6;RPS7;RPL8;RPS9;RPL23;RPS5;RPS15;RPS4Y1;RPL14;RPL17;RPL3;RPL5;RPL10;RPS16;RPL7;RPSA;RPL4;RPS2;RPS6KA6
WP_KISSPEPTINKISSPEPTIN_RECEPTOR_SYSTEM_IN_THE_OVARY	-0.298967	-0.904918	0.576531	0.928479	40	26	MMP9;PLCB4;PDK1;MAP2K1;MAPK3;PRKCD;PRKCH;PLCB1;PIK3CA;AKT1;NFKB1;PIK3CD;PRKCE;MAP2K2;AKT2;KRAS;HRAS;RAF1;MAPK1;ARRB1;PLCB3;PIK3CB;NRAS;ARRB2;PRKCA;AMH	PLCB3;PIK3CB;NRAS;ARRB2;PRKCA;AMH
WP_PRADERWILLI_AND_ANGELMAN_SYNDROME	-0.270103	-0.907855	0.616766	0.927914	66	37	GABRR2;PCSK1;CDKN2B;ATP10A;MDM2;GABRB3;MKRN3;CDKN2C;SNRPN;GABRA5;FEZ1;NIPA2;NDN;TUBGCP5;PRKCZ;NGF;CCND2;RB1;CCND1;MSX1;CDKN2A;UBE3A;CYFIP1;BBS4;PCM1;MDM4;E2F1;FEZ2;NIPA1;CDK4;TP53;HERC2;CDK6;CDC6;SNURF;BDNF;GNRH1	E2F1;FEZ2;NIPA1;CDK4;TP53;HERC2;CDK6;CDC6;SNURF;BDNF;GNRH1
WP_HIJACK_OF_UBIQUITINATION_BY_SARSCOV2	-0.430996	-0.908196	0.59447	0.93433	8	8	ELOC;UBA3;CBFB;NAE1;ZYG11B;CUL2;ELOB;RBX1	ZYG11B;CUL2;ELOB;RBX1
WP_OXIDATIVE_PHOSPHORYLATION	-0.252895	-0.909665	0.647059	0.937837	62	59	ATP6AP2;ATP6AP1;NDUFB4;NDUFS4;NDUFA4;NDUFA4L2;NDUFA5;NDUFB5;ATP5PD;NDUFB2;NDUFB10;ATP5PF;ATP5F1E;NDUFAB1;NDUFA8;ATP5MF;MT-ND3;NDUFS5;ATP5PO;NDUFA6;NDUFS8;NDUFV2;NDUFB6;NDUFA11;NDUFB1;NDUFV1;NDUFS3;MT-ND1;ATP5ME;NDUFB8;ATP5MC3;NDUFS6;NDUFS2;NDUFS1;NDUFA2;NDUFB7;NDUFS7;MT-ND5;ATP5PB;MT-ND4L;MT-ND2;NDUFB9;ATP5F1A;NDUFA3;ATP5MG;ATP5F1B;NDUFC2;MT-ND4;NDUFV3;ATP5MC1;ATP5F1D;NDUFA7;MT-ND6;MT-ATP6;NDUFA1…	NDUFB8;ATP5MC3;NDUFS6;NDUFS2;NDUFS1;NDUFA2;NDUFB7;NDUFS7;MT-ND5;ATP5PB;MT-ND4L;MT-ND2;NDUFB9;ATP5F1A;NDUFA3;ATP5MG;ATP5F1B;NDUFC2;MT-ND4;NDUFV3;ATP5MC1;ATP5F1D;NDUFA7;MT-ND6;MT-ATP6;NDUFA10;NDUFA9;NDUFC1;DMAC2L;ATP5MC2
WP_TRANSSULFURATION_AND_ONECARBON_METABOLISM	-0.289876	-0.911493	0.56383	0.940284	32	28	MAT2B;MTHFR;MTHFD2;DHFR2;GCLM;AHCYL1;PSPH;SHMT2;TYMS;PHGDH;GCLC;MAT2A;CTH;AHCYL2;DNMT3B;PSAT1;MTHFD1L;CBS;MTHFD1;MTR;GSS;AHCY;AMT;DNMT3A;DHFR;DNMT1;MTHFD2L;SHMT1	MTR;GSS;AHCY;AMT;DNMT3A;DHFR;DNMT1;MTHFD2L;SHMT1
WP_THERMOGENESIS	-0.233311	-0.913392	0.656	0.94277	108	90	ACSL5;ADCY5;BMP8A;PRKG1;PPARGC1A;CPT1B;KDM3A;ADCY3;CREB3;CPT1C;FGFR1;ADCY4;ACSL3;FRS2;CREB3L1;RPS6KA1;ATF2;RPS6KB1;ADCY6;MAPK11;ADCY9;GNAS;KDM3B;CPT1A;CREB1;CREB5;ACSL1;PRKAB1;CPT2;ACSL4;RPS6KA3;PRKAB2;PNPLA2;GRB2;AKT1S1;ZNF516;SOS1;RHEB;ADCY7;LIPE;MGLL;MAPK14;MAPK13;MAP2K3;RPTOR;PRKAG1;RPS6KA2;SMARCE1;KRAS;PRKAA1;SMARCA2;SOS2;SMARCC2;ARID1B;HRAS;RPS6;RPS6KB2;MLST8;PRKACB;DPF1;SMARCB1;PRKACA;SLC2…	PRKAG2;ARID1A;NRAS;SMARCD3;SMARCA4;ACTB;SLC25A29;ACTG1;CREB3L4;RPS6KA6;ADCY1;PPARG;DPF3;PRKG2
WP_EFFECT_OF_PROGERIN_ON_GENES_INVOLVED_IN_HUTCHINSONGILFORD_PROGERIA_SYNDROME	-0.311319	-0.922407	0.58216	0.926473	39	26	H3C6;H3C10;MBD2;CBX3;H3-3B;SREBF1;LEF1;RB1;CHD4;MTA3;CBX1;INPP5K;RBBP7;H3-3A;MTA2;MBD3;RBBP4;CHD3;HDAC1;HDAC2;KDM1A;E2F1;TP53;MTA1;SUV39H1;CBX5	INPP5K;RBBP7;H3-3A;MTA2;MBD3;RBBP4;CHD3;HDAC1;HDAC2;KDM1A;E2F1;TP53;MTA1;SUV39H1;CBX5
WP_CILIOPATHIES	-0.216933	-0.923144	0.681416	0.931994	184	144	DNAAF4;CEP19;CCDC40;RP2;ZNF423;GPR161;DNAH11;IFT43;RSPH3;SPATA7;SCLT1;RAB23;LZTFL1;POC1B;SUFU;PKD2;EVC;BBS9;TCTN1;FLCN;HYLS1;SDCCAG8;TOPORS;ARL6;DYNC2LI1;NEK9;TMEM17;LCA5;NEK2;DDX59;BBS12;PDE6D;POMGNT1;ADCY6;PIBF1;OFD1;ARL13B;CPLANE1;DYNC2I1;TMEM138;INTU;B9D2;EVC2;MKKS;BBS1;TMEM67;TTLL5;TRAF3IP1;NPHP3;NEK1;ARL2BP;CILK1;TTC8;TRIM32;TMEM231;KIZ;DNAAF2;CSPP1;CENPF;IFT81;WDR19;PLK4;IFT80;CEP290;CEP41…	INVS;BBS2;WDPCP;ANKS3;IFT52;POC1A;ANKS6;CEP78;RPGRIP1L;CLUAP1;EFHC1;IFT122;IFT27;IFT57;NPHP4;CFAP410;XPNPEP3;CCNQ;PIK3R4;GLI2;GALNT11;TTC21B;TMEM216;WDR35;IFT172;NEK8;CC2D2A;ALMS1;INPP5E;KIAA0753;KIF7;DYNC2I2;NPHP1;IQCB1;CCDC28B;DYNC2H1;DNAAF5;MKS1;SMO
WP_METASTATIC_BRAIN_TUMOR	-0.431532	-0.923488	0.515152	0.938588	28	7	PIK3R1;MYC;MIRLET7BHG;CDC42;E2F3;TP53;CDK6	CDC42;E2F3;TP53;CDK6
WP_GLIOBLASTOMA_SIGNALING_PATHWAYS	-0.242141	-0.925262	0.610738	0.941495	83	76	PLCG2;CDKN1A;FOXO4;PDGFRB;CDKN2B;MDM2;PDGFRA;MAP2K1;FOXO1;SPRY2;FGFR1;PTEN;PIK3R1;CDKN2C;MAPK3;BRCA2;SRC;GAB1;PRKCD;PRKCH;PRKCZ;PIK3CA;AKT1;ATM;CDK2;ERRFI1;PDPK1;CCND2;PIK3R2;GRB2;PIK3CD;RB1;FOXO3;PIK3C2A;MAP2K2;MAP2K3;CDKN1B;AKT3;CCND1;AKT2;PRKCI;ARAF;MAP2K5;MAP2K7;KRAS;CDKN2A;ERBB2;HRAS;RAF1;TSC2;TSC1;NF1;BRAF;MAPK1;PLCG1;MAP2K4;BRCA1;CCNE1;MDM4;IGF1R;EGFR;EP300;E2F1;PIK3CB;NRAS;CDK4;TP53;ERBB3…	TSC2;TSC1;NF1;BRAF;MAPK1;PLCG1;MAP2K4;BRCA1;CCNE1;MDM4;IGF1R;EGFR;EP300;E2F1;PIK3CB;NRAS;CDK4;TP53;ERBB3;CDK6;IRS1;CBL;MSH6;MAP2K6;PRKCA;PIK3C2B;MET
WP_MITOCHONDRIAL_COMPLEX_II_ASSEMBLY	-0.414402	-0.928491	0.58296	0.940182	8	8	SDHAF1;SDHA;SDHD;SDHAF2;SDHC;SDHAF3;SDHB;SDHAF4	SDHC;SDHAF3;SDHB;SDHAF4
WP_OSTEOBLAST_SIGNALING	-0.449937	-0.941795	0.54955	0.913079	14	6	PDGFRB;ITGB3;PDGFRA;COL1A1;ITGAV;TNFRSF11B	TNFRSF11B
WP_NUCLEAR_RECEPTORS	-0.311151	-0.944185	0.5	0.914262	39	24	RORA;NR4A2;PPARD;NR4A1;THRB;ROR1;RXRA;NR1H2;NR2F1;VDR;RXRB;ESRRA;THRA;NR2C2;RARA;NR3C1;RARG;PPARA;NR1H3;NR1D2;NR2F6;NR2F2;AR;PPARG	RARG;PPARA;NR1H3;NR1D2;NR2F6;NR2F2;AR;PPARG
WP_IRON_METABOLISM_IN_PLACENTA	-0.440916	-0.946465	0.534884	0.915554	12	8	TFR2;MCOLN1;SLC11A2;FTH1;IREB2;TFRC;STEAP3;ACO1	STEAP3;ACO1
WP_NRF2ARE_REGULATION	-0.320592	-0.958401	0.512077	0.890351	23	22	MAF;FYN;SRC;CEBPB;GCLM;EPHB2;KEAP1;NFE2L2;PIK3CA;MAPK8;GCLC;YES1;CUL3;AIMP2;GSK3B;SLC7A11;RBX1;HMOX1;INSR;NQO1;PRKCA;PGAM5	SLC7A11;RBX1;HMOX1;INSR;NQO1;PRKCA;PGAM5
WP_HIPPOMERLIN_SIGNALING_DYSREGULATION	-0.242881	-0.960416	0.567376	0.892576	123	85	CXCL10;ITGA7;ITGA1;PPP1R14A;ITGA11;FGFR3;TEK;PLCB4;PAK3;PDGFRB;ITGA5;ITGB6;CDH6;KDR;STK3;ITGB3;PDGFRA;CCN2;FLT1;CDH13;VGLL4;FGFR1;CTNNA1;MYC;CDH11;ITGAV;SAV1;ITGB1;PRKAR1A;PTK2;ITGA2;TEAD2;ITGA3;ITGB5;LATS2;MST1;PPP1CB;CD44;DDB1;TEAD1;ITGB7;CDH2;CTNNB1;CCND1;KRAS;PPP1CA;HRAS;DCAF1;KIT;ITGAE;PRKACB;PRKACA;YY1AP1;LATS1;PPP1R12A;PAK2;CDH4;RBX1;CUL4A;PRKAR1B;IGF1R;EGFR;PPP1CC;PAK4;TEAD3;ITGA4;INSR;PR…	NF2;CDH24;PAK1;CSF1R;AJUBA;EPHA2;TEAD4;MET;ITGA6;AMOT;CDH3;ITGB4
WP_MITOCHONDRIAL_COMPLEX_III_ASSEMBLY	-0.352586	-0.961949	0.485577	0.895455	16	16	UQCRB;UQCC1;UQCR11;UQCRC2;TTC19;UQCR10;UQCRQ;UQCRH;UQCRFS1;MT-CYB;LYRM7;UQCRC1;BCS1L;CYC1;UQCC3;UQCC2	UQCRH;UQCRFS1;MT-CYB;LYRM7;UQCRC1;BCS1L;CYC1;UQCC3;UQCC2
WP_MAMMARY_GLAND_DEVELOPMENT_PATHWAY_EMBRYONIC_DEVELOPMENT_STAGE_1_OF_4	-0.41131	-0.963835	0.513274	0.897915	18	10	ALPL;MYC;TGFB1;ITGB1;ZEB2;AKT1;CCND1;SFRP1;CLDN4;ITGA6	CLDN4;ITGA6
WP_FOLLICLE_STIMULATING_HORMONE_FSH_SIGNALING_PATHWAY	-0.33054	-0.964494	0.5	0.904165	27	21	FOXO1;SGK1;MAPK3;SRC;RPS6KB1;AKT1;CREB1;RHEB;MAPK14;EIF4EBP1;RPS6;RPS6KB2;APPL1;RAF1;PRKACA;TSC2;GRK6;MAPK1;MTOR;BDNF;PRKCA	RPS6;RPS6KB2;APPL1;RAF1;PRKACA;TSC2;GRK6;MAPK1;MTOR;BDNF;PRKCA
WP_UREA_CYCLE_AND_RELATED_DISEASES	-0.473744	-0.96609	0.495652	0.907888	9	6	ASS1;ASL;CPS1;SLC25A13;NAGS;SLC25A15	NAGS;SLC25A15
WP_FAS_LIGAND_PATHWAY_AND_STRESS_INDUCTION_OF_HEAT_SHOCK_PROTEINS	-0.288163	-0.966174	0.509317	0.915818	44	39	FAS;CFLAR;CASP7;CASP10;MAPKAPK2;MAP3K1;RIPK2;CASP9;CASP8;CASP3;MAPK8;RB1;APAF1;CYCS;MAP3K7;JUN;NFX1;SPTAN1;HSPB1;DAXX;FADD;DFFB;FAF1;CASP6;DFFA;PAK2;BCL2;MAP2K4;LMNB2;MAPKAPK3;LMNB1;ACTB;ACTG1;PARP1;ARHGDIB;LMNA;IL1A;PRKDC;PAK1	PAK2;BCL2;MAP2K4;LMNB2;MAPKAPK3;LMNB1;ACTB;ACTG1;PARP1;ARHGDIB;LMNA;IL1A;PRKDC;PAK1
WP_HIPPO_SIGNALING_REGULATION_PATHWAYS	-0.2549	-0.966862	0.564103	0.922432	99	70	FGFR3;TEK;PLCB4;GNAL;PDGFRB;CDH6;KDR;STK3;PDGFRA;FLT1;CDH13;FGFR1;CDH11;PRKCD;PRKAR1A;PRKCH;PRKCZ;GNAS;PLCB1;TCF7L1;PRKD3;TEAD2;PRKAB1;LATS2;MST1;PRKAB2;LEF1;TCF7L2;PRKCE;GNAI3;TEAD1;SMAD2;RHOA;CDH2;CTNNB1;PRKAG1;PRKCI;GNAQ;PRKAA1;KIT;RAC1;PRKACB;GNAI2;PRKACA;GNA11;YY1AP1;TCF7;LATS1;PRKAA2;CDC42;MTOR;CDH4;PRKAR1B;IGF1R;EGFR;TEAD3;INSR;PRKAR2B;PLCB3;SMAD3;PRKAG2;PRKAR2A;NF2;CDH24;CSF1R;EPHA2;TEAD4…	PRKACA;GNA11;YY1AP1;TCF7;LATS1;PRKAA2;CDC42;MTOR;CDH4;PRKAR1B;IGF1R;EGFR;TEAD3;INSR;PRKAR2B;PLCB3;SMAD3;PRKAG2;PRKAR2A;NF2;CDH24;CSF1R;EPHA2;TEAD4;PRKCA;MET;CDH3
WP_GLYCEROPHOSPHOLIPID_BIOSYNTHETIC_PATHWAY	-0.306892	-0.967191	0.513228	0.930023	30	26	GK;PI4K2A;LPIN2;PGS1;LPIN1;IPMK;PIK3CA;CHKB;CDIPT;CEPT1;PCYT2;PIK3CD;AGPS;CHPT1;GPAT4;PTPMT1;PTDSS1;PIP5K1A;GNPAT;CDS2;CRLS1;PEMT;PIK3CB;GPAT2;GPAM;GPAT3	PIK3CB;GPAT2;GPAM;GPAT3
WP_KENNEDY_PATHWAY_FROM_SPHINGOLIPIDS	-0.374816	-0.967508	0.464789	0.937818	15	13	ETNK1;PISD;PTDSS2;CHKB;CEPT1;PCYT2;SGPL1;CHPT1;CHKA;PTDSS1;PCYT1A;PEMT;ETNK2	ETNK2
WP_PURINE_METABOLISM_AND_RELATED_DISORDERS	-0.335861	-0.968234	0.482353	0.944662	22	20	RRM2B;XDH;PRPS1;ADA;PNP;TPMT;ADSS2;MAT2A;APRT;ITPA;HPRT1;GART;ADSL;ATIC;PAICS;PPAT;IMPDH1;DGUOK;AOX1;PFAS	ATIC;PAICS;PPAT;IMPDH1;DGUOK;AOX1;PFAS
WP_JOUBERT_SYNDROME	-0.258023	-0.970046	0.518072	0.94844	77	70	RP2;RAB3IP;ZNF423;SUFU;BBS9;TCTN1;MYO6;TMEM17;PDE6D;CETN2;PIBF1;OFD1;ARL13B;CPLANE1;TMEM138;B9D2;BBS1;TMEM67;RAB8A;NPHP3;ATM;ARMC9;ATF4;TTC8;DVL3;TMEM231;RAD50;CSPP1;MRE11;RHEB;CEP290;CEP41;RHOA;TCTN3;UNC119;CEP120;BBS7;KAT5;CCP110;TCTN2;MYO5A;BBS5;CEP104;ARL3;BBS4;CEP164;CEP97;PCM1;AHI1;ARL2;TMEM237;B9D1;KIAA0586;MTOR;INVS;BBS2;ANKS6;RPGRIP1L;FLNA;PCNT;NPHP4;NIN;DVL1;TMEM216;NEK8;CC2D2A;PARP1;IN…	CEP104;ARL3;BBS4;CEP164;CEP97;PCM1;AHI1;ARL2;TMEM237;B9D1;KIAA0586;MTOR;INVS;BBS2;ANKS6;RPGRIP1L;FLNA;PCNT;NPHP4;NIN;DVL1;TMEM216;NEK8;CC2D2A;PARP1;INPP5E;NPHP1;MKS1
WP_UREA_CYCLE_AND_ASSOCIATED_PATHWAYS	-0.345273	-0.971401	0.504762	0.953047	24	17	ASS1;ALDH4A1;OAT;MDH1;GLUD1;SLC25A12;ASL;CPS1;PYCR1;GOT1;LDHB;MDH2;SLC25A13;GOT2;FH;NAGS;SLC25A15	GOT1;LDHB;MDH2;SLC25A13;GOT2;FH;NAGS;SLC25A15
WP_ECTODERM_DIFFERENTIATION	-0.241069	-0.972548	0.539568	0.95859	144	107	CCL2;FZD4;MAFB;GATA6;PGM1;TSKU;ZBTB7B;BOC;TTC14;TSC22D1;LY6E;EDA2R;PPFIBP2;STC1;CDH6;GLB1;FYN;RAB8B;NLGN1;PPARD;SOCS2;PIM1;ARHGEF9;SPRY2;BMP4;BAZ1A;SDCBP;SERPINB6;MYC;PAX3;TFAP2C;ROR2;ARHGAP10;RRBP1;FHL2;CAP2;CDON;HDAC6;JUP;DMD;C1GALT1;TRIM33;LDB2;GRAMD1B;TCF7L1;SKIL;PTPRB;BMPR1A;TLE5;OGT;ZNF219;MYORG;SMURF1;FZD5;FZD8;WDR44;HMGB2;GLI3;TFAP2A;SGSM3;RIT1;ZFHX4;POU2F2;STX16;BCAS3;SMAD4;CTNNB1;HDAC10…	KIFC3;GAS2L1;PLXNA2;PRKAG2;CELSR2;NR2F2;PAN2;NFATC1;PDE7A;BCOR;ELOVL2;NF2;SCHIP1;NARS2;TBL1X;MKS1;ABCC4;PODXL;SNCA;CLDN11;TNFRSF11B;KRT6A
WP_MELATONIN_METABOLISM_AND_EFFECTS	-0.322387	-0.983902	0.452128	0.93281	42	25	APOE;CYP1B1;MAP2;ARNTL;ECE1;MIR3142HG;FOXO1;EDN1;TRAF6;CALM1;SIRT1;NFKB1;CALM2;CAMK2A;CLOCK;CSNK1D;GSK3B;CSNK1E;CRY1;PER1;CRY2;IRAK1;PRKCA;PER2;PER3	PRKCA;PER2;PER3
WP_WHITE_FAT_CELL_DIFFERENTIATION	-0.331595	-0.986722	0.451777	0.933996	33	27	EGR2;RORA;EBF1;STAT5A;CEBPD;ZNF423;KLF5;DDIT3;KLF4;FOXO1;CTNNA1;IRF3;CEBPB;TCF7L1;CREB1;SREBF1;STAT5B;RARA;NR3C1;NR1H3;NR2F2;KLF2;GATA3;TLE3;GATA2;MECOM;PPARG	KLF2;GATA3;TLE3;GATA2;MECOM;PPARG
WP_SLEEP_REGULATION	-0.344194	-0.987568	0.475	0.94037	38	19	PTGDS;CACNA1I;IL6;PTGDR;CST3;NLGN1;ADA;BTBD9;ADORA1;DRD1;NPAS2;FOS;DLAT;AHCY;ADORA2A;SLC29A1;OXTR;GRIN2A;PER3	OXTR;GRIN2A;PER3
WP_MAMMALIAN_DISORDER_OF_SEXUAL_DEVELOPMENT	-0.402493	-0.98916	0.456621	0.944936	26	12	PTGDS;EMX2;FST;SRD5A1;RBFOX2;MAPK11;CTNNB1;SOX9;PBX1;FOXL2;CBX2;AMH	CBX2;AMH
WP_TRANSCRIPTION_COFACTORS_SKI_AND_SKIL_PROTEIN_PARTNERS	-0.376931	-0.994583	0.483721	0.937904	18	17	STK3;SATB2;SKIL;TEAD2;ING2;SIN3A;LATS2;TEAD1;HDAC3;MECP2;SKI;LATS1;HDAC1;NF1;TEAD3;PRMT5;TEAD4	MECP2;SKI;LATS1;HDAC1;NF1;TEAD3;PRMT5;TEAD4
WP_SPHINGOLIPID_PATHWAY	-0.340785	-0.998156	0.460317	0.936651	30	24	ASAH1;PLPP1;GBA;SERINC1;ASAH2;KDSR;SPTLC2;SPHK1;SPTLC1;CERT1;CERS5;CERS6;SGPL1;CERS2;SGMS1;SGMS2;PPP1CA;B4GALT6;UGCG;PPP2CA;GBA2;SPHK2;CERK;CERS4	CERK;CERS4
WP_SUPRESSION_OF_HMGB1_MEDIATED_INFLAMMATION_BY_THBD	-0.437605	-0.999072	0.5	0.943654	9	9	NFKBIA;RELA;CHUK;IKBKB;NFKB1;IKBKG;HMGB1;AGER;THBD	HMGB1;AGER;THBD
WP_TRANSLATION_FACTORS	-0.27148	-0.999292	0.482143	0.952782	53	51	EEF1A2;EIF3CL;EIF2AK2;PAIP1;EIF4EBP3;EIF2S2;GSPT2;EIF4G3;EIF4EBP2;EIF5;EIF2S3;EIF2AK1;EIF2B1;EIF2B3;EIF1AX;EIF1AY;EIF5B;EIF3G;EEF1G;EIF6;EEF1B2;EIF2AK3;EIF4EBP1;EIF2B5;EIF3E;EEF2;EEF1D;EIF2S1;EIF1;EIF3A;EIF3J;EIF4A2;EIF4E;EIF3H;EIF3B;EIF4G1;EIF4H;ETF1;EIF3D;EIF2B2;PABPC1;EIF3I;EEF1A1;EIF4A1;EIF2B4;EIF3C;EIF3F;EIF5A;EIF4B;EEF2K;CLUH	EIF3J;EIF4A2;EIF4E;EIF3H;EIF3B;EIF4G1;EIF4H;ETF1;EIF3D;EIF2B2;PABPC1;EIF3I;EEF1A1;EIF4A1;EIF2B4;EIF3C;EIF3F;EIF5A;EIF4B;EEF2K;CLUH
WP_MIRNAS_INVOLVED_IN_DNA_DAMAGE_RESPONSE	-0.386685	-1.0028	0.444976	0.951464	50	15	CDKN1A;MYC;CCND3;ABL1;ATM;CREB1;CDKN1B;CCND1;H2AX;CCNE1;E2F1;CDC25A;RAD52;TP53;CDK6	H2AX;CCNE1;E2F1;CDC25A;RAD52;TP53;CDK6
WP_GENES_RELATED_TO_PRIMARY_CILIUM_DEVELOPMENT_BASED_ON_CRISPR	-0.247783	-1.01051	0.380165	0.936593	103	103	CEP19;IFT20;IFT43;CEP162;RABL2A;SCLT1;RAB23;LZTFL1;TXNDC15;TTC23;EVC;BBS9;TCTN1;KIFAP3;IFT74;CEP44;ARL6;DYNC2LI1;TMEM17;BBS12;PIBF1;OFD1;ARL13B;CPLANE1;DYNC2I1;HSPB11;TUBD1;EVC2;SASS6;MKKS;BBS1;TMEM67;TRAF3IP1;CDK20;TUBE1;CILK1;ARMC9;TTC8;DYNLT1;TMEM231;CEP43;TTC30B;IFT46;IFT81;WDR19;CEP295;IFT80;EFCAB7;C2CD3;TMEM107;TCTN3;TULP3;CEP120;KIF3B;BBS7;DYNLL1;DYNLT2B;CEP20;TCTN2;IFT140;BBS5;MIB1;CEP76;…	MIB1;CEP76;KATNB1;CBY1;CEP104;FBF1;ARL3;BBS4;CEP192;CEP97;IQCE;TRAPPC11;B9D1;TTBK2;CEP83;BBS10;BBS2;WDPCP;IFT52;RPGRIP1L;CLUAP1;IFT122;IFT27;IFT57;FUZ;CIBAR1;TTC21B;TMEM216;WDR35;IFT172;TTC26;CC2D2A;KIF3A;INPP5E;KIAA0753;DYNC2I2;TEDC1;TEDC2;DYNC2H1;IFT88;MKS1;CPLANE2
WP_HISTONE_MODIFICATIONS	-0.294864	-1.01782	0.419355	0.923854	70	43	H4C8;H3C6;H3C10;SETDB2;SMYD3;SETD3;PRDM2;SETMAR;SMYD2;H3-3B;KMT5B;SETD4;AEBP2;KMT5C;H3-3A;KMT5A;SETD1A;EZH2;SETD6;SUV39H2;SETD7;KMT2E;SETD5;SETD1B;EHMT1;SETDB1;ASH1L;EZH1;SETD2;EED;SET;SMYD4;KMT2B;KMT2C;EHMT2;NSD1;KMT2A;SUV39H1;SETBP1;DOT1L;KMT2D;SMYD5;SETD9	EZH2;SETD6;SUV39H2;SETD7;KMT2E;SETD5;SETD1B;EHMT1;SETDB1;ASH1L;EZH1;SETD2;EED;SET;SMYD4;KMT2B;KMT2C;EHMT2;NSD1;KMT2A;SUV39H1;SETBP1;DOT1L;KMT2D;SMYD5;SETD9
WP_HEDGEHOG_SIGNALING_PATHWAY_WP4249	-0.310721	-1.01957	0.411765	0.928713	44	37	GAS1;BOC;GPR161;SUFU;PTCH2;EVC;CDON;CSNK1A1;SPOP;EVC2;CSNK1G2;FBXL17;SMURF1;CCND2;CSNK1G3;GLI3;SPOPL;CSNK1G1;CCND1;CUL3;PRKACB;CSNK1D;PRKACA;GRK2;CSNK1E;SMURF2;BCL2;GRK3;ARRB1;GLI2;ARRB2;KIF3A;KIF7;HHIP;PTCH1;SMO;GLI1	GLI2;ARRB2;KIF3A;KIF7;HHIP;PTCH1;SMO;GLI1
WP_MICROTUBULE_CYTOSKELETON_REGULATION	-0.30525	-1.02107	0.354839	0.933888	49	40	TESK2;PTPRA;CDK1;STAT3;MAPKAPK2;PTEN;SRC;SPRED1;EPHB2;ABL1;PIK3CA;DPYSL2;AKT1;ROCK1;KIF2C;CLIP1;PHLDB2;AURKB;MARK2;MARK1;GNAQ;MAPRE1;RAC1;PRKACA;LIMK1;TRIO;TAOK1;GSK3B;CDC42;CLASP1;DIAPH1;CFL2;DVL1;MAP1B;STMN1;F2RL2;APC;PAK1;CAMK4;PRKCA	PRKACA;LIMK1;TRIO;TAOK1;GSK3B;CDC42;CLASP1;DIAPH1;CFL2;DVL1;MAP1B;STMN1;F2RL2;APC;PAK1;CAMK4;PRKCA
WP_COHESIN_COMPLEX_CORNELIA_DE_LANGE_SYNDROME	-0.317288	-1.0257	0.382353	0.929696	35	33	CDK1;PPP2R5B;SGO1;SGO2;ESCO1;ESCO2;STAG2;PPP2R5E;PDS5B;PPP2R5C;AURKB;PLK1;CDCA5;PPP2CB;RAD21;MAU2;NIPBL;HDAC8;ESPL1;WAPL;STAG3;SMC1A;PDS5A;PPP2R5D;PPP2R1B;PPP2CA;PPP2R1A;SMC3;PTPA;REC8;PPP2R5A;PTTG1;APC	HDAC8;ESPL1;WAPL;STAG3;SMC1A;PDS5A;PPP2R5D;PPP2R1B;PPP2CA;PPP2R1A;SMC3;PTPA;REC8;PPP2R5A;PTTG1;APC
WP_HOMOLOGOUS_RECOMBINATION	-0.404158	-1.05757	0.383178	0.841869	13	13	NBN;BRCA2;POLD4;ATM;RAD50;MRE11;RAD54B;POLD3;RAD51;RPA1;RAD52;POLD1;POLD2	RAD52;POLD1;POLD2
WP_INSULIN_SIGNALING_IN_ADIPOCYTES_NORMAL_CONDITION	-0.5007	-1.05799	0.399142	0.850101	8	7	RPS6KB1;AKT2;RPS6;TBC1D4;MTOR;INSR;IRS1	RPS6;TBC1D4;MTOR;INSR;IRS1
WP_SYNAPTIC_SIGNALING_PATHWAYS_ASSOCIATED_WITH_AUTISM_SPECTRUM_DISORDER	-0.31331	-1.05823	0.385542	0.859356	51	41	PIK3R3;SHANK3;GRIN2D;HOMER1;PTEN;PIK3R1;MAPK3;RPS6KB1;PIK3CA;AKT1;CACNA1C;PRKAB1;PIK3R2;PRKAB2;PIK3CD;RHEB;EIF4EBP1;RPTOR;AKT3;PRKAG1;AKT2;KRAS;PRKAA1;UBE3A;DLG4;HRAS;SYNGAP1;GSK3B;TSC2;PRKAA2;TSC1;NF1;MAPK1;MTOR;PIK3CB;PRKAG2;NRAS;CAMK4;BDNF;ARC;GRIN2A	CAMK4;BDNF;ARC;GRIN2A
WP_SERINE_METABOLISM	-0.478836	-1.06142	0.399015	0.859526	9	8	PSPH;SHMT2;TYMS;PHGDH;SRR;PSAT1;DHFR;SHMT1	DHFR;SHMT1
WP_INSULIN_SIGNALING_IN_ADIPOCYTES_DIABETIC_CONDITION	-0.5007	-1.06616	0.388889	0.854396	8	7	RPS6KB1;AKT2;RPS6;TBC1D4;MTOR;INSR;IRS1	RPS6;TBC1D4;MTOR;INSR;IRS1
WP_UREA_CYCLE_AND_METABOLISM_OF_AMINO_GROUPS	-0.402581	-1.06847	0.371287	0.856896	21	17	CKB;ASS1;ARG2;OAT;SARDH;GLUD1;ASL;SRM;CPS1;PYCR1;ALDH18A1;GAMT;SMS;NAGS;PYCR3;ACY1;ODC1	SMS;NAGS;PYCR3;ACY1;ODC1
WP_RETT_SYNDROME_CAUSING_GENES	-0.318912	-1.07078	0.313253	0.859956	49	39	SHANK3;SCN2A;SRRM3;MEF2C;GABBR2;SMARCA1;CDKL5;HIVEP2;HDAC5;KDM5B;SATB2;GNAO1;TCF4;GPS2;CHD4;STXBP1;CRK;XAB2;HDAC8;SMARCA2;TAF1B;SMC1A;MECP2;TBL1XR1;SYNGAP1;HDAC1;BRAF;NCOR1;EIF2B2;NCOR2;SYNE2;HTT;TRRAP;SMARCA4;RHOBTB2;IMPDH2;SCN8A;TBL1X;GRIN2A	HTT;TRRAP;SMARCA4;RHOBTB2;IMPDH2;SCN8A;TBL1X;GRIN2A
WP_PROGERIAASSOCIATED_LIPODYSTROPHY	-0.385033	-1.08099	0.369458	0.837663	23	19	KCNJ6;RECQL;TGFB1;FBN1;ZMPSTE24;ICMT;FNTA;SPRTN;SMAD2;SMAD4;WRN;LMNB2;BANF1;SMAD3;LMNB1;POLD1;PARP1;LMNA;PPARG	LMNB2;BANF1;SMAD3;LMNB1;POLD1;PARP1;LMNA;PPARG
WP_LIPID_METABOLISM_PATHWAY	-0.36796	-1.08199	0.336842	0.844849	29	25	HILPDA;ACLY;PRKAR1A;AKT1;BCKDHA;PRKAB1;PRKAB2;PNPLA2;LIPE;ABHD5;AKT3;PRKAG1;AKT2;PRKAA1;ACSS2;PDHA1;PRKACB;PRKACA;FASN;PRKAA2;PRKAR1B;PRKAR2B;PRKAG2;ACACA;PRKAR2A	ABHD5;AKT3;PRKAG1;AKT2;PRKAA1;ACSS2;PDHA1;PRKACB;PRKACA;FASN;PRKAA2;PRKAR1B;PRKAR2B;PRKAG2;ACACA;PRKAR2A
WP_TCA_CYCLE_AKA_KREBS_OR_CITRIC_ACID_CYCLE	-0.392288	-1.08246	0.317204	0.853876	18	18	IDH2;SUCLA2;SDHA;SDHD;SUCLG2;IDH3G;DLD;IDH3B;SUCLG1;OGDH;ACO2;DLST;IDH3A;SDHC;MDH2;SDHB;FH;CS	SUCLG1;OGDH;ACO2;DLST;IDH3A;SDHC;MDH2;SDHB;FH;CS
WP_PREIMPLANTATION_EMBRYO	-0.346558	-1.08263	0.335079	0.863985	60	30	ZFP36;EGR1;ZFP36L2;ATP1A1;DDIT3;MXD1;KLF4;BATF3;E2F5;TCF7L1;FOXQ1;FOSB;IRX5;TBX3;MTA3;MACROH2A2;ESRRA;FOXD1;HNRNPAB;PBX1;KHSRP;ELAVL1;MYBL1;SMARCA4;AQP3;DLX2;GATA3;TEAD4;HMGA1;GATA2	KHSRP;ELAVL1;MYBL1;SMARCA4;AQP3;DLX2;GATA3;TEAD4;HMGA1;GATA2
WP_DEVELOPMENT_OF_URETERIC_COLLECTION_SYSTEM	-0.312732	-1.08838	0.316092	0.8571	60	45	RET;WNT11;ROBO2;SIX1;GDNF;GREB1L;SALL1;ROBO1;BMP2;BMP4;GFRA1;FST;HOXD11;ITGB1;TGFB2;SMAD1;BMPR1A;ILK;GLI3;BMPR2;EYA1;CTNNB1;CCND1;ANOS1;CTDNEP1;FOXC1;RARA;HOXA11;BMPER;FRAS1;PBX1;SIX2;RARG;GLI2;FAT4;ITGA8;CRIM1;GATA3;GRIP1;ETV4;GDF11;CELSR1;SMO;SLIT2;GLI1	CRIM1;GATA3;GRIP1;ETV4;GDF11;CELSR1;SMO;SLIT2;GLI1
WP_SPHINGOLIPID_METABOLISM_IN_SENESCENCE	-0.349509	-1.08912	0.37766	0.8661	28	26	S1PR5;ASAH1;CDKN1A;GBA;GLB1;DEGS1;KDSR;SPHK1;SPTLC1;S1PR2;SGPP1;PLCB1;RPP38;CDK2;RB1;CERS2;SGMS2;UGCG;MAPK1;MTOR;E2F1;CDK4;SMPD3;PRKCA;S1PR1;CERS4	PRKCA;S1PR1;CERS4
WP_SEROTONIN_AND_ANXIETYRELATED_EVENTS	-0.518226	-1.09052	0.376106	0.873086	13	6	NLGN1;GRIN2D;PLCD4;PPP3CA;FOS;ARC	ARC
WP_SPHINGOLIPID_METABOLISM_INTEGRATED_PATHWAY	-0.383114	-1.10451	0.330189	0.838592	27	21	ASAH1;PLPP1;DEGS1;SMPD1;KDSR;SPTLC2;SPHK1;SPTLC1;SGPP1;CERS5;CERS6;SGPL1;PLPP3;CERS2;SGMS1;SGMS2;UGCG;CERS1;SPHK2;CERK;CERS4	CERK;CERS4
WP_ENDODERM_DIFFERENTIATION	-0.272806	-1.11719	0.190141	0.810776	145	110	PTHLH;RAB38;DUSP5;DUSP4;STAT1;GATA6;PLCH1;PARP8;SLC2A12;APP;TRIM5;CUL4B;SESN1;SIAH2;LAMC1;FOXO1;WWC1;PAX3;HOXA1;TGFB1;ELK4;MAD2L2;FOXN3;CDC73;CAND1;EXT1;BTAF1;PHF6;ZNF281;TAF4B;ATP8B2;LEO1;PIAS1;TCF7L1;JARID2;CDYL;BMPR1A;CEBPZ;MBTD1;TAF5;RTF1;KDM4A;DAB2;HOXC11;LEF1;DDAH1;TCF4;BCORL1;MTF2;AEBP2;SMAD2;RFX7;ZFHX4;MAP2K3;ASCC3;DNMT3B;SMAD4;CTNNB1;PAF1;NLK;HPRT1;NOTCH1;ZBTB17;AHDC1;EMSY;HHEX;EZH2;CEP2…	NABP2;PBX3;RGS10;NME1;PBX1;SFMBT1;LRPPRC;SFRP1;BPTF;WDHD1;CTBP2;SP4;TET1;NR3C1;UBR5;NAA15;PABPC1;CTR9;EPB41L5;RARG;C1QBP;SMAD3;ZNF462;VAV3;GLI2;ELAVL1;ACACA;WDFY2;DIP2A;WNT3;APC;TNRC6C;SCHIP1;TRERF1;DKK1;NOG;DUSP2;TOX
WP_SEROTONIN_AND_ANXIETY	-0.560858	-1.11948	0.365217	0.81457	17	6	FMR1;PLCD4;PPP3CA;FOS;TRPV1;ARC	ARC
WP_MITOCHONDRIAL_COMPLEX_I_ASSEMBLY_MODEL_OXPHOS_SYSTEM	-0.309196	-1.12012	0.283951	0.8237	56	56	NDUFA1;NDUFB4;NDUFS4;NDUFAF2;NDUFA5;NDUFB5;NDUFB2;NDUFA13;NDUFB10;NDUFB11;NDUFAF4;COA1;TIMMDC1;NDUFAB1;NDUFA8;NDUFS5;NDUFA6;TMEM126B;NDUFV2;NDUFB6;NDUFB1;NDUFV1;NDUFS3;MT-ND1;NDUFAF7;NDUFB8;NDUFS6;NDUFS2;NDUFS1;NDUFA2;NDUFAF1;NDUFB7;MT-ND5;MT-ND4L;MT-ND2;NDUFA12;NDUFB9;ACAD9;TMEM70;NDUFA3;NDUFC2;DMAC2;MT-ND4;NDUFV3;NDUFAF3;NDUFA7;NDUFB3;MT-ND6;DMAC1;FOXRED1;NDUFA10;ECSIT;NDUFC1;NDUFAF6;TMEM186;NU…	NDUFAF7;NDUFB8;NDUFS6;NDUFS2;NDUFS1;NDUFA2;NDUFAF1;NDUFB7;MT-ND5;MT-ND4L;MT-ND2;NDUFA12;NDUFB9;ACAD9;TMEM70;NDUFA3;NDUFC2;DMAC2;MT-ND4;NDUFV3;NDUFAF3;NDUFA7;NDUFB3;MT-ND6;DMAC1;FOXRED1;NDUFA10;ECSIT;NDUFC1;NDUFAF6;TMEM186;NUBPL
WP_CONSTITUTIVE_ANDROSTANE_RECEPTOR_PATHWAY	-0.41911	-1.1203	0.339901	0.834693	32	15	PPARGC1A;NCOA2;FOXO1;RXRA;DNAJC7;SP1;HSP90AA1;NCOA1;ALAS1;SMC1A;EHHADH;NCOA6;ABCC3;PTPA;ABCC2	ABCC2
WP_PREGNANE_X_RECEPTOR_PATHWAY	-0.421724	-1.12101	0.290503	0.844372	33	15	SRPX2;PPARGC1A;NCOA2;FOXO1;SRC;NCOA3;RXRA;DNAJC7;HSP90AA1;NRIP1;NCOA1;PSMC5;ABCC3;ABCC4;ABCC2	ABCC4;ABCC2
WP_IRINOTECAN_PATHWAY	-0.553761	-1.14017	0.322581	0.795045	13	6	CES1;ABCG2;CES2;NPC1;ABCC1;ABCC2	ABCC2
WP_FLUOROPYRIMIDINE_ACTIVITY	-0.367017	-1.14071	0.262857	0.804883	34	28	CES1;TYMP;ABCG2;MTHFR;UPP1;TDG;CES2;DPYD;TYMS;RRM2;ABCC5;UCK1;SMUG1;CDA;RRM1;TK1;FPGS;ABCC3;DHFR;GGH;UMPS;SLC29A1;TP53;UCK2;PPAT;ERCC2;XRCC3;ABCC4	FPGS;ABCC3;DHFR;GGH;UMPS;SLC29A1;TP53;UCK2;PPAT;ERCC2;XRCC3;ABCC4
WP_MAP3K1_ROLE_IN_PROMOTING_AND_BLOCKING_GONADAL_DETERMINATION	-0.462483	-1.14712	0.319048	0.795496	17	12	MAP3K1;MAPK11;ROCK1;RHOA;CTNNB1;AXIN1;SOX9;MAP3K4;GSK3B;MAPK1;FOXL2;FRAT1	AXIN1;SOX9;MAP3K4;GSK3B;MAPK1;FOXL2;FRAT1
WP_CILIARY_LANDSCAPE	-0.258683	-1.1489	0.0786517	0.802916	219	205	WHRN;CCDC40;CTSA;IFT20;YPEL5;NEFM;IFT43;GLB1;ARL8B;SPATA7;LZTFL1;UBE2H;ARFGAP3;DYNLT3;DNPEP;TIPRL;ACSL3;DYNC1LI1;BBS9;TFAP2C;COX6C;STOM;EXOC8;IFT74;TMED1;GLA;RAB2A;CEP170P1;GID4;WDR26;NINL;MYL6;RAB21;AGPAT2;LCA5;DDX5;NDUFA5;EXOC6;CDR2;COPS2;UQCC1;DCAF7;DYNC2I1;TTC30A;EHBP1;HSPB11;RALB;ECHS1;INTU;PGRMC2;EXOC2;BBS1;COPS8;MFAP1;CALM1;DYNC1I2;RAB8A;TRAF3IP1;EXOC4;SMC4;IQGAP1;RANBP9;TTC8;CD2BP2;WNK1;D…	HDAC1;CNOT9;COPS3;CEP170;EIPR1;MYL6B;UBE2D2;RNGTT;LRPPRC;ZMYND19;BBS2;CTBP2;HDAC2;ANKS3;IFT52;ANKS6;NUDC;COPS7B;AFG3L2;MSH2;EXOSC9;EFTUD2;CLUAP1;GID8;DYNLL2;MCM8;IFT122;EXOC3;IFT27;NEK7;COPS6;IFT57;XPNPEP3;NDUFA9;NUP88;VPS4A;FUZ;MCM3;ARHGDIA;VIM;EHD3;WEE1;IFT172;MCM7;ERF;TTC26;EXOSC7;MCM4;NEK8;DOCK5;RAB3IL1;MCM10;DYNC2I2;EXOSC2;IQCB1;APC;EXOSC4;MCM6;MCM5;IFT88;MKS1;MCM2;RBM14
WP_HAIR_FOLLICLE_DEVELOPMENT_ORGANOGENESIS_PART_2_OF_3	-0.390456	-1.1557	0.268293	0.793422	33	24	INHBA;FGF1;WNT5A;PDGFRA;BMP4;MYC;LAMA5;SNAI1;ITGB1;RUNX2;FZD1;NFKB1;CCND2;LEF1;CTNNB1;CCND1;LRP5;GTPBP4;PDGFA;GLI2;PTCH1;SMO;NCAM1;GLI1	PTCH1;SMO;NCAM1;GLI1
WP_ALPHA_6_BETA_4_SIGNALING_PATHWAY	-0.357093	-1.15902	0.244048	0.793565	35	33	LAMB2;LAMB1;LAMA2;LAMA1;LAMC2;LAMC1;PIK3R1;MAPK3;LAMA5;LAMA3;SRC;GAB1;PRKCD;LAMB3;PTK2;AKT1;PIK3R2;SHC1;GRB2;SOS1;MAPK14;EIF4EBP1;RHOA;HRAS;RAC1;MAPK1;MTOR;PTPN11;IRS1;IRS2;PRKCA;ITGA6;ITGB4	IRS2;PRKCA;ITGA6;ITGB4
WP_DOPAMINE_METABOLISM	-0.538883	-1.16282	0.294118	0.794014	14	7	COMT;SOD1;PPP2CB;PRKACB;PRKACA;PPP2CA;NQO1	PRKACB;PRKACA;PPP2CA;NQO1
WP_DISORDERS_OF_FOLATE_METABOLISM_AND_TRANSPORT	-0.499462	-1.1678	0.275862	0.789992	13	10	MTHFR;SHMT2;TYMS;MTHFD1;GART;MTR;MTHFS;DHFR;ATIC;SLC46A1	GART;MTR;MTHFS;DHFR;ATIC;SLC46A1
WP_INTERLEUKIN1_INDUCED_ACTIVATION_OF_NFKB	-0.485663	-1.1735	0.274038	0.782977	11	10	SQSTM1;TIFA;TRAF6;PRKCZ;NFKB1;UBE2V1;UBE2N;IRAK1;IL1A;AJUBA	IRAK1;IL1A;AJUBA
WP_REGULATION_OF_APOPTOSIS_BY_PARATHYROID_HORMONERELATED_PROTEIN	-0.430857	-1.17803	0.260664	0.782149	22	17	PTHLH;BID;BCL2L13;MCL1;MYC;BCL2L2;AKT1;BAK1;BAX;BOK;BCL2L1;GSK3A;GSK3B;BCL2L12;BCL2;ITGA6;ITGB4	ITGA6;ITGB4
WP_GLUCURONIDATION	-0.547284	-1.17891	0.287879	0.792507	26	7	PGM1;UGP2;PGM2;PGM3;HK1;UGDH;PGM5	PGM5
WP_CARDIAC_PROGENITOR_DIFFERENTIATION	-0.392059	-1.18004	0.203125	0.802329	53	24	INHBA;BMP1;KDR;MEF2C;ACTC1;THY1;PDGFRA;NRG1;BMP4;ROR2;TGFB1;ANPEP;FGF2;SIRPA;MAPK14;NOTCH1;IGF2;KIT;TBX5;GSK3B;ISL1;NCAM1;DKK1;NOG	NCAM1;DKK1;NOG
WP_DNA_IRDAMAGE_AND_CELLULAR_RESPONSE_VIA_ATR	-0.306019	-1.18009	0.19084	0.816223	81	80	CHEK2;POLN;MDM2;CDC25C;BCL6;CDK1;RECQL;PML;NBN;BRCA2;RAD9A;BRIP1;SEM1;UIMC1;UBE2D3;ATM;CDK2;PCNA;FANCI;SP1;BRCC3;RAD50;PPM1D;RBBP8;MRE11;PALB2;PLK1;MCPH1;RPA2;RAD17;RAD1;BARD1;HUS1;UPF1;ATR;CHEK1;RECQL5;ABRAXAS1;USP1;XRCC5;SMARCC2;CLSPN;SMC1A;WRN;FEN1;CDC45;MLH1;RAD51;TP53BP1;RMI1;TOPBP1;CEP164;IKBKG;CLK2;TDP1;RFWD3;EXO1;BRCA1;RPA1;DCLRE1A;SMARCAL1;H2AX;MSH2;XPA;MDC1;EEF1E1;ATRIP;FANCD2;E2F1;RAD5…	XRCC5;SMARCC2;CLSPN;SMC1A;WRN;FEN1;CDC45;MLH1;RAD51;TP53BP1;RMI1;TOPBP1;CEP164;IKBKG;CLK2;TDP1;RFWD3;EXO1;BRCA1;RPA1;DCLRE1A;SMARCAL1;H2AX;MSH2;XPA;MDC1;EEF1E1;ATRIP;FANCD2;E2F1;RAD52;TP53;TOP3A;HERC2;POLB;FOXM1;PARP1;TRIM28;FANCA;PRKDC;MCM2
WP_PEPTIDE_GPCRS	-0.431111	-1.18222	0.217822	0.823395	75	15	SSTR2;EDNRA;CXCR5;C3AR1;EDNRB;C5AR1;BDKRB2;ATP8A1;AGTR1;NPY4R;MC1R;SSTR1;BDKRB1;OXTR;TACR1	NPY4R;MC1R;SSTR1;BDKRB1;OXTR;TACR1
WP_TCA_CYCLE_AND_DEFICIENCY_OF_PYRUVATE_DEHYDROGENASE_COMPLEX_PDHC	-0.445178	-1.18287	0.245098	0.83601	16	15	ACLY;IDH1;SDHA;SUCLG2;DLD;MDH1;OGDH;PC;PDHA1;DLST;IDH3A;DLAT;FH;CS;ACO1	OGDH;PC;PDHA1;DLST;IDH3A;DLAT;FH;CS;ACO1
WP_MITOCHONDRIAL_FATTY_ACID_SYNTHESIS_PATHWAY	-0.619499	-1.18363	0.321267	0.848997	5	5	HSD17B12;OXSM;MECR;MCAT;ACACA	OXSM;MECR;MCAT;ACACA
WP_EUKARYOTIC_TRANSCRIPTION_INITIATION	-0.34835	-1.19311	0.188235	0.831737	42	42	TAF13;GTF2B;TAF7;GTF2E1;GTF2H1;POLR2J;POLR2F;POLR2K;POLR2H;CCNH;GTF2E2;TAF5;ILK;GTF2H2;GTF2F2;POLR2A;POLR3D;POLR1D;POLR3B;CDK7;TAF12;POLR2G;TAF9;TBP;ERCC3;GTF2A2;POLR2B;POLR3H;GTF2H4;POLR2C;POLR3E;POLR1B;GTF2H3;MNAT1;POLR2E;POLR3K;TAF6;POLR2I;POLR1A;GTF2H2C;POLR1E;ERCC2	POLR3H;GTF2H4;POLR2C;POLR3E;POLR1B;GTF2H3;MNAT1;POLR2E;POLR3K;TAF6;POLR2I;POLR1A;GTF2H2C;POLR1E;ERCC2
WP_SPHINGOLIPID_METABOLISM_OVERVIEW	-0.424568	-1.19864	0.21327	0.827866	24	19	ASAH1;DEGS1;SMPD1;KDSR;SPTLC2;SPHK1;SPTLC1;SGPP1;CERS6;SGPL1;PLPP3;CERS2;SGMS1;SGMS2;UGCG;CERS1;SPHK2;CERK;CERS4	CERK;CERS4
WP_PARKINSONS_DISEASE_PATHWAY	-0.366681	-1.20217	0.154696	0.830583	84	35	UBE2L6;UBA7;CASP7;UCHL1;CASP9;MAPK11;UBB;UBE2J1;CASP3;UBE2G2;PINK1;APAF1;CYCS;PARK7;MAPK14;EPRS1;MAPK13;UBE2L3;UBA1;LRRK2;HTRA2;CASP6;SEPTIN5;MAPK12;ATXN2;CCNE1;UBE2G1;UBE2J2;CASP2;CCNE2;SYT11;SNCAIP;GPR37;SNCA;MIR17HG	UBE2G1;UBE2J2;CASP2;CCNE2;SYT11;SNCAIP;GPR37;SNCA;MIR17HG
WP_PHOTODYNAMIC_THERAPYINDUCED_NFE2L2_NRF2_SURVIVAL_SIGNALING	-0.41711	-1.21008	0.192708	0.818691	23	22	CES1;ABCG2;EPHX1;MAPK11;GCLM;GSTP1;KEAP1;NFE2L2;NQO2;MAPK8;GCLC;MAPK14;MAPK13;JUN;FOS;MAPK12;HMOX1;ABCC3;SRXN1;NQO1;ABCC4;ABCC2	NQO1;ABCC4;ABCC2
WP_PENTOSE_PHOSPHATE_METABOLISM	-0.557386	-1.21206	0.248869	0.828313	7	7	RPE;RPIA;PGLS;TALDO1;PGD;G6PD;TKT	PGLS;TALDO1;PGD;G6PD;TKT
WP_NUCLEAR_RECEPTORS_IN_LIPID_METABOLISM_AND_TOXICITY	-0.459713	-1.21252	0.218009	0.84377	35	15	CYP24A1;ABCA1;PPARD;CYP27B1;CYP2E1;VDR;ABCB4;RARA;ABCD3;ABCC3;RARG;PPARA;NR1H3;PPARG;ABCC2	PPARG;ABCC2
WP_CELL_CYCLE	-0.29073	-1.21616	0.0819672	0.848013	122	114	TGFB3;CDKN1A;CHEK2;CDKN2B;MDM2;CDC25C;CDK1;CDKN2D;TTK;GADD45B;GADD45A;CDKN2C;MYC;CDC14A;BUB1;TGFB1;CDC27;MAD2L2;CCND3;CDKN1C;STAG1;ORC4;TGFB2;RBL2;E2F5;ABL1;ANAPC5;STAG2;YWHAG;ATM;CDK2;PCNA;CCNH;ANAPC13;SKP1;DBF4;YWHAB;CCND2;RB1;CDC23;CDC16;PLK1;RAD21;SMAD2;YWHAZ;CDC25B;TFDP2;YWHAH;CDK7;ORC6;CCNB2;BUB3;CDKN1B;SMAD4;CCND1;ATR;FZR1;ORC3;CHEK1;CDC14B;YWHAQ;CCNB1;ESPL1;CDKN2A;CUL1;ZBTB17;TFDP1;ANAPC2…	YWHAE;SMC3;RBX1;HDAC2;CCNE1;ANAPC7;ANAPC1;E2F3;SKP2;EP300;SMAD3;E2F1;CDC25A;MCM3;CDK4;WEE1;TP53;PKMYT1;MCM7;ANAPC11;CDK6;CCNE2;MCM4;CDC6;ORC5;CDC20;PTTG1;PRKDC;MCM6;MCM5;ORC1;E2F2;MCM2;SFN
WP_TRANSCRIPTIONAL_CASCADE_REGULATING_ADIPOGENESIS	-0.498765	-1.21642	0.218447	0.865284	13	11	EGR2;CEBPD;KLF5;DDIT3;CEBPB;SREBF1;CEBPG;KLF2;GATA3;GATA2;PPARG	KLF2;GATA3;GATA2;PPARG
WP_DIFFERENTIATION_OF_WHITE_AND_BROWN_ADIPOCYTE	-0.45008	-1.21905	0.180905	0.874378	25	16	PPARGC1A;HSPB7;ZNF423;BMP2;BMP4;CEBPB;HOXC9;SMAD1;CEBPG;SMAD5;EBF3;HOXC8;SMAD9;ZIC1;PPARGC1B;PPARG	SMAD9;ZIC1;PPARGC1B;PPARG
WP_MONOAMINE_GPCRS	-0.509445	-1.24378	0.189573	0.799709	33	10	ADRB2;ADRA1D;HTR1D;ADRA2A;DRD1;HTR7;HRH1;CHRM2;ADRA1B;HTR1B	CHRM2;ADRA1B;HTR1B
WP_MIRNA_BIOGENESIS	-0.62454	-1.24456	0.211982	0.815093	8	6	DGCR8;DROSHA;RAN;DICER1;XPO5;TARBP2	DROSHA;RAN;DICER1;XPO5;TARBP2
WP_EXRNA_MECHANISM_OF_ACTION_AND_BIOGENESIS	-0.623282	-1.24515	0.238938	0.832444	8	6	DGCR8;ERI1;DROSHA;DICER1;XPO5;AGO2	ERI1;DROSHA;DICER1;XPO5;AGO2
WP_OVERLAP_BETWEEN_SIGNAL_TRANSDUCTION_PATHWAYS_CONTRIBUTING_TO_LMNA_LAMINOPATHIES	-0.361574	-1.25413	0.129412	0.819251	60	48	CTSK;CDKN1A;CEBPD;SPP1;BMP2;JUNB;KAT2B;TGFB1;CEBPB;TGFB2;CSNK1A1;RUNX2;ZMPSTE24;HES1;TCF7L1;ICMT;FNTA;SREBF1;MIRLET7BHG;LEF1;RB1;TCF7L2;TMPO;SMAD2;CTNNB1;NOTCH1;AXIN1;CREBBP;TCF7;GSK3B;HDAC1;LEMD3;TLE1;NAP1L1;DICER1;SMAD3;E2F1;EMD;CDK4;WNT7B;ACTB;TARBP2;LMNA;APC;AGO2;HMGA2;PPARG;TNFRSF11B	SMAD3;E2F1;EMD;CDK4;WNT7B;ACTB;TARBP2;LMNA;APC;AGO2;HMGA2;PPARG;TNFRSF11B
WP_PENTOSE_PHOSPHATE_PATHWAY_IN_SENESCENT_CELLS	-0.570964	-1.26959	0.204762	0.781516	9	8	RPE;RPIA;DERA;PGLS;TALDO1;G6PD;TP53;TKT	DERA;PGLS;TALDO1;G6PD;TP53;TKT
WP_KALLMANN_SYNDROME	-0.497445	-1.2709	0.185	0.795486	24	13	FGFR1;FRS2;PLXND1;PIK3CA;AKT1;GRB2;MAP2K2;TMEM98;ANOS1;MAPK1;PTPN11;GNRH1;MYRF	GNRH1;MYRF
WP_MESODERMAL_COMMITMENT_PATHWAY	-0.308723	-1.27804	0.0406504	0.788553	155	114	FZD4;DLL1;INHBA;JAK2;GATA6;PLCH1;PARP8;SLC2A12;TRIM5;CHRD;CUL4B;SESN1;KLF5;CSRP2;KDM6A;KLF4;EXT2;BHLHE40;BMP4;ACVR1;TWSG1;FGFR1;AXIN2;ADAM19;SNAI1;ELK4;RPL38;PRKAR1A;SMAD1;EXT1;PHF6;NFE2L2;ACVR2A;ZNF281;ATP8B2;PIAS1;TCF7L1;JARID2;BMPR1A;TEAD2;MBTD1;FZD5;FZD8;LEF1;DDAH1;MEIS1;TCF4;ARID5B;BCORL1;TBX3;MTF2;AEBP2;TEAD1;SMAD2;ZFHX4;BMPR2;ASCC3;WDCP;YAP1;DNMT3B;SMAD4;CCND1;NLK;HPRT1;AXIN1;CCDC6;SRF;AHD…	ARL4A;TRIM28;C9orf72;WNT3;GATA3;SCHIP1;TRERF1;PITX2;FOXC2;SMAD6;ACVR2B;HMGA2;DKK1;AMH;NOG;TOX
WP_COMMON_PATHWAYS_UNDERLYING_DRUG_ADDICTION	-0.428487	-1.2844	0.132653	0.786521	42	29	GRIA3;GRIA1;MAP2K1;RAP1B;RAP1A;MAPK3;DRD1;GNAS;CALM1;CREB1;GNAI1;CALM2;PPP1CB;CAMK2A;MAP2K2;ARAF;PPP1CA;PRKACB;RAF1;PRKACA;MAPK1;PPP1CC;ACTG2;ACTB;ACTG1;CAMK4;PRKCA;ADCY1;GRIN2A	ACTG2;ACTB;ACTG1;CAMK4;PRKCA;ADCY1;GRIN2A
WP_GASTRIC_CANCER_NETWORK_2	-0.426212	-1.29826	0.130208	0.755248	33	27	TOP2A;MYC;S100A6;FAM91A1;OTUD5;CEBPZ;FANCI;BRIX1;RAD17;UBE2T;UBE2C;CTNNB1;CHTF8;MTDH;RFC3;RFC4;ATAD2;LMNB2;EGFR;CACYBP;AHCTF1;LBR;DSCC1;TP53;RNF144B;CHTF18;SNURF	RFC4;ATAD2;LMNB2;EGFR;CACYBP;AHCTF1;LBR;DSCC1;TP53;RNF144B;CHTF18;SNURF
WP_MIR124_PREDICTED_INTERACTIONS_WITH_CELL_CYCLE_AND_DIFFERENTIATION	-0.614823	-1.29943	0.182979	0.772582	7	6	STK11;PRKAA1;CTDSP1;STRADB;SIX4;PTBP1	PRKAA1;CTDSP1;STRADB;SIX4;PTBP1
WP_PILOCYTIC_ASTROCYTOMA	-0.660673	-1.30964	0.174107	0.756234	6	6	GRB2;SOS1;RAF1;NF1;BRAF;PTPN11	RAF1;NF1;BRAF;PTPN11
WP_SMC1SMC3_ROLE_IN_DNA_DAMAGE_CORNELIA_DE_LANGE_SYNDROME	-0.54767	-1.32744	0.140097	0.713976	12	11	NBN;ATM;RAD50;MRE11;RAD21;SMC1A;BRCA1;SMC3;MDC1;PAXIP1;RAD18	BRCA1;SMC3;MDC1;PAXIP1;RAD18
WP_KETOGENESIS_AND_KETOLYSIS	-0.612826	-1.3393	0.159483	0.691697	8	8	SLC16A1;SLC2A1;BDH1;CPT2;OXCT1;ACAT1;SLC25A20;UCP2	UCP2
WP_G1_TO_S_CELL_CYCLE_CONTROL	-0.376558	-1.35198	0.0592105	0.667368	64	61	CCNG2;CDKN1A;CDKN2B;MDM2;CDK1;CDKN2D;GADD45A;CREB3;CDKN2C;MYC;CREB3L1;CCND3;CDKN1C;ORC4;ATM;CREB1;CDK2;PCNA;CCNH;CCND2;RB1;PRIM2;RPA2;TFDP2;CDK7;ORC6;CDKN1B;CCND1;ORC3;CCNB1;CDKN2A;ATF6B;TFDP1;POLA2;CDC45;POLE2;RPA1;ORC2;CCNE1;E2F3;MNAT1;E2F1;PRIM1;CDC25A;RPA3;MCM3;CDK4;WEE1;TP53;MCM7;POLE;CDK6;CCNE2;MCM4;ORC5;CREB3L4;MCM6;MCM5;ORC1;E2F2;MCM2	E2F1;PRIM1;CDC25A;RPA3;MCM3;CDK4;WEE1;TP53;MCM7;POLE;CDK6;CCNE2;MCM4;ORC5;CREB3L4;MCM6;MCM5;ORC1;E2F2;MCM2
WP_PYRIMIDINE_METABOLISM	-0.353023	-1.352	0.0434783	0.689556	86	79	CMPK2;RRM2B;CMPK1;TYMP;PNPT1;POLR2J2;UPRT;UPP1;DUT;POLR3GL;POLR2J;DPYD;NME3;NME2;NME4;POLR2K;POLD4;POLR2H;CTPS2;TYMS;RRM2;POLR2J3;TK2;POLR3F;UCKL1;POLR2A;PRIM2;CTPS1;POLR3D;POLR1D;POLR3B;UCK1;POLR3C;POLR2G;DCK;POLD3;DCTD;CDA;POLE3;POLA2;NME7;RRM1;NT5C;POLR2B;POLA1;NME6;POLR2D;POLR3H;POLE2;POLR2C;POLR3A;POLR1F;TK1;NME1;POLR3E;POLR1C;POLR2L;POLR1B;ENPP1;POLE4;PRIM1;POLR2E;POLR3K;POLR3G;UMPS;DCTPP1;…	NME6;POLR2D;POLR3H;POLE2;POLR2C;POLR3A;POLR1F;TK1;NME1;POLR3E;POLR1C;POLR2L;POLR1B;ENPP1;POLE4;PRIM1;POLR2E;POLR3K;POLR3G;UMPS;DCTPP1;UCK2;POLE;POLD1;POLR2I;POLR1A;POLR1E;DHODH;POLR1H;DTYMK;POLD2;CAD;NME1-NME2;NT5M
WP_WNTBETACATENIN_SIGNALING_PATHWAY_IN_LEUKEMIA	-0.456256	-1.35277	0.114583	0.710772	26	22	PPARD;PML;AXIN2;MYC;JUP;CSNK1A1;AKT1;LEF1;CTNNB1;CCND1;LRP5;RARA;SALL4;GSK3B;FZD6;TCF3;PYGO1;BCL9;LRP6;RUNX1T1;APC;DKK1	PYGO1;BCL9;LRP6;RUNX1T1;APC;DKK1
WP_BMP_SIGNALING_IN_EYELID_DEVELOPMENT	-0.483938	-1.35884	0.112903	0.71407	20	16	BMP4;MAPK3;MAP3K1;INHBB;SMAD1;MAPK9;JUN;SMAD4;NOTCH1;FOXC1;SMAD5;SFRP1;EGFR;PITX2;FOXC2;TGFA	PITX2;FOXC2;TGFA
WP_1Q211_COPY_NUMBER_VARIATION_SYNDROME	-0.467267	-1.37392	0.0903955	0.680695	28	22	F11R;GJA1;GJA3;KIRREL1;TJP1;PRKAB1;PRKAB2;CHD1L;CTNNB1;PRKAG1;PRKAA1;NBPF12;PRKAA2;ACP6;PRKAG2;AFDN;PYGO1;OCLN;PYGO2;BCL9;FMO5;TJP2	ACP6;PRKAG2;AFDN;PYGO1;OCLN;PYGO2;BCL9;FMO5;TJP2
WP_22Q112_COPY_NUMBER_VARIATION_SYNDROME	-0.352222	-1.37497	0.0483871	0.703354	131	85	CYP26B1;CHRD;ACTA2;ARNTL;ACTC1;ALDH4A1;EMC10;FGFR1;PAX3;ARVCF;COMT;HIRA;SHOC2;HES1;OAT;SLC25A1;UFD1;SEPTIN8;DEPDC5;SREBF2;MALT1;RTN4;SREBF1;PPP1CB;POLR2A;PLK1;DGCR8;DGCR2;XPO1;SNAP29;TRMT2A;GLUD1;LZTR1;SEPTIN11;ESS2;MED15;HDAC3;CRKL;TNPO1;CUL3;TANGO2;DROSHA;SRF;ASF1A;CDC45;FOXC1;ZDHHC8;RAF1;SEPTIN5;KLHL22;RAN;KPNB1;CDC42;PI4KA;BCL2;C22orf39;DGCR11;HIRIP3;NCOR1;GP1BB;RBX1;NPRL2;EGFR;PAK4;RANBP1;MR…	SEPTIN5;KLHL22;RAN;KPNB1;CDC42;PI4KA;BCL2;C22orf39;DGCR11;HIRIP3;NCOR1;GP1BB;RBX1;NPRL2;EGFR;PAK4;RANBP1;MRPL40;RANGAP1;THAP7;TP53;CLTCL1;SCARF2;CLDN1;RCC1;DGCR6L;TXNRD2;NPRL3;CBX5;PITX2;GNB1L;FOXC2;RELN;RTL10;HAND2;ZNF74;CCDC188
WP_BDNFTRKB_SIGNALING	-0.448867	-1.40006	0.0534759	0.639378	33	29	GAB2;MAP2K1;HOMER1;RPS6KA1;GAB1;RPS6KB1;AKT1;MKNK1;CREB1;SHC1;GRB2;SOS1;RHEB;EIF4EBP1;KRAS;DLG4;HRAS;TSC2;TSC1;BRAF;MAPK1;PLCG1;MTOR;NRAS;TRPC3;EEF2K;BDNF;ADCY1;ARC	TSC2;TSC1;BRAF;MAPK1;PLCG1;MTOR;NRAS;TRPC3;EEF2K;BDNF;ADCY1;ARC
WP_EDA_SIGNALING_IN_HAIR_FOLLICLE_DEVELOPMENT	-0.680659	-1.40582	0.125	0.643633	13	6	RELB;BMP1;WNT3;PTCH1;GLI1;DKK1	WNT3;PTCH1;GLI1;DKK1
WP_CONGENITAL_GENERALIZED_LIPODYSTROPHY_CGL	-0.515982	-1.41196	0.0989583	0.647733	19	17	HIF1A;FYN;LPIN2;CAV1;LPIN1;LPIN3;AGPAT2;CAVIN1;PIK3CA;BSCL2;DGAT2;GRB2;DGAT1;AKT2;IRS1;GPAT3;ITGB4	GPAT3;ITGB4
WP_HIF1A_AND_PPARG_REGULATION_OF_GLYCOLYSIS	-0.680998	-1.41265	0.101322	0.675134	8	7	HIF1A;LDHA;SLC2A1;TPI1;GAPDH;GPAT3;PPARG	GPAT3;PPARG
WP_WNT_SIGNALING_PATHWAY	-0.402385	-1.41268	0.0591716	0.706954	53	46	TEK;GJA1;PI4K2A;AXIN2;MYC;ROR2;ROR1;CSNK1A1;AKT1;DVL3;LEF1;MAPK8;TCF7L2;TCF4;MAPK9;MAP3K7;RHOA;CSNK1G1;CTNNB1;CCND1;LRP5;NLK;AXIN1;GSK3A;RAC1;CSNK1D;CTBP1;GSK3B;TSC2;TSC1;CSNK1E;RYK;MAPK1;MTOR;DVL2;TCF3;DVL1;ARRB2;CDK6;BCL9;LRP6;APC;PRKCA;NFATC2;FRAT1;PPARG	CTBP1;GSK3B;TSC2;TSC1;CSNK1E;RYK;MAPK1;MTOR;DVL2;TCF3;DVL1;ARRB2;CDK6;BCL9;LRP6;APC;PRKCA;NFATC2;FRAT1;PPARG
WP_BONE_MORPHOGENIC_PROTEIN_BMP_SIGNALING_AND_REGULATION	-0.554311	-1.41288	0.0927835	0.74187	12	12	BMPR1B;TOB1;BMP2;SMAD1;RUNX2;BMPR1A;SMURF1;TOB2;BMPR2;SMAD4;SMAD6;NOG	SMAD6;NOG
WP_CELL_DIFFERENTIATION_EXPANDED_INDEX	-0.576291	-1.41934	0.117371	0.752276	50	11	MEF2C;KLF4;STAT3;HDAC5;MEF2A;RUNX2;MEF2D;SRF;EZH2;ID2;MEF2B	ID2;MEF2B
WP_HEDGEHOG_SIGNALING_PATHWAY_WP47	-0.547638	-1.42435	0.0927835	0.76998	16	13	ARNTL;SUFU;PTCH2;SIN3A;SAP18;GLI3;GRK2;STK36;GLI2;KIF7;PTCH1;SMO;GLI1	GLI2;KIF7;PTCH1;SMO;GLI1
WP_SRF_AND_MIRS_IN_SMOOTH_MUSCLE_DIFFERENTIATION_AND_PROLIFERATION	-0.600454	-1.43183	0.0821256	0.779504	13	10	MEF2C;CAMK2D;KLF4;MEF2A;ELK1;CCND2;MEF2D;SRF;MYOCD;MEF2B	MYOCD;MEF2B
WP_INFLUENCE_OF_LAMINOPATHIES_ON_WNT_SIGNALING	-0.466783	-1.45529	0.0693642	0.718635	40	30	CEBPD;SPP1;CEBPB;TOR1AIP1;CSNK1A1;RUNX2;ZMPSTE24;HES1;TCF7L1;ICMT;FNTA;SREBF1;MIRLET7BHG;LEF1;TCF7L2;CTNNB1;CCND1;AXIN1;TCF7;GSK3B;TLE1;DICER1;EMD;CDK6;TARBP2;LMNA;APC;AGO2;HMGA2;PPARG	EMD;CDK6;TARBP2;LMNA;APC;AGO2;HMGA2;PPARG
WP_CELL_DIFFERENTIATION_INDEX	-0.655523	-1.46527	0.0956522	0.72163	42	7	MEF2C;STAT3;HDAC5;MEF2A;MEF2D;SRF;MEF2B	MEF2B
WP_FAMILIAL_PARTIAL_LIPODYSTROPHY_FPLD	-0.513166	-1.50161	0.0471204	0.611284	31	23	KLF9;KLF5;PRRX1;ZMPSTE24;PIK3CA;ICMT;FNTA;SREBF1;PNPLA2;LIPE;MAPK9;MGLL;STAT5B;AKT2;LMNB2;BANF1;PPARA;LMNB1;LMNA;KLF2;GATA3;GATA2;PPARG	LMNB2;BANF1;PPARA;LMNB1;LMNA;KLF2;GATA3;GATA2;PPARG
WP_GASTRIC_CANCER_NETWORK_1	-0.500789	-1.51852	0.0452261	0.583227	29	24	TOP2A;TPX2;KIF20B;ECT2;RNF216;AURKA;CENPF;GATD3B;KIF15;LIN9;UBE2C;H3-3A;NOTCH1;CEP192;MYBL2;NUP107;INO80D;ACTL6A;GATD3A;E2F7;MCM4;RUVBL1;APC;ESM1	NUP107;INO80D;ACTL6A;GATD3A;E2F7;MCM4;RUVBL1;APC;ESM1
WP_NUCLEOTIDE_EXCISION_REPAIR	-0.439343	-1.52821	0.0110497	0.592241	44	44	CUL4B;DDB2;GTF2H1;CETN2;RFC1;XPC;POLD4;PCNA;ERCC5;CCNH;GTF2H2;DDB1;RPA2;CDK7;RAD23B;POLD3;RFC3;ERCC3;POLE3;RFC2;ERCC8;RAD23A;RFC4;POLE2;ERCC6;GTF2H4;ERCC1;RPA1;RBX1;CUL4A;GTF2H3;ERCC4;MNAT1;XPA;GTF2H5;LIG1;POLE4;RPA3;RFC5;POLE;POLD1;GTF2H2C;ERCC2;POLD2	RFC4;POLE2;ERCC6;GTF2H4;ERCC1;RPA1;RBX1;CUL4A;GTF2H3;ERCC4;MNAT1;XPA;GTF2H5;LIG1;POLE4;RPA3;RFC5;POLE;POLD1;GTF2H2C;ERCC2;POLD2
WP_RETINOBLASTOMA_GENE_IN_CANCER	-0.395887	-1.55156	0.00735294	0.540861	88	86	CDKN1A;MDM2;CDK1;SAP30;TOP2A;TTK;MYC;PRMT2;CCND3;ABL1;ZNF655;KIF4A;CDK2;PCNA;TYMS;RRM2;SIN3A;HLTF;RABIF;RB1;HMGB2;NPAT;ANLN;PLK4;RPA2;CDC25B;TFDP2;MAPK13;CCNB2;CDKN1B;BARD1;CCND1;DCK;CHEK1;POLD3;CCNB1;RBBP7;SMC2;SMARCA2;RFC3;CCDC6;TFDP1;RRM1;SMC1A;CDC7;CDC45;FAF1;RAF1;POLA1;H2AZ1;CCNA2;RBBP4;RFC4;POLE2;HDAC1;RPA1;SMC3;CCNE1;E2F3;SKP2;DHFR;DNMT1;E2F1;PRIM1;CDC25A;RPA3;MCM3;RFC5;HMGB1;CDK4;WEE1;TP5…	E2F3;SKP2;DHFR;DNMT1;E2F1;PRIM1;CDC25A;RPA3;MCM3;RFC5;HMGB1;CDK4;WEE1;TP53;MCM7;STMN1;POLE;SUV39H1;CDK6;MSH6;CCNE2;MCM4;FANCG;CDT1;PRKDC;MCM6;ORC1;E2F2
WP_MITOCHONDRIAL_GENE_EXPRESSION	-0.537932	-1.5762	0.0292683	0.493889	20	20	PPARGC1A;MTERF1;CREB1;GABPA;NRF1;SP1;GABPB1;PPP3CA;ESRRA;MTERF3;POLRMT;MYEF2;TFAM;GABPB1-IT1;TFB1M;HCFC1;TFB2M;PPRC1;CAMK4;PPARGC1B	POLRMT;MYEF2;TFAM;GABPB1-IT1;TFB1M;HCFC1;TFB2M;PPRC1;CAMK4;PPARGC1B
WP_FOXA2_PATHWAY	-0.634828	-1.60984	0.0375587	0.419396	21	12	GSTM2;SLC27A5;FOXO1;SREBF1;FASN;ABCC3;ACACA;IRS1;IRS2;ABCC4;PPARGC1B;ABCC2	ACACA;IRS1;IRS2;ABCC4;PPARGC1B;ABCC2
WP_ENERGY_METABOLISM	-0.468803	-1.62539	0.00568182	0.414381	48	45	PPARGC1A;UCP3;PPP3CC;MEF2C;PPARD;FOXO1;ATF2;MEF2A;RXRA;CREB1;GABPA;NRF1;SIRT1;PRKAB1;PRKAB2;FOXO3;MEF2D;PPP3CA;PPP3R1;MAPK14;PPP3CB;PRKAG1;ESRRA;NCOA1;PRKAA1;CAMK2G;GSK3B;HDAC1;PRKAA2;MED1;SIRT3;TFAM;EP300;PPARA;PRKAG2;TFB1M;MYBBP1A;PRMT1;TFB2M;PPRC1;CAMK4;PPARGC1B;PPARG;UCP2;MEF2B	EP300;PPARA;PRKAG2;TFB1M;MYBBP1A;PRMT1;TFB2M;PPRC1;CAMK4;PPARGC1B;PPARG;UCP2;MEF2B
WP_NITRIC_OXIDE_METABOLISM_IN_CYSTIC_FIBROSIS	-0.708003	-1.63596	0.0327103	0.431379	13	9	PRMT2;DDAH1;DDAH2;PRMT6;PRMT5;PRMT7;CARM1;PRMT1;PRMT3	DDAH2;PRMT6;PRMT5;PRMT7;CARM1;PRMT1;PRMT3
WP_DNA_MISMATCH_REPAIR	-0.572224	-1.67063	0.00483092	0.365652	23	23	RFC1;POLD4;PCNA;RPA2;POLD3;RFC3;POLE3;RFC2;MLH1;RFC4;POLE2;EXO1;PMS2;RPA1;MSH2;LIG1;POLE4;RPA3;RFC5;POLE;MSH6;POLD1;POLD2	RFC3;POLE3;RFC2;MLH1;RFC4;POLE2;EXO1;PMS2;RPA1;MSH2;LIG1;POLE4;RPA3;RFC5;POLE;MSH6;POLD1;POLD2
WP_DNA_REPAIR_PATHWAYS_FULL_NETWORK	-0.420145	-1.76148	0	0.165148	121	120	CUL4B;DDB2;XRCC4;NBN;RAP1A;WDR48;BRCA2;DCLRE1C;BRIP1;TDG;GTF2H1;FANCM;CETN2;POLH;LIG4;POLK;MBD4;RFC1;NEIL3;XPC;POLD4;ATM;PARP2;PCNA;ERCC5;MPG;CCNH;GTF2H2;MSH3;FANCI;RAD50;FAAP24;DDB1;FANCL;MRE11;REV3L;PALB2;PNKP;FANCF;POLL;RPA2;RAD51C;POLI;CDK7;RAD54B;TERF2;NEIL2;ATR;RAD23B;CHEK1;POLD3;SMUG1;XRCC1;REV1;USP1;RFC3;ERCC3;POLE3;RFC2;XRCC5;POLM;ERCC8;RAD23A;MUTYH;WRN;FEN1;MLH1;RAD51;MGMT;FAN1;RFC4;POL…	RFC4;POLE2;ERCC6;GTF2H4;ERCC1;APEX1;EXO1;PMS2;BRCA1;RPA1;RBX1;CUL4A;H2AX;GTF2H3;MSH2;ERCC4;CENPS;MNAT1;XPA;GTF2H5;LIG1;POLE4;XRCC6;FAAP100;APEX2;FANCD2;RPA3;RAD52;NHEJ1;RFC5;HMGB1;OGG1;FANCB;CENPX;POLE;MSH6;POLD1;POLB;FANCG;PARP1;FANCC;FANCA;PRKDC;GTF2H2C;ERCC2;POLD2;NTHL1;UNG;LIG3;FANCE
WP_MRNA_PROCESSING	-0.422868	-1.78865	0	0.150292	133	125	CLK3;SNRPN;CLK4;CELF2;CLP1;SRPK2;SRSF5;PRMT2;TXNL4A;NXF1;CSTF3;CSTF2T;SRP54;TMED10;SPOP;DHX8;METTL3;CDC40;CLK1;NCBP2;DDX1;SNRPD3;CD2BP2;PRPF3;PRPF40A;RBM39;PSKH1;PHF5A;PRPF4B;SUGP1;SUPT5H;SRSF9;SREK1;U2AF1;RBM5;POLR2A;PABPN1;XRN2;RNMT;SRSF4;DNAJC8;SRPK1;SNRPB2;HNRNPH2;SRSF10;SNRPD1;RBM17;PAPOLA;PRPF18;SF3B2;SF3B1;DHX16;PRPF6;CSTF1;SNRNP70;NCBP1;PRPF4;SUGP2;HNRNPK;SNRPG;SNRPE;PCBP2;SNRPD2;SF3B5;SM…	PRPF6;CSTF1;SNRNP70;NCBP1;PRPF4;SUGP2;HNRNPK;SNRPG;SNRPE;PCBP2;SNRPD2;SF3B5;SMC1A;SRRM1;LSM7;DHX15;HNRNPA2B1;CPSF1;SRSF6;HNRNPAB;CLASRP;SNRPF;DDX20;LSM2;HNRNPL;HNRNPR;SNRPA1;CPSF2;NONO;CLK2;RNGTT;NUDT21;YBX1;SNRNP40;CELF1;DHX38;TRA2B;RNPS1;EFTUD2;DICER1;SFSWAP;RBMX;SNU13;SNRPB;PPM1G;SF3A1;SF3B4;SRSF1;PTBP1;CPSF3;HNRNPH1;HNRNPA1;SF3A3;SF3B3;CSTF2;HNRNPM;DHX9;CPSF4;FUS;HNRNPU;HNRNPC;HNRNPD;SF3A2;U2…
WP_BASE_EXCISION_REPAIR	-0.58683	-1.8749	0	0.0794645	31	31	TDG;MBD4;NEIL3;POLD4;PARP2;PCNA;MPG;PNKP;POLL;NEIL2;POLD3;SMUG1;XRCC1;POLE3;MUTYH;FEN1;POLE2;APEX1;LIG1;POLE4;APEX2;HMGB1;OGG1;POLE;POLD1;POLB;PARP1;POLD2;NTHL1;UNG;LIG3	LIG1;POLE4;APEX2;HMGB1;OGG1;POLE;POLD1;POLB;PARP1;POLD2;NTHL1;UNG;LIG3
WP_TUMOR_SUPPRESSOR_ACTIVITY_OF_SMARCB1	-0.605373	-1.94675	0.00531915	0.0414597	33	30	H3-3B;RB1;GLI3;SUZ12;SMARCE1;H3-3A;CDKN2A;SMARCC2;ARID1B;EZH2;DPF1;SMARCB1;RBBP4;DPF2;SMARCD1;GLI4;SMARCD2;EED;SMARCC1;ACTL6A;ARID1A;GLI2;SMARCD3;CDK4;SMARCA4;CDK6;PTCH1;SMO;GLI1;DPF3	SMARCC2;ARID1B;EZH2;DPF1;SMARCB1;RBBP4;DPF2;SMARCD1;GLI4;SMARCD2;EED;SMARCC1;ACTL6A;ARID1A;GLI2;SMARCD3;CDK4;SMARCA4;CDK6;PTCH1;SMO;GLI1;DPF3
WP_DNA_REPLICATION	-0.59024	-2.00352	0	0.0431872	42	41	UBC;ORC4;RFC1;POLD4;CDK2;PCNA;DBF4;PRIM2;RPA2;ORC6;ORC3;POLD3;UBA52;GMNN;RFC3;RFC2;POLA2;CDC7;CDC45;POLA1;RFC4;POLE2;RPA1;ORC2;PRIM1;RPA3;MCM3;RFC5;MCM7;POLE;POLD1;MCM4;CDC6;ORC5;MCM10;CDT1;MCM6;MCM5;POLD2;ORC1;MCM2	PRIM1;RPA3;MCM3;RFC5;MCM7;POLE;POLD1;MCM4;CDC6;ORC5;MCM10;CDT1;MCM6;MCM5;POLD2;ORC1;MCM2

## Sheet: ED2e
ISG15				ISG20				OASL
Control	Low	High		Control	Low	High		Control	Low	High
3363.44	6637.8	9515.94		222.625	997.176	1811.19		865.429	6154.77	11644.6
2956.46	6149	9537.47		238.246	924.798	1941.11		935.507	6501.69	12771.3
3111.02	7185.24	10239.7		242.343	988.132	2043.99		885.704	7058.51	13427.5

## Sheet: ED2f
INHBA			IL6
Low	High		Low	High
1	2.69607		1	1.32
1.16191	2.66089		0.9745	1.4562
1.16049	2.57124		0.9367	1.6283
