# Supplementary material for: MIRO2-mediated mitochondrial transfer from cancer cells induces cancer-associated fibroblast differentiation
Source: Nat Cancer. 2025 Aug 28;6(10):1714–33. doi: 10.1038/s43018-025-01038-6 (PMC12559006; doi:10.1038/s43018-025-01038-6)
Supplement: Supplementary file 14 — Statistical source data. [file 43018_2025_1038_MOESM14_ESM.xlsx]

## Sheet: ED3a
Component 1 (43.6%)	Component 2 (13.3%)	C: Group1	T: Item
31.7224	4.81056	Ctrl	C1
32.3088	-4.43314	Ctrl	C2
35.0303	5.84233	Ctrl	C3
33.2211	2.7769	Ctrl	C4
-10.674	-23.1419	High	H1
-10.9684	-18.3119	High	H2
-15.0229	-0.386966	High	H3
-15.1473	-5.99614	High	H4
-20.2912	-0.84846	Low	L1
-16.5554	0.0654433	Low	L2
-21.6963	8.2462	Low	L3
-21.9272	31.3771	Low	L4

## Sheet: ED3b
q<0 5 non significant	Log2FoldChange	-LOG10(p)		log2foldchange>0 5	Log2FoldChange	-LOG10(p)		log2foldchange<0 5	Log2FoldChange	-LOG10(p)		CAF genes	Log2FoldChange	-LOG10(p)
FAP	-0.47612	2.64927		OASL	2.00726	2.04948		ISG20	-0.00634	0.007069		INHBA	1.43565	1.68396
FAM111A	0.498383	1.60175		PDGFRA	-2.77888	5.22748		ISG15	0.026905	0.152252		COL1A1	1.12767	2.86236
CEP170	0.496916	4.75416		MYOD1	6.80046	3.41792		KIFAP3	0.000382185	0.00032843		ACTA2	0.267944	2.19305
KIF15	0.496152	1.47825		OR2T6	5.94091	4.87039		RAB43	-0.000275612	0.00033992
EDC3	0.495579	3.01223		F10	5.06276	2.11476		BCLAF1	9.20296e-05	0.000444357
PNN	0.493587	4.19081		PRICKLE3	4.63825	2.06769		CTPS2	-0.000305653	0.000586903
ZNFX1	0.49219	3.92195		APOM	4.51963	4.42672		SRPRA	0.000173569	0.00206167
PFKP	0.491929	5.11885		CCN2	3.95018	8.47092		CHD3	-0.00171423	0.00823528
FHOD1	0.491433	3.75893		HELLS	3.9409	3.38861		SLC12A2	-0.00168085	0.00837832
GATAD2A	0.490542	3.68889		PCLAF	3.25905	2.73913		POLR1D	0.00388813	0.00899962
BLOC1S6	0.490101	1.21495		GZF1	3.15703	1.40596		OBSL1	0.00607157	0.00922425
IFIT5	0.48905	3.15525		DLG2	3.07846	3.02941		SF3B3	0.00321627	0.0103533
CDK17	0.486511	1.76972		DES	3.01862	2.27137		SART3	0.00274801	0.0131449
MDC1	0.484724	3.19746		THBS4	2.96539	2.33067		TTC7B	0.00808756	0.0155033
EIF2A	0.484715	3.40592		C3	2.93144	4.38076		HNRNPL	-0.00342989	0.0155225
DIS3	0.482496	3.89123		SEMA7A	2.81962	6.90728		DDX39B	0.00187826	0.0157885
ARHGEF18	0.479355	3.22783		ANLN	2.76352	2.59356		WDR70	0.0042901	0.0179972
IFIT1	0.479313	4.06555		SERPINE1	2.71597	6.32149		GPI	0.00364542	0.0183817
RBM7	0.478648	2.32062		POSTN	2.63027	3.77363		ISY1	0.0128841	0.0184377
RNF25	0.477822	2.56538		TGFBI	2.60697	4.46346		CPQ	0.0051775	0.021817
RICTOR	0.477777	2.35549		TPX2	2.55318	3.68429		RPL31	-0.0107741	0.0223355
LARP4	0.477668	4.72967		CKAP2	2.52629	3.57219		DPH5	-0.00577593	0.0225793
MYL12B;MYL12A	0.477394	1.87804		KIFC1	2.50011	3.2879		ZNF622	-0.00621986	0.0255671
CWF19L1	0.477225	4.06494		TK1	2.44997	7.42733		ZNF146	-0.0380735	0.0260636
MCM4	0.476943	3.5858		PLK1	2.44618	5.60159		CHERP	-0.00564671	0.0261108
MYL9	0.47532	2.12026		FAT3	2.40551	1.84532		DDX28	0.00563312	0.0269298
MICALL2	0.475275	2.10063		RAD18	2.29836	5.86616		WIZ	0.00497484	0.0287622
FGF17	0.475064	1.67619		SLC46A3	2.2957	3.04072		TRIP12	-0.00288963	0.0287779
CBFB	0.474766	1.4136		SMC1B	2.26952	1.96705		LMOD1	-0.0114269	0.0296458
MCM7	0.473157	5.17078		SYNRG	2.24044	1.25618		SLC5A3	-0.00952673	0.0310826
MAP2K1	0.472452	2.69393		KRI1	2.2004	1.95935		PHF23	0.0160818	0.0379866
LUC7L	0.471764	2.75302		RGN	2.19358	3.58471		IPO9	-0.0107284	0.041209
TSR1	0.469781	6.27819		SMTN	2.18115	6.8959		VSTM4	0.0638058	0.04151
MCM3AP	0.469728	2.60303		AURKA	2.17234	1.91462		SURF4	-0.00845432	0.0416784
TARS1	0.468832	3.95681		UBE2S	2.16389	4.41322		TYMP	-0.0238996	0.0430633
AHCTF1	0.468769	3.05176		SELENOS	2.09804	1.57229		HSF1;HSF2	-0.0225883	0.0459994
CDKAL1	0.468705	2.14706		MUTYH	2.06858	3.05988		EXOC1	-0.0113316	0.049433
EIF3D	0.468391	4.67254		SPHK1	2.04917	6.15539		PURB	0.0139794	0.0501515
GRWD1	0.468257	3.10136		ALPK2	2.04744	3.78499		EYA3	-0.0284753	0.0527867
RIC8A	0.467474	3.54407		GABBR2	2.04145	2.57456		SYMPK	-0.0160279	0.0530834
SAMD1	0.466595	4.23583		C11orf96	2.02145	3.9338		PRPF19	0.0065136	0.0566645
MCM5	0.466211	3.81539		IVNS1ABP	2.00856	4.53908		RPS6KA4	0.0259094	0.0573577
CHD1L	0.465875	2.82625			1.98594	2.24		MT1X	-0.0691655	0.0574744
GRK6	0.464925	1.42269		FGF1	1.97103	2.72969		MRM1	-0.02864	0.0576687
PHRF1	0.463562	2.70677		PRR11	1.95688	3.64147		FTSJ3	0.0107813	0.0594807
DCAF13	0.4634	2.66278		TTK	1.92887	5.19876		CRYZL1	-0.0235481	0.0610539
OSBPL11	0.462857	3.73406		JUNB	1.91542	4.7578		RBM26	-0.0117865	0.0636728
ZFYVE16	0.461273	2.81639		COL5A3	1.89961	5.48209		SMC3	0.00833654	0.0679979
MYL3	0.460828	1.25366		UHRF1	1.86407	1.25751		ZMIZ1	0.315794	0.070575
MX2	0.460378	2.82104		KPRP	1.85175	7.75875		FHL2	-0.0395222	0.0720531
SMARCA5	0.459637	3.03938		BPGM	1.8499	2.1499		DNAH6	0.0766737	0.0747523
ANKRD28	0.459536	1.60713		PITPNC1	1.79807	5.0533		CSTF1	-0.0262952	0.0748732
UTP15	0.45952	2.78175		SEC14L2	1.79369	1.48694		TPR	0.0327673	0.0767139
CCT6B	0.459136	1.77886		LYZ	1.75194	4.79634		PHC2	-0.0144095	0.0771013
HNRNPAB	0.458135	2.62566		SLC26A4	1.74469	7.41581		NUP160	-0.019455	0.0771768
RPA1	0.45799	1.82846		UCK2	1.69965	5.1492		PPP2R5A	-0.0272336	0.0790902
FBXO7	0.457244	2.52374		STK38L	1.69369	1.66262		MATR3	-0.011281	0.0796643
CNN3	0.456745	4.19218		GTSE1	1.68962	2.2477		SLFN11	-0.0168333	0.0807737
XPO5	0.456084	4.35735		CCDC149	1.66433	7.45693		HNRNPU	0.0171003	0.0858505
ACLY	0.455675	3.46903		DNAJB4	1.64965	2.06371		CMPK1	0.0228095	0.0890372
LUZP1	0.455408	1.79641		CPEB4	1.64162	2.31241		ASH2L	-0.018465	0.0894864
UNC119	0.454258	2.69398		OGN	1.6075	1.40057		WBP4	0.0804882	0.0910392
SPARC	0.453789	1.42063		KPLCE	1.58987	2.37428		NOC2L	-0.0173025	0.0911193
THADA	0.453213	1.28357		ZDHHC14	1.57898	2.35536		RXRB	-0.0183957	0.096447
NOB1	0.453176	3.67023		TSPAN13	1.57068	6.98378		RAP1B	-0.0340281	0.0972598
UPP1	0.452213	1.65644		KPNA2	1.56106	4.44255		INTS12	-0.223569	0.0978411
PXDN	0.451951	4.81571		AHR	1.55887	4.2105		GOSR2	0.027895	0.100908
EIF4E	0.451516	1.87632		TPM1	1.54937	3.22324		FRMD8	-0.0255406	0.103606
NEDD1	0.449227	3.00965		BUB1B	1.54157	2.78111		RBBP7	0.0216918	0.107421
WDR4	0.449008	2.70311		DSEL	1.54156	6.19096		UGP2	0.00982189	0.112232
TGM2	0.448499	3.10809		ARHGAP31	1.53469	2.64793		SCAF1	-0.0681798	0.11248
GTF3C5	0.448009	5.93941		C4A	1.53406	2.4684		DIAPH1	-0.0114779	0.11318
KIF1B	0.446563	1.75144		F13A1	1.53152	5.74692		ST3GAL4	0.045172	0.115217
MTAP	0.444451	3.99067		CDK1	1.50337	2.07534		PDS5A	0.0223851	0.115737
CHD8	0.444074	3.99957		CDCA5	1.49782	3.57328		INTS9	-0.0328207	0.116258
MCC	0.443549	2.51336		CEP76	1.49575	1.42807		SAFB	-0.0324707	0.11671
PRIM1	0.442445	1.26262		HERC6	1.4848	5.90427		TOP1	0.0250502	0.117815
APOBEC3B	0.442239	1.17051		TOP2A	1.48361	1.86206		YIPF2	-0.0694532	0.118266
IPO7	0.441502	1.3171		LONRF3	1.4827	4.09854		LIN54	-0.0639765	0.121029
MYH9	0.440229	2.98836		AURKB	1.48213	3.65042		CLSTN1	-0.340201	0.123254
TMPO	0.440014	2.97335		TYMS	1.47008	2.17245		ATE1	-0.0396199	0.124524
KNTC1	0.436894	1.53455		PAAT	1.43911	5.47668		RELL1	-0.270177	0.125264
RCL1	0.436017	2.28056		MKI67	1.42297	6.71491		SF3B1	-0.0191989	0.127324
UGDH	0.43541	4.93044			1.42228	1.61124		IL1B	0.10819	0.13165
TRAF2	0.434823	1.71818		MICAL2	1.41473	5.35945		SIN3A	-0.0404029	0.134778
TNC	0.434298	2.9269		RBM15B	1.40857	2.70691		C2orf69	0.124119	0.136049
YTHDF3	0.433617	3.77575		RRM2	1.40036	1.94121		KMT2A	-0.0652611	0.136761
WNT5A	0.432676	1.49523		EIF1AD	1.39804	5.28952		PAK4	0.040976	0.137771
GNPNAT1	0.432488	2.56476		SLC34A2	1.3975	5.67935		DDX42	0.0172443	0.140071
AATF	0.432477	1.59874		ST3GAL1	1.38969	5.26536		DPF2	-0.0814562	0.14132
CASP3	0.431355	2.73649		KIF4A	1.38626	7.64128		PPM1H	0.18348	0.141549
BZW2	0.43038	3.79671		PSRC1	1.37438	5.47334		NIPBL	-0.0362253	0.145873
ARHGAP24	0.430208	3.22435		COL7A1	1.37309	5.25678		CASP14	-0.366957	0.146384
TRIM5	0.430202	2.55338		KIF11	1.36437	4.77193		STAT1	-0.019084	0.148132
TAB2	0.427704	1.55835		ITPRIP	1.33983	6.82326		NAT10	-0.0200715	0.149295
PDCL3	0.427393	2.83261		IGFBP3	1.33767	1.18062		GTF2H1	-0.0825129	0.152133
PTPN14	0.426604	2.49933		CTPS1	1.33624	4.71901		PSIP1	-0.0905447	0.152197
PA2G4	0.42451	3.37727		NOL4L	1.3355	1.22863		RBM4B	-0.0234003	0.156353
GMPPB	0.424011	4.27412		CD274	1.32946	6.10833		LIMS2	0.075139	0.1564
SPTLC2	0.423877	1.71518		TNFRSF12A	1.32529	6.32472		SNRPA	0.0296669	0.157354
TCAF1	0.42341	1.72061		DDX21	1.31732	5.76159		SARNP	-0.0262117	0.158745
EIF2S2	0.422711	2.27013		LMCD1	1.31577	1.52534		TOMM40	-0.0242052	0.159053
MX1	0.422701	2.06848		MYO10	1.31527	2.66987		H3-7	0.0375576	0.16128
ZC3H13	0.421375	1.82604		ENC1	1.30737	2.24837		SMC6	-0.072505	0.161885
PRPS2	0.420143	1.68731		B4GALT3	1.30703	5.69936		PREPL	-0.127932	0.164828
TRIM26	0.419025	2.3551		DPY19L4	1.30012	4.35796		CEP131	0.0554516	0.166696
DHX30	0.41844	2.85127		PHLDB1	1.29817	1.54128		CAP2	0.0314612	0.167694
NUP85	0.416907	3.18809		TIMP1	1.29612	3.83039		NOP16	0.141994	0.168212
MAP2K3	0.416815	3.53644		PANK2	1.27789	4.15563		NT5C2	-0.0372124	0.169023
PPME1	0.416021	5.58326		PAWR	1.26125	3.38689		TMEM199	-0.147476	0.17
MSH6	0.415204	4.59905		PPP1R13L	1.26013	1.99787		PSPC1	-0.0403905	0.170089
RPS19	0.415184	2.73178		DSP	1.24834	5.634		TAGLN2	0.0747943	0.170195
INCENP	0.412432	1.81064		DOLPP1	1.2439	3.11596		TFCP2	0.0346179	0.1719
DNAJC2	0.412138	4.43837		PBK	1.23302	1.61489		MTG2	-0.135588	0.173316
BUB3	0.411879	2.77146		NAF1	1.22471	2.35535		NRF1	-0.100062	0.174042
FXR2	0.411594	4.03611		LARP1B	1.22184	2.97695		PGAM1	0.0220842	0.175126
RAN	0.410993	2.93581		SLC6A9	1.22061	5.36055		ENDOD1	0.0301595	0.177772
SIPA1L1	0.410535	1.27751		ATAD2	1.21976	2.41795		RABGGTA	-0.0401082	0.179248
DDX52	0.409151	3.01539		MTHFD2	1.21283	5.64679		ESD	0.0255566	0.181393
EML1	0.404915	4.04373		FIGNL1	1.20991	3.95832		USP9X	0.03193	0.182614
NCAPG	0.404441	2.75047		NDC80	1.20933	3.22884		ANK1	-0.0835264	0.185528
ARFGAP1	0.403778	3.65946		POLR1E	1.20245	3.5622		ACSS1	0.232355	0.186718
SMARCAD1	0.399755	2.41622		FILIP1L	1.19781	1.52062		RPS27A	0.0518742	0.188032
UHRF2	0.399405	1.51309		NUSAP1	1.19552	3.47213		TBCE	0.0316935	0.188911
EHMT1	0.399185	1.25338		KRT5;	1.18559	2.61106		XPO4	-0.113936	0.189699
MAGOHB	0.399003	2.28381		POLRMT	1.18001	3.186		PABPN1	-0.0549078	0.189714
FSTL1	0.398427	4.52225		RPUSD3	1.17955	4.45408		EMC7	-0.0512972	0.196119
DHPS	0.39842	1.3651		LTBP2	1.17264	5.38431		ARHGAP17	0.0453191	0.199288
ZC3H11A	0.397103	2.75196		SHCBP1	1.1701	1.6132		SMS	0.0339222	0.203281
CDC42EP1	0.397052	2.36951		BGN	1.16698	3.99986		CTR9	-0.0398664	0.209763
EIF3M	0.39595	2.29864		PGGT1B	1.16417	2.08452		UFD1	0.0326781	0.210011
COL3A1	0.395671	1.62649		MLPH	1.15318	5.59042		SLC35E1	-0.0538611	0.214068
NAA15	0.395034	5.0395		PHETA2	1.15069	3.01557		LIMS1	0.172251	0.214742
ABCF2	0.394599	4.20352		FN1	1.14861	3.72535		NISCH	0.146459	0.218674
EXOSC9	0.393875	3.51894		KATNAL1	1.14455	3.62194		IK	-0.0221901	0.219314
ALKBH6	0.393696	1.75449		SH3BP5L	1.14418	3.48245		NAGA	-0.198795	0.22758
RECQL	0.392809	2.60272		LGMN	1.1441	2.1216		ARSB	-0.117934	0.233619
HSPH1	0.392774	3.00369		SLC4A7	1.13841	6.47537		PDLIM4	0.0702186	0.234405
RACK1	0.392545	4.38455		BCL2L12	1.13388	1.50383		MRPS17	-0.0626206	0.235297
PWP1	0.392204	2.89997		KRT18	1.13182	1.39734		FBXO22	-0.0483127	0.238735
FBXL18	0.391747	2.27487		PDCD2	1.12643	3.32007		DNPH1	-0.0320835	0.23997
ARL6	0.391725	1.70968		KLHL42	1.12412	6.94975		KIF23	-0.0327387	0.242264
RPS10	0.391397	2.36673			1.12318	3.78707		HBA1	0.318573	0.242577
ANKRD52	0.391333	1.51992		LIG1	1.121	2.03651		TMF1	0.0732818	0.242693
BUB1	0.390708	1.93921		HELZ2	1.1191	1.6909		HDGFL2	-0.105287	0.247365
PACS1	0.389575	4.45243		IFI44	1.1061	5.25633		H2AZ1;H2AZ2	-0.162564	0.250723
PUM3	0.389348	6.27121		RRAD	1.10526	4.75239		EXOG	-0.155986	0.258274
MYD88	0.389108	1.41913		CPEB2	1.10398	1.43929		ANAPC5	-0.124827	0.258351
CAP1	0.38891	1.66626		RRM1	1.09543	4.64919		INTS10	-0.103222	0.259426
GSPT1	0.388796	2.74919		PRPS1	1.0884	2.48147		MRAS	-0.072156	0.259531
MTPAP	0.388431	1.6658		DIAPH3	1.0806	2.17458		RYBP	-0.122017	0.262175
NOM1	0.388114	1.17918		NHERF2	1.08045	1.63831		TMUB2	-0.172432	0.262258
GEMIN5	0.386674	3.20813		STK17A	1.07435	2.55451		ZNF618	0.224423	0.262319
CCDC86	0.38404	2.03875		PEAR1	1.07157	4.90653		SART1	0.040082	0.267718
ACTN1	0.383725	2.0253		LCP1	1.06779	4.50357		GLIPR2	0.18445	0.268363
TRIO	0.383193	2.87087		BAK1	1.06237	2.62337		SLK	-0.078063	0.270585
RANBP1	0.382478	1.82779		PRIM2	1.05492	3.56715		TACC3	0.230285	0.272744
GPX4	0.382394	1.57606		CHAF1A	1.0519	1.20698		TRPS1	-0.138789	0.274064
EIF3CL;EIF3C	0.381949	4.5702		RHOB	1.04892	4.06327		NR2C2	0.070693	0.275295
NAA25	0.381462	3.56668		COL2A1	1.04277	2.42402		TRIM22	-0.0823789	0.278632
PHACTR4	0.380972	2.38333		KIF3A	1.03965	4.06776		SH3BP1	-0.0431483	0.278829
TMBIM6	0.380862	1.80308		PALM2	1.03105	2.78559		TBX3	-0.102027	0.283055
ITGA2	0.380862	3.47738		CHTF18	1.02344	4.79533		CCAR2	-0.0675621	0.283823
NAA50	0.380516	3.43577		WDHD1	1.01612	3.94039		NUB1	0.0476818	0.284147
NKRF	0.379901	3.42912		POTEKP	1.01144	4.79865		ZNF22	0.14992	0.28641
SAE1	0.379142	2.54661		CDK2	1.01093	4.47391		ACVR1B	-0.248651	0.287413
RIOK2	0.379017	3.7059		LIMD2	1.00973	2.94008		DNAJC8	0.0507894	0.287512
IGFBP7	0.37888	1.90774		IFRD1	1.0057	1.83941		SVEP1	-0.327257	0.287895
RPL22L1	0.376525	1.86113		COL5A2	1.00163	3.72339		SNRPA1	-0.0664077	0.288535
RPS20	0.376343	1.43053		P3H2	0.99842	3.11474		TMEM11	-0.172771	0.289545
NUDCD1	0.375956	2.93831		USP18	0.997962	2.98348		PDZRN3	-0.0598469	0.289902
GMPS	0.375807	5.38509		CHAF1B	0.997483	4.19957		MRPL12	-1.001	0.291108
EIF3A	0.374446	5.28216		TLK2	0.99727	3.21906		CD46	-0.320769	0.296186
EIF4G1	0.374388	4.34322		STRA6	0.997141	2.39446		HSP90AB2P	0.18466	0.299755
CSNK1A1	0.373976	2.14656		CDK6	0.996058	4.99372		NXF1	0.0481272	0.305924
ARHGEF17	0.373658	2.16818		NCOR2	0.986439	1.56891		CCDC134	-0.133918	0.307643
RPL38	0.373249	2.40596		DEPTOR	0.981401	4.47034		NUP133	0.02143	0.30839
ELAC2	0.3722	4.00356		MALT1	0.977062	3.85744		SNRNP40	0.0484171	0.311501
SEC24D	0.371908	6.05089		OGFOD1	0.963803	1.77023		GK	-0.0353117	0.313964
VASP	0.371807	4.04334		PHLDA2	0.961375	1.4538		DOCK6	-0.185756	0.314339
ILK	0.370948	3.51348		DNMT1	0.959619	6.15205		ZC3H7B	-0.0801311	0.31717
BZW1	0.37055	3.27945		MYO19	0.952702	2.38945		ACOX1	-0.0706677	0.319995
XRCC1	0.369563	2.66084		KRT38;	0.948866	1.36449		SPRYD7	0.0745254	0.323048
UTP6	0.36913	2.8777		SEC23B	0.946888	4.76032		SCRIB	-0.151345	0.324374
NDUFAF1	0.368134	1.82038		RB1	0.946468	2.99822		TRMT112	-0.255419	0.328348
UBE2J1	0.366969	1.28875		AFAP1L2	0.942449	4.24499		MTA3	0.0601997	0.328933
RPL7L1	0.36691	2.28038		COL5A1	0.940077	3.34969		CDKN2AIP	-0.0761447	0.330882
RASA2	0.365122	2.13906		SYDE1	0.937885	5.70131		COL4A3	0.463966	0.331377
PRPSAP1	0.363765	4.05051		IFI44L	0.937078	4.76922		SNRPB2	0.0786552	0.33142
GOLT1B	0.363573	1.4942		DLGAP5	0.933891	1.27948		MAP3K20	0.0705171	0.331425
NAP1L1	0.36282	2.51828		RUNX1	0.932724	1.85364		RING1	-0.10889	0.33222
YBX1	0.362746	1.56689		PDLIM5	0.931364	3.06297		NUP205	0.0511074	0.333388
CLASP2	0.362337	2.23617		MAZ	0.93119	1.40507		SELENOH	-0.197249	0.334639
GARS1	0.362287	4.15832		SLC7A5	0.928932	3.99698		GAPDH	0.071856	0.335625
NUP153	0.362105	3.57389		TGFB1	0.924585	2.92958		TFDP1	-0.194299	0.339272
MYO9B	0.361135	4.00435		KRT10;	0.915092	4.36071		MLKL	0.124006	0.340486
RFC4	0.358657	1.81777		CNN1	0.913261	4.05265		MRPL44	0.0677857	0.341913
GTF3C1	0.358156	1.47519		KIF20A	0.912876	3.36824		CTNND1	-0.0469961	0.342208
GYS1	0.35815	3.45831		PGM2L1	0.91193	4.47959		MAP4K3	-0.217519	0.3441
MB21D2	0.358085	1.87803		GRSF1	0.909796	2.11385		AP2M1	-0.0411463	0.344711
MTREX	0.357831	4.11683		SERPINB12	0.904399	2.79361		LSM4	-0.0673246	0.345951
STAG2	0.356281	1.53975		ARHGEF40	0.903995	2.65351		DHX9	0.035934	0.346097
RPS2	0.356092	3.35272		KLF16	0.893063	1.50961		TOM1L1	-0.386606	0.347285
RPS3	0.354751	1.86524		PFKFB3	0.889353	1.64758		MRPL19	-0.0842595	0.34826
FRMD4A	0.354133	1.88145		MAD2L1	0.885376	4.92049		CPSF1	0.0664649	0.355072
POP1	0.353921	2.75222		GPT2	0.883672	2.46281		MSH3	-0.0643473	0.356386
UBTF	0.353206	3.60643		EPSTI1	0.8822	2.72275		PIK3R4	-0.06673	0.357135
DNTTIP2	0.352798	1.58311		TBC1D2	0.877723	2.26091		RBM6	-0.0805893	0.357989
ENPP1	0.352142	2.22249		PTP4A1	0.872215	2.99428		POP4	-0.1299	0.359385
SPECC1L	0.352065	1.51787		TES	0.870904	3.99226		TIMM50	-0.064249	0.363672
CUL4B	0.351559	3.56741		SLX9	0.869189	5.9737		SMU1	-0.0466976	0.366917
NCAPG2	0.351215	1.69632		ERF	0.868881	3.49715		EMC8	-0.421494	0.366922
PABPC1	0.351121	4.004		UBAP2	0.868755	2.01525		AACS	0.0276542	0.367376
PIM1	0.350171	1.41801		ASNS	0.865653	1.16475		NUP98	-0.0926967	0.368829
MKLN1	0.349684	1.58179		ZNF281	0.864814	2.28966		SCN2A	0.282345	0.369472
MSH2	0.349603	2.7858		HMGXB4	0.85654	1.45102		LHFPL2	0.13558	0.372548
DDX18	0.348188	3.65055		TTC4	0.856409	3.76256		SERPINB9	-0.0755134	0.379509
EEF1A1	0.347702	1.75115		RIF1	0.855118	2.96689		EHBP1	-0.103547	0.38296
ELF2	0.347482	1.20145		TPM2	0.8547	3.13094		TPT1	0.120034	0.383939
EDF1	0.347224	1.29153		IL1RN	0.853578	1.87702		NSL1	-0.625556	0.384603
PAPSS2	0.346015	3.35121		CDC20	0.851467	1.87567		NOL8	-0.470609	0.389419
AUP1	0.345769	1.56422		RNF34	0.8477	6.3133		KDM1A	0.0705876	0.390104
ARFGAP3	0.344513	2.38326		RIOX2	0.844842	6.37069		B4GAT1	-0.723962	0.390215
NRDC	0.344179	3.80746		BCAM	0.844448	2.41465		SRRM1	-0.0674806	0.39062
ZC3HAV1	0.3441	4.61273		SAMD9	0.840516	1.66948		CCNA2	0.0982251	0.391904
NFATC2IP	0.34373	1.85431		CDH2	0.838602	4.08686		SLC39A9	-0.619918	0.39342
EIF4G2	0.343394	4.01698		BCAR3	0.833851	3.78101		PRKG1	0.0709476	0.3936
RBM22	0.342996	1.59246		PINX1	0.833105	3.6779		NUP50	-0.070127	0.394088
ZC2HC1A	0.342636	1.35654		BMP1	0.831748	3.64805		PACSIN3	-0.502049	0.395134
DLGAP4	0.341187	2.44625		COL11A1	0.831566	4.47483		CRYBG3	-0.15419	0.398794
CASP7	0.341177	2.21015		KRT7;	0.830729	8.09193		PRKAA1	0.0389762	0.402792
FNDC3B	0.341148	3.20167		B4GALT1	0.826795	2.80645		ZFP91	-0.118849	0.404538
USP47	0.340434	3.07332		PLOD2	0.821985	3.57398		ELF1	-0.0961297	0.410598
C2CD2	0.340364	3.21367		RIGI	0.817502	4.08679		NACC1	-0.179665	0.410612
ITPKC	0.34032	2.56062		COL1A2	0.81529	3.70863		UBQLN1	-0.353887	0.419228
RELB	0.338578	2.22165		TAGLN	0.813702	3.74514		ABT1	-0.0967515	0.420419
CFAP20	0.338171	2.09751		PODXL	0.811863	5.33095		SF3B6	-0.106124	0.424037
NSUN2	0.337831	3.29252		RBM3	0.803509	2.77435		MAP2K2	0.05374	0.42626
AAR2	0.337644	5.46724		ZCCHC8	0.802845	4.32518		SH2D5	-1.05353	0.42665
EIF2S1	0.337025	2.37686		FRMD6	0.798778	3.18782		YME1L1	0.0816679	0.428934
EIF2B3	0.336818	2.71163		COL4A1	0.798131	4.14042		SNRPE	-0.154757	0.429349
EMG1	0.336763	2.42885		NCAPD3	0.796217	3.6396		RSBN1L	0.378877	0.430836
THOP1	0.335783	2.15466		SYNE1	0.793526	1.83664		ZFAND6	-0.353389	0.431445
MT-ND2	0.335765	1.51872		RCC2	0.793487	4.88855		FAM114A2	-0.145326	0.432769
ADSS2	0.335531	2.86183		DHFR	0.78207	3.19887		SRPRB	0.0672264	0.438952
POLR2G	0.335505	2.40008		TDP1	0.781299	5.21634		RUVBL1	-0.0335569	0.440301
NUFIP2	0.334416	3.14798		DOCK10	0.780384	4.14569		CXorf38	-0.218827	0.444348
PDCL	0.334259	1.27704		POLA2	0.779462	4.47295		TMEM70	-0.224391	0.450498
GAPVD1	0.334141	3.17893		FEN1	0.773766	1.77626		ZDHHC18	-0.803787	0.451055
DIP2B	0.334001	2.40427		REEP4	0.771365	1.41877		ERCC3	-0.0549421	0.451429
LAMB1	0.332916	2.69149		SMC4	0.768913	1.63219		PPOX	-0.249597	0.452891
THOC3	0.332539	3.08757		C2CD2L	0.758466	2.75083		RABL6	0.0635948	0.458093
PPFIBP1	0.33203	3.58202		RCBTB2	0.758217	1.66007		CUL4A	-0.113519	0.458412
SP2	0.331454	1.20492		SKA1	0.758163	3.68361		LMNB1	0.0671773	0.460579
C8orf33	0.330077	1.95129		PUS7	0.754666	2.88674		L3HYPDH	0.145151	0.461704
BMS1	0.329184	2.00097		PRC1	0.754509	3.95041		GALK2	0.311655	0.46202
METAP1	0.329167	3.31357		AFAP1	0.751658	1.8828		DARS1	0.057332	0.462408
TAX1BP3	0.329074	1.78547		PKMYT1	0.751459	1.65671		LAP3	-0.100731	0.467829
FLNC	0.328542	2.0889		DDX3Y	0.751372	4.66364		CLMN	-0.169504	0.468855
EHD4	0.327791	2.26735		LOXL1	0.749749	2.345		TRAF1	0.291585	0.469852
EIF3H	0.327099	2.05144		UCKL1	0.748631	2.50113		MRPL39	-0.0665998	0.471664
GTPBP4	0.326987	2.03051		PNP	0.748466	6.49712		SNRNP200	0.063108	0.472972
RPL7A	0.326519	3.8592		WDR47	0.73461	4.11939		SETX	-0.33235	0.476166
MTMR6	0.32634	2.35955		TOMM34	0.734441	4.07374		HNRNPA2B1	-0.0930719	0.481714
PMM2	0.326166	2.34246		FBN1	0.728377	3.73199		PPFIBP2	-0.636022	0.483315
NEK7	0.326003	2.89663		IBTK	0.726253	1.59538		UQCRFS1	-0.216094	0.484244
RBPJ	0.325018	1.88703		LRWD1	0.716172	3.79133		PTK7	0.0450225	0.485135
TXNL1	0.324712	1.18986		OTUD4	0.712446	4.05061		USP34	-0.182969	0.487257
NFKB2	0.324202	2.58925		SNX24	0.711535	3.24727		LIMS3;LIMS4	0.197373	0.489937
LARP6	0.324163	1.64437		CRISPLD2	0.711056	3.16389		CUSTOS	-0.17764	0.490218
RAPH1	0.323907	1.52683		PTPN12	0.708533	3.92187		RASSF8	-0.364473	0.492111
HSPA8	0.323714	3.14085		C9orf78	0.708379	1.81899		SRGAP2	-0.261339	0.493186
YTHDF1	0.32347	1.62234		CEMIP2	0.707754	2.08747		DDX27	-0.0700965	0.494866
MTA2	0.321086	2.21613		TPM3	0.707397	4.61738		C10orf67	0.245954	0.500003
RPS26	0.319654	3.06375		CNTROB	0.705538	3.30231		ASS1	0.0625138	0.501637
LUC7L2	0.319576	1.98021		IFIH1	0.699076	4.35187		NCCRP1	0.485331	0.505878
H1-2	0.318771	2.14777		GFPT2	0.698853	1.86532		ANKZF1	-0.207221	0.50891
BICD2	0.314814	2.3009		BAZ1A	0.697057	2.73608		RBM42	0.105337	0.513437
CKAP5	0.314596	5.19446		DNM1L	0.695253	3.73124		LRRC47	0.0589981	0.518954
HDAC2	0.313828	2.71926		MEGF6	0.691265	1.9781		HNRNPC	-0.103928	0.523388
ITGA5	0.313181	2.34977		SMARCD1	0.689411	3.7583		LMNB2	-0.100806	0.52366
HSPA14	0.311957	1.54504		SPECC1	0.686994	2.74366		HDGFL3	-0.345851	0.52393
RPS8	0.311798	2.22507		RPGRIP1L	0.686348	4.96502		FNDC3A	0.092288	0.525997
RPL5	0.311351	1.74528		SMN1	0.683935	3.06484		DHX37	0.100681	0.526753
ADK	0.311016	2.5817		CTSC	0.683685	3.93627		KIN	-0.410529	0.528558
HMGB2	0.310907	2.00066		IFIT2	0.683138	4.90509		ACIN1	0.0736146	0.529472
PABPC4	0.310636	3.35645		SH3PXD2A	0.682031	2.22902		EML3	0.167121	0.531835
MTMR2	0.309997	3.47807		PSAT1	0.681439	4.47186		PTAR1	0.140466	0.532583
WDR75	0.309072	1.94464		USP11	0.678709	3.2157		ZFR	-0.0740933	0.53262
PPM1G	0.307649	2.41236		QTRT2	0.677216	1.70875		NEMP1	-0.317505	0.535846
PITPNB	0.307359	2.23452		NMD3	0.676299	1.27762		H1-4	-0.720583	0.536429
MAGED2	0.307117	2.70128		SHROOM3	0.676265	3.11273		RPRD1B	-0.0645514	0.537816
H2BC11;H2BC17;H2BC3;H2BC21	0.30659	1.66343		MRTFA	0.675363	2.46024		CHD4	0.0867252	0.542515
RPS24	0.306582	2.70297		TRIM45	0.674094	2.61662		SAFB2	-0.153633	0.546069
GNB1L	0.306315	2.34023		GGH	0.673431	1.97321		TRAPPC13	-3.39964	0.551615
PAICS	0.30628	3.36361		SGPL1	0.672671	3.65003		SUPT6H	0.0714164	0.552267
RSU1	0.305627	1.57042		VRK1	0.671768	4.32		RBMX2	-0.328336	0.554913
ZNF217	0.30525	1.58667		CBL	0.670059	3.06446		CASP4	0.101135	0.558592
FSCN1	0.305187	1.91825		BCCIP	0.669826	1.45138		LIMD1	-0.248758	0.56386
SMPD4	0.304642	2.91958		DDX10	0.669374	2.08027		AARS1	0.0705409	0.565804
SLC4A1AP	0.303853	1.98633		WNT5B	0.667504	1.45225		THRAP3	0.0539083	0.566329
SLC4A2	0.303577	2.45162		B3GNT2	0.666159	3.22286		TAB1	-0.175104	0.566759
BYSL	0.303381	3.7481		CSRP1	0.665616	2.78788		LBR	-0.199674	0.566907
FAU	0.302835	1.70853		WDR89	0.659296	1.64128		IMP4	0.1515	0.577713
DNAJA1	0.302345	2.44573		NOSIP	0.657943	1.5666		ZNF532	-0.500111	0.585543
BLMH	0.301816	1.2147		NELFE	0.655962	1.25298		NUDCD3	-0.111247	0.589687
KIFBP	0.301308	2.63314		GCLC	0.654785	4.77596		RPL26L1	-0.257088	0.590777
COL6A3	0.300975	3.66551		BTF3	0.652741	1.22471		VPS52	-0.151449	0.594623
SARS1	0.300897	4.22684		SIPA1L3	0.650614	5.07213		MAP4	0.162673	0.594763
RPS29	0.300593	1.18114		EEF2	0.648468	1.25291		GNPDA2	-0.111945	0.596291
SRPK1	0.298677	1.36663		ERCC6L	0.647044	1.29195		MYADM	0.0836167	0.596707
EIF3B	0.298376	3.81599		UAP1	0.644599	5.5328		NUMA1	-0.219549	0.600491
SEC24A	0.297905	2.51823		UBE2T	0.644225	3.53171		ZC3HC1	0.179653	0.609614
RPS6	0.297375	2.43918		TLE3	0.64359	3.00573		SF1	0.0224767	0.612994
COPG1	0.297264	3.33414		MAP4K5	0.64192	1.60721		SYNJ1	-0.396868	0.613599
PES1	0.296929	2.86023		HAT1	0.640971	4.05184		NAV3	0.413832	0.616655
RPS15	0.296041	1.9104		TNS1	0.640159	1.57096		HDAC1	-0.0482578	0.619226
UBA5	0.295613	2.56689		POU2F2;POU2F1;POU2F3	0.639627	2.35628		GOPC	0.0864067	0.619904
PPAN	0.29488	1.73486		PSPH	0.639585	3.27366		CTSS	-0.276392	0.620489
TUBG1	0.293078	3.1892		ETV3	0.638258	3.00215		NUP155	0.0630255	0.62057
DIP2C	0.292629	1.23958		APOB	0.63215	1.31594		TBC1D8B	0.239154	0.629404
EIF1AX	0.292357	1.68448		PARVB	0.631545	2.42441		RBM5	-0.147243	0.630314
LYAR	0.291221	1.92241		NOL11	0.627769	2.58233		C15orf40	-0.157717	0.632563
WDR43	0.290601	3.45946		KIF2C	0.624482	3.91582		PRDX1	-0.0625234	0.633185
ALG11	0.290216	1.31241		MSN	0.622714	3.4986		MGA	-0.561823	0.634712
CSNK2A1	0.290062	2.32962		NAV1	0.621168	4.9973		TSPYL5	-0.145559	0.635545
ANKHD1	0.289979	1.73726		GNL2	0.619557	3.09799		GLIPR1	-0.0950918	0.635927
UBR5	0.289911	1.79199		MAP3K4	0.617253	2.66955		NUDT1	-0.377351	0.636345
NUP188	0.289832	3.0484		EIF4A1	0.616401	2.3199		TMEM160	-0.429395	0.636359
ARPC1A	0.289184	2.35167		PPAT	0.616191	1.82108		CPA4	-0.591247	0.638061
RPL23	0.288668	1.60997		CALD1	0.615743	4.00852		HTRA1	-0.276628	0.64179
MRPL55	0.28861	1.39091		SPTY2D1	0.614131	1.95759		SEPTIN6	0.162897	0.642981
PHGDH	0.288016	1.96146		CENPV	0.613957	4.17276		TIMP3	0.134261	0.643017
CNN2	0.287796	4.85439		EIF5	0.613604	1.94059		KIAA0930	0.270458	0.643083
WDR3	0.287121	1.49399		RASA4B;RASA4	0.610281	3.94125		RFLNB	0.715038	0.647373
ALDOA	0.286749	2.06076		TXNDC9	0.608322	4.34937		ALCAM	0.156617	0.648047
HEATR1	0.286331	2.73228		FGF2	0.60277	1.44839		AQR	0.0847373	0.649167
QARS1	0.286285	3.27778		PARP12	0.600531	3.5354		NCKIPSD	-0.246313	0.653848
PDS5B	0.286235	3.29587		MCM3	0.599616	2.63267		LRCH2	-0.281868	0.654021
TUBGCP3	0.28543	1.44419		SESN2	0.599474	5.09669		INO80B	-1.39043	0.657839
RPS4X	0.285331	2.5488		DAPK3	0.596091	2.19361		SEPTIN11	0.081543	0.65829
CDC23	0.285162	1.39009		APC	0.595609	1.21087		PSMC3	0.0496492	0.66448
PAFAH1B1	0.284995	1.34929		MRTO4	0.593964	3.98316		THOC5	-0.0701087	0.665062
TCP1	0.28476	3.43886		DNAJC9	0.592379	1.54984		RPS11	0.118585	0.66539
RPS14	0.284397	1.49782		ERI1	0.591542	5.08624		SF3B2	0.080874	0.665779
RRP7A	0.284089	1.27929		FERMT2	0.591124	2.76479		MRPL1	-0.0954194	0.666021
EIF3L	0.283932	4.6154		COX11	0.591042	2.73142		MRPL3	-0.0820642	0.667031
HARS1	0.283588	3.71321		PDLIM7	0.589831	1.56085		EPN1	-0.165076	0.670484
MYO1E	0.282402	2.80799		DCK	0.589334	2.51454		PUM2	-0.167028	0.672869
XRN1	0.282098	2.12628		LRRFIP1	0.588797	3.39759		IDH3G	-0.127875	0.679015
PELO	0.28184	1.32201		DMTF1	0.587381	6.03125		INPP4A	0.228438	0.679745
PICALM	0.280751	1.55628		DUT	0.587314	2.04308		MRPL11	-0.114863	0.680015
STRAP	0.280274	2.49354		CASC3	0.587132	1.71691		CENPF	0.24577	0.681732
RPS9	0.278583	1.52836		LTN1	0.58687	2.55272		CHD2	-0.178342	0.683844
EEF1D	0.276989	1.83178		FRG1	0.585549	3.65244		RNF40	0.0786204	0.684595
GNL3	0.276888	1.99025		AP5M1	0.583694	2.59736		RABGAP1	-0.118393	0.685797
AASDHPPT	0.27683	1.95337		ZNF593	0.582104	3.81993		PCIF1	-0.532408	0.686651
CD2AP	0.276712	2.116		GBP1	0.581667	5.74496		RASAL2	0.277344	0.692217
DENND2B	0.276658	1.5617		AARSD1	0.581354	1.2616		SRC	-0.178664	0.693209
ILKAP	0.276321	2.07531		EEF1G	0.580733	2.9135		DNAJC1	0.284575	0.697213
DTX3L	0.275802	3.77658		PGM3	0.579618	1.23465		CEBPZ	0.121288	0.697942
NOL10	0.275519	1.33105		TOP1MT	0.57951	2.71162		THOC2	0.0815883	0.698306
CARS1	0.275344	4.32572		NUF2	0.577847	4.60987		GPKOW	0.132623	0.700359
IGF2BP1	0.274373	2.21888		ELP4	0.576657	1.98289		CLCC1	-0.312755	0.703319
MAK16	0.274052	1.59721		OAS1	0.575644	1.3842		SRP54	0.0678344	0.703496
PPP1R12A	0.272393	1.82216		ANKLE2	0.574506	4.70305		COA7	-1.11642	0.706839
DRG2	0.272223	2.44506		FASTKD2	0.574445	4.73096		SH3GLB1	0.061832	0.706885
VBP1	0.271843	1.5475		KATNAL2	0.573476	2.69539		FEZ2	0.22402	0.707925
SMG9	0.271723	1.20313		SLC3A2	0.573252	2.59599		SHMT2	-0.115022	0.709857
TBC1D23	0.271488	2.21987		MCM2	0.571009	3.19046		OGFR	0.129737	0.714002
NEMF	0.271475	2.0245		ITGB3	0.567363	3.89447		RAB36	-0.917833	0.715865
OAS2	0.271113	1.9702		FMNL3	0.565292	1.31847		PRPF31	-0.150568	0.718184
H1-1	0.271052	2.44693		GPR150	0.564984	3.3807		CHMP1B	0.397586	0.721154
RDX	0.270263	2.26539		CSDE1	0.564809	3.32119		DMWD	0.396764	0.723774
ITGB6	0.269996	1.30382		LIMCH1	0.564483	4.75965		TYSND1	-0.531467	0.72487
RPL27	0.26973	1.60349		MORC3	0.563587	2.18789		SERPINB7	-0.862263	0.726466
DDX6	0.269327	4.07167		GSK3A	0.563106	2.20634		MTHFS	0.152141	0.728983
UBA6	0.269258	2.67743		YBX3	0.562297	2.31792		HCFC1	-0.0376873	0.731229
NAB1	0.268828	1.19116		CTIF	0.562238	1.74431		PSMD14	-0.201651	0.733614
	0.267686	1.70032		ENAH	0.556715	1.37036		TRIP4	0.159122	0.735504
IFIT3	0.266692	2.4509		NOLC1	0.556332	4.37778		TCOF1	-0.0523281	0.737532
DDI2	0.266342	1.53901		DNAJC17	0.556102	2.3616		TET2	-0.463246	0.738068
SRP19	0.266208	2.57899		CIZ1	0.555141	3.08115		MAPK10	0.334433	0.738524
SUPT16H	0.266185	2.98331		DNAJC7	0.555138	4.49808		MRPL43	-0.27168	0.743909
CDC27	0.266098	1.93907		SECISBP2L	0.553839	3.11132		IMP3	-0.347907	0.746292
CFL1	0.265634	2.81994		SMARCAL1	0.552936	3.89353		ACTR8	-0.708652	0.747924
POLR1A	0.265537	1.48389		PALLD	0.552649	1.8735		KCMF1	0.229663	0.748488
UBASH3B	0.264958	1.67868		NACA	0.552083	2.20842		PAFAH2	-1.40189	0.751327
LARP4B	0.264707	1.21888		SYNJ2	0.550383	3.36813		MAPT	-1.30177	0.751708
ASB6	0.264581	2.43917		PEDS1	0.550174	2.64199		ROCK2	-0.0927591	0.751984
IMPDH2	0.264506	1.61574		VAV2	0.548201	2.26603		MTHFD1L	-0.11235	0.753778
NOP53	0.264143	2.02358		CHST3	0.547192	2.57457		RPRD2	-0.434757	0.755095
RPS16	0.263972	3.37289		ITGA1	0.54713	4.6944		WDR41	0.23588	0.756766
SEC24B	0.263231	4.96235		UTP25	0.545197	4.48944		POLR1G	0.16573	0.757824
CCT4	0.262714	3.08946		UTP3	0.544909	4.08836		IRAK3	-0.331155	0.758657
ARCN1	0.262358	1.70247		PSMD2	0.544721	3.4688		MRPL15	-0.219427	0.758787
EIF5A	0.261419	1.287		DDX5	0.541908	1.8317		TMEM98	-0.501422	0.762217
FUS	0.261282	2.76089		MCM6	0.540828	2.20148		BAIAP2	0.341364	0.768103
GDI1	0.260659	3.02598		POLD1	0.539688	4.65116		MED14	-0.140495	0.768896
BOP1	0.26064	1.4471		PVR	0.539563	2.81115		EFTUD2	0.0689979	0.769431
RABGEF1	0.260633	1.38119		OTUD7A	0.536606	2.90271		GGT7	-0.662045	0.769965
NUDC	0.260329	1.88681		CLUH	0.536601	5.72027		TSPAN4	-0.290402	0.774228
COL6A2	0.260203	1.63305		ANP32E	0.536577	2.83907		NCOR1	0.285697	0.781974
PREP	0.259954	1.47236		RFC3	0.536105	2.08843		ADNP	-0.129495	0.786124
DDX54	0.259796	1.52132		NCAPH	0.53476	3.76186		AHDC1	-0.237863	0.786281
PDPK1	0.259547	2.39908		EIF1	0.53421	3.94346		GATAD2B	-0.142851	0.786981
FXR1	0.259319	1.19203		SUZ12	0.534121	2.55208		MYPN	-0.260643	0.793133
UTP18	0.258691	2.32092		LAMC1	0.532454	1.24216		MTOR	0.081399	0.79361
FARSA	0.258669	1.62004		DDX3X	0.532444	5.65721		GOLGA1	-0.368307	0.795985
MTR	0.258491	1.78849		DIMT1	0.531586	2.97988		ZDHHC13	-0.276532	0.798646
ZNF598	0.257594	1.59158		RBM8A	0.528813	4.60428		DEK	0.163633	0.798939
RPS18	0.256223	1.43291		SPATS2L	0.528315	2.41827		PRORP	-0.142827	0.800576
USP16	0.255826	1.74699		ST3GAL2	0.526426	1.23608		TCF20	-0.471318	0.808355
DHX16	0.255264	2.2066		MAP7D1	0.526415	3.47087		SNRNP70	-0.0614662	0.808384
G3BP2	0.255193	1.92087		TOE1	0.524256	1.84533		CAND1	0.128807	0.813371
XAB2	0.255186	3.85397		GLA	0.522097	2.44048		GTPBP6	-1.30971	0.814698
RARS1	0.255001	1.31229		DDX20	0.521832	3.06669		IL7R	1.05463	0.81674
RPS3A	0.254917	1.31162		WDR12	0.521293	3.17137		ENO1	0.23948	0.819154
PACSIN2	0.254632	2.5939		HMGB3	0.520738	1.67249		PTDSS2	-0.420624	0.820079
PDCD11	0.254584	2.80639		MAT2A	0.520073	2.0063		ATAD3A	-0.119013	0.820247
RPS15A	0.253856	1.18784		METTL1	0.520004	4.11546		UAP1L1	0.0474634	0.820824
UBA2	0.253628	1.89506		ODF2	0.519366	2.21457		SIRT5	-3.13189	0.821251
BAZ1B	0.253511	2.25461		WDFY2	0.516807	1.41297		EMC10	0.490266	0.822211
SRRT	0.252348	1.49152		ZBTB21	0.516597	2.48047		HVCN1	-0.583604	0.823063
SMC5	0.252048	3.56246		SERBP1	0.516274	2.19588		AHSA1	0.187466	0.825461
YARS1	0.251491	2.59855		ORMDL3	0.516065	3.22271		RPL32	0.117068	0.828327
RPL8	0.25135	2.36649		NSMCE1	0.515779	2.90868		MTMR12	-0.736663	0.828685
CCT6A	0.251268	1.54193		AFF4	0.515666	3.25907		RANBP2	-0.0698452	0.829235
EIF4H	0.250379	4.74109		CMPK2	0.514655	2.92729		HMGN5	-0.327039	0.831809
PARP14	0.250034	2.73075		COL18A1	0.513867	1.37174		AS3MT	-0.230481	0.833387
TXLNA	0.249802	2.87079		NCAPD2	0.512193	3.27159		RALY	-0.167963	0.837694
SUN2	0.249238	2.0369		PCNA	0.511753	3.90065		TRIM32	0.142103	0.841772
FBL	0.248551	2.06131		GALNT10	0.511394	2.17245		NUP35	-0.153362	0.842277
UBE2O	0.248286	1.77885		SMC2	0.510762	1.26689		NECAP2	-0.124393	0.845386
QNG1	0.248111	2.82282		ABCE1	0.509441	2.16871		MRPL20	-0.386309	0.845775
RPL3	0.247923	1.4966		ASB1	0.508506	3.88708		PPIL2	0.117435	0.847297
HIF1AN	0.247708	1.54216		KIF21B;KIF21A	0.507964	2.91561		SMAD1	0.543386	0.850372
SMARCC1	0.247299	1.22388		DCUN1D5	0.507507	1.19934		VN1R5	-5.95461	0.851729
C19orf47	0.247292	1.35226		GCLM	0.504233	1.50748		MRTFB	-0.668017	0.856935
SEC13	0.247272	2.04655		TELO2	0.503918	2.02949		NONO	0.176346	0.857782
EIF2S3	0.24718	1.47941		XAF1	0.503387	2.94891		KANK4	0.528294	0.862242
FRYL	0.246672	1.43022		TRMT6	0.50258	2.18827		TSEN34	-0.562448	0.863346
JMJD6	0.246369	2.0517		CHD1	0.501456	3.23863		RIPK1	0.108556	0.863941
RPL30	0.246244	2.57543		ADAMTS2	-0.50069	4.07325		RBM14	-0.18963	0.864788
ITCH	0.244308	2.11547		G3BP1	-0.50113	3.51792		SP1	-0.649211	0.866028
DHX57	0.244255	2.46987		HMGB1	-0.50125	3.02028		MRPL32	-0.748454	0.868705
SH3KBP1	0.243603	1.55504			-0.5016	1.50407		ORC4	-0.735455	0.869969
SBDS	0.243542	4.50283		HADHB	-0.50221	1.87967		RFC5	0.18526	0.871392
CCT5	0.242848	1.75737		PTGR3	-0.50224	3.85019		TRIM28	0.118056	0.872051
RPS25	0.24277	1.65593		CRABP2	-0.50323	3.19071		MGME1	-0.244385	0.886147
HSP90AB1	0.242702	2.05503		TMED5	-0.50365	2.87781		ARHGAP1	-0.103976	0.887129
DSTN	0.242424	1.75646		C1QBP	-0.50393	1.43416		WDR44	0.13098	0.888697
NUP93	0.242002	1.37519		SLC25A24	-0.50408	3.71199		EEF1B2	0.174193	0.889904
LRRC8C	0.241794	1.35534		LPCAT1	-0.50469	1.39921		DHX58	0.280294	0.889946
GSTO1	0.241618	1.30795		PBX1	-0.50549	3.54495		ZHX1	-0.159448	0.893613
XPOT	0.239675	3.60483		RANBP6	-0.50575	3.11134		ARIH1	0.163838	0.894538
EIF3E	0.239317	1.7795		PDHA1	-0.50583	1.39086		NT5C	-0.250098	0.896224
PRRC2C	0.239102	1.8932		NEK6	-0.50596	3.3992		CTNNB1	0.178575	0.900197
SUGT1	0.239047	2.79205		TMEM165	-0.50617	2.47357		EIF4A2	-0.139057	0.903104
PFAS	0.238818	1.20183		DLST	-0.50637	1.465		RHOC	-0.105488	0.903304
COPB1	0.238576	1.45554		NASP	-0.50651	4.19694		TOR3A	-0.500664	0.906069
CAPRIN1	0.238251	1.19783		GNPDA1	-0.50662	1.29098		TRIM21	0.153599	0.906743
BTAF1	0.237785	1.82861		ATP6V1E1	-0.50677	2.09344		DNAJA3	-0.217535	0.907997
BRD2	0.237064	2.46666		ODF1	-0.50697	2.83735		METTL9	-0.561007	0.90821
GFUS	0.236733	1.2203		ATP2C1	-0.50697	2.916		TXN2	-0.293855	0.909028
MICALL1	0.23662	1.20092		SYNPO	-0.50885	4.47742		UQCC2	-0.773671	0.910509
ERCC4	0.236361	1.69031		CPNE2	-0.50893	1.40629		PRRX2	-0.116951	0.911268
TRMT61A	0.236279	1.68221		VDAC3	-0.50952	2.63496		GOLM1	-1.60919	0.914766
NDC1	0.23526	1.19508		GPR176	-0.50952	2.89967		ZNF24	-0.340268	0.915097
KAT7	0.235139	1.55948		SCAMP3	-0.50988	3.35613		MRPS18A	-0.230145	0.916354
CBX5	0.23487	1.38334		TYW1	-0.51031	1.73013		KIDINS220	-0.132195	0.916398
NANS	0.234706	2.07341		OGDH	-0.51044	4.14212		WAC	0.25984	0.918192
VRK2	0.232709	1.64649		MDH2	-0.51084	1.48627		TRNT1	0.106072	0.919582
AGO2	0.232215	2.20384		GSDME	-0.511	1.63146		PDE12	0.0417061	0.921348
ACOT7	0.231668	1.51571		RAB4B	-0.51107	1.98595		GAS2L1	0.317431	0.931087
METAP2	0.230683	1.2382		RNH1	-0.51131	1.97243		PYCARD	-0.319429	0.932738
TBC1D22A	0.23057	2.10031		ITPRIPL2	-0.51196	2.60077		MTCL1	-0.133396	0.933226
MYBBP1A	0.230556	2.08145		EPS15	-0.51236	3.40496		MFN1	-0.163043	0.933474
ARPC2	0.230482	1.49176		TMEM230	-0.51268	4.1995		DKK3	0.626218	0.934494
LAS1L	0.230177	2.54609		ATXN10	-0.5127	2.40913		ATP7A	-0.702433	0.935482
CCT3	0.230174	1.66888		NIBAN1	-0.51289	1.74009		HINT3	-3.19889	0.937662
AMPD2	0.230025	4.87642		SLC25A3	-0.5129	2.01937		GATD1	-0.377835	0.938429
EHD1	0.229476	1.68015		PITRM1	-0.51311	1.75247		ZC3H7A	0.135589	0.939302
CNOT10	0.229296	1.83184		PLGRKT	-0.51326	1.72071		TTPAL	-0.414358	0.943681
THOC1	0.229208	1.83		GHDC	-0.51338	3.4546		TOMM70	-0.124421	0.944172
TRIP10	0.229132	2.53008		CPSF4	-0.51408	3.29371		SRSF8	-0.191142	0.946416
DDX39A	0.229025	1.26052		TXNDC12	-0.51418	1.43845		TASOR	-0.257883	0.946656
SEPTIN7	0.228723	2.82331		FIBP	-0.51516	1.16772		MRPL41	-0.33672	0.949817
GART	0.228302	2.05943		GRHPR	-0.51519	3.61479		NCK1	-0.193748	0.953967
GNE	0.227577	1.37925		SGCD	-0.51577	1.58132		FARP2	-0.63886	0.954539
ATG101	0.227514	1.25341		NUP58	-0.51673	2.4438		PNPLA4	-0.239993	0.955011
EIF4A3	0.227165	2.0716		FBXO38	-0.51715	2.79418		GYG1	0.123653	0.956599
GABPA	0.226902	2.1572		CHMP4A	-0.51724	1.23026		CBX8	-0.446257	0.956801
VARS1	0.226787	2.7757		ARFIP1	-0.51739	2.60667		BIN1	0.147601	0.957336
OAS3	0.226547	2.01497		RTN4	-0.51893	3.77304		DAAM2	-1.40471	0.958217
VCL	0.226408	2.22954		IAH1	-0.51909	1.79799		SLC25A20	-0.363639	0.958731
RANGAP1	0.226061	2.74229		MCUR1	-0.51996	2.25572		SCARF2	-0.515686	0.9603
PAPOLA	0.225102	2.10875		GPR107	-0.52023	1.71064		IFRD2	0.614997	0.960546
CLASP1	0.225074	2.6632		IDH2	-0.52028	1.57605		COG8	-0.204763	0.962475
SCYL1	0.224144	3.39775		UBR3	-0.52041	1.41844		ZFP36L1	0.298172	0.963278
SEC23A	0.223724	2.08703		SEC22B	-0.52058	1.41607		NCOA2	-0.767351	0.965632
MYH10	0.223704	1.30187		RAB2B	-0.52223	2.99378		ZFP36L2	-2.30725	0.968323
NIFK	0.22179	2.38738		TM9SF4	-0.52243	1.4916		ABCF3	0.142713	0.970961
TUBB4B	0.221528	1.98564		ATL1	-0.52274	1.32893		EIF4B	0.273651	0.971418
NCBP1	0.221464	1.53852		DHODH	-0.52279	1.33871		PSMG4	-0.333437	0.971542
GIGYF2	0.220654	2.8953		ARHGEF11	-0.52284	1.96344		RAB35	-0.125082	0.971727
CCT7	0.220251	1.34313		NSMAF	-0.52341	2.35611		MEGF8	-3.9629	0.972818
KLC1	0.219566	1.66946		S100A4	-0.52356	2.52273		OGA	-0.156514	0.973324
PHIP	0.218127	2.99256		TEP1	-0.52379	2.56123		LRRC41	-0.269801	0.974322
EIF2B4	0.217947	1.87572		KANK2	-0.52382	4.36255		SMPD1	-0.948537	0.974474
TPM4	0.217907	2.37786		NCDN	-0.52396	3.54869		TAF7	-0.647673	0.976068
COPB2	0.217789	3.01486		SNX33	-0.52414	2.38314		NES	-0.470483	0.976642
RPL12	0.217526	1.75748		GCDH	-0.52438	3.22566		SARM1	-0.530735	0.97724
HSPA2	0.217036	1.19929		ACAD9	-0.52456	2.88553		WDR1	0.148645	0.981661
DDX60	0.216835	1.49899		C2CD5	-0.52592	3.19258		CCM2	-0.255189	0.982929
EIF5B	0.216761	2.07959		RALA	-0.52654	1.1967		ABCB7	-0.240613	0.985368
DHX36	0.216492	2.50486		AKR7A2	-0.52676	3.34127		CDK7	-0.312939	0.986234
EIF3I	0.216382	1.84145		NELFA	-0.52687	2.86543		CTHRC1	0.333298	0.987393
GTPBP1	0.215696	3.97588		BROX	-0.52717	3.06113		TRMT10C	-0.128722	0.988136
FLNA	0.215593	3.41686		MRPL10	-0.52735	1.67086		EXOSC6	-0.134409	0.989938
FAM98A	0.21481	1.1684		SARS2	-0.52737	3.01578		CDK13	-0.408484	0.990987
ZCCHC3	0.213537	1.38325		VPS41	-0.52747	4.55571		LATS2	0.499465	0.994044
DPP8	0.21348	1.8226		MCU	-0.52839	3.25531		RPL6	0.0836911	0.994301
RPIA	0.213284	1.74302		OLFML3	-0.52894	1.60775		CACYBP	0.100158	0.996091
TCF25	0.213161	2.08309		GOT2	-0.52902	3.95659		ZHX3	-0.392267	0.997494
PCBP2	0.212554	2.41402		RAB7A	-0.52945	2.11479		PPHLN1	-0.366754	0.997799
EIF2AK2	0.212032	1.28814		SNX18	-0.52947	1.67204		TMPO	0.0906072	0.998739
C5orf24	0.211556	3.4013		FAH	-0.53033	1.5374		ILF2	-0.109943	0.999375
GFPT1	0.211014	2.82511		AMDHD2	-0.53061	1.85523		MLLT1	-0.297238	1.00008
CTNNBL1	0.210121	2.08228		DPAGT1	-0.53083	2.47068		EMC2	-0.207006	1.00102
YIF1B	0.210112	2.15559		MRPS23	-0.53202	2.12411		METTL3	0.129904	1.00144
SEC23IP	0.209267	3.90311		ZFYVE1	-0.53247	2.85138		PFKFB2	0.335821	1.00299
SYNCRIP	0.208537	1.22705		MRPL46	-0.53268	1.47049		RNF213	-0.0458574	1.00636
RPS7	0.208156	2.15006		MAPK15	-0.53291	2.92937		GGA2	-0.24438	1.00692
PGM2	0.20812	2.40452		HMG20A	-0.53331	1.90691		PLCB3	-0.107282	1.00711
RPL10A	0.207535	3.01629		HMGA1	-0.53359	3.69222		TBL3	0.155897	1.00783
HECTD1	0.207416	1.4477		ALKBH3	-0.53446	2.89061		COL9A1	0.560553	1.01208
MEMO1	0.205983	1.35228		MGLL	-0.53477	3.11492		OXSM	-0.448686	1.02017
RTCB	0.205183	2.15251		IRF2BP2	-0.53496	2.76524		AIFM2	-0.345401	1.0204
RRP12	0.204871	2.08244		RAB10	-0.53547	1.93719		KCTD21	-0.233217	1.02064
CCT2	0.204445	3.31814		CPOX	-0.53557	3.58368		SSRP1	0.107108	1.02297
PSME4	0.204211	2.54835		CTSD	-0.53635	1.65005		EED	0.365869	1.02298
LEMD3	0.203677	3.35291		LARS2	-0.53657	1.31195		FLG2	1.13654	1.02384
UBE3C	0.203566	1.49249		PLEKHF1	-0.53902	1.98097		GLB1	0.12256	1.02448
AAMP	0.203401	1.87309		ACAA1	-0.53936	3.67825		LARP7	-0.223147	1.03112
HNRNPH1	0.202466	1.86122		STK25	-0.5398	1.33922		MRM3	-0.351816	1.0316
USP14	0.202374	1.96982		SH3D19	-0.54088	3.42965		CLPB	-0.158509	1.03226
NAP1L4	0.202221	2.86286		VIPAS39	-0.54221	1.8154		VSIR	-2.11397	1.0325
DHX15	0.20218	1.58941		SDHA	-0.54545	1.72058		IPO13	-0.201861	1.03336
RPL23A	0.202139	2.09725		PAFAH1B3	-0.54609	2.57904		GGA1	-0.18328	1.03466
RPL4	0.201971	1.72402		SUCLG1	-0.54645	3.73343		NSMCE4A	0.200667	1.03527
GLS	0.20189	3.46172		RABEP1	-0.54655	4.03984		MOB1A	0.215789	1.03702
USP7	0.201817	1.98338		LYRM2	-0.54663	2.45989		GXYLT1	-0.150519	1.04019
PPIP5K2	0.200149	2.28095		TPD52L2	-0.5467	4.15572		U2AF2	0.0750804	1.04112
PPP1R18	0.200133	2.56746		AIFM1	-0.54735	4.67327		SMIM11	0.334503	1.04273
POGLUT2	0.199827	1.26863		ITPRID2	-0.54735	3.86167		MRPL24	-0.107265	1.04345
RPL13	0.198888	2.02193		DCAKD	-0.54843	3.69373		SNW1	0.0604954	1.04545
UTP20	0.198555	1.89184		PPCS	-0.54872	3.28419		FAM98B	-0.138185	1.04625
RBM39	0.195699	1.4656		ESYT1	-0.54904	1.78856		CLDN23	-2.35161	1.04715
RTCA	0.195252	1.71812		MYO18A	-0.54942	4.15508		RAP1A	-0.185811	1.049
HNRNPDL	0.19476	2.26019		TTC39C	-0.55023	4.47692		NIPSNAP2	-0.552174	1.05494
PRRC2B	0.194633	1.72049		NUDT9	-0.5518	1.37058		PLA2G4A	-0.227434	1.05792
VCP	0.194588	1.90174		MTA1	-0.55284	2.56042		GHITM	-0.266685	1.06028
HBS1L	0.193952	4.08277		DHRS4	-0.55286	1.19464		PLS3	0.166497	1.06068
COPA	0.193784	1.30804		SPR	-0.55312	3.20071		PCM1	-0.379448	1.06079
AAAS	0.193683	3.08421		COX20	-0.55417	3.2026		MGRN1	-0.442534	1.06664
WDR36	0.192891	1.23852		CWC22	-0.55445	1.43759		CHST14	-0.280569	1.0705
XPNPEP1	0.192577	1.75183		MT-ND6	-0.55481	2.25947		ETS1	1.11595	1.07086
NCL	0.191092	1.27748		BABAM2	-0.55525	3.87184		USP39	-0.172284	1.07133
PSMB4	0.190755	2.2392		PIP5K1C	-0.5554	1.89458		MAP1B	-0.145273	1.07301
USP10	0.190559	1.26616		PXMP4	-0.55615	1.39751		RPL18A	0.154096	1.07561
ATXN2L	0.190256	2.33448		TPP1	-0.55634	1.75911		CKAP2L	1.24553	1.07699
NOP58	0.188623	1.26865		GNB1	-0.55675	1.41577		AJUBA	-0.574189	1.07746
MMP3	0.188299	2.43613		TRAPPC6B	-0.55771	2.98123		CLIP2	0.173159	1.07939
IQGAP3	0.188152	1.84211		ZFTRAF1	-0.55802	1.77329		RPL21	0.204293	1.08287
RPL24	0.18792	1.68141		THYN1	-0.55858	1.26485		KRT2	0.868646	1.08486
TRIP13	0.187863	2.6708		PPP6R2	-0.55878	2.59444		COL4A2	0.430023	1.08556
KARS1	0.18634	1.96588		AKAP11	-0.55903	1.73946		LOX	-0.160772	1.08922
NOC4L	0.186266	1.84737		CERS5	-0.55917	1.21432		U2AF1	-0.0960121	1.08924
CTNNA1	0.185803	1.39213		CLN5	-0.56019	3.71168		NFRKB	-0.217202	1.0913
RELA	0.185246	1.97138		POLR3H	-0.56074	4.64597		FKBP1A	-0.224169	1.09273
STARD13	0.185099	1.38691		ATP11C	-0.56075	1.33883		FAM83G	0.735752	1.0939
DDX24	0.183812	1.82264		ZBED6	-0.56149	4.44686		SLC38A10	-0.955551	1.09458
ABLIM3	0.182267	2.2994		COX6C	-0.5618	5.07359		HSPA13	0.1691	1.09615
FARSB	0.181367	2.16355		RARS2	-0.56186	2.32684		PARVA	0.219805	1.0964
KIF5B	0.18121	2.31009		HDAC3	-0.56188	4.80957		TTC39B	0.65351	1.09678
TUBA1B	0.181049	1.32258		PRKAR1A	-0.56229	2.63561		CCNB1	0.934096	1.09774
AEBP1	0.18036	1.53863		ACP2	-0.56234	2.24387		RBM34	-0.151494	1.09788
WARS1	0.179764	2.17617		PTPRF	-0.56286	1.79821		DNAJB9	-1.60513	1.09815
RPL14	0.179735	2.65225		SLC30A6	-0.56311	1.95632		RFX1	-0.312298	1.09996
HDLBP	0.179303	2.65544		PIGT	-0.56315	2.9622		POLR2L	-0.821077	1.10028
SND1	0.17862	1.19334		MT-ND5	-0.5633	2.11793		YKT6	0.142087	1.10116
P4HA2	0.17798	1.1902		WDR91	-0.56402	5.3724		RASA3	0.147497	1.10247
RNPS1	0.176234	2.19676		COPZ2	-0.56471	2.06012		A2M	-0.496531	1.10391
ATIC	0.176042	1.78645		DNAJC5	-0.56505	1.74277		GMIP	-1.40837	1.10494
SMARCB1	0.175007	1.81882		SLC30A9	-0.56524	5.69335		RAB3GAP2	-0.172418	1.10634
ACOX3	0.174648	1.39269		LACTB	-0.56561	2.50406		ABCB6	-0.393427	1.10795
LANCL2	0.173669	2.70809		MRPL28	-0.56576	1.56381		DNAJB12	-0.241693	1.11103
LARS1	0.173118	1.87781		PRXL2C	-0.56581	1.3075		EMC6	-0.436119	1.11213
RPL7	0.172964	1.96664		PON2	-0.56609	3.31295		UFSP2	-0.232492	1.1122
ANAPC7	0.172845	1.46309		SEC14L1	-0.56627	3.16256		MRPL49	-0.535103	1.11312
RPL19	0.17274	2.2946		LMNA	-0.56726	3.61239		GNB4	-0.215056	1.11363
TUBB6	0.1722	1.29118		METTL14	-0.5674	2.57876		ATP5PF	-0.535185	1.11649
RPL27A	0.171707	1.47324		SNX8	-0.56761	1.93456		CCNK	-0.212827	1.1167
EP400	0.171694	1.23509		NDUFV1	-0.56836	1.28408		IL17RA	-0.303874	1.11943
SRM	0.171464	1.77433		MCCC1	-0.56846	2.1421		AP4E1	0.735825	1.12
MRI1	0.170914	2.79054		TMEM131	-0.56862	2.76621		ZNF579	-0.650027	1.12154
UPF1	0.169878	1.25544		CSRP2	-0.56887	3.27739		EMC3	-0.222097	1.1217
UBLCP1	0.169562	3.33735		CAMLG	-0.56891	3.81343		CREBBP	-0.964571	1.12448
UMPS	0.169317	1.33049		GIT1	-0.56916	5.60253		APEX1	0.243913	1.12456
PUF60	0.169119	2.41908		SH2D4A	-0.56955	3.64085		LDHA	0.117415	1.12468
PHLDB2	0.169082	1.93493		CAMK2B	-0.56988	2.50159		HEXIM1	0.105857	1.12889
COG1	0.16884	1.60886		ITGAE	-0.57074	1.96664		RCOR3	-0.652568	1.12943
RPL10	0.167951	2.23804		OGFOD3	-0.57181	3.43764		HNRNPF	-0.100134	1.12989
RPS17	0.167927	1.60232		RHOT1	-0.57219	2.19962		METTL15	-0.4254	1.13239
AKR1B1	0.167714	1.72904		SLC30A5	-0.57251	1.8163		SEC31A	0.145277	1.13269
HMGCS1	0.167362	1.34702		CDS2	-0.57262	3.60934		IFT140	-2.35175	1.13355
INPPL1	0.166998	3.11526		ME2	-0.57286	2.80258		CPB1	-0.649638	1.13605
DDX46	0.166911	1.2917		S100A13	-0.57312	3.24154		SLC25A5	-0.103443	1.13703
EXOSC2	0.166336	1.29264		STAT5B	-0.57349	1.83395		STK11IP	-2.3717	1.13919
RPF1	0.166287	1.25938		FKBP14	-0.57373	3.8665		GPAM	-0.147422	1.14173
SRP68	0.165799	1.72636		LEMD2	-0.5741	2.87492		TMBIM1	-0.789966	1.14584
RPL28	0.165011	2.84442		NAT14	-0.57431	2.9626		BRIX1	-0.14392	1.1463
STK24	0.164869	1.25503		MVK	-0.57446	1.58381		SNAP23	-0.256791	1.14849
DDX50	0.164824	2.21138		DDB2	-0.5745	5.3726		STK38	-0.222115	1.15047
GDI2	0.164748	2.83898		PGRMC2	-0.57489	1.67051		CNST	-0.448221	1.15745
CAD	0.16314	2.08593		GLG1	-0.57503	2.71811		DNAJB5	0.987407	1.1584
ACTR2	0.161631	1.69344		REXO4	-0.57528	3.4502		ZNF687	-0.619713	1.16043
ACTR3	0.161493	1.67894		HSD17B10	-0.5759	1.3589
KHDRBS1	0.160293	1.6182		NUCB1	-0.57632	4.73245
ETF1	0.160187	2.9844		NARS2	-0.57638	3.08705
TUBB	0.159865	2.24969		XPC	-0.5767	1.32025
PSMD11	0.159851	2.01982		SLC35B1	-0.57685	3.52828
RPLP0	0.159341	2.64941		HSD17B4	-0.57692	3.47128
FLII	0.158574	1.27123		NAPA	-0.57712	3.83813
SLC35A2	0.15816	1.47329		MTX2	-0.57733	2.94844
PDCD10	0.158097	2.65384		TRIM4	-0.57741	1.46523
RBM25	0.158003	2.25682		SDHB	-0.57791	4.20146
TCERG1	0.157364	2.2199		GPD2	-0.57821	2.6913
HNRNPR	0.156242	1.51181		PTPA	-0.57878	2.4035
COL6A1	0.153202	1.53606		IBA57	-0.57884	3.83423
ARFGEF1	0.152325	3.52085		UQCRC1	-0.57902	1.71214
CCT8	0.151882	1.46353		STIM1	-0.57975	1.61718
ST13	0.150608	3.27699		HMGA2	-0.58003	2.76049
RPS6KA3	0.148407	1.63332		FKBP9	-0.5804	3.92184
NAGK	0.146908	1.61833		UBE2L6	-0.58048	1.9461
AIMP1	0.146591	1.61891		FIG4	-0.58078	2.32382
MTHFD1	0.145943	2.64715		YIPF4	-0.58093	4.77715
NPLOC4	0.145002	1.38628		PCCB	-0.58127	4.64994
STBD1	0.144948	2.04936		TRIP6	-0.58227	3.87411
LIG3	0.144783	2.64209		ATG3	-0.58232	2.12252
TMEM214	0.144698	1.8719		ATP13A3	-0.58261	4.50171
FKBP4	0.144299	1.25417		ATP6V1B2	-0.58336	1.25822
CDC40	0.143127	2.04271		NDRG3	-0.58369	1.5578
SAMHD1	0.14309	1.79797		ARRB1	-0.58495	1.80432
ASCC3	0.143042	1.69175		STAT2	-0.58544	1.4117
PWP2	0.142775	1.90919		RPAP1	-0.58569	1.70572
GOLPH3	0.142685	1.49361		AGPAT3	-0.58754	2.0606
SH3GL1	0.142007	1.40012		SYNJ2BP	-0.58793	3.44596
MARK3	0.141854	1.54661		MRPL22	-0.589	2.86067
CIAO1	0.140861	1.39898		PHYHD1	-0.58958	2.14168
EFHD2	0.140688	1.30097		ACBD5	-0.5897	2.05238
ASL	0.140076	1.88768		MAP1LC3A	-0.5903	1.76232
PLAA	0.139585	2.44028		HS2ST1	-0.59037	2.12358
PSMC2	0.138623	3.56831		B4GALT4	-0.5909	4.40415
NOP56	0.138203	2.29797		TAOK3	-0.59132	4.35989
SMC1A	0.135059	1.23031		CHID1	-0.59287	5.93761
KLC2	0.134469	1.56638		GALNT7	-0.59295	4.70352
ZC3H14	0.134451	1.60126		SNX3	-0.594	3.22627
TWF2	0.133239	2.14445		ETHE1	-0.59428	3.01658
FLNB	0.130691	2.06516		H6PD	-0.59453	2.51265
DDX19A	0.130676	1.92309		OSBPL8	-0.59469	2.97237
ARIH2	0.130389	1.97257		EFR3A	-0.59496	2.28462
PRMT1	0.129361	1.42562		MRPS36	-0.59514	3.11196
SLFN5	0.129001	1.63311		MRPL51	-0.5952	2.0093
STK10	0.1286	1.18154		DENND4C	-0.59544	1.61351
RO60	0.12378	1.27584		ISOC1	-0.59549	3.85471
PATL1	0.123461	1.86084		STX17	-0.5956	3.15519
DDX1	0.123332	1.21409		KHSRP	-0.59631	3.06396
GTF2F2	0.120696	1.21532		NT5DC3	-0.59654	1.77893
CLIP1	0.120088	1.18694		FAHD1	-0.59703	3.51411
TALDO1	0.118145	1.17074		UTRN	-0.59747	3.55645
PUM1	0.117673	1.47889		FAHD2A	-0.59779	1.96682
SEC24C	0.115158	2.17611		SIPA1	-0.59789	2.77094
DNM2	0.114965	1.28489		GNAS	-0.59929	1.34445
DKC1	0.114803	1.24951		SUMF2	-0.5994	2.72043
UNC45A	0.11349	1.75883		SNF8	-0.59944	1.27456
XRCC6	0.113195	1.27389		IKBKB	-0.60021	3.01883
ACSL4	0.112473	1.77264		MOCS3	-0.60208	2.15239
PSMC1	0.110484	1.86317		HSD17B11	-0.60392	2.83188
SRP72	0.110068	1.24535		ALS2	-0.60428	1.96429
EPRS1	0.105478	1.96293		MED20	-0.60492	1.70857
MCTS1	0.104767	1.19047		SRA1	-0.60572	1.98316
PPP1R8	0.103873	1.38712		SNX17	-0.60578	1.51116
PGK1	0.102596	1.16651		STMN1	-0.60587	4.23462
EWSR1	0.100603	1.25554		CPT2	-0.60634	1.90086
INTS6	0.096012	1.73365		SH3BGRL	-0.60635	1.72289
PSMD1	0.094491	1.38728		DCTN2	-0.60723	2.77393
SF3A2	0.091959	2.56786		SLC16A3	-0.6075	2.67254
PRKDC	0.090021	1.17826		PCOLCE	-0.60761	4.34245
PRPF8	0.071795	1.34052		ANKS1A	-0.60772	3.92322
NARS1	0.070621	1.21669		ARNT	-0.60826	1.50532
XRCC5	0.06537	1.53397		SLC35B2	-0.6083	4.13154
TUBB2A	0.056025	1.35398		COL12A1	-0.60846	4.58186
IARS1	-0.06273	1.21845		COX4I1	-0.61041	2.72246
LARP1	-0.06864	1.33902		DNASE2	-0.61044	1.3192
TAP1	-0.08984	2.34307		ACAA2	-0.61067	3.44337
PLCG1	-0.09037	1.83722		NFS1	-0.61119	2.56514
AP3B1	-0.09102	1.24757		NDUFA11	-0.61186	1.27109
TBCD	-0.09479	1.58308		SIK3	-0.61225	1.48157
EPS8	-0.10363	1.46348		MRPL9	-0.61239	1.89631
ILF3	-0.10508	1.36542		DIPK2A	-0.61294	2.04784
EZR	-0.1099	1.56102		ARV1	-0.61322	1.70008
ALDH1B1	-0.11095	1.19914		MAPKAPK3	-0.61394	2.94717
PARP1	-0.11809	1.45686		HIGD1A	-0.61412	3.40083
MLST8	-0.12321	2.0683		RETREG3	-0.6148	1.26055
HNRNPM	-0.12796	1.84258		REEP5	-0.61498	4.53201
PRPF6	-0.12923	1.77407		MPC2	-0.61524	3.55692
HNRNPUL1	-0.12963	1.67611		ERLIN2	-0.61525	5.73026
P3H1	-0.13128	1.33675		LMF1	-0.61558	2.29495
DDX17	-0.13216	1.8655		STAT6	-0.61716	1.21984
EXOC4	-0.13236	2.18423		HLA-A	-0.61834	4.02031
AP1G1	-0.13571	1.22846		ASPH	-0.61906	1.83682
PAK1	-0.13789	2.1434		DBT	-0.61988	3.01213
HNRNPLL	-0.13899	1.91251		SOD1	-0.6199	2.41417
SNX9	-0.13976	1.56908		STUB1	-0.62047	1.574
EMC1	-0.14004	1.32381		LUM	-0.62052	2.64231
MANF	-0.14015	2.06447		RMDN2	-0.62057	3.01629
GIT2	-0.14339	1.46893		WTAP	-0.62172	2.7281
CCAR1	-0.1439	1.27995		MRPS12	-0.62352	3.57152
H2AC11;H2AC12;H2AC14;H2AJ	-0.14391	1.73152		PLSCR1	-0.62371	3.43408
SEPTIN9	-0.14828	3.01361		ACAD11	-0.62424	1.4886
DYNC1H1	-0.1487	4.00084		AK2	-0.62463	2.39352
WASHC4	-0.1495	2.21584		PKD2	-0.62478	3.28353
HNRNPH3	-0.14974	2.03067		H1-10	-0.62509	4.33027
GTF2I	-0.15252	1.27731		EPN3	-0.62532	2.78422
BRD4	-0.15324	1.44653		SCAMP4	-0.62537	2.45691
OSBPL6	-0.15359	1.25209		VANGL1	-0.6255	1.80578
OCRL	-0.15367	2.02254		ATP1B3	-0.62568	1.46499
MACROH2A1	-0.15413	2.82049		EPB41L1	-0.62623	1.89164
SEC63	-0.15435	1.86706		DYNLL1	-0.6263	1.33159
CYRIB	-0.15508	2.8327		ARID5B	-0.62684	3.56507
CBR1	-0.15586	2.436		DYNLRB1	-0.62774	2.82564
PSMD9	-0.15629	1.53409		MEN1	-0.63026	2.69897
HINT1	-0.15717	2.25379		ARMC6	-0.63122	2.87033
PCID2	-0.15794	2.22569		TPRG1L	-0.63285	2.67296
PEAK1	-0.16026	1.34034		TOMM22	-0.63349	3.31834
NOMO3;NOMO2	-0.1609	1.28166		TMT1A	-0.63355	2.4842
SGCB	-0.16162	1.31379		FKBP2	-0.63396	2.38912
VPS4A	-0.1624	1.34391		RAB33B	-0.63492	4.29992
PGM1	-0.16258	1.91726		PLBD2	-0.63549	5.44808
DPYSL3	-0.1641	1.2598		ACYP1	-0.63568	4.49356
PRPSAP2	-0.16449	1.30928		UBXN7	-0.63673	3.48078
ANO6	-0.16462	2.3133		HSDL2	-0.63682	3.38472
ADPRS	-0.16606	1.5244		RAB32	-0.63719	4.50978
USE1	-0.1671	1.26794		ALDH2	-0.63732	2.8032
KTI12	-0.16806	1.75126		AKR1C2	-0.63759	1.71073
FASN	-0.16819	4.85755		HEBP1	-0.63911	4.41967
MYO1B	-0.17016	1.2072		TMED4	-0.63927	2.70893
RAB14	-0.17072	1.21531		GNG12	-0.63993	2.44138
IPO8	-0.17078	1.19884		ACVR1	-0.6406	2.15719
FAM120A	-0.17107	1.25468		IARS2	-0.64116	2.62212
ME1	-0.17168	1.56328		CFDP1	-0.64165	4.12363
RNPEP	-0.1723	1.97871		TRAM2	-0.64207	1.42939
VPS53	-0.17282	1.9744		MRPL2	-0.64298	1.55995
DTYMK	-0.17509	1.79393		IRF2BPL	-0.64432	3.48651
TAF15	-0.17534	2.31439		HEXB	-0.64546	4.38042
AP2A2	-0.1757	2.37875		ZFAND1	-0.64617	2.45539
NSF	-0.17643	1.75324		DOLK	-0.6466	3.88792
POFUT1	-0.17682	3.13788		SUN1	-0.64729	2.83513
TMTC3	-0.17751	1.19156		TFAM	-0.64783	5.89071
FECH	-0.17785	1.50451		TEX264	-0.64807	1.60907
ITPA	-0.17831	1.43683		AARS2	-0.64818	2.69898
SNX5	-0.17902	1.18935		MPI	-0.65032	1.30387
MEPCE	-0.18218	1.74383		MYOF	-0.65094	1.37111
GORASP2	-0.18345	1.88467		SDHC	-0.65105	1.71032
SCO2	-0.18406	1.50698		EBP	-0.65231	3.02381
VPS35	-0.18461	1.53766		RNASEL	-0.6524	4.44712
ACAP2	-0.18595	1.21671		KANSL1	-0.65345	1.25764
PREB	-0.18662	1.56515		MICU1	-0.654	1.79789
CLIC4	-0.18691	1.55128		PIK3CA	-0.65559	6.09174
AKT2	-0.18829	1.27699		RDH14	-0.65624	2.68442
ERBIN	-0.18917	1.35882		TSEN15	-0.65697	1.94164
CTBP2	-0.18962	3.96979		MAN1A2	-0.65762	3.18545
RAD50	-0.18994	3.70257		SLC25A12	-0.65786	2.26455
IGF2BP2	-0.19113	1.85404		YIPF3	-0.6586	1.6309
YTHDC2	-0.19136	1.21065		STAMBP	-0.65891	5.01274
NBAS	-0.19275	2.44435		DUSP3	-0.65916	2.1118
MRPS30	-0.19278	1.17979		FUT8	-0.65986	3.30434
UBXN1	-0.19296	1.29906		EPHB2	-0.66009	5.0724
ABCC1	-0.19576	1.45815		PTPRK	-0.66028	3.47823
MAPK14	-0.19625	1.29412		DLD	-0.6606	2.14275
RALB	-0.19713	2.06202		PSEN1	-0.66089	2.92627
APPL1	-0.19762	1.49229		HADH	-0.66098	1.74538
TMED7	-0.19774	1.42		GSTM1	-0.6616	3.60923
RPF2	-0.19797	1.52673		CD63	-0.66173	1.67038
IFI16	-0.19802	1.52485		IDH3A	-0.66215	2.63247
VAPA	-0.1981	1.23811		CYB5B	-0.66258	3.71729
GPX7	-0.19871	2.50974		DYNLT3	-0.66352	2.06904
ANXA6	-0.1989	1.98413		WDR7	-0.66372	2.90865
EPB41L2	-0.19944	2.1901		MTRR	-0.66389	3.29494
WASHC5	-0.19992	1.59136		ETFA	-0.66464	2.36464
PPA1	-0.20032	1.7066		SELENOT	-0.66482	1.25001
PARP9	-0.2005	1.34735		ABCB10	-0.66571	3.63512
TXNDC17	-0.20093	1.32707		MCCC2	-0.66595	3.1161
EPM2AIP1	-0.20118	1.64444		NMNAT1	-0.66654	4.75916
MAPK1	-0.2014	2.12161		NDUFA4	-0.66758	2.88218
TBC1D15	-0.20142	2.56234		NDUFB9	-0.66787	2.32051
MRPS9	-0.20206	2.39582		TNS2	-0.66853	1.94192
SWAP70	-0.20206	2.57893		GNA13	-0.6692	2.33216
LTA4H	-0.20274	1.37145		TRPM4	-0.66938	3.02361
ARHGAP18	-0.203	2.0474		SNRPC	-0.67004	4.45152
SERPINB1	-0.20305	3.27725		SSH3	-0.67016	2.48048
PKN2	-0.20314	1.50419		ERCC6	-0.67078	4.88565
RPS12	-0.2035	1.5774		GMPR	-0.67133	2.56958
SMCHD1	-0.2043	1.19319		NT5E	-0.67153	4.1876
PEA15	-0.2045	1.87773		BDH2	-0.6716	2.38619
IPO11	-0.20457	1.78819		WIPI1	-0.67281	4.47919
DNAJB11	-0.20484	1.20114		FIS1	-0.67284	1.60352
SLC7A1	-0.20493	1.41092		SUCLA2	-0.67304	1.8458
CUL9	-0.20654	2.58357		SIRPA	-0.67318	4.2998
LNPK	-0.20863	1.64251		SCP2	-0.6753	2.13155
AK1	-0.20968	2.25199		COPS4	-0.67531	2.4248
EXOC6B	-0.20998	1.41498		TRAPPC12	-0.67606	3.40549
ZNF638	-0.21006	1.36332		ARMCX3	-0.67668	3.95607
TFRC	-0.21036	1.21965		GDAP2	-0.67688	1.36592
RAB6A	-0.21111	1.76474		TJAP1	-0.67727	4.32404
WNK1	-0.21185	2.24705		FOXRED1	-0.67732	3.13365
TJP2	-0.21267	2.51937		HSDL1	-0.68015	5.03459
CTSB	-0.21311	1.78867		RRAS2	-0.68036	2.09792
STAT5A	-0.21346	1.7229		ABHD16A	-0.68077	3.91836
NIT2	-0.21432	2.05526		TOM1	-0.68116	2.19762
SKIC3	-0.21466	2.45606		PRDX5	-0.68187	1.32996
MAP4K4	-0.21483	2.87501		DLG5	-0.6848	5.33631
PDIA3	-0.21593	1.20686		FAM162A	-0.6852	1.98559
SRPK2	-0.21635	4.12763		VAMP3	-0.68837	3.08153
PCK2	-0.21699	1.59186		RBM45	-0.69017	1.33465
NFIC	-0.21771	1.62319		UROD	-0.69029	4.13758
DENND10	-0.21778	1.58613		DDT	-0.69065	4.38204
FIP1L1	-0.21802	4.28551		NPEPL1	-0.69151	2.50761
SNX1	-0.21827	1.84128		TIMM29	-0.6919	3.46734
ARPC5L	-0.21854	2.3294		APRT	-0.6921	2.28423
ECSIT	-0.21889	1.40985		PHB1	-0.69226	1.3921
MRPL21	-0.21943	1.6337		IFI35	-0.69286	1.91641
SLC25A4	-0.2205	1.90404		HMOX2	-0.69287	3.90786
RPN2	-0.22087	1.83214		SCAMP2	-0.6933	3.51343
CLPTM1	-0.22181	1.98396		HIKESHI	-0.6936	1.54369
ACSL1	-0.22224	2.6235		NFASC	-0.69367	2.39511
CUL5	-0.22322	1.20023		DNAJC19	-0.69476	2.5076
ELMOD2	-0.22372	1.3939		TAPBP	-0.69539	1.54785
MFN2	-0.22412	2.18773		VTI1B	-0.69549	3.1305
PYGL	-0.22416	2.25559		ATP6AP1	-0.69573	4.18152
COPS5	-0.22468	3.24588		GLCE	-0.69699	1.23717
GET4	-0.22472	2.59009		MDFIC	-0.6976	2.26432
AKR1C1	-0.22482	2.58434		BCKDHA	-0.69797	2.05686
STX12	-0.22509	1.65644		CERCAM	-0.69895	1.60184
RER1	-0.2253	1.94402		DTX3	-0.69908	2.52614
ARL1	-0.22564	2.07846		SCO1	-0.6996	1.29701
PMPCB	-0.22568	1.6379		GALM	-0.70063	3.42702
TNS3	-0.22576	2.40636		RPL37	-0.70102	3.23149
HSPA1A;HSPA1B	-0.22599	1.19501		SYN1	-0.70226	4.59225
APEH	-0.22614	2.97545		CHMP2B	-0.7026	4.23918
INF2	-0.22619	3.15657		JAK1	-0.70322	1.7359
INTS1	-0.22765	2.17157		HABP4	-0.70331	1.94408
DNM1	-0.22798	1.32053		NEK9	-0.70402	1.92644
SUPV3L1	-0.22866	1.67343		NUDT16	-0.70517	2.77849
LRPPRC	-0.22903	2.29715		DGAT1	-0.70586	1.20103
SCFD2	-0.22918	3.51464		CSNK2B	-0.70588	4.4962
WASL	-0.22943	2.47959		CPM	-0.70594	1.95429
ALDH18A1	-0.22952	1.67166		FADS1	-0.70598	1.77672
WDR11	-0.22983	1.54146		ABRAXAS1	-0.70625	2.39303
SORD	-0.23007	2.11511		THY1	-0.70672	2.12917
NF1	-0.23064	1.74524		TBC1D20	-0.70675	6.22798
GOLGA4	-0.23106	1.28962		TMEM41A	-0.70708	4.18109
CNRIP1	-0.23133	2.87853		VAPB	-0.70726	3.88846
TOP2B	-0.23156	1.71824		ANXA7	-0.70745	2.81305
ALG5	-0.23195	1.62839		PDP1	-0.70759	1.55265
STC2	-0.23229	1.75088		H1-0	-0.70788	4.02022
EXOC7	-0.2327	2.1885		CERT1	-0.70826	2.70797
CD2BP2	-0.23391	1.50107		QPCTL	-0.7091	3.27392
MRPL58	-0.23403	1.38117		SPOUT1	-0.70978	4.74644
HSPBP1	-0.23414	1.35676		SUCLG2	-0.71093	1.73536
LYRM7	-0.23419	2.97971		CDCP1	-0.71107	2.53712
SH3PXD2B	-0.23431	1.63292		GBA1	-0.71166	2.24202
SNX6	-0.23485	1.52968		ARHGAP12	-0.71181	3.71851
ATG7	-0.23486	2.20967		ASAH1	-0.71229	5.34112
SLC30A1	-0.23516	2.94691		UQCRQ	-0.71275	3.50344
CAPN1	-0.23554	2.16014		TIMM22	-0.71293	1.47775
MYO5A	-0.23574	1.32643		TM9SF1	-0.71298	1.62709
BCS1L	-0.2363	1.74892		ECE1	-0.71318	4.1083
EHMT2	-0.23631	1.51577		RTN3	-0.71344	4.70594
SLTM	-0.23644	2.82644		NABP2	-0.7136	4.36103
TOR1AIP1	-0.2371	2.08869		RAB38	-0.71615	4.35063
AP1M1	-0.23712	1.35505		SCIN	-0.71678	3.05148
GRB2	-0.2373	2.23066		ARMCX2	-0.71825	1.31922
ERAP1	-0.23903	2.49938		PDPR	-0.71852	2.09141
CYB561D2	-0.23908	2.61458		SELENBP1	-0.71989	2.88218
UACA	-0.23923	1.65706		LGALS3BP	-0.72029	5.49364
MAN2B2	-0.23942	1.49226		CYLD	-0.72084	2.59307
NUDT21	-0.23957	1.49806		ARRDC3	-0.72111	1.57417
CHMP3	-0.2402	1.75804		NELFCD	-0.72134	2.75956
NMRAL1	-0.24032	2.25424		ATP2B4	-0.72226	1.42856
GET3	-0.24041	1.85043		CYC1	-0.7231	3.02007
TMEM209	-0.24149	1.43259		SNAP29	-0.7232	2.24008
HACL1	-0.24189	1.34092		TMEM192	-0.72474	1.81427
ALDOC	-0.24215	3.14625		SERF2	-0.72482	2.59938
FAF2	-0.24227	1.55489		NRBP2	-0.72486	3.22824
KEAP1	-0.24339	1.41695		TSPAN6	-0.725	4.46008
PIP4K2A	-0.24343	1.7475		HLA-F	-0.72531	1.39072
SLC25A13	-0.24388	1.51834		UCHL1	-0.72537	4.68647
ACOT9	-0.24399	1.88288		EHHADH	-0.7255	2.49381
MRPL4	-0.24403	2.07873		RRAS	-0.72605	5.809
DST	-0.24424	1.36974		KDM2A	-0.72618	5.37694
MRPL40	-0.24432	2.65774		PLPBP	-0.72635	1.73653
TXNDC5	-0.24469	2.09168		NECTIN3	-0.7272	2.49177
RAB1B	-0.24485	2.01029		NNT	-0.72722	2.39914
RAB18	-0.24506	1.1838		KIAA2013	-0.72723	2.88474
APTX	-0.24551	1.85477		SLC35B3	-0.72731	5.41653
SRSF5	-0.24601	1.38797		NDUFS3	-0.72774	1.37265
PDHX	-0.24662	3.10804		MAN1A1	-0.72795	5.15726
HSPA9	-0.24683	1.37409		RAB22A	-0.72858	2.5102
LRRC57	-0.24729	2.24521		ACO1	-0.72867	1.53615
ADPGK	-0.24851	1.67552		SUOX	-0.72893	3.03388
CCDC93	-0.24866	1.33425		PCYOX1	-0.72903	2.74715
GTF2H3	-0.24913	1.33886		TNIP1	-0.72921	2.665
PDLIM1	-0.24919	1.31446		LPP	-0.73039	1.98046
ITGA3	-0.24943	1.68845		IREB2	-0.73071	1.45835
RMDN3	-0.24948	1.34432		CLCN7	-0.73201	3.42755
CALHM5	-0.25008	2.42842		CTSA	-0.73204	3.07863
HSP90B1	-0.25043	1.72072		ATRN	-0.73207	2.37183
PPP1R9B	-0.25068	2.53499		FHL1	-0.73284	3.281
CASK	-0.25103	2.79858		ITGB5	-0.73399	1.75355
AP2B1	-0.25106	1.80342		NDUFA13	-0.73405	2.05928
ERGIC3	-0.2511	2.34077		PLA2G15	-0.7341	3.26628
PRKACB	-0.25139	1.79072		DHCR7	-0.73451	4.24382
POGLUT3	-0.25193	1.45033		BRAP	-0.73509	1.27396
MRPL48	-0.25248	1.52036		MRPS24	-0.73562	3.18977
SMAD2	-0.2528	2.14321		RPLP1	-0.73746	3.50332
RPN1	-0.25296	1.52674		ZDHHC5	-0.73811	2.95194
CENPB	-0.25316	1.85584		HAX1	-0.73934	1.48667
TBC1D9B	-0.25321	2.7548		LRPAP1	-0.73973	1.42547
RBFOX2	-0.25371	1.63075		ATP2B1	-0.7408	3.65413
UBXN4	-0.25371	1.85704		NDUFB5	-0.74099	2.85173
ANXA2	-0.25374	1.45585		NPTN	-0.74134	1.71525
TMED10	-0.25487	1.63286		PLAT	-0.74178	3.12497
EIF2AK4	-0.25561	2.29329		SLC12A9	-0.74226	4.60423
SVIL	-0.25623	2.01259		LYPLAL1	-0.74228	2.4294
GOLGA5	-0.25675	2.79274		HNMT	-0.74332	2.03673
SAR1A	-0.25686	1.84732		VWA8	-0.74339	1.23373
EIF6	-0.25693	1.92741		SLC25A22	-0.74436	2.50522
CZIB	-0.25739	1.79955		GK2	-0.74457	3.73362
GALNT6	-0.25751	1.36521		MROH1	-0.74485	1.92046
TJP1	-0.25785	1.61325		ICMT	-0.74515	1.58783
SHKBP1	-0.25786	1.5071		SNX29	-0.74569	2.45814
TAOK2	-0.25806	2.29771		C1GALT1	-0.7465	3.35125
RHOG	-0.25809	3.16049		AKR1C3	-0.74716	2.29093
HNRNPUL2	-0.25928	1.2754		USP33	-0.74734	3.66986
AGTRAP	-0.26017	1.54005		TRAPPC1	-0.74883	3.69489
GLUL	-0.26089	1.16647		MACROD1	-0.75095	3.23041
ANKRD13A	-0.26159	1.50234		ANXA3	-0.75103	5.12879
NOC3L	-0.26183	2.15539		RAB27A	-0.75416	3.46439
LETM1	-0.26206	2.86299		SOAT1	-0.75448	2.52059
USP19	-0.26325	1.56112		ARFRP1	-0.75709	3.21394
LANCL1	-0.2634	1.47559		GLUD1	-0.7577	4.94445
SMARCE1	-0.26367	1.50422		NAPRT	-0.75871	1.74555
STAU2	-0.2637	1.73157		SNAP47	-0.75873	2.76491
PPP4R3A	-0.26382	1.64579		NUTF2	-0.7588	3.30064
VCPIP1	-0.26417	2.84293		ECHS1	-0.75954	6.88673
UGGT1	-0.26476	1.90353		NME3	-0.75975	2.783
RPTOR	-0.26498	2.06605		RCN1	-0.76059	1.64675
OAT	-0.26539	5.36707		NDUFA6	-0.76158	1.69232
DOCK7	-0.26568	1.17652		POR	-0.76226	3.1033
PI4KB	-0.2657	3.27645		SLIRP	-0.76361	2.04546
NAMPT	-0.26574	1.2709		PI4K2B	-0.76449	2.54636
DPP7	-0.26623	1.30874		BCKDK	-0.76479	1.67079
ARAF	-0.26707	1.62654		BSCL2	-0.76533	1.97273
NNMT	-0.2671	1.47984		RAP2C	-0.76557	3.53289
PPT1	-0.26712	1.41929		ETFDH	-0.76601	1.40681
MAPRE3	-0.2677	2.10674		PTPRM	-0.76714	1.88731
HECTD3	-0.26811	1.343		PLXNC1	-0.76778	3.68172
CC2D1A	-0.26812	1.44398		DDAH1	-0.76802	3.96102
MGAT2	-0.26832	3.07027		SLC25A40	-0.76876	1.87426
UBXN6	-0.2685	1.77317		CDKN1A	-0.76921	1.85199
CS	-0.2686	1.96796		CPNE7	-0.76961	1.74346
P4HA1	-0.26872	4.72063		CRIM1	-0.77242	1.21307
GSTP1	-0.26883	2.30541		LPXN	-0.77273	5.39556
GSTM3	-0.26886	1.928		NDUFB7	-0.77517	3.53987
DNPEP	-0.26889	1.81644		NDUFS7	-0.7766	1.93309
UBE2V1	-0.27005	3.19167		SLC20A2	-0.77872	4.81262
SEL1L	-0.2702	2.29681		GLT8D2	-0.77918	3.67747
ATRX	-0.27061	1.18358		ARL6IP5	-0.78109	4.25142
CANT1	-0.27166	1.36762		HIBCH	-0.78236	2.53053
PSMD13	-0.27188	2.91617		PLXNB2	-0.7827	2.73221
APPL2	-0.27204	1.39457		SLC25A1	-0.78391	1.88342
ATAD1	-0.27242	1.34785		FLOT2	-0.78509	2.31941
SPCS1	-0.27284	2.03344		HS1BP3	-0.78607	3.51233
CCDC6	-0.27323	2.82758		CD59	-0.78655	2.12498
RP2	-0.27349	4.43473		NSUN4	-0.78691	3.6823
UFL1	-0.27368	4.9697		HSPE1	-0.78728	4.75255
SUGP2	-0.27434	1.66417		FBLN2	-0.78767	2.64541
CRK	-0.27515	1.56537		WARS2	-0.78771	5.51774
UBE2N	-0.27538	2.26327		DECR2	-0.78912	1.62655
ITPR2	-0.27572	2.78677		SQOR	-0.79061	6.54408
SAMM50	-0.27602	2.5095		RMC1	-0.79093	1.30912
TSFM	-0.27667	2.19938		FKBP8	-0.79126	3.3302
ILVBL	-0.27753	2.34071		PRXL2B	-0.79146	4.62791
NR3C1	-0.27774	2.23		ANXA4	-0.79168	3.58344
EXOC5	-0.27828	2.37689		SMG8	-0.79205	1.66142
PDIA4	-0.27855	1.97574		ABCC4	-0.79247	1.22509
BRCC3	-0.27896	3.42089		C11orf68	-0.79258	3.19733
ESYT2	-0.2791	1.68139		GPR108	-0.79858	5.5309
TM9SF2	-0.2791	1.71646		BTN3A3	-0.80093	2.77692
RAI14	-0.27915	1.58832		UBE3B	-0.80133	2.82275
GALNT2	-0.2792	1.48592		NDUFAF4	-0.8016	2.87521
RTL8C	-0.27921	1.82034		ADD3	-0.80189	4.90172
CERS2	-0.28064	1.55254		CMBL	-0.80281	3.94652
VPS50	-0.28081	1.63532		PRXL2A	-0.80284	3.98445
VDAC2	-0.28083	5.27707		TOR1AIP2	-0.803	3.69841
EHD2	-0.28134	2.14735		REPIN1	-0.8034	4.69794
SDF2	-0.28199	1.53379		FAM20B	-0.80377	2.03773
CANX	-0.28302	3.6538		CRKL	-0.8055	1.57709
DNAJC13	-0.28327	1.18783		CHCHD6	-0.80592	3.87708
CBX1	-0.28341	2.5049		CASP1	-0.80643	2.412
MRPL38	-0.28373	1.61888		SLC44A2	-0.80695	1.63657
NRM	-0.28379	2.93179		NUDT19	-0.80761	2.40413
THOC6	-0.28387	2.69278		SLC31A1	-0.80793	4.12885
DDX23	-0.28455	2.07058		ZYG11B	-0.80835	3.60861
MYO6	-0.28476	1.80513		MVB12B	-0.80932	2.72729
CHMP5	-0.28506	2.62208		MRPS28	-0.81059	2.01697
EXOC2	-0.28515	1.67041		SDF4	-0.81067	5.14769
SLC33A1	-0.28618	1.82515		EMP3	-0.81155	2.3697
MRPS31	-0.28674	2.05003		ERP29	-0.8118	2.55325
UBR2	-0.28683	2.30909		TBL1Y	-0.81237	1.71242
TMEM43	-0.287	3.14502		LPCAT3	-0.81307	3.89867
COLGALT1	-0.28765	1.40166		SCAPER	-0.8133	1.2915
SCRN1	-0.28804	3.08265		SULF1	-0.81352	3.08581
PRKCSH	-0.2891	1.96245		ZCCHC24	-0.81424	1.5314
ALDH9A1	-0.28924	2.07295		RMDN1	-0.81435	2.01983
SRGAP1	-0.28992	2.01853		CEP43	-0.81537	5.21255
POLDIP2	-0.29	1.4748		RAB29	-0.81538	2.98223
UBE2I	-0.29056	1.23335		MYEF2	-0.81759	4.12208
SACM1L	-0.29069	1.67958		LGALS9	-0.81797	1.91662
KCTD10	-0.29093	2.99342		CTBP1	-0.81924	4.05304
INTS14	-0.29121	1.53209		BRD3	-0.82005	1.22343
YWHAZ	-0.29148	1.50783		FLCN	-0.82054	2.56305
ERLIN1	-0.29173	2.87285		SCRN3	-0.82151	3.17855
DPYSL2	-0.29174	2.15627		ATP5MG	-0.82258	5.06752
TMX1	-0.29225	1.26207		RASSF7	-0.82402	4.94517
CACNA2D1	-0.29256	1.99444		RNF7	-0.8241	4.68353
EPG5	-0.29268	3.14846		PROCR	-0.82419	2.77227
FDPS	-0.29318	1.23163		FLOT1	-0.82606	2.65552
ACTN2	-0.29335	2.53284		SCARB1	-0.82709	3.58347
RFTN1	-0.29356	2.01124		LSS	-0.82765	3.16843
KCTD12	-0.29493	1.74608		PEMT	-0.82805	3.93792
GSDMD	-0.29557	1.62294		LAMTOR1	-0.82874	6.62899
MRPS16	-0.29567	1.76117		DVL2	-0.82909	1.72875
TRAPPC11	-0.29588	1.3674		INPP1	-0.82917	4.66887
CARHSP1	-0.29605	1.88172		TSC22D4	-0.82955	1.3266
PRKCA	-0.29619	1.46795		VAT1	-0.83029	1.64856
LMAN2	-0.29721	2.64336		HLA-B	-0.83143	3.94625
ATP6V1H	-0.2973	1.5191		MGST3	-0.83462	6.15354
CLPTM1L	-0.2975	1.82302		ZPR1	-0.835	3.11794
MYDGF	-0.29774	1.24269		CCNY	-0.83593	2.87993
VPS29	-0.29783	1.38391		CNPY3	-0.83781	1.81759
ARL2	-0.29805	1.97605		DECR1	-0.83877	1.38973
RAB8A	-0.29827	1.19141		TBC1D13	-0.83929	6.78319
NUDT5	-0.29894	2.79974		APOO	-0.83979	1.60477
PLEKHA5	-0.2991	2.45735		ATP5PD	-0.84033	3.76378
CRTAP	-0.3	2.13467		GABARAPL1	-0.84067	1.32945
AFDN	-0.3002	1.16895		ADD1	-0.84071	3.07834
SSBP1	-0.30044	1.59798		ESS2	-0.8408	3.02425
HTATSF1	-0.30113	4.2007		MMAB	-0.84151	1.88016
NPEPPS	-0.30119	2.18692		APOBEC3G	-0.84177	5.87265
CDK5	-0.30173	1.60409		SLC38A7	-0.8439	4.3886
BNIP2	-0.30202	3.58242		TMCO4	-0.84401	2.6404
DARS2	-0.30207	2.23179		SLC2A13	-0.8442	3.40443
DDOST	-0.30286	1.21835		SIL1	-0.84518	4.44555
DOCK1	-0.30339	1.41437		ICAM1	-0.84519	4.02108
TIGAR	-0.30358	1.20286		CHPF2	-0.84603	2.8263
NTAN1	-0.30448	1.47087		RAB30	-0.84667	1.16547
LSM6	-0.30502	1.48596		ECH1	-0.84671	2.01891
MRPL47	-0.30536	1.59204		SNTB1	-0.84786	3.3787
PARD3	-0.30542	1.6293		MAP1LC3B2;MAP1LC3B	-0.84821	3.88683
EIF3F	-0.30558	1.60599		MRPS10	-0.84822	3.17908
SLC25A17	-0.30559	1.22252		LZIC	-0.84836	3.90752
CALR	-0.3057	3.35386		GNAI1	-0.84871	3.19586
TBC1D4	-0.30575	2.19139		COL16A1	-0.84938	6.83411
RAB31	-0.30622	1.3631		ATP5PB	-0.84967	1.84526
SNU13	-0.30651	1.5146		C1GALT1C1	-0.8505	3.20678
OXA1L	-0.30826	1.77042		OCIAD1	-0.8512	2.374
DAP3	-0.30901	1.32216		ALDH4A1	-0.85165	1.55261
COMMD4	-0.30932	2.77628		SURF1	-0.85171	3.75321
TAP2	-0.30971	1.17918		NDUFS5	-0.85228	3.10262
GOLGB1	-0.30972	1.20685		UQCC1	-0.85238	2.19732
ARPC3	-0.30991	2.30011		EPPK1	-0.85272	6.68249
ACTR1A	-0.31032	2.90075		GATD3B;GATD3	-0.85317	5.36948
SRP9	-0.31049	1.77704		FZD2	-0.85345	3.38393
TSN	-0.31067	1.26949		LAMTOR3	-0.85348	1.47628
PBRM1	-0.31096	1.31105		TNFAIP2	-0.85466	3.43403
CPS1	-0.31125	1.56409		HMGCL	-0.85547	2.2292
EIPR1	-0.31135	1.64537		JUND	-0.85566	4.17154
FKBP10	-0.31168	2.57944		LRIF1	-0.85645	3.03483
AGK	-0.31176	1.88838		LAMP1	-0.85675	4.8498
GSS	-0.31199	1.29536		PGRMC1	-0.85752	2.41372
MRPL27	-0.31202	3.21893		SELENON	-0.85798	1.66349
PNPLA6	-0.31227	2.83433		AUH	-0.86045	1.58763
VPS18	-0.31275	2.50736		PI4K2A	-0.86092	1.51749
HSPB1	-0.31298	3.71039		FYCO1	-0.86161	2.78025
MRPL37	-0.31331	2.15224		CAMK2A	-0.86258	5.10135
TP53I3	-0.31337	2.33065		BCL2L13	-0.86356	3.59821
GANAB	-0.31411	1.41669		TMEM14C	-0.86388	2.13969
HNRNPH2	-0.31463	1.5163		RRM2B	-0.86392	4.68662
VAC14	-0.3152	3.59345		IGF2R	-0.86457	3.41433
TRMT1L	-0.31542	1.88456		EPB41L3	-0.86525	5.09975
DCUN1D3	-0.31577	2.29256		POMGNT1	-0.86544	3.39929
ALG3	-0.31615	2.13377		ACAT1	-0.86565	3.06633
LSM2	-0.31628	2.3457		LAMP2	-0.86822	1.41105
MTDH	-0.31643	1.66203		MTCH2	-0.86882	1.37282
LRCH3	-0.31661	2.85234		HACD4	-0.86889	1.42886
PSME2	-0.31672	2.78614		LAMB2	-0.86983	2.30884
CYP51A1	-0.31735	1.81548		HPS1	-0.87117	4.31034
PHF5A	-0.31777	2.13947		CCDC92	-0.87216	1.85449
NADSYN1	-0.31778	2.03015		FAM210A	-0.87265	2.51723
RIN1	-0.31923	3.02734		CDA	-0.87292	3.89718
ABCD3	-0.31987	2.5472		ACOT13	-0.87513	4.50562
NIPSNAP3A	-0.31989	2.01017		DCP1B	-0.87639	3.35613
PARK7	-0.31996	3.06044		LZTFL1	-0.8764	2.52149
ATG2B	-0.32013	2.00232		ABCA13	-0.87682	3.93434
IDI1	-0.32017	2.96303		LAMTOR4	-0.87689	2.9318
TIMM44	-0.32047	2.86732		MCOLN1	-0.87734	1.73448
RAB2A	-0.32047	4.55576		INPP4B	-0.87807	2.79858
ANXA1	-0.32072	1.29056		SLC29A3	-0.87877	2.06105
ADISSP	-0.32075	1.40907		PEX14	-0.87899	2.33233
NDUFS4	-0.32102	1.29212		ZNF629	-0.87938	3.73844
PJA1	-0.32107	1.82836		NDUFA2	-0.87955	2.28738
CDC42EP4	-0.3222	2.33221		SYNC	-0.87967	5.37888
EMD	-0.3224	1.89732		SYNPO2	-0.88174	4.84422
SORBS3	-0.32242	3.63011		STX16	-0.88319	2.01776
NADK2	-0.32247	2.04454		ATP6V1G1	-0.88326	5.59148
WDFY1	-0.32265	1.26424		ALDH3A2	-0.88371	1.94363
PTGES2	-0.3234	2.26595		NDUFA9	-0.88403	4.5603
LNPEP	-0.32341	1.47163		LACTB2	-0.88422	6.01173
MIOS	-0.32412	2.449		ANPEP	-0.8844	3.14817
PIK3C2A	-0.32458	2.86727		MPP1	-0.88584	1.47888
YTHDC1	-0.32487	2.89077		SLC44A1	-0.88752	3.85957
PDIA6	-0.32553	1.44277		ANXA11	-0.88763	3.83711
EP300	-0.32593	1.94959		MZT2B;MZT2A	-0.88774	4.76847
RACGAP1	-0.32601	1.60482		ALAS1	-0.88802	4.02595
MOGS	-0.32642	1.38428		CD9	-0.88813	4.30969
KIF3B	-0.32658	3.72091		TMEM205	-0.89081	4.49028
CD44	-0.32678	1.28588		SPG21	-0.89128	2.99953
CISD2	-0.32684	2.62094		SYNE3	-0.8928	3.76238
PIGK	-0.32689	1.23125		ABCC3	-0.89305	1.27235
UXS1	-0.3273	3.39043		SLC9A1	-0.8939	4.45966
PRDX6	-0.32819	1.47933		S100A10	-0.89394	2.285
CROCC	-0.32836	2.27479		ITGA6	-0.89442	4.77801
EXOC3	-0.32887	2.39595		PPP4R3B	-0.89482	4.37912
MESD	-0.32933	1.35799		CRAT	-0.89631	1.86219
USP13	-0.32956	2.28161		SUMF1	-0.89681	5.62555
MPG	-0.32976	2.54873		TST	-0.90076	1.58655
PML	-0.32992	3.32899		CYB5R1	-0.90197	3.25137
AKAP2	-0.32997	2.87806		ABHD11	-0.90509	2.76898
PLXND1	-0.33053	1.87044		ENPP2	-0.9062	3.42015
SNX27	-0.33085	1.28122		CHMP2A	-0.90999	1.24541
INTS4	-0.33134	1.36771		PGPEP1	-0.91076	1.57942
KDM3B	-0.3315	3.13956		TMEM120A	-0.91359	3.21998
DPY19L1	-0.33161	1.6165		PEX11B	-0.91406	1.4654
POP7	-0.33192	1.34122		GBA2	-0.91421	1.96747
EHBP1L1	-0.33203	2.36582		HSD17B8	-0.91477	2.34149
GLT8D1	-0.33259	2.54634		CEBPB	-0.91691	1.28168
CORO1B	-0.33312	1.54935		BAG6	-0.91888	3.72251
MRPL45	-0.33317	2.28165		MCUB	-0.91916	2.62053
TSC1	-0.33329	2.88291		CLCN3	-0.91993	2.46059
UQCRC2	-0.33365	3.00895		ACE	-0.92004	1.17335
WASH3P;WASH2P	-0.33383	1.76584		PPA2	-0.92344	1.32023
NGLY1	-0.33471	1.8238		MTMR14	-0.9239	4.07796
FAM3C	-0.33506	1.1859		NLRC3	-0.92483	3.78065
LIN7C	-0.33511	2.68496		RAPGEF4	-0.92541	2.02422
SLC12A4	-0.33513	2.08252		KHDRBS3	-0.92703	3.49597
SDF2L1	-0.33555	1.61652		MMP2	-0.92717	2.22779
DBN1	-0.33576	3.45381		FKRP	-0.92746	3.45012
ERP44	-0.33589	2.82832		NDUFB3	-0.92802	1.60728
STXBP5	-0.33645	3.45787		CRYAB	-0.92806	2.74947
MYO1C	-0.33647	1.33568		MRPL33	-0.92841	4.52766
ABL1	-0.33662	1.91862		MRPS33	-0.92863	1.47854
GPX1	-0.33669	1.61023		COX7A2L	-0.9291	1.90581
IDH3B	-0.33685	2.36138		RHBDF1	-0.9326	2.448
LMAN2L	-0.33689	1.68511		ETFB	-0.93303	2.70035
AGO1	-0.33717	1.48163		MECR	-0.93307	3.09295
CFL2	-0.33717	2.50502		C11orf54	-0.93308	1.26355
ERO1A	-0.33719	3.93676		ADCY9	-0.93523	1.82581
NEU1	-0.33735	1.1745		NEGR1	-0.93525	1.9079
RCC1L	-0.33771	2.20437		IRAK1	-0.93595	1.23754
GUK1	-0.33867	1.34621		CYP2U1	-0.94076	4.36452
EPHA2	-0.34003	3.30207		B2M	-0.94087	1.59418
PPP1R7	-0.34063	1.69149		INSR	-0.94276	1.55153
QDPR	-0.34101	1.55512		HACE1	-0.94323	3.44159
TRIM33	-0.34104	4.0949		MPZL1	-0.94329	1.38638
MAPK3	-0.34132	1.77923		CDC42EP2	-0.9439	2.80119
MIPEP	-0.34144	2.38393		PTTG1IP	-0.94537	1.32147
PIGG	-0.34168	3.23811		PTPRS	-0.94624	3.92383
SPTLC1	-0.34204	2.33159		NPC2	-0.9481	2.2921
TRPV2	-0.34218	3.80621		IRAK4	-0.94952	2.11482
NDUFAF2	-0.34233	3.28055		APBB1IP	-0.94964	2.86348
CARM1	-0.34247	2.24679		NDUFA8	-0.9501	2.14599
MICAL1	-0.34265	4.63096		UBAC2	-0.95494	2.4247
TBK1	-0.34315	1.50303		FAM120C	-0.9553	1.47109
NSFL1C	-0.34368	2.02761		MGST2	-0.95531	2.10844
PTGS2	-0.34381	3.12713		TMED1	-0.95563	2.16859
PLOD1	-0.34389	2.34822		IGFBP4	-0.95597	1.32746
HEXA	-0.34433	2.31358		JUN	-0.95732	2.24575
BLVRA	-0.34434	2.65594		DDAH2	-0.95788	1.95717
TUFM	-0.34434	1.32319		HTRA2	-0.95874	5.3753
NFATC4	-0.34441	3.86712		MT-CO1	-0.96053	2.56236
USP24	-0.34454	1.56905		ITGBL1	-0.96236	4.30515
DCTN5	-0.3451	2.89611		TMEM39B	-0.9642	2.81902
NRAS	-0.34513	2.47112		ARMCX1	-0.96481	2.84057
PTCD3	-0.34516	2.96189		ALAD	-0.96535	6.79106
PPP4R2	-0.34587	1.77526		RAB9A	-0.96685	2.27902
MRPS7	-0.34617	1.36053		PLCD1	-0.96933	5.11514
VPS8	-0.34645	2.15839		ABCD1	-0.97	3.23385
HSPD1	-0.34749	1.69836		MYLK	-0.97069	3.90482
TRAM1	-0.34768	3.70488		HLA-E	-0.97151	1.42268
IGF2BP3	-0.34781	1.70927		ATP6V0A1	-0.97179	6.50825
PPIC	-0.34785	2.50532		PGAP4	-0.9721	3.36517
M6PR	-0.34802	1.39695		P3H4	-0.97355	3.1869
ARHGEF12	-0.34812	1.51201		EI24	-0.97445	2.7381
ENOPH1	-0.34817	1.56286		LRP1	-0.97566	1.27276
ATG9A	-0.3484	2.68943		ZDHHC3	-0.97652	3.3987
PKN1	-0.34891	1.74523		NIPSNAP1	-0.97707	3.25172
NUBP1	-0.34897	2.0339		MMP1	-0.97818	2.21778
SLC25A11	-0.35033	1.22143		SGMS1	-0.98073	4.16362
TMX2	-0.35169	3.22518		CDH11	-0.98201	2.75029
DLAT	-0.35193	6.9922		RAB13	-0.98227	3.35568
ACSL3	-0.35222	2.83153		TIMP2	-0.98296	2.30298
PDIA5	-0.35276	2.88267		PC	-0.985	5.52871
COMT	-0.35335	2.9055		LRRC15	-0.98503	4.90603
EGFR	-0.35336	4.52953		PNPO	-0.98525	2.92854
PMVK	-0.35364	1.42566		CHPF	-0.98567	1.69678
GNPAT	-0.35377	1.936		SFXN3	-0.98679	1.93426
CHCHD3	-0.35463	3.4446		CAPN5	-0.9881	4.37927
TBC1D2B	-0.35492	2.09627		PKP4	-0.9884	2.31009
RAB12	-0.35493	3.42487		CUEDC1	-0.98978	4.86716
TCIRG1	-0.35494	1.27613		SLC52A2	-0.9926	4.47596
FUBP1	-0.35505	2.85279		PHPT1	-0.99298	4.91438
PRKACA	-0.3551	2.25864		FBXL20	-0.99654	1.58269
ATP5F1C	-0.3565	1.8523		SCCPDH	-0.99664	2.52156
HIRA	-0.35671	1.71967		JAM3	-0.99732	3.16913
KIF1C	-0.35683	1.20817		GALNT5	-0.99772	4.64419
LGALS8	-0.35762	2.93579		SIGMAR1	-0.99903	1.49831
VDAC1	-0.35844	1.27691		CASTOR2	-0.99946	4.98251
TNFAIP8	-0.35927	2.28592		TMEM30A	-1.00034	1.56322
COPS6	-0.35972	4.03011		CDK4	-1.00165	2.31438
FH	-0.35977	4.69177		ZNF324;ZNF324B	-1.00174	2.85695
ACOT1	-0.35985	1.29201		ITPR3	-1.00248	2.86086
NPM3	-0.36045	1.24854		CPNE8	-1.00575	3.80691
OCIAD2	-0.3606	1.9344		HSPA4L	-1.006	2.75344
OPA1	-0.36085	1.24572		TPST1	-1.00855	1.56729
CETN2	-0.36132	6.25568		ADAM9	-1.00953	1.78306
ALDH1L2	-0.36187	2.91093		ZNF346	-1.01006	1.85167
LDLR	-0.36218	1.54197		TBC1D17	-1.01037	2.00067
XYLB	-0.36231	2.49285		CD276	-1.01079	1.72298
BOLA2	-0.36242	3.63418		TBC1D24	-1.01253	4.67319
GPAA1	-0.36258	1.70933		RNF170	-1.01381	2.44025
NAGLU	-0.36315	2.74001		ZFYVE21	-1.01386	1.74309
ARF6	-0.36335	1.91656		HDAC4	-1.01481	1.99042
NME4	-0.36395	2.38542		ADGRE5	-1.0151	1.7309
HDHD2	-0.36469	3.29997		C1orf198	-1.01516	2.67112
CAVIN3	-0.36506	1.55381		TEFM	-1.01833	5.9953
MINK1	-0.36515	4.22637		ECI1	-1.01886	1.38528
RDH11	-0.36578	1.41353		GEM	-1.01954	2.78898
SLC15A4	-0.366	3.17027		TMEM167B	-1.02012	5.16596
LIPA	-0.36607	3.80223		ARMC9	-1.02012	1.22866
DAGLB	-0.36716	2.93483		KIF7	-1.02273	1.52252
IDH1	-0.36771	1.82758		SCAF8	-1.02572	2.81783
EIF3K	-0.36783	1.6019		PIP4P2	-1.02633	1.20144
DHRSX	-0.36825	1.25602		EXTL2	-1.02636	7.65619
VAMP2	-0.36846	1.37645		RPL39;RPL39P5	-1.02647	2.32413
POLR2C	-0.3689	3.04497		BTN3A2	-1.02648	3.19618
ACACA	-0.36893	1.80586		CYP7B1	-1.02761	3.54846
TMEM115	-0.36917	2.97103		RECK	-1.02781	1.59076
ADH5	-0.36938	2.16038		WDR19	-1.02978	3.65175
CRIP2	-0.3696	1.49324		NDUFA7	-1.03237	1.53956
PIR	-0.36978	1.54707		SLC2A3	-1.03518	5.41501
VKORC1	-0.37022	2.82913		PLEKHA1	-1.03709	3.55241
RAB5A	-0.37061	2.9821		MARCHF5	-1.03907	3.61247
SRSF9	-0.37086	1.24783		MRPS14	-1.03949	5.28482
FADS3	-0.37117	1.2146		HIBADH	-1.04028	2.26903
DOCK11	-0.37132	4.20039		IVD	-1.04127	1.86644
PIGS	-0.37167	1.42458		SLC2A1	-1.04171	4.84517
ATAD5	-0.37189	1.3902		AK3	-1.04203	2.92201
SNX21	-0.37244	2.58159		RABAC1	-1.04211	3.78083
ARPC5	-0.37299	2.85177		CARMIL1	-1.04259	1.74562
DHRS7	-0.37304	3.96724		EPS8L2	-1.04401	2.44157
GNB2	-0.37364	2.4958		SLC35F6	-1.04439	3.43996
FKBP7	-0.37448	2.23249		NECTIN2	-1.0444	3.0541
DPM1	-0.37468	2.85576		CLCN6	-1.05258	4.74414
MVP	-0.37554	1.97597		BET1	-1.05319	1.80697
VPS13C	-0.37588	2.17652		GRPEL1	-1.05371	1.54311
OSBPL5	-0.37591	2.76229		TMEM245	-1.05384	1.27313
NCEH1	-0.37608	1.73109		NAXE	-1.05386	2.98556
BPTF	-0.37628	1.71988		ACAD8	-1.05691	2.35139
ATP5MF	-0.37635	1.52187		BBS2	-1.05767	2.64232
TOX4	-0.37664	1.50791		NSD3	-1.05774	1.68809
CDC42BPA	-0.37676	1.33014		BABAM1	-1.05795	3.27373
VTA1	-0.37705	1.56742		PRNP	-1.05867	2.55084
BCL7C	-0.37707	3.10137		SLC16A7	-1.05875	5.12954
TRAP1	-0.37707	1.39434		BTBD9	-1.05972	2.57598
MMTAG2	-0.37716	1.733		GABARAP	-1.06058	2.35406
RETSAT	-0.3774	1.17041		SLC22A18	-1.06136	3.45613
UQCR10	-0.37781	1.2969		TPCN1	-1.06378	2.89351
GNAQ	-0.37839	2.47594		BPHL	-1.06447	1.59745
AGRN	-0.37919	5.62387		FAM219B	-1.0657	2.63546
ATP6V1A	-0.37986	1.60149		ECM1	-1.06649	4.95249
AHNAK	-0.37997	2.2097		COX5B	-1.06651	3.33328
PRDX2	-0.38009	3.04295		SYAP1	-1.06847	4.22611
MOV10	-0.38042	3.88182		RTN4IP1	-1.06905	3.44277
RRAGA	-0.38088	2.00568		TMEM50A	-1.07211	3.91055
KANK1	-0.38181	1.53299		RIDA	-1.07379	2.22382
SPTBN1	-0.3819	2.25014		FAS	-1.07559	2.28411
CUL7	-0.3821	3.93071		PGS1	-1.07791	5.01135
TRIM25	-0.38229	4.91947		RAC2	-1.0815	1.24604
AKR1A1	-0.38267	1.72501		LGALS3	-1.08203	3.22385
CPNE1	-0.38282	2.84343		ATP5MJ	-1.08423	3.03398
ECI2	-0.38328	2.29729		SPNS1	-1.08437	1.93584
PTP4A2	-0.38376	3.38602		LRRC8D	-1.08453	4.76339
TBL1XR1	-0.38387	2.6938		MSMO1	-1.08491	2.98115
TXN	-0.38402	2.01292		CCDC9B	-1.08518	2.37366
SH3GLB2	-0.38469	2.69504		PRKAR1B	-1.08655	3.51031
ARAP1	-0.38481	1.29098		MAGI1	-1.08753	2.18006
TMED3	-0.38575	2.87494		GAMT	-1.08792	5.12774
KIF13A	-0.38704	2.53088		TXNRD2	-1.0887	3.33066
NDUFS2	-0.38734	2.36828		MTSS2	-1.08967	5.8012
EBNA1BP2	-0.38848	1.73079		NDUFS8	-1.09001	2.03106
ENG	-0.3885	2.93009		NPC1	-1.09023	4.14474
HK1	-0.38919	1.94679		TARS2	-1.09059	1.71455
OXCT1	-0.38955	4.57208		FADS2	-1.09166	1.37668
CAVIN1	-0.38974	1.66901		HBP1	-1.09226	3.22438
TRADD	-0.38997	2.68818		HTATIP2	-1.09339	2.25407
LSM14B	-0.39028	2.78451		PIAS1	-1.09407	2.33316
MRPS18B	-0.3905	1.89892		GTPBP10	-1.09482	1.85982
SEC22A	-0.39089	3.4836		FNTA	-1.09558	3.38435
LMO7	-0.39109	1.82826		SSPN	-1.0971	1.87785
YARS2	-0.39142	2.39953		F2R	-1.09979	4.78942
PTPN11	-0.39152	1.46393		MUC16	-1.10381	2.96259
PSMB9	-0.39203	1.77749		TOLLIP	-1.10478	2.45093
B4GALT7	-0.39248	2.92434		PHF14	-1.10559	4.29087
KRT19;	-0.39249	2.92256		LPIN1	-1.10563	4.00969
HK2	-0.39263	3.12093		PREX1	-1.1057	1.98941
CNP	-0.39278	2.7064		AKT3	-1.10616	1.21497
CSNK1G3	-0.39388	2.60579		CARS2	-1.10627	1.9061
GSTM2	-0.39399	4.03321		ACSS3	-1.10654	1.44492
MGST1	-0.39407	2.03128		CD68	-1.10751	2.00761
GPATCH8	-0.39456	1.81155		SP3	-1.10915	3.17498
KRTCAP2	-0.39465	3.78709		STEAP2	-1.10948	3.17914
CRYZ	-0.39473	1.98866		HDHD5	-1.10962	1.71645
PHB2	-0.39498	2.68381		VAMP4	-1.11025	2.16717
BCAS3	-0.3952	1.99279		ZCRB1	-1.11379	3.30336
CPT1A	-0.39536	1.93395		ISYNA1	-1.11496	1.77291
SAR1B	-0.39583	2.8329		CBLL1	-1.11706	3.58423
GLYR1	-0.39584	3.12606		LAGE3	-1.11961	3.98986
AFG3L2	-0.39612	3.67625		PIK3R1	-1.12236	2.3506
P3H3	-0.39663	2.72868		CYBRD1	-1.12236	3.15366
MGAT1	-0.39699	2.17838		C1R	-1.12451	4.29085
DCPS	-0.39704	2.89945		C1S	-1.12457	1.30034
TRIOBP	-0.39815	1.56466		VPS37A	-1.12793	2.79709
STOML2	-0.39936	2.2205		IST1	-1.13467	5.05501
TMEM175	-0.39943	2.3357		STAMBPL1	-1.13576	3.38721
MBNL1	-0.40006	2.41028		C12orf4	-1.13759	1.97747
UBA7	-0.4002	3.69039		EPHB4	-1.13977	2.59303
MRPL13	-0.40027	1.36639		ADAM17	-1.1414	3.87206
CALU	-0.40034	1.95311		ACSF3	-1.14151	4.91271
TFB1M	-0.40057	2.87405		PDLIM2	-1.14361	4.41366
PFN2	-0.40071	2.678		PTGR2	-1.14412	2.64242
PHLDA1	-0.40103	2.25316		SPRYD4	-1.14473	3.3733
NDUFB10	-0.40157	1.40002		SPATA20	-1.14642	5.20181
PCCA	-0.40171	1.51292		CCDC71L	-1.14716	5.37181
QSOX2	-0.40172	1.3001		HGSNAT	-1.14794	1.34137
GPALPP1	-0.4025	3.40654		RAB3IL1	-1.1517	4.94291
MRC2	-0.40259	1.77551		CNTNAP1	-1.15414	4.33164
VPS26C	-0.40287	3.00622		NCSTN	-1.15656	6.80693
ATP13A1	-0.40317	2.28222		ZBTB38	-1.15661	4.58826
BMP2K	-0.40326	2.39608		YIPF6	-1.15715	2.38138
STXBP3	-0.4034	2.72619		AHNAK2	-1.15776	1.51354
ATP1A1	-0.40359	2.11747		FDXR	-1.16154	3.25178
YES1	-0.40366	2.53501		CNPY2	-1.164	2.76497
HACD3	-0.40447	1.908		MMGT1	-1.167	1.73078
PLEC	-0.40472	1.18808		ERG28	-1.16961	1.88644
PLEKHA2	-0.40497	1.6717		NCOA7	-1.17232	4.21504
SASH1	-0.40516	1.74273		TPBG	-1.17237	2.47618
RAB34	-0.40617	2.73662		CUTC	-1.17565	2.02388
MAN2A1	-0.40668	1.65348		RTN2	-1.1773	5.02245
CDIPT	-0.40701	1.74096		PRDX3	-1.18106	4.75842
TACO1	-0.40748	2.10371		ENDOG	-1.18476	2.36922
CCN1	-0.40752	2.70457		TTN	-1.18793	3.25218
PMPCA	-0.40803	4.05787		AXL	-1.18977	1.94837
MRPS35	-0.40827	2.36732		KIRREL1	-1.19035	5.15546
DCAF8	-0.40866	2.77788		RENBP	-1.19059	1.60701
APOL2	-0.40908	3.57592		MT-CO2	-1.19167	4.78665
GBE1	-0.40951	2.71515		MFSD1	-1.19368	2.22869
MRPL16	-0.40989	1.44864		DPP4	-1.19378	4.95787
SPTAN1	-0.41056	3.87057		FMN2	-1.19634	2.73102
GNAI2	-0.41078	1.34499		TBC1D8	-1.20115	2.60697
DCXR	-0.41091	1.46027		CLPP	-1.20227	2.88003
ZYX	-0.41145	1.66842		CPD	-1.20326	2.48176
OSBPL1A	-0.41175	2.92048		LYRM4	-1.20349	1.61542
STXBP1	-0.41206	2.9395		CD151	-1.20351	1.82231
SFXN1	-0.41234	3.82939		ZNF148	-1.20772	2.36891
ATP5PO	-0.41253	3.46704		NDUFV2	-1.20846	2.71746
CAPG	-0.41405	1.78869		NAXD	-1.21061	2.06445
SCARB2	-0.41462	1.60504		GDE1	-1.21738	2.12791
PCMT1	-0.41493	2.8837		GOLGA7	-1.21943	2.80536
HADHA	-0.41503	1.21366		LY96	-1.22598	1.36182
USP36	-0.41505	4.66632		AGPAT1	-1.2266	2.67738
ATP5F1A	-0.41533	1.40739		IRAG1	-1.22805	3.40372
ARF5	-0.41545	1.50552		PERP	-1.23543	3.34005
CEP44	-0.41552	1.78527		MIX23	-1.23819	2.7433
PYCR1	-0.41555	4.38965		LMBRD1	-1.23841	2.82078
ACO2	-0.41558	3.54296		ALDH6A1	-1.24183	3.89852
TECR	-0.41643	1.202		MT-CYB	-1.24427	1.45232
CASP8	-0.41702	2.45501		PHLDA3	-1.24427	3.99201
VPS11	-0.41708	3.78367		TMEM185A;TMEM185B	-1.2448	1.83013
PLOD3	-0.41813	1.33941		CD81	-1.24581	1.73304
DOK1	-0.41826	1.20312		KANSL3	-1.24918	4.52927
SARAF	-0.41861	2.65154		SREBF1	-1.25001	2.91316
ARL8B	-0.41864	2.53653		DNAJC16	-1.25441	7.33505
ZNF512	-0.41868	1.51631		TBCEL	-1.25731	3.06765
CLNS1A	-0.41872	3.25631		SLC17A5	-1.25969	3.54663
SNX2	-0.41904	1.6117		FLYWCH2	-1.2611	1.81243
KLHL9;KLHL13	-0.4197	4.30721		ITGA4	-1.26193	2.45527
DNAJC10	-0.42059	1.43474		PIP4P1	-1.26282	5.52032
LYPLA1	-0.42081	1.56994		MAVS	-1.26319	3.94646
HAGH	-0.42093	4.29158		STX10	-1.26811	1.44921
LONP1	-0.42139	1.8319		PLPP1	-1.26941	1.82773
TNIK	-0.42163	1.68245		LAMA4	-1.27219	1.815
SYPL1	-0.42234	3.47451		TSPAN14	-1.27292	2.82024
KDSR	-0.42392	5.09988		MED24	-1.27503	2.96143
ATP5F1B	-0.42474	2.64405		IGSF8	-1.27684	5.25516
ZMYND8	-0.42504	2.39631		ALDH1L1	-1.27728	5.0927
VAMP7	-0.42506	2.83502		WWP2	-1.28334	2.12316
ATP6V0A2	-0.42515	1.6298		RNF149	-1.28468	5.45051
ZFPL1	-0.4254	1.88854		ADAM10	-1.28556	2.78384
POFUT2	-0.42565	2.15117		ADGRA2	-1.28594	3.59704
SHC1	-0.4258	1.1941		UBQLN2	-1.28766	1.65243
GSTZ1	-0.42677	1.47065		ACADSB	-1.29004	2.08851
MIDEAS	-0.42679	2.02888		CD47	-1.29434	1.76906
ZC3HAV1L	-0.42712	1.42579		GOLM2	-1.29647	2.71677
SRCAP	-0.42758	1.98635		NDE1	-1.29671	1.66633
FITM2	-0.42852	1.87234		BDKRB2	-1.29855	2.60606
QKI	-0.42907	2.61584		BCKDHB	-1.30073	4.77937
BSG	-0.4291	1.93441		MAB21L1	-1.30265	1.98158
ATP11B	-0.42919	2.76076		MMP8	-1.30403	3.52072
MRPS5	-0.43001	1.35324		NDUFS6	-1.30631	1.38105
PELP1	-0.43039	2.58651		SDC1	-1.30639	2.83458
IGFBP6	-0.43129	2.5115		RIPK3	-1.31146	3.01666
NDUFA10	-0.43153	1.68356		RAP2B	-1.3163	3.39752
MAP2	-0.43233	2.97605		ATG2A	-1.31777	1.29981
AMFR	-0.43298	2.7795		GAA	-1.31854	3.56316
BAG2	-0.43336	3.74512		ERMP1	-1.31912	1.84362
ATP2A2	-0.43346	1.53869		TXNDC15	-1.32131	2.99133
PGAM5	-0.43419	1.75154		EDEM2	-1.32155	2.53192
ATP6V1D	-0.43433	3.01388		CYP27A1	-1.32302	3.93995
CYBC1	-0.43469	1.97944		RTP4	-1.32735	3.75236
TMEM181	-0.43474	1.85885		ASCL4	-1.33	3.83844
B3GAT3	-0.43478	3.4886		TMEM126A	-1.33078	1.237
OTUB1	-0.43517	3.02693		IFITM3	-1.33088	3.73545
CYB5R3	-0.43522	1.5955		ARHGAP29	-1.33091	3.93213
GULP1	-0.43524	1.89685		TGFBR1	-1.33096	2.92766
GGCX	-0.43594	3.05108		ZFYVE26	-1.33204	1.38944
NTPCR	-0.43677	2.19121		SLC27A1	-1.33204	3.0917
GALE	-0.43699	1.92938		MTX1	-1.33205	2.2656
PMM1	-0.43732	2.57656		SLC49A4	-1.33216	2.78367
PSMB8	-0.43736	4.50614		WIPF2	-1.33334	4.41172
RRP8	-0.43778	3.02024		TTC1	-1.33567	6.66932
CRYBG1	-0.43796	2.7049		COX7A2	-1.34035	3.30502
MRPL18	-0.438	3.05841		CALCOCO1	-1.34193	3.746
SPART	-0.43836	4.51256		ACSF2	-1.34348	1.65527
CAMK2D	-0.43846	1.67903		FBN2	-1.34423	3.62362
ANKMY2	-0.43964	2.83715		APH1B	-1.3448	3.85192
ABHD14B	-0.44015	2.5173		CD248	-1.35772	5.04358
MRPS22	-0.44019	2.09504		EPHB3	-1.3599	4.0517
REPS1	-0.44079	3.61914		ZDHHC20	-1.36239	1.79458
STX4	-0.44091	1.22524		TSPO	-1.36375	3.09954
UTP23	-0.44132	4.04389		BCAT2	-1.36393	1.87574
SNTB2	-0.44136	1.21862		GSTK1	-1.36442	2.97481
PAG1	-0.44163	1.57263		PTPRG	-1.36457	4.38271
TERF2IP	-0.44263	1.35238		GALNS	-1.36995	1.3093
INA	-0.44422	1.45891		PHF3	-1.37219	2.44088
UBE2D3;UBE2D2	-0.44463	1.61638		TPSB2	-1.37588	1.41292
PPIE	-0.44482	3.57847		NRP1	-1.37663	4.93411
MRPS27	-0.44506	2.97454		PACS2	-1.37735	1.83835
TMED9	-0.44536	2.63145		SLC8A1	-1.37791	1.57631
LRCH1	-0.44579	2.97363		ANGPTL2	-1.37814	2.58721
VPS39	-0.44627	2.59016		SLC38A2	-1.3784	4.06174
FDFT1	-0.44638	3.01704		MRPL34	-1.37858	1.5974
AP3S1	-0.44669	2.59146		GLMN	-1.37882	2.89646
ARL8A	-0.44692	1.60794		MANEA	-1.38045	1.91687
PIGU	-0.44736	1.48068		SOD2	-1.38341	3.08373
SLC39A14	-0.4491	3.02525		CELF2	-1.38445	2.07481
ALDH7A1	-0.44932	1.44636		PLEKHA4	-1.38853	6.37412
GPAT4	-0.44943	4.07479		SUSD5	-1.39146	4.55796
MRPS34	-0.45003	6.08335		SAV1	-1.39533	2.26445
PI4KA	-0.4502	4.78141		MRPS11	-1.39863	2.11729
P4HB	-0.45047	2.84632		NFIX	-1.39913	2.41705
MLEC	-0.45257	2.18204		WBP2	-1.40064	3.55311
TP53BP1	-0.45277	1.28836		CLGN	-1.40338	6.03424
CHMP6	-0.45288	4.75862		SRFBP1	-1.40473	2.50373
TM9SF3	-0.45346	2.83421		MTARC2	-1.40739	1.40257
LRBA	-0.45373	2.12379		ATG5	-1.40746	4.09589
NCBP3	-0.45391	3.22683		MME	-1.41234	5.87821
FKBP11	-0.45405	2.74692		CEPT1	-1.41264	2.42411
OPTN	-0.45443	3.01039		ANKH	-1.4172	2.74669
OS9	-0.45455	1.8592		PDCD4	-1.4221	3.96726
PSMD8	-0.45465	2.95012		MMP15	-1.42264	1.83259
CLPX	-0.45467	1.33665		MRPS6	-1.42563	3.27234
PRKAB1	-0.45492	3.59811		FAM8A1	-1.42688	7.02029
BLVRB	-0.45527	1.65514		CAVIN2	-1.42706	1.49912
GADD45GIP1	-0.4558	1.57669		MASP1	-1.43289	2.18785
SLC39A11	-0.45605	1.84753		GNPTG	-1.43765	1.7384
ACADM	-0.45656	2.72528		DDR2	-1.43885	1.39138
THEM6	-0.45697	2.56804		ADAM15	-1.43991	2.53742
PALS2	-0.45734	3.85032		MAPK13	-1.44057	3.72995
MPDZ	-0.45754	1.47255		RHOBTB3	-1.44583	4.19878
RAB5B	-0.45759	2.06895		UBTD1	-1.44738	3.37252
PCYT2	-0.45837	3.09919		NDUFB6	-1.46817	3.0579
DHCR24	-0.45839	1.57832		LRP12	-1.47387	1.88881
LRSAM1	-0.45852	2.1784		QPRT	-1.47697	2.30201
MMUT	-0.45878	2.50257		C1QTNF5	-1.48331	3.81864
MRPS2	-0.459	1.76656		GAS6	-1.48657	5.06054
RAI1	-0.45936	1.62297		PNPLA8	-1.49264	3.10003
CC2D1B	-0.45954	1.88331		TM7SF3	-1.4927	3.20221
TMX4	-0.46017	2.66839		GABARAPL2	-1.49333	1.91333
PLEKHO2	-0.46056	3.51307		PBXIP1	-1.49371	7.13825
PSMD10	-0.461	3.53851		SYT11	-1.50086	3.04376
PARP4	-0.46142	2.13322		CYSTM1	-1.50159	4.69125
USP32	-0.46157	1.66231		LAMTOR2	-1.50781	3.82932
CENPJ	-0.46203	2.60884		MMP14	-1.50869	2.69453
CORO2B	-0.46219	2.40564		COA5	-1.51575	4.96058
MAIP1	-0.46236	3.37524		ANTXR1	-1.51604	4.4921
PLXNA1	-0.46245	2.46845		PCMTD1	-1.52412	2.68011
APOOL	-0.46305	2.60117		UVRAG	-1.52441	3.17905
OSTC	-0.46406	1.38041		THBS1	-1.52444	1.50491
PRPF38B	-0.46436	3.38518		SERINC3	-1.52899	1.5779
TIMMDC1	-0.46495	2.04515		COMMD7	-1.5334	1.70566
RAB24	-0.46657	4.12156		C8orf82	-1.53446	5.96639
NSDHL	-0.46667	1.16687		ATXN1	-1.54171	5.84496
ADA	-0.46701	3.33861		NBEA	-1.54205	3.78002
SCAMP1	-0.46965	2.28196		MBLAC2	-1.54233	3.37108
SLC25A10	-0.46981	2.87109		ANTXR2	-1.54551	2.14462
PRDX4	-0.47018	1.72553		GJC1	-1.54632	4.95033
MRPS26	-0.471	4.66789		ATP5MK	-1.56637	3.94983
STX7	-0.471	1.71952		CTSL	-1.56773	4.24694
ANP32A	-0.47162	3.07592		ARSA	-1.57034	2.61768
HP1BP3	-0.47302	1.29767		SLC43A3	-1.574	3.16294
PSME1	-0.47318	1.49716		HFE	-1.57452	1.96559
NHERF1	-0.47331	3.26299		CCDC51	-1.57497	3.83249
APMAP	-0.47362	1.75288		TRAFD1	-1.57737	7.04532
PAIP1	-0.47409	2.54424		CDC42EP3	-1.58017	2.77453
RRAGC	-0.47441	4.56003		NDUFB4	-1.58279	6.81262
IFT27	-0.47456	1.71961		CLN3	-1.59063	3.7552
SGF29	-0.47524	1.17771		CALCOCO2	-1.59187	4.07048
MACROH2A2	-0.47597	5.08278		BRD1	-1.59696	1.63903
HSPG2	-0.47603	2.845		SDCBP	-1.60229	3.2025
TFG	-0.47643	1.25512		ACP5	-1.60825	1.61394
	-0.4771	2.37835		PSG5	-1.61047	3.8824
NBEAL1	-0.47719	4.10017		KLHDC2	-1.61162	2.88553
MAN1B1	-0.4776	1.18348		PTX3	-1.61378	1.31753
MYO1D	-0.47782	2.20056		CHD7	-1.61665	3.88298
PPIAL4C	-0.47784	4.39433		FCGRT	-1.61699	2.62925
CSTB	-0.47794	3.11004		TNFRSF10B	-1.6197	4.33524
PYCR2	-0.47822	1.99701		VEZF1	-1.6265	1.78169
TAF6L	-0.47834	4.30419		COX15	-1.62848	3.20181
CAT	-0.47891	2.73862		ATP6V0D1	-1.63317	5.13241
PDHB	-0.4791	2.8578		SLC9A9	-1.64114	3.02931
YWHAQ	-0.4799	2.37528		SLC46A1	-1.6429	4.02371
ABHD12	-0.47993	1.84065		CXCL8	-1.65082	2.77957
MID1	-0.48156	1.71047		GRN	-1.6536	5.87196
SLC9A6	-0.48233	2.48517		SLC11A2	-1.65871	2.46906
ELOA	-0.48247	3.27977		SLC6A6	-1.65873	6.15294
DHRS1	-0.48274	2.74943		CLIP3	-1.66383	4.93673
ATP6V1C1	-0.48301	2.55839		NOTCH2	-1.66522	3.66196
ACOT8	-0.48364	1.89263		SEMA3C	-1.66588	2.05729
CYB5R2	-0.48488	3.38389		TAX1BP1	-1.67894	3.61503
MRPS25	-0.48532	1.28975		FAM234A	-1.68859	3.15516
ALDH1A1	-0.48538	1.69678		CYGB	-1.69033	4.13094
LRCH4	-0.48539	3.53632		NUCB2	-1.69345	2.07364
C6orf89	-0.48549	1.45769		SLC2A10	-1.69375	2.80656
FARP1	-0.48566	2.15804		ABCA1	-1.70674	3.66531
MIA3	-0.48601	2.24944		TTYH3	-1.70803	4.01712
EPHX1	-0.48608	1.45413		USP53	-1.71556	3.9807
SMARCC2	-0.4865	3.40252		P2RX4	-1.71766	1.73391
TRIM59	-0.48707	4.12895		FGFR1	-1.71987	5.09232
VPS33A	-0.48751	1.54145		PDZD8	-1.72273	6.83338
RALGPS2	-0.48781	3.5909		OSTM1	-1.72335	2.37032
RPP38	-0.48794	3.52304		KIF13B	-1.73857	1.74365
VPS35L	-0.48832	1.23808		SERPINE2	-1.73956	6.64522
PTPN13	-0.48858	2.68299		PLD3	-1.7473	5.63725
MOCS2	-0.48933	2.30098		FAM210B	-1.74976	1.56632
MAP1A	-0.48935	2.50807		NUBPL	-1.7545	6.86277
CDK5RAP3	-0.48948	3.47595		RND3	-1.75543	4.47335
ITSN1	-0.48969	2.30762		PTGIS	-1.76375	2.44561
ABHD10	-0.48975	1.899		MRPL30	-1.77297	2.52558
PSMG3	-0.49002	2.19373		PSAP	-1.77444	3.22398
PIP4K2B	-0.49028	3.26803		FABP3	-1.78883	4.69097
WFS1	-0.4904	1.36599		RBCK1	-1.78885	5.48379
ABLIM1	-0.49187	3.07417		SEC11C	-1.78992	4.17982
NAPG	-0.49196	1.9332		MGARP	-1.79873	2.6752
TOR4A	-0.49235	1.28782		MRGPRF	-1.80099	2.1665
MBOAT7	-0.4929	3.34837		MFGE8	-1.80996	1.75466
HEATR5A	-0.49413	2.87811		SERINC1	-1.8124	3.49566
MRRF	-0.49432	1.96146		SLC27A3	-1.81905	3.50129
RCN2	-0.49459	4.97193		PLSCR3	-1.82111	1.63058
RAB34	-0.49478	2.16662		URB1	-1.82335	3.00472
HSD17B12	-0.49509	4.63343		COL8A1	-1.82368	4.02053
MRPL17	-0.49542	1.62521		PLEKHB2	-1.83929	1.52571
NDUFS1	-0.49572	4.42349		C2orf49	-1.84044	5.86925
RAB11A	-0.49576	1.37787		USP6NL	-1.84565	1.82893
ANXA5	-0.49658	5.72532		LPAR1	-1.84571	6.08028
EFNB1	-0.49665	1.65824		DHTKD1	-1.84853	6.27808
VPS16	-0.49673	2.06592		STOM	-1.84912	2.62116
RRP15	-0.49684	3.64221		C1QTNF1	-1.85243	1.3685
NUDCD2	-0.49691	4.12721		PCDHGC3	-1.85428	3.94295
NDUFA12	-0.4983	1.30002		PAM	-1.85705	4.78527
SCPEP1	-0.49887	2.10356		TMEM9B	-1.8585	2.03897
FAM114A1	-0.499	1.26059		SFSWAP	-1.85934	3.79515
H2AC21	-0.49902	2.77221		PAMR1	-1.8609	7.66915
PTPN23	-0.49985	3.57629		CLMP	-1.86466	1.20999
ACADS				DTNBP1	-1.86614	1.21664
CPNE3				BRI3	-1.87075	3.47992
				IL6ST	-1.8745	1.90967
				SRD5A3	-1.87744	5.78756
				MRPL57	-1.88126	2.63929
				SIRT2	-1.88187	2.11666
				TXNDC11	-1.88436	1.43007
				GPNMB	-1.90264	5.13725
				AASS	-1.90857	1.44721
				ZKSCAN8	-1.91886	4.08971
				RNF13	-1.92154	6.92391
				FTL	-1.92214	1.66124
				PLPPR4	-1.92534	2.89203
				LRRN4CL	-1.9274	3.29299
				THBS2	-1.92743	4.12254
				HLA-C	-1.92898	1.73635
				PTPMT1	-1.93165	3.40401
				FBXL8	-1.93415	6.11186
				PTGES	-1.93685	3.55037
				DNAJB2	-1.94083	2.14056
				ZNF580	-1.95289	2.27638
				CD109	-1.96996	4.80715
				TCEAL5;TCEAL3	-1.97013	4.42157
				VASN	-1.9793	2.87074
				PTPRA	-1.99928	4.75405
				SLC22A4	-2.00411	6.19458
				G6PC3	-2.00741	5.40301
				TRIM47	-2.02097	5.50052
				L1CAM	-2.02198	2.12307
				CSPG4	-2.0255	4.16516
				IRS2	-2.02789	2.78694
				MOXD1	-2.03195	2.41421
				FMC1	-2.0858	2.48731
				ALDH3B1	-2.09167	3.67792
				SLC20A1	-2.10566	7.01101
				SGSH	-2.11839	4.22809
				DDX55	-2.11888	5.73773
				TP53I11	-2.15858	3.13961
				MXRA8	-2.15897	1.88733
				NBR1	-2.16501	3.77596
				GPRC5A	-2.17921	3.92356
				CCDC127	-2.18791	2.39145
				NDUFC2-KCTD14;NDUFC2	-2.22289	3.15185
				MFF	-2.23332	2.72856
				GLMP	-2.24688	1.87571
				HEG1	-2.26603	3.44659
				ASF1A	-2.28193	4.91275
				GREM1	-2.28213	6.56116
				SLC12A7	-2.28878	2.8984
				PLPP6	-2.28926	2.19199
				SLC7A14	-2.30169	2.68926
				PLPP3	-2.30941	5.48407
				IFT74	-2.31468	1.79207
				MOSPD1	-2.31691	6.05221
				DCLK1	-2.32877	6.69088
				TMEM35A	-2.33226	1.20476
				ATP5ME	-2.33575	2.54258
				DCN	-2.33592	3.1053
				APP	-2.34247	1.55363
				DCTN3	-2.36183	1.62127
				HLA-H	-2.37131	6.57425
				SIDT2	-2.37896	1.20817
				GCAT	-2.38754	4.28918
				NDUFAF7	-2.38825	2.00858
				TMEM119	-2.40138	2.05486
				LYN	-2.41613	2.33737
				KIAA1522	-2.42516	1.63591
				CNNM3	-2.43152	3.57786
				ZBTB47;ZNF652	-2.44105	4.5689
				BCL3	-2.44659	4.05601
				RABGAP1L	-2.46585	3.26598
				PNKD	-2.47439	2.33078
				CTSK	-2.48354	4.57016
				IGFBP5	-2.49601	1.34931
				RB1CC1	-2.49942	3.04977
				TGFBR2	-2.54621	6.02644
				VAMP5	-2.55608	6.88647
				DPH7	-2.56339	2.90297
				ITM2C	-2.61381	3.64895
				NR2F2	-2.61465	1.27234
				UGCG	-2.64382	1.20515
				LITAF	-2.66687	2.76095
				SOD3	-2.73872	6.46827
				DTNB;DTNA	-2.76318	7.10804
				DMXL1	-2.78378	6.87176
				TMEM200A	-2.79835	1.49032
				FTH1	-2.79914	2.60043
				CEMIP	-2.85153	8.32463
					-2.88237	2.0869
				GJA1	-2.89923	6.00181
				ISCU	-2.90026	3.72168
				GPC1	-2.93119	2.13781
				SQSTM1	-2.96452	6.01131
				TCEA3	-2.97731	6.61416
				NDFIP1	-3.00187	1.87772
				PLAU	-3.15792	4.29708
				ABRACL	-3.16171	2.28359
				APLP2	-3.22387	3.99498
				ITM2B	-3.25489	2.4126
				LTBR	-3.2567	4.39653
				GGA3	-3.31512	1.86878
				SNX7	-3.3754	1.40623
				LTBP3	-3.43716	1.65633
				AMZ2	-3.45147	4.20161
				LRP10	-3.58505	1.39755
				LXN	-3.5893	1.93872
				BST1	-3.62004	2.37491
				SNUPN	-3.63524	4.75917
				CYP1B1	-3.75992	2.18469
				CYB5A	-3.78653	4.56734
				CENPC	-3.79233	3.483
				ARFIP2	-3.80258	2.36682
				NCOA4	-3.83343	2.50175
				MAGI2	-3.89044	7.10938
				NDFIP2	-3.95381	2.02002
				XPNPEP3	-3.96413	1.43039
				MTMR10	-3.97608	6.89156
				SLC16A2	-4.09418	1.57513
				LAPTM4A	-4.1952	1.80337
				TMEM59	-4.22607	1.42449
				IKBKE	-4.28764	1.43913
				CLDN11	-4.43372	1.24399
				PTPRD	-4.46373	2.33699
				SLMAP	-4.46474	1.59517
				C6orf120	-4.74456	1.79775
				EPB41	-4.94611	2.05448
				RPS19BP1	-5.25698	1.95558
				DAG1	-5.58495	2.69864
				GATAD1	-5.71257	1.9036
				GEN1	-6.54332	1.75382
				BOLA3	-6.55422	1.4218
				STARD3	-6.66412	1.43062
				CA12	-6.82461	1.67441
				SLC25A32	-6.97094	1.57293
				TSPYL1	-7.04728	2.02451
				TXNIP	-7.45171	2.08175
				FST	-8.08997	1.33604
				DUSP11	-8.57303	1.98679
				ITFG1
				FOSL2
				STEAP3
				RHOU
				ADAMTS1

## Sheet: ED3c
q<0 5 non significant	Log2FoldChange	-LOG10(p)		log2foldchange>0 5	Log2FoldChange	-LOG10(p)		log2foldchange<0 5	Log2FoldChange	-LOG10(p)		CAF genes	Log2FoldChange	-LOG10(p)
ISG15	0.47505	3.41173		ISG20	1.35957	2.90096		FAP	-0.17462	1.07364		INHBA	1.99334	2.33576
GLB1	0.499055	3.32003		OASL	2.80491	2.5875		NSMCE1	-1.72e-05	3.5e-05		COL1A1	1.01569	3.65262
PACS1	0.498762	5.21241		PDGFRA	-3.00205	4.74237		CBR1	0.000266075	0.0018234		ACTA2	0.46005	2.75228
ARHGEF17	0.497499	3.66279		OR2T6	4.48519	4.10959		CIAO1	-0.000454903	0.00298549
WARS1	0.496773	3.23357		CCN2	4.23662	8.98635		TXNDC11	-0.00325441	0.00301906
TPT1	0.496434	2.17013		F10	4.21376	1.77907		ARMC6	0.00383043	0.0048576
FEZ2	0.495708	1.66112		MYOD1	4.06089	2.44084		NIT2	-0.000985146	0.0051991
ITPKC	0.495426	2.7011		PRICKLE3	3.76996	2.50115		FKBP10	0.00246334	0.00783518
ST3GAL2	0.493932	3.23303		HELLS	3.50119	3.09275		CNOT10	-0.00214815	0.00799197
DHX58	0.491553	1.64618		CKAP2	3.41468	4.19734		EIF1AX	-0.00517511	0.0101067
FAU	0.491176	2.85646		PCLAF	3.39249	2.79564		RPGRIP1L	-0.0099562	0.0116922
RYBP	0.49086	1.59741		APOM	3.26619	4.88035		TXLNA	-0.00325441	0.011906
FNDC3B	0.489646	3.79653		C11orf96	3.23766	5.7102		SRP72	-0.00150585	0.0124681
MAP3K4	0.489493	2.23261		TPX2	3.06406	4.13975		HEATR5A	0.00628018	0.0138811
UGDH	0.489277	5.41843		TK1	2.93876	7.96685		TCF25	0.0027504	0.0144104
IBTK	0.489102	1.48317		ANLN	2.91002	2.71176		DENND10	-0.00459909	0.0146827
QTRT2	0.487796	1.82949		GTSE1	2.89865	3.20379		RBM39	-0.00220442	0.015384
ITGB6	0.485647	3.19937		SEMA7A	2.8688	7.12716		TP53I3	-0.00355196	0.0162931
ARSB	0.483778	1.41611			2.78524	2.5115		USP10	-0.00294685	0.0168012
GLA	0.482596	1.37383		AURKA	2.75823	3.51641		LIN7C	0.00672674	0.0178973
GPX4	0.480924	2.19186		KIFC1	2.70382	1.7399		WDR43	0.00469685	0.0198827
GAPVD1	0.480269	4.61653		NKIRAS2	2.69411	6.33532		RAN	0.0104065	0.0232051
MORC3	0.479136	3.29667		SERPINE1	2.6177	5.20494		PFAS	0.00524712	0.0251049
NAV1	0.477014	2.05921		PLK1	2.55526	4.59511		TAB2	-0.01579	0.0275326
	0.473923	3.43917		TGFBI	2.45715	3.24845		DHX16	-0.00531483	0.028107
FHL2	0.473599	2.62889		SLC46A3	2.40902	4.05348		RTL8C	-0.00808382	0.0281883
TAX1BP3	0.472786	3.35323		ALPK2	2.3837	2.59498		CAD	-0.00300598	0.0300461
UAP1	0.469512	4.02929		DES	2.37927	1.97843		PLSCR1	-0.0107756	0.0305884
GCLM	0.46824	2.84186		CKAP2L	2.32455	5.00787		TLE3	0.0191894	0.0317705
MYH9	0.465293	2.22733		IVNS1ABP	2.31955	6.35438		CCDC6	0.00948095	0.0320946
GRSF1	0.46461	2.84922		SPHK1	2.30373	3.66388		CTSA	-0.0122757	0.0321778
PUS7	0.463835	5.315		RRAD	2.27512	7.72302		INTS6	0.00834179	0.0326411
DTX3L	0.463182	4.03656		BPGM	2.27189	5.99011		RAB6A	0.00807571	0.0326571
MAP2K3	0.463166	3.12987		COL5A3	2.26178	2.73408		RFC3	-0.0086484	0.0328215
ASS1	0.462226	1.77346		PITPNC1	2.26032	6.81697		ANKRD28	0.0180304	0.0344923
TBC1D8B	0.461733	3.18406		SMTN	2.18304	2.93119		CHD1	0.019187	0.0349959
MCC	0.458991	2.31936		PRR11	2.16086	2.42591		ANKHD1	0.00905037	0.0362681
	0.457008	2.29677		FGF1	2.13891	2.44181		NUF2	0.0234056	0.036594
DCK	0.456944	1.48888		DLG2	2.11319	4.63311		WDR12	-0.0214715	0.0366341
EIF2S2	0.455239	2.90869		UBE2S	2.10621	6.17933		DUT	0.010509	0.0372537
STK25	0.451442	2.53291		TMEM243	1.98262	2.99407		LYAR	0.0101328	0.0382503
PODXL	0.451433	3.51396			1.9668	1.81257		UMPS	0.00528526	0.038479
METTL1	0.451141	2.67786		DRAM1	1.93469	5.92581		FHL1	-0.019702	0.0396374
ABCE1	0.448542	1.478		VSTM4	1.91367	2.3921		PPP1R9B	-0.00893593	0.0406712
PARVB	0.447441	1.65098		STK38L	1.83431	4.23624		WDR75	0.00732613	0.0426387
KIF20A	0.447262	4.00779		CPEB4	1.82076	7.81496		UBR5	0.00629377	0.0441941
MAPK10	0.446763	2.76591		POSTN	1.81832	2.21828		TEP1	-0.0199924	0.0451892
PRKG1	0.446509	1.9399		LMCD1	1.80096	6.47923		EMG1	-0.00946903	0.0457054
PRIM2	0.445009	2.45349		GABBR2	1.79446	4.38257		BICD2	-0.0224433	0.0478103
CMPK1	0.441146	1.97893		RRM2	1.79169	2.76902		DHPS	0.0212007	0.0479859
PARVA	0.44094	2.10969		SEC14L2	1.76522	1.90027		C8orf33	0.0105071	0.0487252
SMIM11	0.440705	1.78515		TSPAN13	1.75758	7.06536		QDPR	-0.0158525	0.0493342
PBK	0.438924	1.53955		CCNB1	1.74903	5.44959		SMPD4	-0.00854206	0.0506849
AFF4	0.437989	2.94174		DNAJB4	1.7376	4.58144		CENPJ	0.0577126	0.0537307
YIPF2	0.437579	4.20243		JUNB	1.73095	2.07504		TUBGCP3	-0.0135827	0.0539262
GNL2	0.436686	2.47162		IGFBP3	1.71949	5.37173		GPX7	0.0194707	0.0542694
EIF3D	0.436646	1.33614		ENC1	1.65471	3.27612		HNRNPH1	-0.00942516	0.0560752
ZBTB21	0.434474	4.39388		TIMP1	1.63889	5.89989		MAP2	-0.0310249	0.059626
CENPF	0.433109	2.65169		TTK	1.63194	3.05573		PIP4K2A	-0.0145969	0.0599145
ABLIM3	0.43257	4.06493		ITPRIP	1.6298	4.4634		CHMP5	0.02385	0.0634328
POLR1E	0.431209	3.08055		SLC6A9	1.62558	4.13319		THOC3	0.00606585	0.0641546
EIF4A1	0.429947	1.73595		ETV3	1.61651	1.49884		AGO2	0.00956964	0.0664692
ZFYVE16	0.429412	2.52802		AURKB	1.58644	4.70967		CWF19L1	0.015429	0.066912
ANK1	0.428533	3.51592		HERC6	1.58038	1.55189		RPL37	-0.0696712	0.0715208
MTMR6	0.427893	3.94433		SLC26A4	1.56928	3.35545		CFAP20	-0.017345	0.0717918
PREP	0.427857	5.76696		THBS4	1.56889	2.19422		CRYAB	-0.0206256	0.0720066
ILK	0.42756	2.51058		BUB1B	1.56642	3.117		TPP1	-0.0311222	0.0733132
SEC23A	0.427546	2.60902		CDCA5	1.54778	2.61204		DBN1	-0.0395117	0.0735588
ACTN1	0.426808	1.77061		C3	1.5445	4.62235		TPSB2	-0.0650456	0.0736418
RCC2	0.423153	2.45946		SLC39A9	1.5416	4.32439		CYRIB	0.00978661	0.0760888
EML3	0.423082	3.53199		RAD18	1.53546	8.67651		LUC7L	-0.0380392	0.0781807
OAS2	0.423024	1.5677		MEGF6	1.52004	3.64369		NOM1	0.0372796	0.0784266
SYNJ2	0.422241	1.91641		KRT18	1.51423	5.08667		SP2	-0.0337603	0.0798186
RICTOR	0.41996	1.44608		LTBP2	1.50328	4.46013		MOCS2	-0.0466003	0.0806259
LUZP1	0.419779	1.59668		AHR	1.48979	1.418		WASHC4	-0.0126147	0.0832509
INPP4A	0.418743	2.36502		LGMN	1.4881	1.95455		ILKAP	0.0139313	0.0863167
CDK17	0.417077	2.09147		SYNRG	1.47616	3.65708		EP400	-0.0344629	0.0865752
PELO	0.41704	2.40591		IL7R	1.47238	1.45961		POP1	0.0181985	0.0892959
CSRP2	0.416533	5.60179		POTEKP	1.42758	6.04646		RNASEL	0.0533564	0.0897683
SEC13	0.414741	2.8486		TNFRSF12A	1.42486	3.51891		CLN5	-0.043942	0.0916167
PPME1	0.413841	2.05436		PHLDB1	1.41573	2.91769		TRAPPC12	-0.037468	0.0917864
FBXO7	0.413467	4.18759		TPM1	1.4091	5.21913		UBE2D3;UBE2D2	-0.0578165	0.0920664
CAP1	0.411433	2.87076		MT1X	1.40895	2.52497		NIFK	0.0237589	0.0931955
NUDCD1	0.411282	2.33429		IL1RN	1.39352	3.5672		LAS1L	-0.029417	0.0941644
TRIO	0.407932	2.49448		FLG2	1.38247	6.18467		MUTYH	0.134114	0.0941849
SEPTIN6	0.407876	3.82388		DSP	1.38215	5.08833		SERPINB12	0.0618966	0.0942918
GSK3A	0.407259	1.52137		IFIT2	1.38044	6.32627		WDR89	0.0858185	0.0945231
PMM2	0.403556	3.81317		KIF11	1.37314	5.51234		AP1G1	-0.0129814	0.0949455
OTUD7A	0.402741	2.06456		BGN	1.36786	4.3698		FAM111A	-0.0411093	0.0953739
CUL4B	0.402042	3.43913		PGM2L1	1.36784	4.53407		C11orf54	-0.0878074	0.0955909
CDC42EP1	0.401671	1.8661		ARHGAP31	1.36027	1.8368		NDUFAF1	-0.0189238	0.0956202
RDX	0.401305	1.32718		IFI44	1.35655	2.71896		YIF1B	0.0137186	0.0967833
EIF1	0.401174	3.086		DNAJB5	1.34994	3.94053		PACSIN2	-0.0302629	0.0971672
SPTY2D1	0.400948	3.21986			1.3481	1.74997		ACTN2	-0.0217981	0.0975661
ITGA5	0.400874	4.19057		USP18	1.34218	4.59534		CDKAL1	-0.0300751	0.0980422
INPPL1	0.400624	2.89883		IFIH1	1.3414	2.69125		CORO1B	-0.0180755	0.0981971
LTN1	0.399988	3.32873		KLHL42	1.33755	3.49597		KIF3A	0.125304	0.098807
RPS8	0.399696	4.11418		UHRF1	1.33124	6.31166		NELFE	-0.0383053	0.100894
DIP2B	0.399377	2.17536		PTP4A1	1.32916	1.56878		SORD	-0.0254087	0.100986
MTAP	0.398324	1.61157		NUSAP1	1.32724	6.46438		APBB1IP	0.0726004	0.102765
NOL11	0.397564	1.26003		FN1	1.3134	6.15716		LUC7L2	-0.0306153	0.103059
GOLT1B	0.396805	1.33062		MRPL12	1.31237	4.83655		LNPK	0.0162115	0.103753
MYL3	0.395901	1.83935		MICAL2	1.30735	7.06614		HEXA	0.0192351	0.104583
SMG9	0.39565	2.15736		UCK2	1.30055	7.04673		EI24	-0.110916	0.104774
COL3A1	0.395536	3.07586		ST3GAL1	1.29637	6.35376		THOC1	-0.0219836	0.105251
PTAR1	0.395035	1.93023		CTPS1	1.28231	2.05811		SLC35B3	-0.0787301	0.105993
EIF2A	0.393754	3.31721		COL7A1	1.27917	6.02128		ALDH1L1	0.070857	0.106056
RPS29	0.392667	2.14986		MYO10	1.27642	8.47725		MRPL55	-0.0344849	0.109259
EIF2B3	0.392663	1.71833		B4GALT3	1.25975	5.47727		KTI12	-0.0253727	0.109731
SLC35A2	0.39203	1.27783		TOP2A	1.24757	1.7923		PDCD11	-0.00982285	0.110309
MYL9	0.391719	5.06101		RIGI	1.23078	3.00784		KIF15	-0.0582561	0.110921
ANKRD52	0.391454	1.8526		CD274	1.22969	4.34821		C6orf120	-0.236305	0.111128
SARS1	0.391233	3.78088		DOLPP1	1.22629	2.51958		ODF2	0.0583216	0.11161
PHACTR4	0.391035	1.5361		RHOB	1.22548	2.83948		SDF2	-0.0119886	0.114532
TARS1	0.390925	5.4402		SH3BP5L	1.21619	4.62355		NEU1	-0.0232158	0.115159
MYL12B;MYL12A	0.390587	3.13089		PRC1	1.21198	1.74836		HMGXB4	-0.086056	0.117533
ZC3HAV1	0.390528	1.25639		PGGT1B	1.20551	1.95487		CIZ1	-0.0664155	0.118679
DDX3X	0.387898	1.6353		RGN	1.20544	2.21248		TFG	-0.0279655	0.120034
ELP4	0.387098	5.09851		TFB2M	1.19919	4.31978		VTA1	-0.0490613	0.121047
YBX1	0.386041	2.40744		ETS1	1.19649	4.07754		MRPS11	-0.0551758	0.121652
MYO9B	0.385042	4.26785		MYO19	1.1938	5.30824		MBNL1	0.0238919	0.121733
LMOD1	0.384706	3.14764		TAGLN	1.19318	4.99591		AK1	0.0196266	0.122646
CNN2	0.382024	2.66447		PPP1R13L	1.18931	1.38679		NUBP1	-0.0154247	0.124104
ADK	0.380997	2.00724		PRPS1	1.18331	4.34521		TNFAIP8	-0.0513916	0.125398
SEC31A	0.380446	3.06944		COL5A1	1.18169	2.11833		KRI1	0.194444	0.125756
EEF1G	0.380422	2.74863		COL4A3	1.18084	3.9602		EPS8	0.0104809	0.126702
EEF1D	0.380018	2.20809		CNN1	1.17609	1.92659		C5orf24	0.078444	0.127938
MYO1E	0.378766	3.34102		EIF1AD	1.17044	1.7974		C19orf47	0.0501478	0.130254
MLKL	0.377756	2.58499		STRA6	1.16229	3.82256		FKBP4	0.0150356	0.132955
DRG2	0.377598	3.34648		DKK3	1.15777	2.97881		EXOSC9	0.0303617	0.134417
ZCCHC8	0.377395	2.98227		EPSTI1	1.15478	6.30546		KIF7	-0.101331	0.135599
CXorf38	0.375838	1.97969		IFI44L	1.15058	3.13682		EIF6	-0.0242438	0.135856
YTHDF3	0.375778	1.92599		CDC20	1.14762	5.81933		ITPA	-0.0237117	0.136739
ALCAM	0.375226	1.48744		HELZ2	1.14324	1.74988		MKLN1	0.0858574	0.138541
ALKBH6	0.374681	1.67452		MLPH	1.13695	3.0915		MAPK15	-0.0381145	0.140388
TAGLN2	0.374648	5.2284		KPNA2	1.13297	4.9215		GIT2	-0.0112185	0.140547
PDCL	0.37446	1.32287		F13A1	1.12518	6.65021		TRAFD1	0.244161	0.142168
ARCN1	0.374261	2.11688		KATNAL1	1.12276	3.83831		UNC119	0.0418706	0.143141
AP5M1	0.374046	1.9795		NHERF2	1.12231	2.30202		NOL4L	0.197031	0.143827
PAFAH1B1	0.371736	1.71858		SAMD9	1.11721	1.26468		GABARAPL1	-0.0809684	0.144876
LARP6	0.367311	2.56752		KRT7;	1.10547	3.28845		DNTTIP2	0.0304651	0.144997
TCAF1	0.366303	4.24324		NAF1	1.10458	6.57986		GSTM2	-0.0409827	0.148609
MTHFS	0.365964	3.17648		KRT2	1.08666	5.17721		PINX1	0.112138	0.149041
HARS1	0.364877	3.26527		TES	1.07218	4.86028		RPL39;RPL39P5	0.0971446	0.151512
LAMB1	0.361545	1.34158		PHLDA2	1.07014	1.36759		NADSYN1	0.0289817	0.151995
ITGA2	0.361081	1.75833		PDLIM5	1.06173	2.10675		LANCL1	-0.0333872	0.154252
SPRYD7	0.359269	3.81238		PLOD2	1.06138	2.36918		MTPAP	0.0421469	0.157191
SPECC1L	0.358297	1.36493		SCN2A	1.04976	1.85768		PSMB8	-0.0423422	0.157583
PFKP	0.357436	2.91958		CPEB2	1.039	2.52535		KLC1	-0.0438261	0.158412
HSP90AB2P	0.357157	2.75147		P3H2	1.0289	1.35491		ELAC2	0.0263152	0.16019
AKR1B1	0.356091	1.63868		OGN	1.0289	2.18482		VKORC1	-0.0812926	0.160672
NEK7	0.35592	4.99915		FIGNL1	1.0203	2.26696		FASTKD2	0.089819	0.1619
SPTLC2	0.355907	2.82742		DIAPH3	1.01855	4.83312		PPAN	0.0400496	0.162779
GFPT1	0.354909	2.40803		PAAT	1.01383	2.15158		KANK1	-0.0455351	0.164162
OAS3	0.354542	3.71773		LIMCH1	1.00446	1.76705		PDCD2	0.246057	0.16547
AMPD2	0.354474	1.91973		COL5A2	1.00047	6.19712		TSEN15	-0.106999	0.167919
PAPSS2	0.35189	2.81834			0.996845	3.83216		RBM8A	-0.0818462	0.169663
TXNDC9	0.351197	3.52207		TTC39B	0.996237	4.00413		RPA1	0.0408378	0.172156
NUFIP2	0.349839	2.95136		CASP14	0.995816	2.73069		ZFYVE26	0.122899	0.173883
EHD1	0.349588	2.9485		ASNS	0.994297	4.24407		CHTF18	0.106524	0.174084
SH3KBP1	0.349346	1.99326		SH3PXD2A	0.979335	2.65546		PLEKHA1	0.126021	0.179101
CSDE1	0.348279	2.45302		PALM2	0.972208	1.59432		HNRNPAB	0.0815592	0.179888
TRIM21	0.346848	2.72155		PEDS1	0.965323	1.41121		FBL	-0.0228996	0.182977
SRM	0.346292	2.19071		CSRP1	0.961111	2.1927		KHDRBS3	-0.294169	0.185717
STBD1	0.345046	1.8208		PFKFB3	0.960834	2.43306		TOP1MT	-0.112197	0.190036
RPS3	0.345029	3.49672		CHMP1B	0.960162	2.44876		H2BC11;H2BC17;H2BC3;H2BC21	-0.042223	0.190254
SLC35E1	0.344985	1.36521		FAM83G	0.957776	1.68186		RCL1	0.0423717	0.190735
DNAJC7	0.344831	2.811		ZNF22	0.955365	3.06001		LRRC8C	0.0737092	0.192502
ARL6	0.344101	2.22636		PHETA2	0.953717	4.39552		ZC2HC1A	0.0617008	0.193636
EML1	0.34321	3.7906		SPARC	0.953568	3.00853		DOK1	0.0598779	0.194797
IFIT5	0.341852	1.7557		ATAD2	0.948442	1.57194		EIF4A3	-0.0395355	0.195981
GFUS	0.339016	2.63021		SLC4A7	0.947998	1.68096		BRCC3	-0.0534883	0.196347
GGH	0.33814	1.41393		CDK6	0.942643	4.46205		ALKBH3	-0.104385	0.196488
RPL7A	0.338055	1.52401		TGFB1	0.940379	4.18139		UHRF2	-0.107064	0.201753
KCMF1	0.33476	2.98927		IL1B	0.936312	1.93218		ABL1	0.0858407	0.201777
MRAS	0.333713	1.46195		GPT2	0.922774	4.37337		KIF1B	-0.0713706	0.201933
FHOD1	0.333097	2.1383		TGM2	0.922471	4.43194		P4HA1	-0.0333858	0.202758
UPP1	0.331675	3.00591		MTHFD2	0.917239	3.41942		ADPRS	-0.0408001	0.205018
RPS10	0.330999	3.9156		GAS2L1	0.915439	5.02899		SMC2	0.039289	0.20578
STARD13	0.330791	3.12334		CRISPLD2	0.915148	3.59802		ANO6	0.0321374	0.207618
EIF2AK2	0.330472	2.40362		MX2	0.910903	5.16664		CRK	-0.048635	0.207909
NFKB2	0.330287	1.3262		AFAP1	0.906169	1.52972		OSTC	-0.0554833	0.208968
MEMO1	0.329826	1.9929		PNP	0.902462	4.54774		RPIA	0.0381329	0.209969
DNAJC1	0.328799	3.51834		CALD1	0.901306	4.31418		DHX36	0.0331902	0.210131
RPL32	0.328267	1.74337		FBN1	0.900392	2.36792		FIG4	-0.108797	0.211733
SEC24A	0.326849	1.73678		TTC4	0.89406	3.21199		TWF2	0.0545044	0.212881
WDR41	0.326685	1.73399		CDK1	0.891968	1.93511		COX11	0.17404	0.213843
FKBP1A	0.326315	1.37664		TBC1D2	0.8899	2.00983		CSNK2A1	0.038476	0.218348
DNMT1	0.325557	2.94986		CEP76	0.885075	4.57584		BTAF1	0.0632653	0.220546
BLMH	0.325478	2.48839		PVR	0.882673	4.31723		RNPEP	0.0413384	0.221392
RIC8A	0.325393	2.62243		STK17A	0.882591	3.93015		FAM3C	-0.0423794	0.221506
WAC	0.324671	1.40261		PAWR	0.879283	2.01048		RPF1	0.0416636	0.226176
SLC4A2	0.324546	2.6405		ARHGEF40	0.878221	3.29168		WASL	0.0426717	0.227421
LRRFIP1	0.324426	3.4315		MALT1	0.874486	3.80867		WDR3	-0.0715017	0.229372
EIF3M	0.324234	1.91827		REEP4	0.873333	3.7019		NMRAL1	-0.064218	0.229904
EIF4G1	0.323758	2.49068		BCL2L12	0.866057	1.88944		ATG101	-0.0612919	0.232106
RSU1	0.323423	2.03562		COL4A2	0.864949	3.23149		PLAT	-0.174837	0.232868
ZNF622	0.322393	5.42214		LIMD2	0.863354	3.76847		RCBTB2	0.341487	0.234676
DDX10	0.322359	1.41252		B4GALT1	0.858204	3.57758		RRP12	0.0296912	0.237627
FLNA	0.321971	2.73884		POU2F2;POU2F1;POU2F3	0.856528	1.37577		PWP2	-0.0541072	0.237628
POLA2	0.321883	1.72135		DIP2C	0.854548	2.66249		TXNDC17	-0.0487733	0.238115
RTCA	0.321196	1.89856		COL2A1	0.85212	1.54766		CAPG	-0.0310359	0.238902
YTHDF1	0.321157	1.81694		SHCBP1	0.852012	2.26574		CHD8	0.0230255	0.238937
RPS26	0.318034	2.11041		KANK4	0.849996	3.30104		NRBP2	-0.106002	0.239275
PDCL3	0.315847	1.29401		LOXL1	0.847239	5.14999		GTF3C1	-0.0944068	0.242034
EIF5A	0.315343	3.13966		DMWD	0.846785	4.25357		PES1	0.065577	0.246215
EEF1B2	0.315309	3.15923		FILIP1L	0.846421	4.37631		CLIC4	0.0583529	0.248362
NRDC	0.314607	3.0379		SYNE1	0.844743	3.69271		NSFL1C	-0.0942626	0.248898
DSTN	0.314221	2.70363		IFIT1	0.84452	2.8282		MPP1	-0.116454	0.250508
DIS3	0.313884	1.90518		ITGB3	0.843101	1.36278		PYGL	0.0282021	0.250913
PITPNB	0.313032	1.65666		OAS1	0.836697	5.24973		DCTN5	0.0576181	0.25126
ARHGAP17	0.3127	2.19717		COL1A2	0.829226	3.57152		AASDHPPT	-0.046948	0.25265
CTPS2	0.312418	1.84033		ITGA1	0.827514	2.38792		NCAPG2	0.0819244	0.25334
RECQL	0.312161	3.35959		TRAF1	0.819541	1.61971		RNF170	-0.144047	0.253564
RPS27A	0.31164	1.81813		DDX21	0.819526	2.34062		HMGB3	-0.0725188	0.255047
GTPBP1	0.311609	3.49325		IFRD1	0.819364	4.89327		KRT38;	0.149967	0.256766
EEF1A1	0.311442	3.46219		COL4A1	0.816775	2.87444		H2AC21	-0.124842	0.258107
COPG1	0.31124	4.24344		SLC7A5	0.808514	4.09682		INTS14	-0.0436556	0.2594
AIMP1	0.310805	1.35983		WDR47	0.808378	3.97893		TMED7	-0.0343275	0.260636
PSME4	0.310679	2.73285		RRM1	0.804193	3.5443		SLC52A2	-0.122269	0.261529
MTR	0.310579	1.93464		SIPA1L3	0.798388	5.21141		RPS15	-0.096035	0.265066
EIF2S1	0.310048	3.53726		DDX3Y	0.796508	4.72071		HSPG2	-0.0455556	0.266568
BAZ1A	0.309229	3.60506		MX1	0.794552	2.57139		RIOX2	-0.176563	0.269042
CAP2	0.309042	3.05763		CTIF	0.793907	4.4358		PARK7	-0.094811	0.271381
LEMD3	0.308732	1.67209		LIMS3;LIMS4	0.784553	2.98717		CLIP1	0.0414696	0.273011
OSBPL11	0.30833	1.89848		CDH2	0.783101	5.88633		TRAM1	-0.0827179	0.273622
RPL23	0.308089	3.62195		NCOR2	0.781698	1.68025		SMARCC1	0.0598884	0.274668
NANS	0.307044	2.03122		MKI67	0.780975	2.04788		KIF3B	-0.112077	0.276224
EIF3CL;EIF3C	0.306931	1.44158		PDLIM4	0.779258	1.67553		FAM114A1	-0.130364	0.276285
ALDOA	0.305971	3.64271		FRMD6	0.77861	1.32158		MAPRE3	0.0669374	0.279156
PURB	0.305526	2.16344		SESN2	0.772336	4.26124		PRPS2	0.0740337	0.279508
VASP	0.305182	3.22846		TYMS	0.769688	4.18676		DDX24	0.0407867	0.281475
NECAP2	0.303911	3.37536		LATS2	0.764653	2.67859		CARMIL1	-0.191716	0.282965
RPL10	0.303434	3.45291		AFAP1L2	0.763997	5.59936		GUK1	-0.0858388	0.284128
METAP2	0.303219	2.07367		CEMIP2	0.761783	4.59962		TOE1	-0.0787811	0.285917
COL6A3	0.302976	3.09132		PSPH	0.76086	3.50863		CBFB	0.152188	0.289127
CSNK1A1	0.302965	1.27231		PSRC1	0.759444	4.96005		SERPINB1	-0.0365667	0.289345
CEP170	0.302392	1.71941		SEC23B	0.758381	2.03646		VIPAS39	-0.100399	0.290539
ENO1	0.302195	3.67362		GFPT2	0.753874	3.55122		LRSAM1	-0.117014	0.292727
EDC3	0.301219	1.24833		GBP1	0.753872	2.39671		ZNF217	-0.117728	0.293009
RACK1	0.301078	2.31086		PALLD	0.753272	2.86227		MMP8	-0.707268	0.295108
DDX60	0.30082	3.23414		BAK1	0.751611	3.40629		PHYHD1	-0.133092	0.296178
XRN1	0.299317	3.11587		PARP12	0.747969	4.3406		SMARCAL1	0.0868969	0.296615
PTK7	0.298013	1.36665		WNT5A	0.741491	2.65393		NOP58	-0.0323982	0.296827
RPL27A	0.297976	2.89962		INCENP	0.738338	3.1733		SEC63	-0.0247068	0.298492
G3BP1	0.295468	2.53495		SHROOM3	0.737725	3.3227		RER1	-0.0533032	0.298876
ACOX3	0.293453	1.64667		PSAT1	0.736461	2.16458		ASAH1	0.143679	0.299468
RPS15A	0.293364	3.03865		DLGAP5	0.733024	4.86265		BRD2	-0.0514121	0.307588
AARSD1	0.292636	2.40696		CTHRC1	0.732131	2.89483		RBM7	0.128349	0.309568
GYS1	0.291699	4.44482		MICALL2	0.732086	1.77697		CASP3	0.110493	0.312647
LAP3	0.291618	3.45964		RSBN1L	0.730847	3.66761		DPP7	-0.0408692	0.312782
CARS1	0.291318	1.75208		CNN3	0.720174	1.89592		VBP1	0.0790744	0.314949
QARS1	0.29068	2.24039		FMNL3	0.719892	5.05295		RPS12	-0.0957146	0.315921
RPL18A	0.289667	3.2024		KATNAL2	0.71585	1.69992		ARPC5	-0.0850906	0.318553
XPNPEP1	0.289204	4.57808		TNS1	0.714903	2.5884		NGLY1	-0.0689306	0.320252
PABPC1	0.289181	2.56008		GCLC	0.709998	4.12086		EPS15	-0.124476	0.321138
SEC24B	0.289096	1.53876		ARFGAP1	0.706429	3.0023		FXR1	0.0523043	0.321801
ASB6	0.288964	2.22165		RIF1	0.705997	3.87426		SCRN1	-0.0919724	0.32243
DPP8	0.288443	1.43974		PPM1H	0.704624	4.85473		PANK2	0.284374	0.324006
RIPK1	0.287468	3.19826		SPECC1	0.701623	4.46882		GPX1	-0.0593457	0.324022
AUP1	0.28647	2.88503		ZFP36L1	0.701207	2.82842		CAMK2B	-0.10396	0.324974
STAT1	0.286396	3.8347		MAP7D1	0.697947	3.14923		APOB	0.0816216	0.326
METAP1	0.284497	1.50456		DNM1L	0.697939	2.71658		MVB12B	0.130998	0.326822
WDHD1	0.284463	2.51331		PDLIM7	0.695064	3.0017		ARSA	-0.301703	0.328165
TRIM32	0.28444	2.40732		ADAMTS2	0.685201	4.52392		PSMD13	-0.083653	0.330623
CLUH	0.284412	2.64059		CTSC	0.684866	2.21282		FIBP	-0.116616	0.331349
P4HA2	0.283911	2.06282		C10orf67	0.683318	4.1664		NSF	-0.0244665	0.332161
HSPH1	0.283253	2.82627		CMPK2	0.680947	1.85008		MTA2	-0.0642929	0.332509
CLIP2	0.283036	3.21725		NMD3	0.678852	4.14495		PDIA5	-0.0527477	0.334626
RIOK2	0.28264	1.71525		IFRD2	0.678576	2.39315		DHX15	-0.0269175	0.335301
DNAJC2	0.281569	4.84704		ZNFX1	0.675426	3.37334		ZYX	0.132548	0.335505
VRK1	0.280452	1.8989		NCCRP1	0.673846	1.32772		DDX46	-0.0250602	0.335997
FAM98A	0.280087	3.8922		KIF4A	0.673684	4.20435		HNRNPH2	-0.0924468	0.336086
FSCN1	0.279902	3.20767		GLIPR2	0.669611	1.83869		SNX24	0.188328	0.336621
YARS1	0.278797	2.63241		RPUSD3	0.661032	1.31665		GDAP2	-0.109664	0.337711
PGM2	0.277741	1.89034		KIF21B;KIF21A	0.661002	2.46346		GSTM3	0.0659671	0.338268
PRPSAP1	0.277403	2.20062		RUNX1	0.65918	3.98158		BDH2	-0.10257	0.339065
PCNA	0.277164	1.5699		RTP4	0.654522	4.51444		GSTZ1	-0.205377	0.339754
AHSA1	0.277092	2.28076		NAGA	0.653394	3.45186		PPIAL4C	-0.111913	0.340909
MAP4	0.276863	1.8183		CCT6B	0.653126	1.51381		NUDC	0.0529037	0.341203
GYG1	0.276293	1.50778		COL18A1	0.65305	1.87743		VPS50	-0.0870671	0.342833
TRIM26	0.275643	2.02464		FLNC	0.649948	4.7833		LPP	-0.118779	0.345396
APEX1	0.273973	5.52806		SMN1	0.649314	2.26193		C2CD2L	0.213202	0.34846
UBLCP1	0.273516	3.98929		RFLNB	0.648824	4.10875		RPS20	0.167187	0.351045
EIF3A	0.273377	3.56421		TACC3	0.647115	1.36518		STX12	-0.0592284	0.351862
RARS1	0.271975	2.47459		YBX3	0.646245	2.52825		UBE2N	-0.0993638	0.352521
SH3GLB1	0.27158	1.65735		POLRMT	0.642977	1.99346		LRCH4	-0.133443	0.355231
SBDS	0.271573	2.61641		FERMT2	0.639541	2.96624		EZR	-0.0352807	0.356689
RPL13	0.271301	1.67759		ORMDL3	0.639405	7.35808		LDLR	-0.0481515	0.357428
VARS1	0.26992	1.74649		ENAH	0.638347	2.02182		SMARCA5	0.0500655	0.358525
RPS18	0.269667	1.59362		FGF2	0.631862	2.30697		ELF2	0.234685	0.358869
ENPP1	0.26845	2.57887		TIMP3	0.630015	3.54571		ACE	-0.399209	0.36061
RPL26L1	0.268105	1.92555		FSTL1	0.629811	2.87208		KPLCE	-0.301431	0.361044
GMPPB	0.268059	1.45601		TPM3	0.628613	2.46995		AHCTF1	0.0638232	0.361573
MAT2A	0.266975	2.05049		IFIT3	0.628365	4.12178		UBE2T	0.271992	0.365545
CTNNB1	0.266186	1.94744		RASA2	0.620697	2.54431		CDA	-0.172457	0.368745
FXR2	0.265923	2.66584		RBM3	0.620637	1.26961		USE1	-0.0638485	0.370914
QNG1	0.264292	2.49785		APC	0.620422	1.29291		UBA2	0.0875154	0.372002
SRP19	0.263435	2.62526		LAMC1	0.617372	4.11089		H2AC11;H2AC12;H2AC14;H2AJ	-0.0515332	0.372618
PWP1	0.262639	1.93995		SGPL1	0.616939	4.25973		TBC1D24	-0.182213	0.372878
NAA25	0.261173	1.2928		B3GNT2	0.616369	2.36843		MAGOHB	-0.110817	0.373414
RPS19	0.260343	2.16824		KIF2C	0.615208	2.9807		UBXN1	-0.0502872	0.375063
ZNF593	0.259804	2.81763		DOCK10	0.614709	4.73726		PDLIM1	0.0998387	0.377419
PA2G4	0.258337	1.31		CDK2	0.614534	2.19456		RPL23A	0.0548019	0.377852
NAGK	0.257011	2.12146		RASA4B;RASA4	0.61408	2.27746		UTP18	-0.135351	0.378343
ATE1	0.256851	2.11669		RNF25	0.608589	2.1314		SCAF8	-2.0687	0.378464
TBC1D22A	0.255722	2.947		USP11	0.608457	2.04865		FNTA	-0.205364	0.380386
WDR1	0.255437	2.23224		LCP1	0.608217	4.947		SOD1	-0.231491	0.383657
GOPC	0.255188	2.17114		BAIAP2	0.607449	3.96085		CHAF1A	0.193796	0.384551
RPS16	0.254801	1.97261		XAF1	0.605367	5.14837		NUP93	-0.066525	0.385116
RPS14	0.254498	1.50861		LHFPL2	0.602602	4.64613		WDR11	-0.0688272	0.386711
RPS4X	0.254268	4.32311		MT-ND2	0.601442	2.42856		PRIM1	0.508439	0.388726
GNB1L	0.25403	2.79622		PTPN12	0.59723	3.66738		SEPTIN9	-0.0274663	0.388945
COPA	0.253497	1.49359		EEF2	0.596947	2.69844		POFUT2	-0.103471	0.390023
OGFR	0.25324	1.84292		PGM3	0.595273	1.96572		CFL2	-0.094872	0.390087
EIF4B	0.253136	1.77409		RNF34	0.59455	3.10724		HEATR1	0.0549846	0.390457
TRIM22	0.252098	1.89667		NEDD1	0.59273	3.69562		ERCC6L	0.247263	0.390644
MAGED2	0.251475	2.94343		WNT5B	0.591287	1.26187		DCUN1D5	-0.234707	0.392287
GK	0.251231	1.38942		SIPA1L1	0.58988	4.4001		MMP3	-0.0664544	0.393594
NAA50	0.251095	2.48736		BMP1	0.58963	4.47517		GSTP1	0.0342231	0.393845
RPL8	0.250797	1.74323		PHRF1	0.588974	4.06985		MYBBP1A	0.0544991	0.394526
EIF2S3	0.250784	3.04512		AP4E1	0.587125	3.99103		LRRC15	-0.617464	0.394942
MOB1A	0.250645	2.53701		ANKLE2	0.582806	3.94248		CENPV	0.152586	0.395844
HSPA8	0.25046	1.70373		NDC80	0.582089	1.84317		HNRNPDL	-0.0433602	0.397237
RO60	0.250365	1.8705		OTUD4	0.579045	1.72866		FAM120A	-0.067585	0.397561
SRC	0.24896	2.04884		DAPK3	0.57899	2.5994		RBPJ	0.0803537	0.397617
ADSS2	0.248778	2.47365		CHST3	0.57791	3.83194		DPAGT1	-0.277273	0.397796
FBXL18	0.248295	1.60658		PKMYT1	0.577851	1.78697		DNAJC9	0.122021	0.397824
AEBP1	0.246313	2.42446		RB1	0.576068	1.9257		SNX6	-0.0972285	0.399479
EHD4	0.245474	2.3218		ZNF281	0.575343	5.1078		DTNBP1	-0.416321	0.402051
PPP1R12A	0.244985	1.67165		SLC3A2	0.574854	1.56808		SF3A2	-0.0564709	0.402588
RPL3	0.244985	1.28117		ASB1	0.574269	1.8318		EPHX1	-0.0964708	0.402897
THOP1	0.244669	1.91402		BCAR3	0.573652	2.13306		PSMB9	-0.150506	0.404371
TRIP4	0.24359	1.26996		PXDN	0.572985	3.98436		GORASP2	0.0430627	0.405253
CFL1	0.242589	3.67231		SYDE1	0.572029	5.55638		ME1	-0.0940766	0.406154
ARIH1	0.242302	2.31949		GALNT10	0.571298	3.00513		MRPL57	-0.808958	0.407905
NAA15	0.241702	1.65387		TOMM34	0.567521	4.49783		MTHFD1	-0.0458565	0.409215
GNPDA2	0.24155	1.95439		C2CD2	0.564249	2.15763		SRRT	-0.0564742	0.411671
ZNF598	0.24032	1.42116		MAP4K5	0.560973	3.16329		DHFR	0.109854	0.412008
RPS25	0.240102	2.16593		RELB	0.557919	2.59405		C4A	0.205206	0.413119
RPL31	0.239208	2.15958		MAP2K1	0.556652	3.59739		DCUN1D3	-0.0843792	0.413655
BZW2	0.237363	2.61427		MYD88	0.555303	1.9583		TRIM59	-0.120904	0.414809
PABPC4	0.237114	2.37083		GNPNAT1	0.555248	3.89334		NAGLU	-0.0608373	0.415142
LDHA	0.236583	1.67611		BUB1	0.553589	2.56152		DHRSX	-0.208464	0.415275
RABGGTA	0.23487	2.62399		NCAPD3	0.552935	3.23618		SMARCB1	-0.0649743	0.417106
RPS7	0.234275	3.12131		LIG1	0.550548	1.65231		ARPC3	-0.172968	0.418791
DNAJA1	0.234134	2.98165		ACLY	0.546589	2.31553		HSPA14	0.101503	0.420431
SLFN5	0.233804	1.3043		EIF4E	0.543633	1.51381		POLR3H	-0.203312	0.420737
NPLOC4	0.233703	1.48371		LIMS1	0.542964	3.81353		PSME1	-0.289265	0.422009
DLGAP4	0.233263	1.43087		TYMP	0.539888	5.58746		GMPR	-0.112679	0.422246
ANKZF1	0.233161	3.58114		SKA1	0.536829	2.98922		RPTOR	-0.0711598	0.422763
RPL21	0.233156	1.73951		PFKFB2	0.536827	4.23388		RP2	-0.0786262	0.423096
PPIP5K2	0.232365	2.91223		PPAT	0.531853	2.46936		OCRL	-0.082695	0.423701
ASL	0.232311	4.10902		SPATS2L	0.531672	5.97445		REEP5	-0.141997	0.424588
PGK1	0.232098	2.39122		CD2AP	0.528033	4.8314		FUS	0.0830622	0.425987
EPRS1	0.231627	1.2993		LIMS2	0.526783	3.08575		SYN1	-0.109986	0.427607
CTSB	0.231301	2.44026		ERF	0.526148	1.39441		ITCH	0.0556021	0.428951
RPS11	0.230742	1.35749		SEC24D	0.524503	2.36985		EIPR1	0.107799	0.431087
SAMHD1	0.229974	1.44561		GARS1	0.523108	3.88515		PSMB4	0.0693479	0.431835
COPB1	0.229781	1.53594		TRIM5	0.521718	3.84299		TMX2	-0.131232	0.432556
RPL5	0.229177	1.59216		NOL8	0.518983	3.61223		EPM2AIP1	-0.0926919	0.433519
NOB1	0.228933	2.34831		VAV2	0.518066	3.77848		ATL1	-0.189391	0.433731
GAPDH	0.228373	1.93177		PARP14	0.517067	1.55856		BOLA2	-0.137495	0.433775
CCT4	0.227077	2.28545		CPQ	0.516922	1.93281		TDP1	0.208773	0.434927
PRKAA1	0.225605	2.48029		ARFGAP3	0.516852	2.99016		SEPTIN7	0.120369	0.434964
EXOC1	0.220591	1.89765		EIF5	0.516161	2.97498		BBS2	-0.259498	0.435934
MAP2K2	0.219536	3.46785		MSN	0.515676	2.73292		MAZ	0.319727	0.437413
FEN1	0.219186	1.43175		L3HYPDH	0.512204	1.58116		ERI1	0.241538	0.4383
HDLBP	0.218858	2.06964		SERPINB9	0.511108	3.14168		TIGAR	0.0622168	0.438317
FNDC3A	0.217987	2.6539		CASP7	0.507354	1.2624		SRPK1	-0.130797	0.439323
MYH10	0.217505	2.94633		IGFBP7	0.506648	1.71205		GTPBP10	-1.81038	0.440617
MRTO4	0.217087	1.47697		RASAL2	0.505513	2.8247		UBTF	-0.0773616	0.441634
ARPC2	0.215744	4.97974		UBAP2	0.503519	2.20844		CDC42EP2	-0.152669	0.44295
SMARCAD1	0.215274	2.07007		NOLC1	0.503069	2.5163		RBM22	0.0717497	0.443177
UAP1L1	0.215145	1.57067		SMAD1	0.500823	3.93478		DEPTOR	0.254583	0.445321
NKRF	0.214489	2.18609		PICALM	-0.50037	2.47186		ENG	0.0999107	0.447075
PHGDH	0.214321	1.9411		CCNA2	-0.50042	2.18737		CHMP3	0.12992	0.4475
PPFIBP1	0.214255	2.35589		SECISBP2L	-0.5005	1.98887		SUN2	-0.0467706	0.449887
STRAP	0.213916	2.11836		PSMD2	-0.50059	2.50195		EXOSC2	-0.0722318	0.450603
PDCD10	0.213043	2.4694			-0.50074	2.84743		AP2A2	-0.0624919	0.450644
AACS	0.211133	1.46201		DYNLL1	-0.50083	1.7829		PML	0.0575967	0.451801
RPL28	0.211011	1.53671		LGALS3BP	-0.50107	1.82636		SLC8A1	-0.36342	0.454919
WDR4	0.210617	2.51796		TMEM120A	-0.50126	2.87417		ATXN1	-1.83593	0.456399
DNPH1	0.210574	2.88113		TP53BP1	-0.50131	1.90808		LIPA	-0.0549989	0.456769
GDI1	0.210108	2.17197		HS2ST1	-0.50194	2.15059		UTP15	0.0706015	0.460817
GDI2	0.20983	3.09193		MRPL27	-0.50209	1.55846		GRWD1	0.0831819	0.460931
YKT6	0.209165	1.31953		IRF2BP2	-0.50247	2.94848		PPM1G	-0.0739398	0.461031
CKAP5	0.209112	1.49238		FIS1	-0.5026	3.93739		ZC3H13	-0.253909	0.466421
RPS17	0.208832	1.52509		GALNT7	-0.50289	2.27838		FAT3	0.631614	0.467874
MB21D2	0.208577	2.91731		AK2	-0.50294	5.03412		CAMLG	-0.14777	0.468023
GSPT1	0.207714	1.52772		EHMT1	-0.50296	2.48167		CEP44	-0.149515	0.468748
COPB2	0.206525	2.19277		CPT1A	-0.50372	3.92365		CBL	0.237003	0.470173
EIF4H	0.206433	2.52623		SLC25A24	-0.50393	2.46195		TBCEL	-0.247863	0.471284
RASA3	0.206367	2.06085		NFRKB	-0.50446	1.93521		RFC4	0.120934	0.471593
ACTR2	0.205993	1.32316		MRPL37	-0.50462	4.80017		NUDT5	-0.0878115	0.472428
WDR44	0.205841	2.25185		NDUFB10	-0.50479	2.4593		CRTAP	0.0671635	0.474805
RPL7L1	0.205662	3.09314		AIFM1	-0.50571	2.36669		RAPH1	0.0828502	0.475325
HSPA2	0.204813	2.11447		MRPS18B	-0.50647	4.22035		SEL1L	-0.0483818	0.475533
LARS1	0.204403	2.73296		LYPLAL1	-0.50844	2.81134		EXOC4	-0.0529118	0.476038
GEMIN5	0.204086	2.87445		POR	-0.50875	2.6371		THADA	0.152392	0.48099
DDX6	0.203795	2.36919		SETX	-0.5088	2.77725		NNMT	0.0772119	0.483114
PGAM1	0.203083	2.06493		MRPL13	-0.50989	2.97986		APEH	-0.103368	0.483553
TUBB6	0.202927	2.19788		NT5E	-0.51075	2.67279		CTNNBL1	0.0340748	0.484964
ALDH1A1	0.202265	1.89903		SUPV3L1	-0.51098	2.889		SYNPO	-0.138701	0.486149
LARP4	0.202246	2.32941		SLC35B2	-0.51189	2.56615		FGF17	0.162627	0.490343
USP47	0.201801	2.03303		FBLN2	-0.51229	2.94643		ANKH	-0.313966	0.49141
DHX30	0.201396	1.61409		UTRN	-0.51265	1.6375		NCAPH	0.0424576	0.49559
CAND1	0.200612	2.90326		DTYMK	-0.51284	2.46319		PDLIM2	-0.183807	0.496409
UBE3C	0.199155	2.07279		PIP5K1C	-0.51297	3.41948		ARHGEF18	0.198019	0.496453
ABCF2	0.199134	3.26853		HMGA1	-0.51331	1.89097		FKBP7	-0.0928283	0.499098
STK10	0.198866	1.41243		MRPS18A	-0.5134	2.80995		DHTKD1	-0.79349	0.501208
PHLDB2	0.198506	1.46788		DDT	-0.51349	2.93363		SIGMAR1	-0.403357	0.502109
HSPA13	0.198248	1.3799		MRPL45	-0.5146	2.43243		TALDO1	0.066164	0.50275
LOX	0.197703	1.56131		TUFM	-0.51462	2.33714		TRADD	-0.0396771	0.502929
ARPC1A	0.197501	1.6582		COX20	-0.51578	2.55167		NAPG	-0.277689	0.506748
VCP	0.197264	2.33083		YTHDC1	-0.51619	1.33664		PTP4A2	-0.106776	0.509928
MYADM	0.197172	3.07459		MDH2	-0.51646	1.74749		NACA	0.0939307	0.510121
RPLP0	0.195944	2.50826		ABCB7	-0.51686	1.59517		ARHGAP24	0.102332	0.510999
SND1	0.195847	1.46455		MGME1	-0.51718	4.69077		RABGEF1	0.117384	0.511355
SCYL1	0.195396	3.23418		GALNT6	-0.51721	2.55641		CALU	-0.369416	0.511433
BIN1	0.195063	1.48518		GTF2H1	-0.51775	3.65916		GIGYF2	0.0963578	0.51213
EIF3E	0.19329	1.38285		MRPL43	-0.51797	2.93642		ARL1	-0.104725	0.512983
RPL27	0.192628	1.52276		ATP7A	-0.51805	1.71635		PNKD	-2.05988	0.515233
PRDX1	0.192356	2.53904		ARF6	-0.51877	2.4737		AKT3	0.240193	0.515236
FRMD8	0.191299	1.8058		LAMTOR4	-0.51912	2.23279		HLA-B	-0.230226	0.516098
SURF4	0.190704	1.33526		MMUT	-0.52018	2.923		LZTFL1	-0.168244	0.517534
ESD	0.189943	1.57606		PBRM1	-0.52027	2.48067		NUP85	0.0980511	0.517564
BCCIP	0.189264	2.91654		ZNF24	-0.52033	3.3119		PPCS	-0.109268	0.518737
GNL3	0.188905	5.37236		NDUFS5	-0.52048	3.36193		C12orf4	-0.417071	0.518752
TUBB	0.188398	3.67978		RBM45	-0.52122	1.903		PTTG1IP	-0.299353	0.518915
SH3GL1	0.188181	1.61914		SDHB	-0.52131	2.07295		PTPRM	-0.555766	0.520733
EIF3L	0.187816	1.89324		SNTB1	-0.52135	2.95019		CASTOR2	-0.343489	0.522028
SAE1	0.18602	2.33573		ABLIM1	-0.52142	3.44779		HMGCS1	0.072535	0.522387
SGCB	0.185816	2.2235		HSDL2	-0.52151	2.3927		ASF1A	-2.51978	0.524545
DDX5	0.184225	1.38905		YIPF6	-0.5216	1.82527		MCM2	-0.0527778	0.52785
EIF2B4	0.184217	1.32432		HLA-E	-0.52163	1.62999		SCFD2	-0.0774302	0.534489
BZW1	0.183719	1.97289		LEMD2	-0.5218	2.72886		UTP3	0.15222	0.538263
NEMF	0.183681	1.79274		FDFT1	-0.52217	4.85943		FECH	-0.0630951	0.540114
VCL	0.182588	1.71126		NRM	-0.52227	1.93701		BMS1	0.112426	0.542022
PRRC2B	0.181633	1.35904		CRKL	-0.52251	3.52264		JMJD6	0.110851	0.543447
RPL4	0.181597	1.28195		PHC2	-0.5236	1.25342		PGPEP1	0.17873	0.544793
COG1	0.180731	2.58911		QPCTL	-0.52362	2.82133		SNF8	-0.165889	0.544848
SLC5A3	0.179527	2.16506		LONP1	-0.52441	1.53517		ZPR1	-0.389348	0.547661
EIF4G2	0.178174	1.72365		RAB13	-0.52525	3.14169		ALDOC	-0.0937214	0.549929
ACTR3	0.177782	1.48575		ACAA2	-0.52559	2.25888		PAICS	0.0648441	0.554076
UBE2O	0.175538	1.93498		ST3GAL4	-0.52607	2.49932		DDX20	0.1232	0.554271
XPOT	0.174703	1.76007		MRPL21	-0.5268	2.53736		GALM	-0.199741	0.554577
SLC4A1AP	0.174413	1.72054		DNAH6	-0.52757	1.60425		NDC1	-0.124775	0.554859
ATIC	0.174094	2.70846		PTCD3	-0.52768	2.69853		CD68	-0.272598	0.557059
GPR150	0.173745	1.73752		TERF2IP	-0.52874	4.00201		ADA	0.174266	0.55847
SRP54	0.172705	2.02361		SLC17A5	-0.52885	1.90916		PUM1	-0.0779138	0.560443
CTNNA1	0.172612	1.83506		HNRNPH3	-0.52899	1.59088		TRMT61A	0.134388	0.561771
USP14	0.172465	1.34971		MRPS12	-0.52912	4.01533		TBCD	-0.0640059	0.564643
RTCB	0.171396	2.51608		KHSRP	-0.53012	1.56264		SNX7	-0.717775	0.569544
PLS3	0.170573	1.53809		PDHB	-0.53127	2.72596		MIOS	-0.11445	0.570797
P3H1	0.170171	3.09137		MT-ND6	-0.53281	1.61137		CDC42BPA	-0.168446	0.570805
HBS1L	0.169359	1.54129		TRAM2	-0.53287	3.61656		REPS1	-0.174267	0.571358
TCP1	0.168339	1.40903		CHMP4A	-0.53317	2.7002		AGO1	-0.145895	0.573983
RPS6	0.164189	1.31263		ATP11C	-0.53472	2.86578		BAG6	-0.500329	0.57516
MTMR2	0.164103	3.28097		NAXE	-0.53607	1.4375		PTPRG	-1.18214	0.57623
GPI	0.164077	1.54108		C6orf89	-0.53632	2.66387		NOL10	0.132778	0.581063
FLII	0.1638	3.24526		CS	-0.53713	2.08959		CDKN1A	-0.266234	0.581875
UBA6	0.163616	1.29395		MRPL1	-0.53762	3.07543		CDC23	0.135462	0.585283
DNM2	0.163078	1.4086		AMFR	-0.53772	3.46569		MCM3AP	0.118712	0.586047
RPS2	0.163075	1.68992		GPALPP1	-0.53817	5.53593		PAPOLA	0.101371	0.587713
ENDOD1	0.161244	1.58384		COX6C	-0.5384	1.41885		TPM4	0.184855	0.588171
SEPTIN11	0.160792	1.69231		CYC1	-0.53859	3.03173		LYPLA1	-0.120076	0.591722
SEC24C	0.160484	2.22196		MRPL58	-0.53906	3.46954		PRDX2	-0.126388	0.592513
EIF4A2	0.160413	1.43148		SLC25A12	-0.53924	2.92937		LRCH1	-0.0614777	0.592856
NUP153	0.160094	1.68542		TSFM	-0.5405	1.99967		SLX9	0.245495	0.599113
NSUN2	0.159646	1.50475		TMEM70	-0.54057	1.97076		FAH	-0.169269	0.599609
PPP1R18	0.159385	2.17191		DENND4C	-0.54097	3.08269		SLC29A3	-0.1862	0.602
LRRC47	0.158889	1.76847		ACADS	-0.5411	3.59251		ACOT8	-0.118648	0.604259
ARIH2	0.158551	2.10779		HIRA	-0.54127	4.43596		ZC3H11A	0.108788	0.604346
G3BP2	0.157883	1.45855		TAF6L	-0.54163	1.98241		CDIPT	-0.169257	0.606119
STK24	0.156572	1.42958		DCLK1	-0.54173	2.49158		PRMT1	0.0541754	0.611243
GNE	0.15641	1.30782		PDPR	-0.54264	1.63094		NCL	-0.0757527	0.612519
BUB3	0.155448	1.93139		CHST14	-0.54363	2.4659		MCTS1	0.101747	0.619159
ZC3H7A	0.15527	1.3574		NDUFS1	-0.54402	2.93086		RPS19BP1	-2.72668	0.6199
CDC27	0.154738	1.83154		ACOX2	-0.54412	3.38354		TXNDC12	-0.214318	0.62086
SMS	0.15423	3.39491		RRP8	-0.5446	1.5532		IMPDH2	0.0642338	0.622584
AAMP	0.153455	2.0188		HDGFL3	-0.54568	1.98781		SYNC	-0.284147	0.622838
PUM3	0.152862	1.58503		RFX1	-0.54569	1.60172		NBEAL1	-0.264771	0.623026
USP9X	0.15274	1.43071		DOCK11	-0.54641	1.90165		CEP43	-0.513046	0.623035
TUBB4B	0.152063	2.08486		NMNAT1	-0.54671	1.97339		PLEKHF1	-0.238069	0.624348
RPS24	0.149898	1.76644		HS1BP3	-0.54688	2.14656		DHX57	0.118158	0.627002
SMC4	0.148549	2.64187		SELENOT	-0.54717	3.14771		TBC1D20	-0.224758	0.627232
MARK3	0.148026	1.33318		LAMTOR3	-0.54725	3.62597		SGCD	0.127938	0.628152
TUBB2A	0.146917	1.90413		NUMA1	-0.54844	2.05328		COL11A1	0.288889	0.632404
RABL6	0.146866	2.25594		MT-ND5	-0.54877	1.50581		STAG2	0.16455	0.633317
CCT3	0.146812	2.1045		KDM3B	-0.54942	3.37738		MAPK14	-0.0911555	0.633938
EIF3B	0.146144	2.11251		PCYT2	-0.55028	4.12134		PXMP4	-0.351377	0.634539
GOLPH3	0.14609	2.11276		TOLLIP	-0.55161	2.76279		PRPSAP2	-0.167239	0.636457
RPL10A	0.145772	2.56089		ERCC6	-0.55169	3.59175		S100A13	-0.31469	0.63649
RNF213	0.145694	1.74473		PIK3CA	-0.55245	1.67169		RBM25	-0.160756	0.637815
ACOT7	0.144954	1.73891		NDUFV1	-0.55259	2.93782		TMEM175	-0.162774	0.638668
ACOX1	0.144732	1.24907		SLC16A3	-0.55333	1.51336		GTPBP4	0.119864	0.638754
AP2M1	0.143487	2.62615		CPS1	-0.55358	1.99537		SLC12A7	-1.08916	0.640137
UFD1	0.140322	1.28809		ZDHHC3	-0.55481	1.75287		CNRIP1	-0.110378	0.640462
KIF5B	0.140122	1.40368		MRPL20	-0.55513	1.31271		NUP188	-0.0793643	0.643197
PGM1	0.139439	2.46018		CFDP1	-0.55569	4.24476		BYSL	0.0493231	0.646868
DARS1	0.139187	1.84876		C2orf49	-0.55597	1.62394		ALDH1B1	0.069325	0.646891
ASCC3	0.137721	1.29049		RING1	-0.55622	2.6717		EXOC3	-0.0966568	0.648429
HSF1;HSF2	0.137053	1.34397		TTPAL	-0.55627	2.50349		CUL9	-0.306582	0.648631
NUB1	0.134949	1.429		METTL9	-0.55715	1.69094		NAT14	-0.103196	0.649748
SRPRB	0.13448	1.97885		UQCRC1	-0.55801	2.53371		MTREX	-0.0684924	0.651328
CCT2	0.133172	1.33436		NASP	-0.55842	2.63998		MICAL1	-0.130684	0.652546
DDX1	0.131371	1.45278		MRPS35	-0.55929	3.5197		CISD2	-0.166058	0.653007
CCT6A	0.131298	1.91474		MLLT1	-0.56085	2.60045		VPS13C	-0.0917301	0.65313
TFCP2	0.12957	1.33695		CTSS	-0.56184	1.63906		CDK5	-0.110561	0.65314
ARFGEF1	0.128482	1.61881		LAMB2	-0.56247	2.75818		POLR2C	-0.22421	0.653392
ST13	0.126864	1.55935		DDX28	-0.56264	1.83265		CROCC	-0.152977	0.655064
SH3BP1	0.124095	1.83098		NUDT16	-0.56378	3.29649		FRYL	0.0785251	0.661759
GTF3C5	0.123157	2.45007		SUCLG1	-0.56515	5.18259		BLOC1S6	0.128701	0.662621
RPL12	0.122656	1.40628		AGPAT1	-0.56545	3.79397		WARS2	-0.320351	0.663797
NARS1	0.122329	1.79339		FAHD1	-0.56568	1.46067		MDC1	0.10179	0.6643
ABCF3	0.119431	2.58977		SNAP47	-0.5658	3.16859		CCDC93	-0.141215	0.66577
RPL6	0.115171	1.74932		SLC25A1	-0.56728	4.14164		RAB24	-0.116301	0.66895
CCT5	0.114139	1.66513		C11orf68	-0.56743	2.59001		GNAQ	-0.224288	0.670071
GART	0.113025	2.18995		MCCC1	-0.56831	3.87291		PSMD9	-0.161643	0.670269
PSMD11	0.111404	1.35055		CNST	-0.56851	2.1471		SEC11C	-0.687637	0.67136
KARS1	0.111188	1.49843		MCU	-0.57066	2.80077		MUC16	-0.435205	0.672578
GLS	0.111112	1.29112		NIBAN1	-0.57198	1.52601		STXBP5	-0.11031	0.67453
FARSB	0.111042	1.88008		SPNS1	-0.57258	1.82298		TSR1	0.0724788	0.675279
CLASP1	0.109978	2.36951		INPP4B	-0.57322	2.43873		DTX3	-0.507401	0.678353
TMEM214	0.108346	1.46297		STX4	-0.57392	1.97969		AKR1C2	-0.142895	0.679616
UPF1	0.107882	1.80552		ZDHHC5	-0.57557	4.51685		MAD2L1	0.273664	0.679854
TUBG1	0.105641	1.78158		ZHX3	-0.57615	2.55497		EIF5B	0.0960574	0.681904
UGP2	0.104727	1.33257		LRCH2	-0.57683	1.87398		MYO1B	-0.0276213	0.682669
RPS6KA3	0.104109	1.46984		LAMP1	-0.57826	3.29189		UNC45A	0.0878844	0.682802
TUBA1B	0.103743	2.05208		NFATC4	-0.57848	1.88255		NAP1L1	0.0955825	0.682814
MRI1	0.092954	1.46824		CPOX	-0.57867	1.81745		SUGT1	0.0940971	0.683879
IARS1	0.0923	2.21247		ACAD11	-0.57897	2.40453		LAGE3	-0.35228	0.684107
CCT8	0.087699	1.56423		MIA3	-0.57961	1.54074		GNPAT	-0.168378	0.684245
DDX19A	0.085733	2.04178		GOT2	-0.58001	2.22479		PIP4K2B	-0.198905	0.684436
AP3B1	0.083876	1.33521		COL9A1	-0.58036	3.22731		CRIP2	0.182143	0.686036
PSMC2	0.083117	1.6036		GDE1	-0.58044	5.44901		ATG7	-0.0842667	0.686928
FLNB	0.080788	1.3265		CBX1	-0.58049	3.56602		ELMOD2	-0.133495	0.686997
SNX9	0.080723	2.16383		PPHLN1	-0.581	1.94048		MLST8	-0.0803413	0.687289
ARHGAP1	0.079889	1.54682		CENPB	-0.58155	1.49953		BRD1	-2.86126	0.68928
HECTD1	0.072802	1.39934		CSNK1G3	-0.58162	1.91886		PDPK1	0.157156	0.695948
PSMD1	0.064667	2.15356		MYLK	-0.58244	1.81886		MRPL30	-0.601561	0.697206
MTOR	0.059177	1.30075		MRPS2	-0.58247	3.67425		CENPC	-3.30507	0.699504
PSMC3	0.058331	1.72919		MRPL41	-0.58312	2.29874		SLC39A11	-0.189069	0.69956
SYNCRIP	-0.07178	1.57965		TOM1L1	-0.58317	2.16649		XYLB	-0.216638	0.70123
AARS1	-0.08966	1.51054		HSPA4L	-0.58381	3.11926		SMC5	-0.112492	0.703543
IGF2BP2	-0.09541	1.4362		PRXL2A	-0.5849	3.04791		DNAJB11	-0.0983915	0.704996
CUL5	-0.09568	1.50131		RRAS	-0.58537	2.53079		ACSL4	0.0986133	0.705841
TMTC3	-0.09706	1.9978		NUDT1	-0.5862	2.49522		ARPC5L	-0.160265	0.708366
GET3	-0.09949	1.66983		MRPL22	-0.5862	2.75509		PATL1	0.0764179	0.710788
RHOC	-0.10019	1.98187		MRPL28	-0.58638	1.64045		GLMN	-0.860284	0.711336
DDX39B	-0.10483	1.25348		PHLDA1	-0.58649	3.78117		SERBP1	0.195888	0.714352
SRPRA	-0.10534	2.03651		EPHA2	-0.58685	1.76152		CERS5	-0.305845	0.714774
XRCC6	-0.1091	1.47243		CDC42EP4	-0.58708	2.66387		LTA4H	0.0614815	0.71536
CSTF1	-0.1101	1.51558		GPR108	-0.58824	2.91381		PDS5B	-0.0777955	0.717932
RUVBL1	-0.11092	1.45632		HTRA2	-0.58842	3.72059		USP16	0.129853	0.718613
PKN2	-0.11133	1.41142		INA	-0.58864	3.25647		EWSR1	-0.0561409	0.718819
PDE12	-0.11172	1.46778		DCXR	-0.58929	1.85489		SLTM	-0.159095	0.721063
DPYSL2	-0.11253	1.66201		GAMT	-0.5895	3.61352		RANGAP1	-0.0722981	0.721114
MCM6	-0.11288	1.64269		C8orf82	-0.58993	2.54676		UBA7	-0.0918055	0.721684
XRCC5	-0.11341	2.01963		TMT1A	-0.59068	2.17577		KLF16	0.397098	0.722848
RPRD1B	-0.11698	1.66199		TIMM50	-0.59197	2.07849		HSPB1	-0.117529	0.724436
ANAPC7	-0.11723	1.53054		LRPAP1	-0.59268	3.00475		NPTN	-0.365633	0.72501
VPS4A	-0.1184	1.46177		NDUFA9	-0.59271	3.20593		TPM2	0.891091	0.725113
DPYSL3	-0.11853	1.28302		ACYP1	-0.59336	3.53838		UBE2V1	-0.0998011	0.725568
HSPA1A;HSPA1B	-0.11956	1.26956		RAB11A	-0.59452	1.88598		EFHD2	0.0832472	0.726721
MYO5A	-0.11961	1.80328		MRPL32	-0.59486	4.48907		TRIM45	0.438355	0.726911
SUPT16H	-0.12022	1.6818		KANSL1	-0.59492	2.37641		ATP6V1D	-0.161104	0.727274
NCBP1	-0.12056	1.41529		NDUFA10	-0.59611	1.86671		SAMD1	0.170409	0.727368
SUPT6H	-0.12172	1.48386		DPP4	-0.59642	1.28939		PEAK1	0.0663686	0.727507
INF2	-0.12378	2.67008		BNIP2	-0.59718	2.03482		IGF2BP1	0.103979	0.728365
ATP6V1H	-0.12434	2.02639		FLOT2	-0.59766	4.19134		PPIC	0.164263	0.72951
DYNC1H1	-0.12616	1.36276		ACADM	-0.59883	2.39515		TXN	-0.228727	0.731766
ACSL1	-0.12716	1.83112		CCNY	-0.59884	1.54424		IPO7	0.220649	0.734704
MCM4	-0.12841	1.90451		HMCES	-0.59907	4.01189		WDR19	-0.175403	0.734745
ANXA6	-0.12906	1.29293		LBR	-0.5991	1.38974		NPC2	-0.513041	0.738474
MAPK1	-0.13057	2.50313		SDHA	-0.59961	3.76577		SLC25A32	-3.16309	0.739605
SVIL	-0.13063	1.34677		SLC30A9	-0.59985	5.1887		TRIP10	0.0791073	0.739803
ANXA1	-0.13132	1.45786		LMNA	-0.60014	3.75831		YIPF4	-0.185681	0.743697
MYO1D	-0.13166	1.83372		CASP1	-0.60054	4.21999		NBEA	-0.618924	0.744774
SNW1	-0.13515	1.38702		RPAP1	-0.60077	2.12074		USP33	-0.286029	0.74478
PCK2	-0.13594	1.92406		PYCR2	-0.60096	1.63636		DMXL1	-2.11969	0.745603
MGAT2	-0.13641	1.86784		ACO1	-0.60103	1.86341		GATAD2A	0.105284	0.746396
GPKOW	-0.13665	1.27926		ETFA	-0.60106	4.57268		TAP1	0.112131	0.747746
PPP1R7	-0.13748	1.74785		C2CD5	-0.60198	3.72422		RPL38	0.178679	0.747998
ESYT2	-0.13767	1.6479		TASOR	-0.60208	2.03022		FRG1	0.219418	0.748665
AP2B1	-0.13804	1.84065		SLC25A20	-0.60208	2.40943		RABGAP1L	-0.328153	0.74961
MACROH2A1	-0.13843	1.5253		MRPL47	-0.60226	3.25179		TTN	-1.46049	0.752361
SF1	-0.13959	1.2833		CRAT	-0.60394	4.94767		PJA1	-0.181602	0.753139
EFTUD2	-0.1399	1.25373		PITRM1	-0.6042	1.71539		TJAP1	-0.399093	0.755253
NT5C	-0.14052	1.63117		FUT8	-0.60433	3.14641		XRCC1	0.128612	0.755723
NUP205	-0.14094	2.23459		MEN1	-0.60468	5.51422		TRAPPC1	-0.285387	0.756446
ARAF	-0.14211	1.30598		PRORP	-0.60471	1.88293		PRKDC	-0.0243549	0.756531
NF1	-0.14215	1.42403		CRYBG1	-0.60509	3.57367		NOP53	0.186965	0.757235
ERAP1	-0.14284	1.26729		RAP2C	-0.60558	5.8249		PAK1	-0.125891	0.760568
WNK1	-0.14354	2.10977		NDUFA6	-0.60584	1.72445		TMEM41A	-0.971142	0.762481
ELF1	-0.14357	1.42292		PRKAR1A	-0.60642	3.49268		CD276	-0.435959	0.76307
CAMK2D	-0.14526	1.36014		ZFAND6	-0.60729	3.26725		TXNDC5	-0.0888505	0.765681
SNRNP40	-0.14539	1.30317		DLD	-0.60766	4.14274		COMMD7	-0.375956	0.769286
CYB5R3	-0.14703	3.12506		HSD17B10	-0.60779	4.3389		YTHDC2	-0.135172	0.769803
LMO7	-0.1476	1.54604		EXOSC6	-0.60788	1.37437		SAR1A	-0.0831199	0.770096
MSH6	-0.1478	2.15925		FAM162A	-0.6079	4.82851		ACAP2	-0.122912	0.770822
IDH1	-0.15008	2.35997		MRPL48	-0.60809	4.31726		RPP38	-0.316123	0.774271
MYO1C	-0.15051	1.9487		SQOR	-0.60824	1.95006		CYP51A1	-0.0768781	0.776921
NAMPT	-0.15129	1.44058		PMPCA	-0.60908	5.26391		LYRM2	-0.251243	0.77695
TRIP6	-0.15143	1.78875		GULP1	-0.60991	2.70457		ERG28	-0.988214	0.777233
CTNND1	-0.15153	1.28235		PTPRK	-0.61011	1.78709		KDM2A	-1.21409	0.777536
EMC1	-0.15322	2.38189		ATP2B4	-0.61013	3.74566		DIMT1	0.178551	0.777748
AP1M1	-0.15354	1.5292		PCCA	-0.61052	5.55584		CNTROB	0.511638	0.778141
HNRNPR	-0.1542	1.89564		OGDH	-0.61064	1.27604		UCKL1	0.350113	0.779144
MCM3	-0.15432	2.05242		WTAP	-0.61073	4.13072		RAI1	-0.451901	0.77916
KIDINS220	-0.15461	1.74948		MRPS23	-0.61107	2.45294		DDX54	0.162894	0.780393
MATR3	-0.15482	2.01266		MAIP1	-0.61215	1.67536		HIGD1A	-0.458284	0.780779
MAP4K4	-0.15494	3.03878		ADD3	-0.61287	1.93736		UCHL1	-0.186408	0.781433
SLK	-0.15505	1.25187		EMC8	-0.61309	1.95437		ATP13A1	-0.0741501	0.782841
UFL1	-0.15647	1.35047		MYPN	-0.61335	1.68733		SMC1B	0.478305	0.787262
TBL3	-0.15719	1.46342		SNX29	-0.61372	1.94384		APOL2	-0.173449	0.788054
PLCG1	-0.15817	1.56761		UBAC2	-0.61395	4.58507		SMG8	-0.632829	0.793516
ASH2L	-0.15941	1.75106		PRXL2B	-0.61425	3.82234		FAM120C	-0.77848	0.793683
NOMO3;NOMO2	-0.1598	1.44047		S100A10	-0.61464	3.62427		ALG11	0.233291	0.794552
LIG3	-0.16006	1.26388		MAN1A2	-0.61562	2.88956		PPP1R8	0.075572	0.794698
RPN2	-0.16054	2.15256		SDF4	-0.61673	1.53983		FOSL2	-2.12793	0.797236
VPS52	-0.16133	1.99488		RECK	-0.61681	2.60233		DOLK	-0.299001	0.797654
NXF1	-0.16191	2.13962		HTATIP2	-0.61709	2.18099		BCAS3	-0.0876396	0.798887
FASN	-0.16211	1.81232		PDP1	-0.61865	3.6656		SYPL1	-0.215607	0.799055
HSD17B12	-0.16257	2.25948		BCL7C	-0.61882	3.88459		TAP2	-0.0978465	0.800483
TRIM28	-0.16328	3.2055		CYLD	-0.61898	4.52075		CHMP2B	-0.53099	0.803327
TRIM25	-0.16439	1.35115		IRF2BPL	-0.61922	3.34081		ACTR1A	-0.155772	0.80398
PRPF19	-0.16583	2.17639		HGSNAT	-0.62007	2.91712		PHF14	-0.801236	0.804714
VPS18	-0.16687	1.25466		MRRF	-0.62084	3.40019		BCAM	0.303578	0.80542
AQR	-0.16755	1.76882		NDUFB9	-0.62132	1.4049		DNPEP	-0.111936	0.805639
RAB3GAP2	-0.16784	1.27606		ACAD9	-0.62212	2.08528		VAC14	-0.148066	0.807246
ZC3H7B	-0.1688	1.6669		NPC1	-0.6227	1.57216		AAR2	0.172893	0.807587
TMX1	-0.16944	1.87931		RHBDF1	-0.62277	1.29246		LAMP2	-0.273521	0.809882
WASH3P;WASH2P	-0.16964	2.48851		ATP6V0A1	-0.62365	3.92163		KIFBP	0.116436	0.810378
PRPF8	-0.17066	1.36822		ZNF579	-0.62383	2.79528		IFT74	-2.62082	0.811106
TMPO	-0.17089	1.75592		POMGNT1	-0.62431	2.55328		MRTFA	0.332273	0.811611
TBCE	-0.1709	1.8357		C1QBP	-0.62484	4.03345		YWHAZ	-0.218264	0.811815
PNPLA6	-0.17121	2.27938		NDUFB6	-0.62692	3.85534		AGTRAP	-0.187275	0.813386
SART1	-0.17131	1.25487		SNX17	-0.62786	1.42766		SMARCD1	0.158521	0.813549
NUP133	-0.17247	1.68491		PAFAH2	-0.62789	3.16505		PLAA	0.127027	0.813623
HNRNPL	-0.17328	2.0116		PEX11B	-0.62818	3.29249		TMEM115	-0.183942	0.813978
TBC1D4	-0.17347	1.52788		SUCLA2	-0.6283	3.28586		AATF	0.172673	0.814262
ILF3	-0.17388	2.62044		DHCR24	-0.62853	2.95347		IGFBP6	0.0954399	0.814329
METTL3	-0.17403	1.32808		BTBD9	-0.62856	1.507		TOR1AIP1	-0.105942	0.814674
SWAP70	-0.17407	1.61829		LRBA	-0.62919	2.11152		UTP20	-0.126794	0.814766
ADH5	-0.1751	1.30818		MPG	-0.62934	3.06206		WFS1	-0.176915	0.814813
SCPEP1	-0.17532	1.5537		MRPL2	-0.62942	3.16564		EIF3H	0.143335	0.815134
MRC2	-0.17576	1.85471		SLC27A1	-0.63022	3.55131		VAMP3	-0.194986	0.81554
KIF13A	-0.17749	1.67539		PSIP1	-0.63067	4.34344		DNM1	-0.205435	0.81613
U2AF2	-0.17757	1.96187		HDAC3	-0.63159	1.70273		LARP1B	0.915347	0.819418
PDIA3	-0.1777	3.3037		BABAM1	-0.63187	1.34479		TRPV2	-0.131377	0.819465
PLOD1	-0.178	1.68087		GNAS	-0.6333	1.99302		KIF1C	-0.199637	0.820262
EHD2	-0.17805	1.8502		CNPY3	-0.63423	4.41079		LAMTOR2	-0.456514	0.822847
MAP1B	-0.17844	1.80703		LSS	-0.63449	2.7397		RETSAT	-0.1427	0.822991
TCIRG1	-0.17885	1.65803		METTL15	-0.63455	4.20536		SMAD2	-0.247071	0.827109
SMU1	-0.17898	1.39503		SPOUT1	-0.63497	2.03598		THEM6	-0.359634	0.828467
ERCC3	-0.17913	2.27077		MCUB	-0.63503	4.84233		SCARB2	-0.166389	0.830801
RBM34	-0.1794	1.30489		ARMCX1	-0.63582	4.3379		NTAN1	-0.199858	0.83266
SSRP1	-0.18162	1.52072		RAB33B	-0.63647	1.64383		SCRN3	-0.428835	0.833947
YME1L1	-0.18166	2.59052		ANPEP	-0.63834	2.4197		DDX39A	-0.0722523	0.834796
NRAS	-0.18212	1.70286		CHID1	-0.64018	3.14018		CAPN1	-0.0875568	0.843059
PCMT1	-0.183	1.99775		NNT	-0.64038	2.4023		NOP56	-0.0335889	0.844346
MGST1	-0.18303	1.83371		ARMCX3	-0.64038	2.45412		BOLA3	-3.67577	0.844579
VPS35	-0.18335	1.94845		CDK13	-0.64119	3.98426		RAB4B	-0.358396	0.844932
PLCB3	-0.18401	2.09114		DLG5	-0.6424	2.05379		NDUFA4	-0.368046	0.845666
FAM98B	-0.1842	1.43389		GNG12	-0.64288	2.6418		POLR2G	0.134897	0.848791
EXOC6B	-0.18461	2.12822		HMG20A	-0.64372	3.43056		NOC4L	-0.158885	0.849613
PRDX4	-0.1849	1.53565		TBX3	-0.64463	4.43087		COMMD4	-0.186171	0.852393
ERBIN	-0.18497	1.86841		GNA13	-0.64504	2.69068		PARD3	-1.55834	0.852786
HNRNPLL	-0.18615	1.81141		ZFAND1	-0.64619	2.89413		PMM1	-0.338987	0.853676
NONO	-0.18641	1.38927		PTPRF	-0.64656	2.01437		SUOX	-0.372627	0.85615
ATP1A1	-0.18674	1.53127		NUP58	-0.64663	1.74991		PPT1	-0.179688	0.856687
SF3B6	-0.18708	1.61002		MRPS34	-0.64683	2.06293		OSBPL6	0.111065	0.856769
TNS3	-0.18742	1.71635		SNX21	-0.648	3.32313		OGFOD1	0.637747	0.857045
FTSJ3	-0.18767	1.28144		ABCB10	-0.64876	1.29229		SIK3	-0.538946	0.857136
NUP155	-0.18767	2.94302		TOR1AIP2	-0.6489	3.38378		PRDX6	-0.133332	0.857258
RAP1B	-0.18934	1.65676		EPHB2	-0.64972	1.25671		RAPGEF4	-0.548526	0.857711
SMC1A	-0.18961	1.33573		CHMP6	-0.6508	2.48294		CHD7	-4.40913	0.858183
SLC12A4	-0.18971	2.34701		SARS2	-0.65116	2.4683		EXOC7	-0.113452	0.858341
GALNT2	-0.19099	1.53798		NAV3	-0.65194	1.3884		PEA15	-0.310868	0.859402
DHX9	-0.19152	1.47334		SLC31A1	-0.65225	2.20441		EIF3I	0.0913019	0.859525
VPS39	-0.19166	2.27731		EXOG	-0.65281	3.69868		RAB14	-0.134414	0.860319
PIH1D1	-0.19347	1.93049		ACSS3	-0.65303	2.52128		VPS37A	-0.203034	0.862022
SNRNP200	-0.19475	1.77504		OXA1L	-0.65367	3.6402		GMPS	0.0706477	0.863304
PLEKHA5	-0.19488	2.49587		PTGR2	-0.65388	3.85238		DNAJC17	0.290004	0.863598
RNH1	-0.19488	1.60292		RRP15	-0.65394	5.85461		TRMT6	0.266957	0.863918
CPSF1	-0.19516	2.50187		SNX8	-0.65413	3.66445		SARAF	-0.425878	0.865711
PRKCA	-0.19536	3.74505		PCCB	-0.65425	2.27715		XAB2	-0.14807	0.867305
ZFR	-0.19598	1.93863		DLST	-0.65441	1.64217		DKC1	0.0924554	0.867674
RBM26	-0.19607	1.53543		SUCLG2	-0.65658	1.63783		HECTD3	-0.17738	0.867931
SLFN11	-0.19642	2.36307		PLXNB2	-0.65688	3.76574		PNPO	-0.327929	0.870199
AKT2	-0.19651	1.77239		CLPX	-0.65695	5.02918		B4GALT7	-0.188163	0.871982
ALDH2	-0.19652	3.43452		RMDN1	-0.65706	3.7961		RAB5B	-0.268076	0.872921
RAP1A	-0.19656	2.34955		TMED1	-0.65726	1.36095		LYZ	1.24556	0.874829
MCM7	-0.19657	4.96554		NDUFS7	-0.65743	2.33334		RCN1	-0.463318	0.875303
ECSIT	-0.19752	1.45117		TM9SF1	-0.65757	2.37716		HDHD2	-0.119044	0.876986
IGF2BP3	-0.19755	2.32081		ARMC9	-0.65791	2.40976		SLC20A2	-0.216506	0.877698
TOM1	-0.19816	1.77706		SCCPDH	-0.65862	2.13142		CWC22	-0.209412	0.878529
ILF2	-0.1985	1.43375		ZNF346	-0.65864	1.93806		MROH1	-0.219911	0.87869
POGLUT3	-0.19868	1.86488		LRRC41	-0.65887	1.89113		HAGH	-0.465919	0.88108
TMEM165	-0.19956	2.06462		SLC25A10	-0.6602	4.98147		KCTD12	-0.150088	0.88194
HNRNPUL1	-0.19987	2.2848		ABCC4	-0.66051	1.9421		GSS	-0.153734	0.882342
PPIL2	-0.20084	1.32129		MRPS33	-0.66078	1.35713		ABRAXAS1	-0.52531	0.883237
RRAGA	-0.20127	2.30554		ANAPC5	-0.66099	1.46563		PRKCSH	-0.167905	0.885233
CDKN2AIP	-0.20162	1.49993		SUMF1	-0.66234	3.6046		ZNF324;ZNF324B	-0.590061	0.885243
ACOT9	-0.20202	1.71869		QSOX2	-0.66371	1.63238		VPS29	-0.551243	0.886563
SAFB	-0.20212	1.94261		ALDH3A2	-0.66396	6.13072		MCM5	-0.0788169	0.88826
CLPTM1	-0.20258	1.50889		ATP5PF	-0.66412	2.30393		SLC34A2	-1.38826	0.888671
ATP6V1B2	-0.20305	1.59087		SMC6	-0.66447	3.53342		CYBC1	-0.141031	0.891128
ACOT1	-0.20448	1.78663		HSPD1	-0.66544	1.96206		CLPTM1L	-0.244221	0.891409
NOC2L	-0.2045	1.44829		C2orf69	-0.66606	3.12662		UTP6	-0.127674	0.891964
MAP3K20	-0.20505	1.58968		QPRT	-0.66622	3.79617		SELENOS	1.57628	0.893435
RALY	-0.20595	1.24999		TAOK3	-0.66697	2.11326		GATAD1	-0.863122	0.893689
FBXO22	-0.20643	1.40051		MRPS22	-0.66711	5.78984		RMDN3	-0.150326	0.894404
SLC33A1	-0.20675	1.568		EPN3	-0.66741	1.57877		RB1CC1	-0.582905	0.897113
EMC7	-0.20707	1.95841		ARNT	-0.66766	1.41894		POFUT1	-0.0863361	0.900364
WDR70	-0.20733	1.35623		DMAC2	-0.66801	5.64458		SLC25A40	-0.408921	0.900741
SLC12A2	-0.20791	3.23677		CCM2	-0.66885	2.41243		NCOA7	-0.48562	0.900744
IPO13	-0.20794	1.65267		TBL1XR1	-0.67044	3.3193		FKBP9	-0.153174	0.902339
DNAJC13	-0.20795	2.37891		PLXNC1	-0.67051	1.90491		LMAN2	-0.233711	0.903584
NBAS	-0.20806	1.29972		RASSF7	-0.67098	1.72181		TBC1D9B	-0.086699	0.905184
RAB2A	-0.20811	1.40466		ABHD10	-0.67163	1.32011		RPL7	0.0902472	0.906603
HACL1	-0.20818	2.1471		MRPS14	-0.6718	2.92564		FKBP11	-0.100495	0.907148
HEXIM1	-0.20831	3.52934		TOX4	-0.67193	4.22753		PCBP2	0.101427	0.910746
GRHPR	-0.20856	1.39931		LYRM7	-0.67211	2.11565		DMTF1	0.333632	0.915538
HNRNPM	-0.20914	1.45662		ZBED6	-0.67263	3.23732		TEFM	-0.571743	0.915968
CASP4	-0.20955	1.50555		ADAM15	-0.67273	3.63898		MVP	-0.115086	0.918966
IDI1	-0.21022	1.54062		TJP2	-0.67304	4.20575		SNX1	-0.0653639	0.919898
FARP1	-0.21033	2.62469		LPCAT1	-0.67516	4.4353		UBASH3B	0.165211	0.920219
COPS5	-0.21095	1.76023		SASH1	-0.67538	3.54313		MAK16	0.152709	0.921131
DDX42	-0.21138	3.12248		ZNF512	-0.67547	2.24437		GHDC	-0.229128	0.921252
BLVRA	-0.21151	2.05478		MTCH2	-0.67557	3.53037		POLR1A	-0.0940037	0.922417
CAVIN1	-0.21307	1.44869		PTGR3	-0.67602	1.83754		RPL30	0.119442	0.924398
RAB5A	-0.21348	2.51621		TRAP1	-0.6764	1.56218		RPL22L1	-0.270029	0.924597
PSPC1	-0.2135	1.86562		MRPL16	-0.67725	1.47464		OCIAD2	-0.289191	0.92569
SRP9	-0.21396	1.66979		YIPF3	-0.67773	3.06574		VDAC2	-0.126459	0.926105
DDX27	-0.21418	1.43414		FAM20B	-0.67786	3.48721		UBE2I	-0.235711	0.926277
SF3B2	-0.21463	1.3333		FKRP	-0.67816	1.32984		ITFG1	-3.10645	0.928271
MOGS	-0.21516	1.68217		BET1	-0.67836	1.28106		DDX18	-0.11579	0.92963
HNRNPU	-0.21522	1.45983		NDUFB5	-0.67852	1.45793		WASHC5	-0.0831151	0.930278
TRNT1	-0.2158	2.65153		UQCC1	-0.6791	5.47167		CAVIN3	-0.103868	0.930613
RABGAP1	-0.21593	2.13592		NELFCD	-0.67928	2.25602		UBTD1	-1.00244	0.932888
PLXND1	-0.21617	1.24871		MGRN1	-0.67977	3.35013		KRT5;	0.816343	0.933195
GBE1	-0.21618	4.96302		UBE3B	-0.68074	2.19068		PRKAB1	-0.156528	0.934241
TMF1	-0.21698	1.46461		MT-CO1	-0.68088	1.3306		NUCB2	-0.932278	0.934594
ALDH1L2	-0.21793	2.2397		ADD1	-0.68098	3.28678		APOBEC3B	-0.289659	0.934684
CEBPZ	-0.21801	1.98695		CRYBG3	-0.68136	3.69162		SLC15A4	-0.145885	0.936107
OGA	-0.21842	1.33983		ATP5MG	-0.68353	1.28907		SH3BGRL	-0.261589	0.936794
DNAJC10	-0.21884	1.3098		LACTB2	-0.68363	1.8619		EDEM2	-0.948485	0.936973
VPS8	-0.21963	2.60206		RENBP	-0.6837	5.28962		NCAPD2	-0.106105	0.937287
MYDGF	-0.21965	3.39414		SPATA20	-0.68417	3.58105		FARSA	0.110137	0.938192
UGGT1	-0.2203	1.43689		CEBPB	-0.68441	4.7493		ARFIP1	-0.332686	0.938598
FAF2	-0.22137	1.71278		ZNF618	-0.68442	3.12911		ALG3	-0.194862	0.940638
LSM4	-0.22159	1.55714		MED20	-0.68514	3.75205		EPPK1	-0.309976	0.942733
DNAJB12	-0.22194	1.98246		PARP1	-0.68545	3.4161		RPL24	0.129512	0.942815
ROCK2	-0.22237	2.07567		CDH11	-0.6855	4.24279		POGLUT2	0.0915084	0.944504
SCAMP1	-0.22287	1.9075		FKBP8	-0.68589	1.71077		SKIC3	-0.0423374	0.947547
RAB1B	-0.22377	1.64836		TMCO4	-0.68599	3.29858		ZFPL1	-0.217854	0.948971
NCEH1	-0.22535	1.43549		DARS2	-0.68614	1.67019		MGST2	-0.754845	0.953648
USP19	-0.22543	1.39944		ME2	-0.68642	3.17554		SRD5A3	-0.777222	0.954547
ICAM1	-0.22555	3.16017		MCCC2	-0.68719	3.89454		ALDH9A1	-0.112443	0.956465
EIF2AK4	-0.22566	2.11381		MINK1	-0.68745	4.21266		CD63	-0.327225	0.957094
VPS16	-0.22604	2.23187		NDUFAF4	-0.68887	3.38198		GOLGA4	-0.153399	0.957155
RHOG	-0.22622	1.90789		RTN2	-0.68902	2.00762		DPY19L1	-0.0916233	0.957813
CACYBP	-0.22658	2.51953		VAMP7	-0.69074	2.76877		NUDT9	-0.279004	0.959379
THOC2	-0.22689	1.29056		GLYR1	-0.69078	2.4041		CCT7	0.0671573	0.960286
ACP2	-0.22729	1.46989		MRPS36	-0.69157	1.34335		RBM15B	0.922642	0.961846
SNX27	-0.22795	1.93746		MARCHF5	-0.69158	2.5494		LZIC	-0.597813	0.963171
IMP3	-0.22822	2.40938		GALNS	-0.69225	1.27327		ETF1	0.0980511	0.963736
KDSR	-0.22871	1.38779		GPATCH8	-0.6927	2.52616		KRTCAP2	-0.264322	0.963939
NADK2	-0.22913	1.79583		MIPEP	-0.69487	6.09855		PACS2	-0.463947	0.964645
H3-7	-0.22977	1.44737		MGA	-0.69488	1.518		RPL19	0.0867939	0.965707
PHF5A	-0.23032	1.6705		TCF20	-0.69529	4.89168		PUF60	-0.117333	0.965837
RAB35	-0.23051	2.2258		CLMN	-0.6953	1.49884		BSCL2	-0.212312	0.966234
DHRS7	-0.23085	1.52014		SLC9A6	-0.6955	2.98183		PTPN23	-0.315183	0.96714
RNF40	-0.23173	1.98192		ANXA11	-0.69745	2.68951		CASK	0.123315	0.967219
IDH3B	-0.23189	3.44447		TRPS1	-0.69757	1.25226		PEX14	-0.401664	0.968745
MSH3	-0.2319	2.56049		RAB32	-0.69765	2.31158		USP53	-1.72884	0.969709
SH3PXD2B	-0.23332	1.93187		TMEM39B	-0.69976	2.19738		WDFY1	-0.170879	0.973108
ACIN1	-0.23344	2.28281		USP32	-0.6998	3.33484		COPZ2	-0.389403	0.973593
RPN1	-0.23361	1.42521		RABAC1	-0.69996	5.35837		FAM210A	-0.489875	0.975138
CNP	-0.23366	1.32779		STMN1	-0.7007	3.40202		MSH2	-0.103845	0.984588
GLUL	-0.23375	2.31963		BTN3A3	-0.70206	2.68963		S100A4	-0.431693	0.986319
MRPL19	-0.23411	1.29759		MTARC2	-0.70211	3.72957		IAH1	-0.293579	0.986571
PRDX5	-0.23411	1.35139		ERMP1	-0.70218	2.85734		EDF1	0.24074	0.987765
SLC7A1	-0.23473	1.44603		ECE1	-0.70265	5.16127		PARP9	0.119242	0.988572
TAF15	-0.23526	1.3437		DVL2	-0.70312	3.18066		TSPAN6	-0.344969	0.989417
TJP1	-0.23538	1.34161		BCS1L	-0.70337	3.61776		SEC23IP	0.0976648	0.989478
MTCL1	-0.23584	3.17713		NFIC	-0.70404	4.17429		RALA	-0.214599	0.989849
EMC2	-0.23584	1.56076		ATP13A3	-0.70433	2.88116		LGALS9	-0.368784	0.989965
ARAP1	-0.23748	2.29309		KIAA2013	-0.70485	2.66747		XPO5	0.15757	0.99052
HCFC1	-0.23768	2.23092		TNS2	-0.70504	1.98583		QKI	-0.317306	0.990693
SLC25A4	-0.23815	1.65902		SMARCC2	-0.70714	4.67		USP7	0.0669446	0.991086
RDH11	-0.23838	2.39439		GPD2	-0.70884	1.98134		OTUB1	-0.242308	0.991699
NCAPG	-0.23907	1.42291		FAS	-0.70972	3.17365		BOP1	0.0956707	0.993944
NELFA	-0.23947	1.73583		IRAK4	-0.7102	2.67413		HMGB1	0.144401	0.994065
RAB2B	-0.23962	2.30843		ZDHHC13	-0.71055	1.32241		COMT	-0.119529	0.996787
TSC1	-0.2404	4.05219		PI4K2A	-0.71066	1.72488		RPS3A	0.217366	0.998306
AKAP2	-0.24111	2.17784		PEX6	-0.71112	1.35628		BAZ1B	-0.0929117	0.998929
UACA	-0.24137	1.96909		MANEA	-0.71125	4.59291		NPEPL1	0.127699	0.999212
ACAA1	-0.24146	1.58974		PLGRKT	-0.71128	2.6659		MICALL1	0.211009	1.00102
AKR1A1	-0.24178	1.76128		CDK7	-0.71265	3.18276		CHD1L	0.225335	1.0014
SSH3	-0.24208	1.78599		RPRD2	-0.71436	3.50112		KRT19;	-0.141065	1.00159
CHD3	-0.24229	1.3104		MACROH2A2	-0.71447	1.55593		MVK	-0.258438	1.00206
FKBP2	-0.24247	1.73385		GPR176	-0.71452	2.43412		SNRPC	-0.418705	1.0025
CMBL	-0.24258	2.25441		NDUFV2	-0.71507	3.0251		RAI14	-0.137534	1.00289
GANAB	-0.24267	2.52481		GLT8D2	-0.71539	2.61852		SLC30A5	-0.136067	1.00682
DST	-0.24288	1.66367		PGAM5	-0.71565	1.66656		CLNS1A	-0.448189	1.00949
CERS2	-0.24341	2.05		NES	-0.71679	4.49377		ODF1	-0.791243	1.00987
ANXA5	-0.2435	1.55991		NT5DC3	-0.71715	3.18634		MAPK13	-0.395625	1.01164
USP39	-0.24374	3.82019		TTC7B	-0.71718	1.33889		SEC22A	-0.21973	1.015
ZFYVE1	-0.2444	2.21428		PTPRS	-0.71728	2.60842		SUZ12	0.355426	1.01524
CARM1	-0.24487	1.35774		PGRMC1	-0.71782	4.01618		KAT7	-0.14951	1.01549
KLC2	-0.24552	2.38619		SLC25A22	-0.71987	1.71495		AP3S1	-0.159335	1.01957
B3GAT3	-0.24579	3.1521		TFB1M	-0.72066	1.41728		ERP44	-0.210755	1.01967
INTS9	-0.24594	1.51042		USP36	-0.72075	3.3765		SDHC	-0.595625	1.02002
ATP6V1A	-0.24634	2.28922		TRIM33	-0.72099	1.52286		COPS4	-0.302847	1.02022
PHF23	-0.24653	1.9569		SLC9A1	-0.72289	2.70909		PAG1	-0.359545	1.02028
RPF2	-0.24787	2.04663		MIX23	-0.72304	4.84868		CALHM5	-0.194752	1.02145
BCLAF1	-0.24804	3.08634		MT-ND3	-0.72339	3.24409		DENND2B	0.198503	1.02149
PIK3C2A	-0.2484	1.34425		GIT1	-0.72342	2.81991		IFI35	-0.277638	1.02331
COLGALT1	-0.2485	1.78238		MTX2	-0.72416	3.4976		HSPBP1	-0.228858	1.02343
EHHADH	-0.24883	4.154		SURF1	-0.72424	1.71049		CASC3	0.312896	1.02376
SNX18	-0.24904	1.57103		ECHS1	-0.72782	3.71791		STC2	-0.395127	1.02742
DIAPH1	-0.24963	1.94827		CAPN5	-0.72828	1.50557		LPXN	-0.217628	1.02954
YES1	-0.25047	2.09554		NDUFA2	-0.7292	4.01232		FUBP1	-0.41278	1.0305
IMP4	-0.25057	1.90612		GLCE	-0.73001	3.53773		FAM219B	-0.59967	1.033
PLEKHO2	-0.25078	2.76028		MTG2	-0.73018	2.61117		CYB5R2	-0.250324	1.03572
CHD4	-0.25093	2.75216		ATP2B1	-0.73218	2.95934		RMC1	-0.384563	1.03616
GTF2F2	-0.25109	1.4115		MDFIC	-0.73262	2.75274		CTSD	-0.118373	1.03628
IPO11	-0.25132	3.74254		MRPS27	-0.73266	3.21341		NHERF1	-0.53478	1.03661
NOC3L	-0.25148	1.5559		COL16A1	-0.73511	2.30543		APPL2	-0.130769	1.03906
ABCD3	-0.25222	2.09505		HMGA2	-0.73554	3.05724		CCDC149	1.07489	1.04149
SF3B3	-0.2523	3.01173		GNAI1	-0.73601	3.06154		WDR36	0.0950422	1.04182
TRIP13	-0.25281	2.03906		NECTIN3	-0.73613	2.46232		WDR7	-0.239669	1.04406
TRIP12	-0.25302	1.73547		DBT	-0.73654	1.3759		DDX52	0.144852	1.04435
ILVBL	-0.25368	2.72214		NDUFA7	-0.73745	3.06659		SGMS1	-0.866368	1.04479
INTS10	-0.25396	2.57084		ETFDH	-0.73829	1.60009		SLC25A17	-0.244563	1.0459
PRKACB	-0.25399	3.16117		ARHGAP12	-0.73844	1.70534		PPA1	-0.1675	1.04635
SNRNP70	-0.25408	1.81214		MTA1	-0.73987	1.42935		SLC46A1	-0.867746	1.04787
DDX17	-0.25478	1.51044		DNASE2	-0.74012	1.80742		TELO2	0.270275	1.04807
KDM1A	-0.25485	1.7817		LUM	-0.74056	3.86739		SNAP29	-0.438045	1.04828
GGA1	-0.25511	1.48632		IRAK3	-0.74106	2.13713		TBC1D23	0.232767	1.04841
BLVRB	-0.25515	1.73549		HMGN5	-0.74178	1.79345		STAMBP	-0.292496	1.05025
SH3GLB2	-0.25524	2.22504		UBXN7	-0.74187	3.63707		NAP1L4	0.0678129	1.0511
UBR2	-0.25553	1.38684		MAN1A1	-0.742	1.99748		ACAD8	-0.317266	1.0524
TCOF1	-0.25573	1.67878		H1-10	-0.74276	5.11964		CCDC86	0.311723	1.05322
SNRPA1	-0.25585	1.63572		HIF1AN	-0.7433	3.68413		SLC2A13	-0.351906	1.05446
SARNP	-0.25854	1.38766		MRTFB	-0.74572	1.28976		GOLGA5	-0.150227	1.0555
GSDMD	-0.2591	2.04653		EP300	-0.74576	2.24522		ANXA2	-0.15679	1.0574
TAB1	-0.25936	1.5845		IRAG1	-0.74589	3.22091		LYN	-2.59698	1.05892
THOC6	-0.25947	3.30923		JAK1	-0.74757	1.42725		DDI2	0.187599	1.05984
PRKACA	-0.26006	2.771		BCKDHA	-0.74771	4.0174		BABAM2	-0.314476	1.06015
GXYLT1	-0.26024	1.9361		UQCC2	-0.74892	4.78954		RNPS1	-0.207858	1.06244
HNRNPUL2	-0.26074	2.6106		SELENON	-0.74948	2.95915		ARF5	-0.656342	1.06247
DHRS1	-0.26143	2.33351		IDH3A	-0.74996	4.29237		FRMD4A	0.283575	1.06253
PALS2	-0.26205	1.64583		CACUL1	-0.75031	4.57047		ANKS1A	-0.513036	1.06263
TOP1	-0.2621	2.78483		PBX1	-0.7506	3.20753		STX10	-0.62041	1.06365
PREB	-0.26218	1.98791		PHB1	-0.7511	4.83515		CYP7B1	-0.651777	1.06417
CCAR1	-0.26253	2.54955		HACD4	-0.75115	1.81558		PKD2	-0.233137	1.06419
TMPO	-0.26257	1.35584		HMGCL	-0.75139	3.06905		GOLGB1	-0.332536	1.06609
HSP90B1	-0.26286	2.27621		ADGRA2	-0.75276	4.7881		SYNPO2	-0.184249	1.06693
ATG3	-0.26301	1.7433		COX4I1	-0.75373	3.21129		HNMT	-0.23806	1.06827
IK	-0.26321	1.28968		HIBADH	-0.75398	1.42663		PIGK	-0.195323	1.06944
APRT	-0.26379	1.90284		SLC44A2	-0.75638	2.69505		KNTC1	0.113287	1.06972
CPNE1	-0.26399	2.40649		PPA2	-0.75722	4.00029		ZCCHC3	-0.422213	1.06984
TOMM40	-0.26465	1.74999		LARS2	-0.75729	2.11641		UBA5	0.146759	1.0717
TMED9	-0.26483	1.69175		MRPS5	-0.75784	3.20678		RANBP1	0.180884	1.07333
MTHFD1L	-0.26555	2.48124		SARM1	-0.75796	3.5514		RALB	-0.151913	1.07508
IPO9	-0.26666	2.04778		NDUFS3	-0.75867	5.1406		PPIE	-0.338387	1.0755
ALDH18A1	-0.2675	1.91383		CDK4	-0.76037	5.03968		PLEKHA2	-0.373007	1.07713
AFDN	-0.26763	1.56313		DHODH	-0.76039	5.92555		DGAT1	-0.2838	1.07791
P4HB	-0.26773	1.66853		TST	-0.76094	2.58195		SACM1L	-0.193965	1.07821
PIGG	-0.26818	2.35668		TFAM	-0.76136	2.65644		MPI	-0.4078	1.08069
EFR3A	-0.26829	1.95413		MGST3	-0.7628	4.57107		SRP68	0.118747	1.08081
OAT	-0.26866	2.2015		SFXN3	-0.76385	2.01501		GRK6	0.352403	1.08105
SNAP23	-0.26948	2.37609		ALDH4A1	-0.76459	2.69137		HSP90AB1	0.156126	1.08131
EMD	-0.26992	2.54825		TNIP1	-0.76523	2.42307		FKBP14	-0.470912	1.08187
HNRNPF	-0.27083	3.51179		FYCO1	-0.76662	1.85673		ARFIP2	-4.57589	1.08487
ARHGAP18	-0.27112	1.96655		CTBP1	-0.76861	3.74378		ITPRIPL2	-0.449157	1.08593
CYB561D2	-0.27128	3.16127		IGSF8	-0.76862	3.69944		CPT2	-0.290326	1.08678
NT5C2	-0.2714	1.45759		MRPS31	-0.7693	1.27107		TCERG1	-0.0997457	1.08687
P3H3	-0.272	2.95641		PGS1	-0.76944	3.66782		NOSIP	0.222603	1.08707
DCPS	-0.2721	2.81053		CBX8	-0.77029	5.21554		ZYG11B	-0.351183	1.089
GPAA1	-0.27235	2.17528		TMEM50A	-0.77052	1.9788		TMED3	-0.365203	1.08916
SNX3	-0.27315	1.87059		NDUFA11	-0.77235	4.79089		COL6A1	0.101068	1.0921
EHBP1	-0.27353	1.46989		TMUB2	-0.77319	4.04201		RBCK1	-0.836445	1.0954
SHKBP1	-0.27377	2.79659		PLPP1	-0.7732	4.5101		UBQLN2	-0.690545	1.09744
OSBPL5	-0.2738	1.61933		MRPL18	-0.77333	2.2497		TBC1D2B	-0.191995	1.09924
ERGIC3	-0.27492	1.41562		TFDP1	-0.77531	4.66271		CSTB	-0.193944	1.09973
HNRNPA2B1	-0.27521	2.71636		SIL1	-0.7774	4.79371		ENOPH1	-0.235472	1.09999
RBM42	-0.27574	1.94644		SOAT1	-0.77746	1.51078		CHPF2	-0.271057	1.10029
SAMM50	-0.27583	2.48382		CNTNAP1	-0.7775	6.10347		VAMP2	-0.312891	1.1009
GABPA	-0.27605	1.53799		C1GALT1C1	-0.77782	2.33034		ABRACL	-3.58308	1.10199
CD2BP2	-0.27649	1.36355		IARS2	-0.7783	4.32637		PTGES	-0.404391	1.10367
DPH5	-0.27774	2.81321		ECM1	-0.77833	5.21941		ERP29	-0.367083	1.10496
DOCK1	-0.27784	1.95749		H2AZ1;H2AZ2	-0.77944	3.05631		TRAF2	0.244761	1.10527
STXBP1	-0.27838	1.71384		LRP1	-0.77975	2.69815		TXNL1	0.325253	1.10712
BRIX1	-0.27842	1.87442		GPAT4	-0.78027	3.61152		RELA	0.0860324	1.10829
NDRG3	-0.27849	1.88098		POLDIP2	-0.78048	5.30814		TRAPPC6B	-0.340147	1.10976
LMAN2L	-0.27889	1.58134		DNAJC19	-0.78073	3.94918		STAT5A	-0.145866	1.10978
MLEC	-0.27894	2.78897		XPC	-0.78119	1.40451		KPRP	-0.893264	1.10988
LRCH3	-0.27897	1.53318		ATP5PB	-0.7819	2.63005		NABP2	-0.775342	1.11063
KIF23	-0.27972	1.50948		RANBP6	-0.782	2.98237		SNUPN	-1.29332	1.11072
LRRC57	-0.2802	1.38184		SCARB1	-0.78283	4.66547		B2M	-0.495433	1.11103
TMEM209	-0.28078	1.60087		H1-0	-0.78361	3.74429		MFSD1	-1.07999	1.11532
ATP6V1E1	-0.28115	1.45157		METTL14	-0.78406	4.90587		PDZD8	-2.87892	1.116
SRSF5	-0.28135	1.50122		PCM1	-0.78435	5.68553		CHAF1B	0.322394	1.116
UFSP2	-0.28149	2.44448		PPOX	-0.78475	3.95444		DSEL	0.28447	1.11933
WIZ	-0.28166	1.54067		ABCC3	-0.78571	2.86244		VEZF1	-1.95747	1.12137
SNX2	-0.28182	2.69967		FAM8A1	-0.78648	4.40507		LMF1	-0.631264	1.12205
DPM1	-0.28189	1.89544		FLOT1	-0.78654	3.62529		LARP4B	0.236272	1.12253
PMVK	-0.28294	1.95805		DECR1	-0.7899	3.88943		ARL2	-0.230415	1.12536
CLPB	-0.28347	1.46955		OCIAD1	-0.79009	3.00515		CARHSP1	-0.192128	1.12572
IFI16	-0.2836	2.20034		TXN2	-0.79237	1.71978		ANXA3	-0.519767	1.12798
EMC3	-0.2841	2.14888		VWA8	-0.79286	2.92999		PSME2	-0.306917	1.1316
SNRPA	-0.28476	1.60463		MMAB	-0.79389	4.34472		C1orf198	-0.501054	1.13218
SCIN	-0.28537	1.89356		NFS1	-0.79502	2.44882		MAPK3	-0.0755029	1.13283
CEP131	-0.28565	2.04396		ITGB5	-0.79592	3.66209		SLC35B1	-0.404337	1.13287
MRPL44	-0.28602	3.12042		NDUFB3	-0.79662	1.44085		ANP32E	0.231693	1.13334
H1-2	-0.28628	1.46153		ACSF3	-0.79696	3.65513		PIR	-0.312206	1.13348
RAB18	-0.28635	1.71363		ITGAE	-0.79984	3.41925		HLA-F	-0.359201	1.13425
LIMD1	-0.28717	3.4533		MRPL17	-0.80002	4.0891		RRP7A	0.281208	1.13462
TRAPPC11	-0.28752	2.52374		ASCL4	-0.80023	3.30932		MID1	-0.156621	1.13676
VPS53	-0.28762	1.82268		HAX1	-0.80117	3.3516		PRRC2C	0.113676	1.13703
DCAF8	-0.28783	2.29397		MPZL1	-0.80129	3.24397		MTMR14	-0.459448	1.13795
AKR1C1	-0.28838	1.91546		GGA2	-0.80169	1.35032		ATP6V1G1	-0.547754	1.14047
TOMM70	-0.28846	2.49113		NECTIN2	-0.80349	1.90759		INPP1	-0.421349	1.14158
PI4KB	-0.28848	1.34261		NME4	-0.80474	1.66849		HDAC2	-0.22021	1.14195
CCAR2	-0.28881	1.60788		CYGB	-0.80515	4.66865		CC2D1A	-0.196243	1.14491
PPP2R5A	-0.28956	1.61506		RAB9A	-0.80545	2.04684		GPC1	-1.13547	1.14579
RBM14	-0.28957	1.62324		PTDSS2	-0.80828	3.48007		SLC49A4	-0.36199	1.14664
EPS8L2	-0.2898	1.69299		PIK3R1	-0.80951	5.22011		RPL14	0.208686	1.148
ARL8A	-0.28984	2.56494		SRA1	-0.80958	2.74009		ALG5	-0.159361	1.14858
DDOST	-0.28993	1.4295		ECH1	-0.80976	2.59032		MAN2B2	0.18105	1.14942
H1-1	-0.29036	2.25189		BTN3A2	-0.81044	2.1905		LARP1	-0.0988665	1.15066
ANKRD13A	-0.29095	1.68319		PHLDA3	-0.81086	1.9261		DDX50	-0.256367	1.15164
EIF3K	-0.29099	1.30009		STAMBPL1	-0.81121	3.15273		TNC	0.154602	1.15231
C15orf40	-0.29127	1.361		RASSF8	-0.81378	2.4063		UTP25	0.280665	1.15338
ABHD14B	-0.29137	2.10271		MAP1LC3B2;MAP1LC3B	-0.81754	4.81469		ZC3H14	-0.095654	1.15453
MED14	-0.2917	1.41936		ALS2	-0.81924	3.66878		CZIB	-0.17553	1.15466
NCK1	-0.2921	1.57127		CDCP1	-0.82009	3.29251		C9orf78	0.284585	1.15581
GOSR2	-0.29217	4.26893		MTX1	-0.82046	2.57389		DCAF13	0.242948	1.15615
SUN1	-0.29263	1.60202		NIPSNAP1	-0.82255	4.47505		GEM	-0.664602	1.15662
CTR9	-0.29319	2.79148		ACOT13	-0.82337	1.88063		UBXN6	-0.209894	1.15784
CCN1	-0.29336	2.63013		MRPL9	-0.82546	4.30449		LANCL2	0.152451	1.15995
H6PD	-0.29356	2.21525		SLC44A1	-0.82568	2.73598		KRT10;	0.797519	1.16083
ERLIN1	-0.29463	2.63226		HDHD5	-0.82581	1.71875		GZF1	1.15319	1.16134
CRABP2	-0.29485	2.42896		RHOT1	-0.82693	3.18456		UBE2J1	0.203978	1.16315
USP24	-0.29491	1.30453		SLC38A10	-0.8272	2.36766		MFF	-3.29113	1.16319
SART3	-0.29528	2.86032		OXCT1	-0.82832	3.83918		CAPRIN1	0.128857	1.16342
ATAD1	-0.29529	1.73557		ACVR1	-0.8285	2.00545		NSMAF	-0.526502	1.16403
RBM4B	-0.29553	2.62523		SYNJ1	-0.83384	3.07675		CLASP2	0.276219	1.16493
NUP50	-0.2957	2.4005		ABCA1	-0.83386	4.63318		NAB1	0.320833	1.16499
GLT8D1	-0.29596	2.69661		HTATSF1	-0.83389	1.43526		PIGT	-0.335508	1.16506
PDIA4	-0.29671	1.43737		VANGL1	-0.83393	3.6268		RPS9	0.230811	1.16712
PHIP	-0.29698	3.14009		SLC35F6	-0.83432	3.73724		LGALS8	-0.313	1.16716
RAC2	-0.29764	1.42184		ATRN	-0.83577	2.05125		SNU13	-0.183976	1.16792
POP7	-0.298	2.11784		HSDL1	-0.83611	1.92931		MRPL10	-0.360331	1.16822
TSPYL5	-0.29803	3.1113		ZNF532	-0.8367	4.35265		TMEM43	-0.214654	1.17169
SRRM1	-0.29811	1.86263		FADS1	-0.83761	4.05974		DCTN2	-0.204866	1.17346
TM9SF3	-0.29864	2.63989		ETFB	-0.83843	1.28853		VAPA	-0.120646	1.17594
STAU2	-0.29868	1.92765		GOLM2	-0.84166	1.80147		MYO6	-0.109263	1.17662
THRAP3	-0.29869	2.02968		F2R	-0.84335	1.39159		PI4K2B	-0.568098	1.17662
CERCAM	-0.2987	1.25367		NCSTN	-0.84421	2.27002		TLK2	0.479234	1.17736
VPS35L	-0.29878	2.98364		TIMMDC1	-0.84558	1.74135		GCAT	-1.7909	1.17859
STOML2	-0.29909	1.40271		ABHD11	-0.84705	1.43325		TMED10	-0.154071	1.17893
RFTN1	-0.29965	1.26906		HIKESHI	-0.84739	1.66893		MANF	-0.119076	1.17903
TAOK2	-0.29989	1.44805		KIN	-0.85016	5.25105		IKBKB	-0.234947	1.18122
CRYZL1	-0.3005	2.86892		OSMR	-0.85109	5.9103		SLC12A9	-0.527163	1.1813
MRPL11	-0.30062	2.58811		COX7A2	-0.85148	1.38641		PLCD1	-0.352766	1.18184
ATP5PO	-0.30097	2.76274		SRSF8	-0.85431	5.47088		SERF2	-0.625427	1.1849
PPP4R3A	-0.30111	1.99855		VTI1B	-0.85494	2.72643		ABCC1	-0.156523	1.18599
LETM1	-0.30136	2.0649		GLUD1	-0.855	2.87767		EXOC2	-0.175169	1.18659
ERO1A	-0.30149	2.93512		SPG21	-0.85654	1.79308		SYAP1	-0.853778	1.18852
DHRS4	-0.30186	1.49065		PSMG4	-0.8576	3.45142		SLMAP	-3.9333	1.18946
COL12A1	-0.30204	1.89017		AK3	-0.85885	4.17017		POLD1	0.212166	1.18984
PLBD2	-0.30263	2.28514		PSG5	-0.85983	2.25413		RIPK3	-0.33052	1.18996
NUP160	-0.30263	1.65931		CAVIN2	-0.85994	3.32673		PPP6R2	-0.461642	1.19028
CACNA2D1	-0.30271	2.05803		CYB5B	-0.86014	2.67549		BTF3	0.444459	1.1924
GNB4	-0.3029	2.74945		CHCHD6	-0.86289	3.08565		MAP1LC3A	-0.184762	1.19289
PTPA	-0.30297	1.58711		GABARAP	-0.86395	1.86586		AKR7A2	-0.183305	1.19339
HADHA	-0.30303	2.68564		MOCS3	-0.86429	2.4576		REXO4	-0.455863	1.19449
SCAMP4	-0.30329	2.89806		MACROD1	-0.8645	1.82649		PNN	0.114829	1.19533
KEAP1	-0.30335	1.55798		SLC2A3	-0.86468	2.31854		PTPN14	0.183886	1.19675
SNX33	-0.3038	1.61015		ZMYND8	-0.86578	1.37092		NPM3	-0.337953	1.19793
UTP23	-0.30385	1.439		HBA1	-0.86588	1.71694		CUEDC1	-0.325788	1.19865
EIF3F	-0.30463	2.00862		BCL2L13	-0.8671	2.48428		COL6A2	0.157979	1.199
RAB31	-0.30465	1.97992		SH2D5	-0.87057	2.16785		ESS2	-0.599162	1.20028
STAT6	-0.30516	1.99183		PPP4R3B	-0.87331	1.98566		AAAS	-0.148598	1.2033
PIGS	-0.30587	2.43845		ZNF629	-0.87477	1.58882		ZBTB38	-0.968398	1.20339
ATP6V0A2	-0.30589	2.26141		GGT7	-0.8752	1.79908		PSMC1	0.0911489	1.20445
TTC39C	-0.30599	4.90167		FLYWCH2	-0.87697	1.34983		STEAP3	-4.21279	1.20564
ATRX	-0.3073	1.46523		TYW1	-0.88003	3.44747		AGPAT3	-0.455885	1.20827
PON2	-0.30736	1.31227		ATP5PD	-0.88054	2.45957		ARL8B	-0.243137	1.21003
EED	-0.30755	2.73163		RBMX2	-0.88087	3.0223		TMBIM6	0.314597	1.21432
OXSM	-0.3077	2.10191		ATP5MJ	-0.88401	4.2788		INTS4	-0.30961	1.21543
SLC25A13	-0.30777	1.82727		RAB30	-0.88456	4.82984		CDC40	-0.117603	1.21553
SCO2	-0.30793	3.38555		TEX264	-0.88534	3.10484		ITGA3	-0.231861	1.21899
UBE2L6	-0.30797	1.68136		TIMM22	-0.88662	2.44468		NPEPPS	-0.0956283	1.219
ACSL3	-0.30833	1.82692		IBA57	-0.88686	2.2218		SLC39A14	-0.275231	1.2191
RBM5	-0.30849	1.27154		MTSS2	-0.88771	2.22722		YWHAQ	-0.328938	1.21965
RALGPS2	-0.3085	2.40204		ACAT1	-0.88801	1.6102		PLPP6	-1.32176	1.21974
NLRC3	-0.30927	2.2762		TBC1D17	-0.88839	2.77368		SPCS1	-0.215073	1.22173
HK2	-0.31021	2.65309		SOD2	-0.88889	3.67784		KHDRBS1	-0.167859	1.22294
HNRNPC	-0.31094	1.35212		DYNLRB1	-0.88928	1.53782		HAT1	0.33304	1.22402
EXOC5	-0.31099	2.17898		MSMO1	-0.89011	2.2895		ATP11B	-0.421447	1.22446
THOC5	-0.31137	2.10483		LHFPL6	-0.89067	4.26025		GSTM1	-0.205962	1.22647
VCPIP1	-0.31142	1.45185		MRM1	-0.89183	1.71173		ITPR2	-0.132509	1.22975
SAR1B	-0.31206	4.01083		MAGI1	-0.89247	2.42282		CYP2U1	-1.51966	1.23111
CANT1	-0.31276	2.9723		DNAJB9	-0.89357	3.40102		ELOA	-0.530139	1.23211
RANBP2	-0.3128	1.67922		ADCY9	-0.89436	2.67488		STIM1	-0.2677	1.23248
SF3B1	-0.31373	1.60947		TBC1D13	-0.89446	2.68092		UBXN4	-0.210201	1.23596
PIK3R4	-0.31392	3.77109		NEMP1	-0.89502	2.10924		ATXN2L	0.155998	1.23752
DEK	-0.31428	2.08264		NSUN4	-0.89531	1.24773		TMEM14C	-0.509024	1.23761
EPB41L2	-0.31437	2.69069		TET2	-0.89549	3.42725		APTX	-0.320045	1.23828
MAP1A	-0.31488	2.4644		GOLM1	-0.89564	3.86583		RTN4	-0.279539	1.23887
U2AF1	-0.31489	4.73641		C1QTNF1	-0.89633	3.60082		SMARCE1	-0.283146	1.24066
APPL1	-0.31498	1.38933		HIBCH	-0.8987	2.97447		WDFY2	0.283864	1.24091
DOCK7	-0.31521	2.27003		PCIF1	-0.89934	3.05661		VRK2	0.146632	1.24177
PLA2G4A	-0.31536	1.70427		NDUFA8	-0.90037	1.34885		GSTO1	0.313472	1.24252
MFN1	-0.31568	2.33707		FABP3	-0.90142	3.62915		CPNE7	-0.277071	1.2431
RPS6KA4	-0.31583	4.37373		JUND	-0.90163	3.44011		RCN2	-0.321772	1.2455
ARHGEF12	-0.31602	1.93881		MZT2B;MZT2A	-0.90179	2.18442		CPNE8	-0.565348	1.24629
FDPS	-0.31665	1.31886		SLC16A7	-0.90311	1.2914
CCNK	-0.31695	3.89445		TSEN34	-0.90572	2.06885
WBP4	-0.31717	2.96963		GATD3B;GATD3	-0.90667	1.47095
AMDHD2	-0.31756	2.90552		PIP4P2	-0.90731	3.42193
PCID2	-0.31895	1.57807		MT-CYB	-0.9075	5.21435
TMEM11	-0.31916	1.89904		MRPL46	-0.90755	3.98353
SUMF2	-0.31976	1.7231		LYRM4	-0.90819	2.97264
SNRPB2	-0.31982	1.33079		RABEP1	-0.90819	3.45231
CAT	-0.31986	1.34291		SIRT2	-0.90918	3.03996
FAM114A2	-0.32016	2.04628		C1GALT1	-0.90969	3.67456
NISCH	-0.32035	1.90762		HADH	-0.91085	1.70079
RBM6	-0.32099	2.53804		RAB3IL1	-0.91239	3.10138
NUP98	-0.32102	2.14487		TPST1	-0.91348	2.31274
LMNB1	-0.32115	4.00651		TMEM30A	-0.91507	2.36171
PNPLA4	-0.32119	2.03914		LPIN1	-0.91856	2.38806
MESD	-0.32151	1.52004		PLEKHA4	-0.92161	4.22848
NCDN	-0.32154	2.47534		NDUFA13	-0.923	2.80827
SLC30A6	-0.32245	1.6532		TMEM199	-0.92318	2.2937
CTBP2	-0.32271	3.33066		SVEP1	-0.92512	2.96504
ATAD5	-0.32296	1.46804		DNAJC16	-0.9273	4.15589
NAT10	-0.32331	5.3457		TPCN1	-0.92826	3.57812
STK38	-0.32381	3.60347		CLMP	-0.92923	5.20181
ATP5F1A	-0.32385	1.75035		SAV1	-0.93115	5.91924
GSDME	-0.32396	2.42532		PHF3	-0.93152	2.66685
PAIP1	-0.32455	1.49432		C1R	-0.93311	2.36206
BROX	-0.32468	2.63722		DIPK2A	-0.93613	2.17252
EYA3	-0.32468	1.41566		GRN	-0.9364	1.72882
PARP4	-0.32475	2.1104		KIRREL1	-0.93948	3.87028
UXS1	-0.3249	1.6524		TXNRD2	-0.94053	2.89284
MBOAT7	-0.32495	2.51627		CD47	-0.94097	2.78459
RFC5	-0.3252	1.58448		ACVR1B	-0.94098	1.75415
MTDH	-0.32574	3.52938		CXCL8	-0.94238	3.50954
APOBEC3G	-0.3258	3.99464		NARS2	-0.94246	4.91885
PDIA6	-0.32675	2.00642		MRPL49	-0.94263	2.94445
PLOD3	-0.32736	1.97902		SCARF2	-0.94281	3.84697
NTPCR	-0.32736	1.65658		RRAS2	-0.94312	3.27822
POLR1G	-0.3274	1.89421		AARS2	-0.94396	2.11185
NR2C2	-0.32776	1.90758		FADS2	-0.94492	3.19548
ARL6IP5	-0.32892	1.68011		FZD2	-0.94522	2.59103
SDF2L1	-0.32943	3.35308		CD9	-0.94711	4.0086
NSMCE4A	-0.33001	3.15284		PRXL2C	-0.94717	2.08569
TRMT10C	-0.33025	1.46498		TIMP2	-0.94733	2.81596
VPS33A	-0.33039	2.43764		NDUFS8	-0.9484	4.84215
EHBP1L1	-0.33041	2.51738		GLMP	-0.94914	2.7145
RAB12	-0.33047	1.44036		AHNAK2	-0.94978	1.56855
TRPM4	-0.33113	1.60167		CPB1	-0.95033	2.07059
SYMPK	-0.33148	2.14937		ANGPTL2	-0.95331	3.7817
ZHX1	-0.33229	2.95325		C1S	-0.95339	2.55086
CHERP	-0.33231	2.11222		BCKDK	-0.95412	2.84833
ATP5F1C	-0.3329	3.37701		CCDC92	-0.95545	3.10698
MRPS28	-0.3329	1.96637		ATG2A	-0.9559	3.64367
TBC1D15	-0.33315	3.31007		PRNP	-0.95706	1.96625
MAN1B1	-0.33329	2.5377		TSPO	-0.95776	5.9389
CORO2B	-0.33345	2.50217		PGAP4	-0.95808	4.08094
ATP1B3	-0.33358	1.2568		PIP4P1	-0.96282	1.61114
LSM14B	-0.33417	2.51675		IREB2	-0.9629	2.47822
UBQLN1	-0.33439	1.34737		MT-CO2	-0.96299	6.07063
SELENBP1	-0.33445	2.628		IGF2R	-0.96439	4.79138
BMP2K	-0.3346	3.63145		ADGRE5	-0.96635	2.18104
SLC30A1	-0.33482	1.85881		CBLL1	-0.9685	3.18552
HSD17B4	-0.33484	2.36093		SREBF1	-0.96913	3.36167
M6PR	-0.33561	2.21555		FDXR	-0.97267	3.89619
RBBP7	-0.33614	1.36912		TOMM22	-0.97312	2.19567
SLC25A3	-0.33663	1.97495		MYEF2	-0.9738	3.59062
TPR	-0.33706	3.3219		TBL1Y	-0.97452	1.62183
NUDT21	-0.33858	2.84077		ALDH6A1	-0.97665	2.42023
ATAD3A	-0.33901	1.53913		MAVS	-0.98018	3.08663
SNX5	-0.33919	5.24243		EPHB3	-0.98078	2.82857
AHNAK	-0.33964	3.21841		VN1R5	-0.98109	3.63548
TBK1	-0.34004	3.0734		LMBRD1	-0.98365	1.68936
ADPGK	-0.34031	3.92368		JUN	-0.98378	2.44734
RXRB	-0.34044	2.05517		ARHGAP29	-0.98472	3.2593
SLC25A5	-0.34064	1.86273		ACTR8	-0.98766	4.76922
PRPF31	-0.34075	1.64985		FOXRED1	-0.98848	4.11094
RIN1	-0.34076	1.52131		MMGT1	-0.99114	1.98832
ZC3HAV1L	-0.34107	1.4381		TMEM98	-0.99212	3.04503
GAA	-0.34217	3.31907		FCGRT	-0.99228	2.94948
SCRIB	-0.34274	3.33679		PTGIS	-0.99633	5.11782
VDAC1	-0.34277	2.40974		IVD	-0.9964	2.29814
ATG2B	-0.34306	3.32581		OSTM1	-0.99707	2.96219
STXBP3	-0.34382	2.29125		MICU1	-0.99759	3.15686
MRPL3	-0.34421	2.27513		ATG5	-1.0001	2.04002
APMAP	-0.34449	1.64316		WBP2	-1.00043	5.9147
GET4	-0.3448	2.52663		HDAC4	-1.0012	3.01433
PYCARD	-0.34547	1.47613		ZNF687	-1.00374	2.44478
HDAC1	-0.34558	1.62505		CRIM1	-1.00393	1.26971
TMED5	-0.3462	3.98604		CLCN6	-1.0044	3.38038
PTGES2	-0.3463	2.01763		MME	-1.00493	2.43174
GNB2	-0.34678	2.64605		AGPAT5	-1.00497	5.4038
SIRPA	-0.34679	3.9518		NDUFS6	-1.00501	3.57118
SRGAP1	-0.34839	4.24254		MECR	-1.0056	1.73782
SPART	-0.34848	1.56023		MMP1	-1.00586	2.6173
GNAI2	-0.34857	2.01781		ARRDC3	-1.00679	1.38241
CHD2	-0.34914	2.46529		CARS2	-1.00807	1.46162
PLEC	-0.34942	2.22426		GSTK1	-1.0083	1.55826
OPTN	-0.35057	1.97246		CHPF	-1.00921	3.91979
SPTLC1	-0.35113	1.87064		PROCR	-1.00922	1.67499
PABPN1	-0.35144	1.79754		ATP5ME	-1.0096	2.63447
VPS26C	-0.35146	1.94879		HABP4	-1.01308	3.2578
UQCRQ	-0.3521	1.41159		TTC1	-1.01465	2.72405
DHX37	-0.3522	1.9235		RAB27A	-1.01616	2.98722
RRM2B	-0.3522	1.97801		DDX55	-1.01755	1.69775
NAPA	-0.35231	1.87233		ZMAT3	-1.01757	3.5927
SHMT2	-0.35259	1.55046		JAM3	-1.01823	2.21643
CANX	-0.35294	1.93546		ATP5MK	-1.0205	1.42473
MRPL51	-0.353	4.77848		FLCN	-1.02182	2.68879
MGLL	-0.35301	1.86448		CAMK2A	-1.02307	3.07614
DAGLB	-0.35304	3.0613		MRM3	-1.02466	2.7781
ITSN1	-0.35392	2.67493		TPBG	-1.02683	3.95846
STAT2	-0.35432	2.76761		NUCB1	-1.02688	2.08175
RAB10	-0.35435	3.26012		RNF7	-1.03207	2.6936
EPG5	-0.35439	2.60176		HBP1	-1.0334	2.1476
MRPL4	-0.35532	1.2951		SLC11A2	-1.03355	2.62465
TAPBP	-0.35611	2.78356		TTYH3	-1.03473	3.75097
RETREG3	-0.35638	1.41501		IGFBP4	-1.03632	4.23692
AGRN	-0.35669	1.8809		SDC1	-1.03749	2.38502
AHDC1	-0.35688	2.792		EPHB4	-1.0422	2.7401
NAPRT	-0.35731	2.1243		RTN4IP1	-1.04246	1.58972
SCP2	-0.35764	2.39286		HVCN1	-1.04324	4.55809
ERCC4	-0.35801	2.63099		MMP2	-1.04742	4.97054
HEXB	-0.35845	2.73432		ALDH3B1	-1.06138	1.93854
NIPSNAP3A	-0.35899	4.45229		ARID5B	-1.06184	2.48279
VPS11	-0.359	2.11278		PREPL	-1.06195	1.63784
RAD50	-0.35939	2.47189		C1QTNF5	-1.06611	4.12985
ATP5MF	-0.35986	3.03788		CPD	-1.06925	1.77476
DDX23	-0.36008	2.22991		COX7A2L	-1.06989	4.1103
MEPCE	-0.36043	1.27931		ZDHHC18	-1.0699	2.53408
MRPS25	-0.36047	1.96277		ALAS1	-1.07462	1.48625
UQCRFS1	-0.36159	2.32564		BCAT2	-1.0756	4.42482
GHITM	-0.36243	2.49394		TM7SF3	-1.08001	3.03595
TM9SF2	-0.36253	3.75822		SYNE3	-1.08743	5.20051
EPB41L1	-0.36298	2.70126		HSPE1	-1.08743	3.26151
ATP2A2	-0.36382	3.33098		NRF1	-1.08819	5.35649
APOOL	-0.3641	2.69523		ADAM33	-1.08863	2.77425
ARMCX2	-0.36456	1.75561		ISYNA1	-1.09077	1.44612
INTS1	-0.36505	2.39869		PC	-1.09284	3.30915
CC2D1B	-0.36533	2.13252		CLN3	-1.09318	2.26614
ERLIN2	-0.36587	4.5578		ADAM17	-1.09463	3.95993
GATAD2B	-0.36689	2.13124		CD81	-1.09507	3.95581
VAT1	-0.36696	2.45271		NIPSNAP2	-1.09742	3.56758
SORBS3	-0.36709	3.02178		RIDA	-1.10318	5.05062
MFN2	-0.36785	2.4254		TYSND1	-1.10399	2.17581
DNAJC5	-0.36803	2.16635		BRD3	-1.10505	4.70175
COPS6	-0.36901	2.08323		IFITM3	-1.10849	2.21252
AIFM2	-0.36909	2.32057		NDUFB4	-1.1139	3.28818
DDAH2	-0.36974	2.00846		ITPR3	-1.11598	1.34272
GNPDA1	-0.37021	1.57872		KMT2A	-1.11604	3.36376
ADISSP	-0.37051	1.91339		TARS2	-1.11812	1.89926
MAPKAPK3	-0.37066	4.43872		MRPS10	-1.12029	1.25849
SAFB2	-0.37075	3.53712		SLC2A1	-1.12142	1.32732
PI4KA	-0.3715	2.14267		ZNF146	-1.12369	1.86805
LACTB	-0.37169	2.08433		MAB21L1	-1.12423	5.01688
NR3C1	-0.37176	4.02687		NOP16	-1.12648	3.55662
PDHX	-0.372	1.6993		GALK2	-1.12795	3.73787
TRIOBP	-0.3728	3.83021		LRRC8D	-1.13266	4.83895
RAB43	-0.3731	4.3292		CD46	-1.13436	1.94524
HSPA9	-0.37353	3.94486		GRPEL1	-1.13701	4.66712
PCYOX1	-0.37427	2.77436		MRPS6	-1.14121	5.67383
SCAMP3	-0.3749	1.55711		ADAM9	-1.14135	4.92087
DNAJA3	-0.37518	2.56936		ITGA6	-1.14166	4.53787
GGCX	-0.37518	1.81506		INTS12	-1.14396	4.47202
PFN2	-0.37519	1.40223		ACADSB	-1.1461	1.7462
RAB34	-0.37543	2.69113		PLD3	-1.14709	2.41749
DPF2	-0.37562	1.84161		LAMA4	-1.15265	1.92946
CPNE3	-0.37577	4.11962		PRDX3	-1.15676	3.05324
SLC38A7	-0.37725	2.87309		PODN	-1.15842	4.08707
OSBPL8	-0.3774	2.4751		SP1	-1.15858	2.93021
PTPN11	-0.37791	1.92047		LXN	-1.16055	3.49773
RMDN2	-0.3787	2.95167		CALCOCO1	-1.16532	2.41185
PSMD10	-0.37917	3.1125		CCDC51	-1.16562	2.38359
MTA3	-0.37918	2.35849		ZFYVE21	-1.16629	5.75939
MRPL24	-0.37921	1.54485		PIAS1	-1.16653	3.66988
AKR1C3	-0.37931	3.22901		COX5B	-1.17311	2.17566
CPNE2	-0.37942	4.01172		PREX1	-1.17766	3.67082
PKN1	-0.38046	3.95962		REPIN1	-1.1853	4.54129
IFT27	-0.38124	2.36463		SDCBP	-1.18778	2.61058
ACACA	-0.38149	2.5304		SLIRP	-1.19701	2.17007
PHPT1	-0.38172	3.17879		ECI1	-1.19907	2.68887
DECR2	-0.38186	1.55164		RAB34	-1.2012	2.2128
DCAKD	-0.38209	1.5475		PBXIP1	-1.20159	1.25486
PLA2G15	-0.38215	1.99598		MCUR1	-1.20302	1.51021
UBR3	-0.38314	1.86772		TMEM167B	-1.20351	4.74715
HMGB2	-0.38393	1.39606		TMEM50B	-1.20596	1.32588
SH3D19	-0.38453	1.30785		TRIM47	-1.2067	1.54906
TPD52L2	-0.38464	2.86676		PACSIN3	-1.20746	3.45057
ATXN10	-0.38578	4.43005		ZFP36L2	-1.2105	4.96707
ADNP	-0.38585	4.03167		ACSF2	-1.21147	1.6261
NDUFAF2	-0.38596	1.36139		H1-4	-1.21342	2.95057
FH	-0.38632	2.69111		MTMR12	-1.21351	6.20184
DOCK6	-0.38632	3.02247		TSPAN14	-1.21393	3.26179
TOR4A	-0.38644	1.7323		RAP2B	-1.21555	4.13276
ABHD12	-0.38644	2.74484		NUDT19	-1.2159	1.91007
TSN	-0.38683	1.3725		ANK2	-1.21675	5.58471
VPS41	-0.38688	1.92702		OLFML3	-1.21757	2.34103
PCOLCE	-0.38761	3.70151		CCDC127	-1.21794	4.1803
SPTBN1	-0.38847	3.9334		MFGE8	-1.21883	1.68896
NSDHL	-0.38909	1.47054		TMEM160	-1.22408	3.59966
RAB7A	-0.38916	3.5659		ENPP2	-1.22787	3.05184
SNRPE	-0.38993	2.34346		CUTC	-1.23415	3.08904
TIMM44	-0.39099	1.7358		CLCN3	-1.23741	2.57093
NIPBL	-0.39126	2.30711		DAAM2	-1.23941	3.28516
EBP	-0.39145	1.44419		PHF21A	-1.23995	2.51178
OS9	-0.39173	2.9566		APH1B	-1.24005	5.05552
MTRR	-0.39258	1.8377		BRI3	-1.24077	1.67907
SH2D4A	-0.39282	2.68956		POMT1	-1.24201	2.81499
PYCR1	-0.39287	2.69968		PLEKHB2	-1.24384	1.4301
HP1BP3	-0.39361	3.77811		ZNF148	-1.24425	2.46772
CD44	-0.39398	3.47998		ADAM10	-1.26	3.82359
FIP1L1	-0.39477	1.46575		DPCD	-1.26402	3.84304
DAP3	-0.39571	4.11712		NEK6	-1.2644	6.16675
SCAF1	-0.39581	1.98559		ORC4	-1.26581	4.7253
PRPF6	-0.39584	2.65772		P2RX4	-1.26797	2.29337
CPSF4	-0.39592	2.55858		MRGPRF	-1.271	4.02384
LSM2	-0.39629	3.19533		CD248	-1.28159	5.14604
TECR	-0.39632	3.68709		MMP14	-1.28388	5.23116
CHCHD3	-0.39645	2.62803		FBN2	-1.2852	2.2213
USP34	-0.39648	1.53832		URB1	-1.28576	4.33896
TFRC	-0.397	4.60187		COA5	-1.28841	2.13375
BPTF	-0.39731	2.57519		GPNMB	-1.29527	2.02273
MYOF	-0.3974	1.65263		MMP15	-1.29665	1.39511
HTRA1	-0.39753	4.18824		CD151	-1.3028	3.97315
PIM1	-0.39762	3.61667		SPRYD4	-1.30324	2.7502
HADHB	-0.39774	2.00527		EXD2	-1.30535	1.54468
PMPCB	-0.39812	2.4101		ASAP3	-1.30626	2.44997
NUP35	-0.39822	1.39884		CCDC71	-1.30639	1.67506
AFG3L2	-0.39822	1.52421		PKP4	-1.30829	1.45153
HINT1	-0.39844	1.7777		NUBPL	-1.3127	4.30913
CALR	-0.39869	1.65502		KIFAP3	-1.31406	2.70915
BAG2	-0.39871	1.78995		FARP2	-1.31664	1.53825
CBX5	-0.39879	1.82994		RAB36	-1.3194	2.29863
KANK2	-0.39959	1.89865		SIRT5	-1.31971	4.20183
CASP8	-0.3996	1.62578		RNF149	-1.32259	2.8372
CUL4A	-0.39982	2.92676		GAS6	-1.32632	5.6403
DNAJC8	-0.39997	2.03185		ARMC10	-1.32649	2.6508
MPC2	-0.40038	3.57783		A2M	-1.32835	2.89052
ICMT	-0.40041	4.02295		PDCD4	-1.32845	3.02908
MRPS30	-0.40055	1.33198		GOLGA7	-1.33139	1.71314
NUDCD3	-0.40069	4.60355		SERPINE2	-1.33291	4.65589
USP13	-0.40122	1.30714		PPFIBP2	-1.33403	2.06365
TNFAIP2	-0.40133	1.68801		MRPL33	-1.33881	2.93063
ISY1	-0.40135	2.5941		STEAP2	-1.33886	2.1132
BSG	-0.40148	3.45034		SSPN	-1.34319	2.4402
ECI2	-0.40193	2.29232		NFIX	-1.34325	3.77583
PLXNA1	-0.40201	1.41964		POLR2L	-1.34486	6.32718
SIN3A	-0.40213	1.33065		EXTL2	-1.34819	1.26801
VAPB	-0.40213	2.1978		GNPTG	-1.3566	1.95444
XPO4	-0.4022	1.74014		SRFBP1	-1.35685	6.36802
PSMG3	-0.4023	4.34146		AUH	-1.36597	1.75371
FADS3	-0.40254	2.20939		DDR2	-1.36785	2.53688
GTF2I	-0.40386	1.25488		IKBKE	-1.36929	4.24086
EPB41L3	-0.40392	1.56173		DCP1B	-1.37581	6.7583
NACC1	-0.40494	2.52567		NRP1	-1.37911	3.33008
MAP4K3	-0.40516	1.79946		MIDEAS	-1.38111	4.13459
FAHD2A	-0.40634	2.31057		HPS1	-1.38156	2.40567
LSM6	-0.40637	1.91965		IRAK1	-1.38193	2.58912
PGRMC2	-0.40719	3.05982		PSAP	-1.38878	1.61999
ACBD5	-0.40724	2.05238		LPAR1	-1.39013	4.35394
CUL7	-0.40733	2.33115		ZDHHC20	-1.39554	2.45987
LMNB2	-0.40759	2.72334		MRPL34	-1.40164	5.83043
PAK4	-0.40763	1.97339		LY96	-1.40969	1.35799
PDS5A	-0.40775	1.92029		ZCRB1	-1.41338	4.46358
TRIM4	-0.40794	1.27184		HLA-C	-1.41385	5.92256
TMEM192	-0.40807	1.51139		RAB38	-1.41503	3.88019
POLR1D	-0.4085	2.83941		ITGA4	-1.41514	2.60729
ARRB1	-0.40854	2.12395		MED24	-1.41531	1.97539
LNPEP	-0.40865	1.2904		ANTXR1	-1.41534	4.0168
CETN2	-0.40885	1.70536		ACP5	-1.42223	1.26077
SULF1	-0.40972	5.11124		TGFBR1	-1.42413	4.5902
SELENOH	-0.41066	3.6322		TNFRSF10B	-1.42577	1.35689
ATP5F1B	-0.4113	2.3898		PLSCR3	-1.42784	1.77084
SNTB2	-0.4115	2.89221		LRRN4CL	-1.42925	5.33101
MRPS17	-0.41161	1.42044		HINT3	-1.43016	1.47171
EHMT2	-0.41171	1.51201		PAMR1	-1.43126	4.34577
SEC22B	-0.41193	2.11516		CYBRD1	-1.4339	4.30222
TSC22D4	-0.41215	3.53424		DNAJB2	-1.43496	2.84213
GCDH	-0.41248	4.21103		SLC38A2	-1.43859	2.51817
TMED4	-0.41361	1.36045		KANSL3	-1.44269	1.54274
TOP2B	-0.41375	1.52015		SERINC3	-1.44283	2.07514
CCDC134	-0.41426	2.54389		HFE	-1.44442	2.47262
TRMT112	-0.41433	1.5477		ARMCX6	-1.44691	2.09959
RAB8A	-0.41452	1.60568		TXNDC15	-1.44992	2.12622
THYN1	-0.41558	1.68924		HACE1	-1.45462	1.78742
GRB2	-0.41589	2.06435		TAF7	-1.45614	3.03154
NME3	-0.41602	2.10057		SLC9A9	-1.46273	1.54544
SYNJ2BP	-0.41606	2.28865		KIAA0930	-1.46775	3.68034
LARP7	-0.41644	2.19028		BCKDHB	-1.47108	3.15267
TACO1	-0.41781	2.02209		SUSD5	-1.47234	3.53673
NDUFS4	-0.41783	2.36595		MASP1	-1.4747	5.31574
NUTF2	-0.41847	1.50169		KLHDC2	-1.47503	1.36334
TMEM181	-0.41863	1.93753		CTSL	-1.47831	5.43306
PDZRN3	-0.41912	2.35344		LRP12	-1.47931	1.30306
FBXL20	-0.41972	3.87766		BDKRB2	-1.48439	1.50537
NCBP3	-0.41981	2.3045		TMEM119	-1.48638	1.53513
STX7	-0.41996	2.23816		RELL1	-1.49394	4.37476
RRAGC	-0.42022	2.26621		AXL	-1.49512	2.29635
OSBPL1A	-0.42061	2.88886		DCTN3	-1.4955	2.49292
RACGAP1	-0.42107	1.96083		NCOA2	-1.49783	1.8443
RBFOX2	-0.4219	2.16739		CEPT1	-1.50197	1.51478
RTN3	-0.42201	3.55051		WWP2	-1.50408	1.36571
ABCB6	-0.4225	2.09112		VAMP4	-1.51974	2.02705
IPO8	-0.42285	2.90694		MGARP	-1.51988	4.05155
CDK5RAP3	-0.42308	1.59159		MBLAC2	-1.52283	2.42801
MGAT1	-0.42327	4.05378		CPA4	-1.5262	3.18906
OBSL1	-0.4235	2.50126		STK11IP	-1.52671	4.22561
GNB1	-0.42386	2.84041		ZNF580	-1.52734	6.3268
HSD17B11	-0.42419	1.30477		BPHL	-1.53359	2.91432
HEBP1	-0.42434	2.34696		FAM210B	-1.53797	3.21604
ZC3HC1	-0.42508	3.84127		CLGN	-1.54579	2.11435
ABT1	-0.42524	1.37155		FGFR1	-1.55419	3.841
POP4	-0.42539	1.42884		HEG1	-1.56548	1.33046
KLHL9;KLHL13	-0.42544	3.41801		PERP	-1.56944	2.50292
PSMD8	-0.4259	1.7006		SLC2A10	-1.57836	4.54511
ALDH7A1	-0.42602	3.05798		CREBBP	-1.58039	1.4058
PIGU	-0.42617	2.04599		TBC1D8	-1.58484	1.77588
HACD3	-0.42636	2.43441		TMBIM1	-1.58875	1.9405
P3H4	-0.42685	3.01751		SERPING1	-1.59564	3.17261
SLC25A11	-0.42685	1.48108		MOXD1	-1.59653	4.07629
NDUFA12	-0.42713	3.38145		TCEAL5;TCEAL3	-1.59754	3.06628
CUSTOS	-0.42736	2.07617		SCRN2	-1.59789	5.37574
UQCRC2	-0.4275	3.08599		SP3	-1.5987	5.22139
RAB29	-0.42776	1.39623		TIMM29	-1.60538	1.80076
MOV10	-0.42843	5.14674		SLC22A4	-1.6069	3.8212
KCTD21	-0.42845	3.31008		PTPRA	-1.6107	1.89841
CRYZ	-0.42895	1.33948		TAX1BP1	-1.6227	2.11311
SMCHD1	-0.42946	1.71063		GABARAPL2	-1.62331	4.17652
HDGFL2	-0.42977	1.42908		NDE1	-1.64114	6.42909
EMP3	-0.42988	2.43635		ITGBL1	-1.64119	3.09182
STAT5B	-0.43027	1.30585		KIF13B	-1.64468	6.07641
ATP6AP1	-0.43061	3.9195		BST1	-1.64995	4.64832
GK2	-0.43065	2.50474		FTL	-1.65947	6.20826
MYO18A	-0.43078	1.36962		THBS2	-1.67016	2.04438
IQGAP3	-0.4308	4.2		ATP6V0D1	-1.67403	2.09586
CSNK2B	-0.43139	2.21041		PCMTD1	-1.68709	3.77014
ASPH	-0.4314	4.75839		CCDC71L	-1.69261	4.08814
STX17	-0.43148	1.35427		FAM234A	-1.69864	5.4803
ANXA4	-0.43171	2.98351		ENDOG	-1.71103	1.62328
SCAMP2	-0.43204	1.77204		STARD3	-1.71337	6.99869
ETHE1	-0.43304	3.27804		TP53I11	-1.72356	1.9289
UQCR10	-0.43308	2.58305		COL8A1	-1.73073	4.71154
ESYT1	-0.43419	1.69275		STOM	-1.7618	4.9865
APOO	-0.43475	1.68733		RCOR3	-1.76391	5.15456
SPTAN1	-0.43476	3.00817		RND3	-1.76825	5.26953
GADD45GIP1	-0.43502	2.69427		BNIP3L	-1.76969	2.6153
GBA1	-0.43527	1.80706		COX15	-1.76975	4.98639
DYNLT3	-0.43577	2.45911		SERINC1	-1.78256	1.4655
CLCC1	-0.43762	3.67638		SEMA3C	-1.79499	1.8624
PRRX2	-0.43771	2.53589		GJC1	-1.79594	2.8449
IDH3G	-0.43843	1.54974		CDC42EP3	-1.79891	3.48537
ZNF638	-0.43901	1.83572		NOTCH2	-1.79894	5.95144
NAXD	-0.43935	2.99894		ACSS1	-1.80785	2.11455
EPN1	-0.44001	2.07072		TOR3A	-1.82973	2.05791
GPAM	-0.44053	3.47318		AJUBA	-1.83077	1.46913
LRWD1	-0.44068	1.32253		TMEM35A	-1.84271	4.48711
AGK	-0.44324	1.93335		PCDHGC3	-1.84878	2.16235
PEMT	-0.44474	3.8354		TMEM126A	-1.85427	3.18229
ZFP91	-0.44599	3.63612		LRIF1	-1.86308	1.60686
LRPPRC	-0.44607	2.62812		MAPT	-1.86494	2.2167
RARS2	-0.44633	2.99992		CTSK	-1.88352	1.78249
OPA1	-0.44661	2.43935		SERPINB7	-1.88587	2.24352
SIPA1	-0.44672	5.23435		GREM1	-1.88693	6.29162
SHC1	-0.44675	3.30468		GTPBP6	-1.88723	3.7892
TRMT1L	-0.44703	2.17291		SLC27A3	-1.88822	4.89774
RDH14	-0.44726	3.47752		CYSTM1	-1.90073	4.35827
DHCR7	-0.44913	3.00412		RHOBTB3	-1.90461	4.35414
DLAT	-0.44989	3.54561		CALCOCO2	-1.9064	6.93204
ATP6V1C1	-0.45022	2.41014		SLC43A3	-1.90728	6.19742
ABCA13	-0.45058	1.36155		CYP27A1	-1.90893	1.69649
RAB22A	-0.45086	1.85444		SLC6A6	-1.90904	5.70764
NCOR1	-0.45129	2.24048		ANTXR2	-1.92699	6.39609
CLCN7	-0.45164	1.44126		L1CAM	-1.9316	6.6137
ATG9A	-0.45172	1.63398		IRS2	-1.93746	2.18976
SCO1	-0.45227	3.25345		NSD3	-1.94203	6.07804
ISOC1	-0.45384	1.52953		PAM	-1.94229	1.71277
BRD4	-0.45399	3.08443		DCN	-1.94615	1.38337
THY1	-0.45407	1.76839		THBS1	-1.9477	2.70526
STUB1	-0.45439	3.86739		DTNB;DTNA	-1.9551	2.69375
CD59	-0.45454	1.46628		CSPG4	-1.95867	5.84574
PLPBP	-0.4547	3.49738		FMN2	-1.95882	5.97473
TMEM245	-0.45471	1.59339		DUSP11	-1.95929	1.81716
SFXN1	-0.45519	2.79006		CELF2	-1.96029	6.84086
WDR91	-0.4553	5.29348		CYB5A	-1.98678	3.046
ABHD16A	-0.45534	2.4948		APP	-2.00954	2.7323
NEK9	-0.45553	2.34617		GPRC5A	-2.01229	1.69325
EBNA1BP2	-0.45572	1.45323		OSGEPL1	-2.01374	3.3799
GALE	-0.45593	2.72735		MFSD14A	-2.02908	3.87154
PAFAH1B3	-0.45632	2.39754		AASS	-2.03828	1.88293
MRPS16	-0.45653	2.10349		LITAF	-2.04502	2.88416
HLA-H	-0.45676	2.66045		TRDN	-2.05975	7.41873
HMOX2	-0.45796	2.18761		SLC7A14	-2.07805	1.41303
PTGS2	-0.45806	3.48939		BCL3	-2.0782	1.31426
ARFRP1	-0.45875	3.11356		MEGF8	-2.08854	3.33937
SRPK2	-0.45892	1.74882		TMEM185A;TMEM185B	-2.08993	2.89836
MRPL39	-0.45911	2.22088		IL6ST	-2.09557	2.18492
KCTD10	-0.45978	2.18277		RNF13	-2.11267	6.33873
LAMTOR1	-0.46064	2.59749		SYNGR2	-2.11522	2.00851
MRPS7	-0.46109	1.27794		SOD3	-2.11865	2.75036
TMEM230	-0.46135	3.2716		NDUFC2-KCTD14;NDUFC2	-2.12557	4.0363
MRPS24	-0.46199	5.92232		TREX1	-2.14298	3.98936
MRPL40	-0.46232	2.63607		CD109	-2.14966	4.88043
SMC3	-0.46259	6.53969		MBD3	-2.15192	3.12326
SRCAP	-0.46266	1.82059		VASN	-2.16036	2.00933
SUGP2	-0.46291	2.93784		TWIST2	-2.18991	1.44394
ANXA7	-0.46353	1.77143		ADGRD1	-2.20432	1.35624
ARHGEF11	-0.46402	1.52094		STARD7	-2.20626	1.78288
COG8	-0.4644	1.5008		G6PC3	-2.21659	1.41297
RPLP1	-0.4644	4.70859		CTSV	-2.22574	5.0639
SSBP1	-0.46544	1.40259		VSIR	-2.23261	2.80954
MPDZ	-0.46611	2.30738		NSL1	-2.23304	1.89378
IST1	-0.46613	1.5386		B4GAT1	-2.24215	6.43803
ZCCHC24	-0.46638	3.60161		WIPF2	-2.24771	5.22272
NDUFB7	-0.46667	4.59426		ITM2C	-2.26825	3.91924
MRPL38	-0.4668	1.64079		GMIP	-2.28208	1.83773
TPRG1L	-0.46693	1.45308		SLC20A1	-2.3089	4.2207
EMC10	-0.46706	1.76139		MXRA8	-2.31173	2.65152
STX16	-0.46753	1.65056		CYP1B1	-2.32587	1.48174
EMC6	-0.4679	2.04629		PLAU	-2.3532	2.01275
SGF29	-0.46892	1.83766		CLDN23	-2.35354	3.64788
YARS2	-0.4693	1.48895		VAMP5	-2.47147	4.44884
CDS2	-0.4695	3.80281		SIDT2	-2.5071	1.87642
PSMD14	-0.4699	1.48588		GBA2	-2.51526	2.95383
PDHA1	-0.47029	1.52779		PTPRD	-2.52485	2.13048
LIN54	-0.47048	3.89504		PLPP3	-2.54517	5.00646
BRAP	-0.47059	3.69438		CLIP3	-2.54892	2.62823
SRSF9	-0.47116	4.28782		USP6NL	-2.56505	1.43921
IDH2	-0.47132	2.5806		CNNM3	-2.57594	2.16687
HLA-A	-0.47191	1.41877		PNPLA8	-2.57887	1.38205
PUM2	-0.47233	1.54954		NBR1	-2.60868	5.26569
NIPA1	-0.47263	1.75976		LTBP3	-2.60918	1.59332
PELP1	-0.47307	2.80916		EPB41	-2.63852	5.97679
CERT1	-0.47543	1.77622		ISCU	-2.64631	6.43826
MRPS9	-0.47552	3.54569		LTBR	-2.7021	4.84584
TSPAN4	-0.47606	5.46135		LRP10	-2.71088	7.37949
GLG1	-0.47615	1.25524		ZBTB47;ZNF652	-2.7262	3.61537
OGFOD3	-0.47626	2.31012		UGCG	-2.72968	1.52948
SLC22A18	-0.47647	1.83588		GJA1	-2.7548	2.13165
GLIPR1	-0.47659	1.46446		FTH1	-2.76401	2.1368
MMTAG2	-0.47803	2.02903		SQSTM1	-2.87366	4.38575
NCKIPSD	-0.47805	3.37405		FAM20C	-2.89358	3.1976
LGALS3	-0.47868	1.84727		DPH7	-2.90838	7.36234
GATD1	-0.48004	2.45314		PTPMT1	-2.94016	3.78397
SPR	-0.48007	1.46414		IGFBP5	-2.96585	1.541
DUSP3	-0.48016	1.38649		APOE	-2.96738	1.39623
GOLGA1	-0.48029	1.63278		SNCA	-2.98216	2.36716
SMPD1	-0.48109	1.72979		ITM2B	-2.99388	3.71745
TM9SF4	-0.48114	3.09096		TGFBR2	-3.01012	1.94834
CCDC9B	-0.48123	2.26434		MAGI2	-3.07544	1.74554
FITM2	-0.48136	1.46665		CA12	-3.10113	4.19762
MRPS26	-0.48199	3.98504		CLSTN1	-3.13779	4.7178
RCC1L	-0.48204	3.00497		TMEM59	-3.2768	6.62976
DDB2	-0.48205	3.117			-3.28231	1.30791
PHB2	-0.48262	2.15369		PLPPR4	-3.28435	5.90145
VDAC3	-0.48339	4.25228		XPNPEP3	-3.29369	4.83113
NUDCD2	-0.48355	3.08632		SGMS2	-3.30076	6.14925
WIPI1	-0.48405	3.9939		PTX3	-3.30156	6.32965
CYB5R1	-0.48407	1.50435		APLP2	-3.3147	2.68632
ATP2C1	-0.48424	1.53595		FMC1	-3.32743	1.64612
ARV1	-0.48502	1.73323		NR2F2	-3.48843	1.83659
GTF2H3	-0.48626	3.57444		NCOA4	-3.51971	1.98004
IL17RA	-0.48654	1.81479		CEMIP	-3.53681	1.51122
ITPRID2	-0.48671	4.37433		LAPTM4A	-3.55525	3.15073
TNIK	-0.48713	3.78117		SEMA5A	-3.6638	6.42286
HK1	-0.48741	1.52028		INO80B	-3.7084	5.45184
PPP4R2	-0.48779	4.81146		ZKSCAN8	-3.75211	4.53432
CHMP2A	-0.4885	2.36449		NDUFAF7	-4.16427	2.08858
ACO2	-0.48859	1.56128		TXNIP	-4.39161	1.75706
SEC14L1	-0.48973	1.25351		FST	-4.41723	2.0436
ABCD1	-0.49003	1.86317		CLDN11	-4.56901	1.54004
ZFTRAF1	-0.4902	2.87521		NDFIP2	-4.6536	1.39823
PSEN1	-0.4904	3.45928		SECTM1	-4.94013	1.30494
NDUFS2	-0.49111	1.67792		SFSWAP	-5.16695	1.48312
DDAH1	-0.49139	2.77945		NDFIP1	-5.37209	1.27348
CPM	-0.49148	1.32179		SPOCK1	-5.90616	3.05571
ALAD	-0.49149	3.68979		IFT140	-6.02623	1.78861
ANP32A	-0.49184	2.22008		SGSH	-6.17955	2.30389
MAN2A1	-0.49187	3.60961		TSPYL1	-6.27455	1.48019
AS3MT	-0.49281	1.34313		GGA3	-6.42982	1.61478
EGFR	-0.49283	2.99852		MTMR10	-6.98683	3.3878
NFASC	-0.49317	1.46039		TMEM9B	-8.05541	2.99247
ANKMY2	-0.49332	3.20636		NIPAL2	-8.40674	1.57858
UVRAG	-0.49336	1.98847		GEN1	-8.72026	4.05424
LPCAT3	-0.49404	2.68222		EIF1AY	-9.35443	2.88214
B4GALT4	-0.49467	1.66998		COA7
GALNT5	-0.49472	2.25317		ADAMTS1
PRKAR1B	-0.49495	2.53273		ZMIZ1
TMEM205	-0.49612	2.26081		RHOU
TMX4	-0.49758	4.43518		DAG1
MCOLN1	-0.49774	3.10819		TRAPPC13
UROD	-0.49789	3.31651
PTPN13	-0.49839	3.36875
SRGAP2	-0.49875	2.00295
MRPL15	-0.49897	1.46753
FBXL8	-0.49941	1.632
PRPF38B	-0.49947	1.73396
AKAP11	-0.49958	1.34461
NEGR1	-0.49964	1.98062
TMEM131	-0.49985	1.57655
CNPY2
GPR107

## Sheet: ED3d HoC
Term	es	nes	pval	fdr	geneset_size	matched_size	genes	ledge_genes
HALLMARK_INTERFERON_ALPHA_RESPONSE	0.630243	2.03512	0	0	97	57	RTP4;TRAFD1;ISG20;TXNIP;NCOA7;OASL;IFIT2;IFIH1;PLSCR1;GMPR;HLA-C;ISG15;B2M;IFI35;PSMB8;LAP3;MX1;IFIT3;CD47;USP18;PARP9;WARS1;UBA7;EPSTI1;SAMD9;PARP14;UBE2L6;OAS1;IFI44;PSMB9;STAT2;IFITM3;IFI44L;TRIM25;LGALS3BP;DHX58;CASP1;TRIM21;PSME1;TAP1;CMPK2;C1S;CNP;PARP12;OGFR;HERC6;EIF2AK2;TRIM5;NUB1;DDX60;HELZ2;CASP8;PSME2;ELF1;MOV10;TRIM26;PROCR	RTP4;TRAFD1;ISG20;TXNIP;NCOA7;OASL;IFIT2;IFIH1;PLSCR1;GMPR;HLA-C;ISG15;B2M;IFI35;PSMB8;LAP3;MX1;IFIT3;CD47;USP18;PARP9;WARS1;UBA7;EPSTI1;SAMD9;PARP14;UBE2L6;OAS1;IFI44;PSMB9;STAT2;IFITM3;IFI44L;TRIM25;LGALS3BP;DHX58;CASP1;TRIM21;PSME1;TAP1;CMPK2
HALLMARK_TNFA_SIGNALING_VIA_NFKB	0.641438	2.0042	0	0	200	55	FOSL2;DRAM1;LITAF;ABCA1;IL1B;IL7R;IFIT2;IFIH1;PLAU;ICAM1;INHBA;CDKN1A;BCL3;SOD2;TNFAIP2;GEM;LDLR;TNFAIP8;SPHK1;RELB;CEBPB;TAP1;RHOB;SLC2A3;PDLIM5;SQSTM1;PHLDA2;EHD1;NAMPT;CCN1;IRS2;DNAJB4;TUBB2A;PFKFB3;STAT5A;GFPT2;MAP2K3;B4GALT1;TRAF1;ATP2B1;NFKB2;JUN;SERPINE1;TNIP1;CD44;PLPP3;RELA;PTGS2;EIF1;TRIP10;JUNB;PHLDA1;IL6ST;TNC;PTX3	FOSL2;DRAM1;LITAF;ABCA1;IL1B;IL7R;IFIT2;IFIH1;PLAU;ICAM1;INHBA;CDKN1A;BCL3;SOD2;TNFAIP2
HALLMARK_MYOGENESIS	0.592801	1.87774	0	0.00628642	200	67	FST;SOD3;GAA;SIRT2;CRYAB;FABP3;PTGIS;FHL1;SYNGR2;SGCD;SPARC;CDKN1A;CAMK2B;COL4A2;MRAS;MYLK;TAGLN;IGFBP3;EPHB3;APP;MAPRE3;ABLIM1;EIF4A2;CRAT;CNN3;ACTN2;SPHK1;ATP6AP1;AK1;LPIN1;MYO1C;IGFBP7;SVIL;PLXNB2;PDLIM7;PRNP;ACSL1;SMTN;AEBP1;BIN1;ADCY9;TPM2;FGF2;MYH9;AGRN;TGFB1;FLII;COL6A3;COL3A1;AKT2;FDPS;SPTAN1;SORBS3;ITGB5;MYL3;TPM3;DENND2B;SSPN;COL6A2;PC;COL1A1;GABARAPL2;STC2;IFRD1;BDKRB2;DES;RB1	FST;SOD3;GAA;SIRT2;CRYAB;FABP3;PTGIS;FHL1;SYNGR2;SGCD;SPARC;CDKN1A;CAMK2B;COL4A2;MRAS;MYLK;TAGLN;IGFBP3;EPHB3;APP;MAPRE3;ABLIM1;EIF4A2;CRAT;CNN3;ACTN2;SPHK1;ATP6AP1
HALLMARK_INTERFERON_GAMMA_RESPONSE	0.536367	1.7933	0	0.0111977	200	87	RTP4;TRAFD1;ISG20;SECTM1;TXNIP;OASL;RBCK1;IFIT2;IFIH1;ICAM1;PLSCR1;HLA-B;CDKN1A;SOD2;MX2;TNFAIP2;ISG15;B2M;BPGM;IFI35;PSMB8;LAP3;PML;MX1;SERPING1;IFIT1;IFIT3;FAS;USP18;TAPBP;WARS1;STAT1;EPSTI1;LATS2;PARP14;UBE2L6;MVP;IFI44;PSMB9;STAT2;IFITM3;IFI44L;TRIM25;LGALS3BP;DHX58;CASP1;TRIM21;RNF213;ZNFX1;C1R;PSME1;TAP1;RIPK1;CMPK2;MYD88;CASP7;VAMP5;C1S;PNP;OAS2;HLA-A;PARP12;ISOC1;OAS3;OGFR;HERC6;EIF2AK2;N…	RTP4;TRAFD1;ISG20;SECTM1;TXNIP;OASL;RBCK1;IFIT2;IFIH1;ICAM1;PLSCR1;HLA-B;CDKN1A;SOD2;MX2;TNFAIP2;ISG15;B2M;BPGM;IFI35;PSMB8;LAP3;PML;MX1;SERPING1;IFIT1;IFIT3;FAS;USP18;TAPBP;WARS1;STAT1;EPSTI1;LATS2;PARP14;UBE2L6;MVP;IFI44;PSMB9;STAT2;IFITM3;IFI44L;TRIM25;LGALS3BP;DHX58;CASP1;TRIM21;RNF213;ZNFX1;C1R;PSME1;TAP1;RIPK1;CMPK2;MYD88;CASP7;VAMP5;C1S
HALLMARK_INFLAMMATORY_RESPONSE	0.600076	1.74789	0.00324675	0.0160304	200	40	OSMR;RTP4;ABCA1;IL1B;IL7R;CXCL8;ICAM1;SLC11A2;INHBA;CDKN1A;P2RX4;LPAR1;TIMP1;EMP3;PVR;TAPBP;LDLR;ITGB3;SPHK1;MMP14;SGMS2;PSEN1;SLC31A1;TPBG;ACVR1B;EIF2AK2;NAMPT;ITGA5;ATP2A2;RHOG;ATP2C1;ATP2B1;SERPINE1;SLC7A1;AHR;RELA;LYN;AXL;KIF1B;SELENOS	OSMR;RTP4;ABCA1;IL1B;IL7R;CXCL8;ICAM1;SLC11A2;INHBA;CDKN1A;P2RX4;LPAR1;TIMP1;EMP3;PVR;TAPBP;LDLR
HALLMARK_HYPOXIA	0.532758	1.7365	0	0.0145374	200	74	FOSL2;LXN;ISG20;CA12;CSRP2;GAA;BNIP3L;GPC1;CDKN1A;TGM2;PRDX5;ANKZF1;DCN;SELENBP1;IGFBP3;HEXA;LOX;GRHPR;PGM1;CCN2;CAVIN3;COL5A1;P4HA1;TES;SLC25A1;BGN;STBD1;GBE1;ATP7A;CAVIN1;SLC2A3;GPI;GAPDH;ALDOC;TPBG;PGK1;LDHA;CCN1;NAGK;P4HA2;PRKCA;IRS2;UGP2;XPNPEP1;ANXA2;S100A4;ETS1;HK2;PFKFB3;FAM162A;PGM2;ENO1;SCARB1;HDLBP;ERO1A;CHST3;MYH9;ILVBL;ALDOA;JUN;SERPINE1;TGFBI;PAM;GYS1;SLC2A1;NR3C1;HK1;PFKP;JMJD6;EGF…	FOSL2;LXN;ISG20;CA12;CSRP2;GAA;BNIP3L;GPC1;CDKN1A;TGM2;PRDX5;ANKZF1;DCN;SELENBP1;IGFBP3;HEXA;LOX
HALLMARK_PANCREAS_BETA_CELLS	0.833276	1.69502	0.00342466	0.0205431	40	7	AKT3;ELP4;DPP4;STXBP1;SRP9;SRPRB;SPCS1	AKT3;ELP4;DPP4
HALLMARK_KRAS_SIGNALING_UP	0.549593	1.62827	0.00595238	0.04096	200	35	RABGAP1L;ANKH;IL1B;IL7R;PLAU;GPNMB;PLAT;INHBA;ADGRA2;ACE;ENG;EPB41L3;BPGM;PSMB8;IGFBP3;TSPAN13;TOR1AIP2;LCP1;ETS1;GFPT2;ADAM17;ERO1A;TRAF1;EPHB2;NRP1;AKT2;ITGA2;LY96;PTGS2;CTSS;CBX8;F13A1;CBL;ITGBL1;MTMR10	RABGAP1L;ANKH;IL1B;IL7R;PLAU;GPNMB;PLAT;INHBA;ADGRA2;ACE;ENG;EPB41L3;BPGM;PSMB8;IGFBP3
HALLMARK_P53_PATHWAY	0.497021	1.60342	0.00623053	0.0474101	200	69	DRAM1;STEAP3;TRAFD1;PITPNC1;RRAD;NOL8;TXNIP;EI24;EPS8L2;ADA;CDKN1A;PHLDA3;HSPA4L;CTSD;ZFP36L1;EPHX1;APP;FAS;PRKAB1;S100A10;BAIAP2;SPHK1;SDC1;F2R;MAPKAPK3;RETSAT;AK1;ISCU;CASP1;FDXR;TAP1;CD81;TAX1BP3;STOM;PLXNB2;ACVR1B;KIF13B;RPS12;PMM1;RAP2B;DDB2;S100A4;FAM162A;TGFB1;SLC3A2;JUN;HDAC3;RACK1;TM7SF3;CCNK;RRP8;UPP1;CDKN2AIP;IRAK1;DCXR;PROCR;XPC;PCNA;HINT1;PTPN14;EPHA2;HEXIM1;PERP;BAK1;DNTTIP2;ZMAT3;R…	DRAM1;STEAP3;TRAFD1;PITPNC1;RRAD;NOL8;TXNIP;EI24;EPS8L2;ADA;CDKN1A;PHLDA3;HSPA4L;CTSD;ZFP36L1;EPHX1;APP;FAS
HALLMARK_ESTROGEN_RESPONSE_LATE	0.462274	1.46741	0.040678	0.136258	200	54	ACOX2;PTGES;ISG20;CA12;MAPK13;ALDH3B1;MOCS2;HSPA4L;ASS1;WFS1;CDC20;DHCR7;FARP1;MYOF;DYNLT3;ALDH3A2;TSPAN13;SORD;BLVRB;ADD3;TPBG;TST;ATP2B4;GFUS;ETFB;PDCD4;UGDH;IDH2;DNAJC1;SCARB1;DLG5;COX6C;PAPSS2;RAB31;GALE;JAK1;GLA;FLNB;CD9;RABEP1;CD44;IGFBP4;FDFT1;AMFR;SLC7A5;FKBP4;DCXR;IL6ST;NCOR2;TOP2A;METTL3;PERP;KIF20A;MAPT	ACOX2;PTGES;ISG20;CA12;MAPK13;ALDH3B1
HALLMARK_ALLOGRAFT_REJECTION	0.502784	1.46361	0.037037	0.127086	200	40	IL1B;ICAM1;INHBA;GLMN;BCL3;HLA-E;B2M;TIMP1;CAPG;FAS;IKBKB;CD47;TAPBP;WARS1;STAT1;F2R;THY1;TAP2;TAP1;UBE2N;HLA-A;FLNA;ETS1;DARS1;EIF5A;TGFB1;RARS1;AARS1;EIF3D;RPS3A;RPS9;ABCE1;NCK1;EIF3A;EGFR;RPS19;TRAF2;LYN;MRPL3;CTSS	IL1B;ICAM1;INHBA;GLMN;BCL3;HLA-E;B2M;TIMP1;CAPG;FAS;IKBKB;CD47;TAPBP;WARS1;STAT1;F2R;THY1
HALLMARK_XENOBIOTIC_METABOLISM	0.441647	1.45982	0.0315457	0.119639	200	72	ACOX2;CYB5A;PTGES;APOE;GABARAPL1;MAN1A1;CDA;DDAH2;AKR1C2;NPC1;ALDH2;EPHX1;PEMT;AKR1C3;FAS;FAH;ACP2;POR;RETSAT;COMT;DHRS1;IDH1;ACOX1;BLVRB;ADH5;ALDH9A1;DDT;SLC35B1;SLC46A3;CAT;GSS;CBR1;PDLIM5;SLC12A4;DHRS7;PGRMC1;ACOX3;ABCC3;PMM1;TPST1;ASL;SAR1B;GSTO1;ATP2A2;GCLC;UGDH;ECH1;HACL1;ETFDH;PYCR1;PAPSS2;MCCC2;SERPINE1;TMBIM6;IGFBP4;ACO2;ALAS1;KARS1;LONP1;PC;GART;UPP1;DCXR;NFS1;MTHFD1;SHMT2;EPHA2;SLC6A6;…	ACOX2;CYB5A;PTGES;APOE;GABARAPL1;MAN1A1;CDA;DDAH2;AKR1C2;NPC1;ALDH2;EPHX1;PEMT;AKR1C3;FAS;FAH
HALLMARK_APOPTOSIS	0.432699	1.41374	0.0464396	0.155952	161	68	ISG20;ANKH;BNIP3L;TXNIP;IL1B;RNASEL;SLC20A1;LGALS3;PLAT;IGFBP6;TIMP3;CDKN1A;SOD2;GSTM1;TIMP1;KRT18;TSPO;DCN;SOD1;APP;FAS;GPX1;F2R;EBP;RETSAT;IFITM3;BGN;CASP1;HSPB1;FDXR;ANXA1;TAP1;CASP7;PSEN1;RHOB;ADD1;VDAC2;SQSTM1;TNFRSF12A;CYLD;GPX4;CTNNB1;PDCD4;PPT1;TIMP2;CASP8;PAK1;DNM1L;JUN;SPTAN1;LMNA;ETF1;CD44;DNAJA1;H1-0;DAP3;IGF2R;RELA;PEA15;MMP2;LUM;TOP2A;CASP4;CASP3;CDK2;CREBBP;HMGB2;PLPPR4	ISG20;ANKH;BNIP3L;TXNIP;IL1B;RNASEL;SLC20A1;LGALS3;PLAT;IGFBP6;TIMP3;CDKN1A;SOD2;GSTM1;TIMP1;KRT18;TSPO;DCN;SOD1;APP;FAS
HALLMARK_PROTEIN_SECRETION	0.39677	1.32791	0.0888889	0.256116	96	70	CLCN3;SGMS1;ABCA1;YIPF6;LAMP2;CLN5;VAMP3;STX16;KRT18;SOD1;BET1;CD63;AP3S1;RAB22A;SCAMP1;SEC31A;NAPA;ATP1A1;NAPG;SCRN1;AP2M1;ATP7A;ARFIP1;AP3B1;ATP6V1H;ARFGAP3;RER1;STX12;RAB9A;SEC24D;RAB5A;SNX2;SCAMP3;TMX1;AP1G1;AP2B1;RAB2A;ARCN1;SEC22B;TMED10;PPT1;GOLGA4;MAPK1;OCRL;YKT6;STX7;ADAM10;RAB14;M6PR;CTSC;DNM1L;DST;COPB1;COPB2;SNAP23;ARFGEF1;ERGIC3;GNAS;GLA;RPS6KA3;PAM;SSPN;IGF2R;EGFR;TOM1L1;VAMP7;ANP32…	CLCN3;SGMS1;ABCA1;YIPF6;LAMP2;CLN5;VAMP3;STX16;KRT18;SOD1;BET1;CD63;AP3S1;RAB22A;SCAMP1;SEC31A;NAPA;ATP1A1;NAPG;SCRN1;AP2M1;ATP7A;ARFIP1;AP3B1;ATP6V1H;ARFGAP3;RER1;STX12;RAB9A;SEC24D;RAB5A
HALLMARK_APICAL_JUNCTION	0.39531	1.30195	0.0882353	0.277703	200	76	AKT3;MAPK13;RAC2;ADAM15;ICAM1;CD276;ZYX;GAMT;NEGR1;SRC;CERCAM;FLNC;SIRPA;CLDN11;CRAT;CDH11;BAIAP2;WASL;ACTN2;THY1;NECTIN2;INPPL1;PARVA;NFASC;FBN1;MPZL1;RRAS;TSPAN4;COL16A1;GNAI1;MAPK14;CNN2;TSC1;NF1;EXOC4;GNAI2;ACTN1;B4GALT1;MYH9;CAP1;TJP1;RSU1;ITGA3;TRAF1;MYH10;NECTIN3;AKT2;CTNNA1;ARPC2;ITGA2;JAM3;SHC1;FSCN1;VAV2;TAOK2;VCL;SORBS3;TGFBI;VASP;PLCG1;CD274;MYL9;CTNND1;MMP2;MSN;EPB41L2;ADAM9;STX4;EGF…	AKT3;MAPK13;RAC2;ADAM15;ICAM1;CD276;ZYX;GAMT;NEGR1;SRC;CERCAM;FLNC;SIRPA;CLDN11;CRAT;CDH11;BAIAP2;WASL;ACTN2;THY1;NECTIN2;INPPL1;PARVA
HALLMARK_REACTIVE_OXYGEN_SPECIES_PATHWAY	0.473477	1.28745	0.159744	0.282447	49	26	STK25;SOD2;NDUFB4;SOD1;PDLIM1;PRDX4;FTL;PTPA;PRDX1;PRDX2;HMOX2;MGST1;PRDX6;CAT;TXN;NDUFA6;TXNRD2;PRNP;GPX4;GCLC;ABCC1;GCLM;NDUFS2;PFKP;JUNB;SELENOS	STK25;SOD2;NDUFB4;SOD1;PDLIM1;PRDX4;FTL;PTPA;PRDX1;PRDX2;HMOX2;MGST1;PRDX6;CAT;TXN;NDUFA6;TXNRD2
HALLMARK_COAGULATION	0.411675	1.2702	0.160377	0.293428	138	50	ACOX2;SIRT2;PLAU;CTSK;DPP4;LAMP2;MMP8;CTSV;PLAT;CRIP2;CPQ;SPARC;TIMP3;CTSB;TIMP1;SERPING1;LGMN;CSRP1;ITGB3;LTA4H;CAPN5;S100A13;MMP14;ISCU;LRP1;ANXA1;C1R;FN1;C1S;PREP;FBN1;MMP15;WDR1;GNB2;GNG12;ITGA2;SERPINE1;MMP1;CD9;USP11;MMP2;HTRA1;ADAM9;BMP1;MMP3;THBS1;F10;RGN;A2M;C3	ACOX2;SIRT2;PLAU;CTSK;DPP4;LAMP2;MMP8;CTSV;PLAT;CRIP2;CPQ;SPARC;TIMP3;CTSB;TIMP1;SERPING1;LGMN
HALLMARK_COMPLEMENT	0.383347	1.26743	0.15082	0.282365	200	68	CDA;PLSCR1;DPP4;LGALS3;LAMP2;MMP8;CTSV;PLAT;CPQ;APOBEC3G;COL4A2;CTSB;SRC;TIMP1;CTSD;LAP3;SERPING1;LGMN;CD59;CSRP1;LIPA;CD46;ACTN2;LTA4H;S100A13;ANXA5;PSMB9;CEBPB;MMP14;CPM;CASP1;LRP1;C1R;FN1;CASP7;C1S;PSEN1;PREP;MMP15;EHD1;PIK3CA;XPNPEP1;PDP1;ME1;CTSL;GNAI2;TIMP2;RHOG;GNB2;CTSC;SERPINE1;USP14;VCPIP1;PLA2G4A;GNB4;ADAM9;USP16;GPD2;STX4;DOCK10;GRB2;LYN;CTSS;CASP4;CASP3;PIM1;F10;C3	CDA;PLSCR1;DPP4;LGALS3;LAMP2;MMP8;CTSV;PLAT;CPQ;APOBEC3G;COL4A2;CTSB;SRC;TIMP1;CTSD;LAP3;SERPING1;LGMN;CD59;CSRP1;LIPA;CD46;ACTN2;LTA4H;S100A13;ANXA5;PSMB9;CEBPB;MMP14;CPM;CASP1;LRP1;C1R;FN1;CASP7;C1S;PSEN1;PREP
HALLMARK_APICAL_SURFACE	0.520535	1.19607	0.276978	0.383265	44	12	AFAP1L2;APP;GSTM3;THY1;HSPB1;FLOT2;CROCC;EPHB4;B4GALT1;ADAM10;CRYBG1;LYN	AFAP1L2;APP;GSTM3;THY1;HSPB1;FLOT2;CROCC
HALLMARK_HEME_METABOLISM	0.357315	1.19124	0.184375	0.370821	200	74	ALDH1L1;EPB41;CLCN3;BNIP3L;SNCA;MPP1;LRP10;GDE1;SLC11A2;LAMP2;ANK1;MOSPD1;HTATIP2;ALAD;CTSB;BPGM;SDCBP;SLC6A9;SELENBP1;SLC22A4;HTRA2;ATP6V0A1;NCOA4;ALDH6A1;PRDX2;PICALM;HEBP1;BLVRB;UROD;ACP5;ADD1;CAT;GAPVD1;BLVRA;ENDOD1;ASNS;FECH;P4HA2;OPTN;NNT;TNS1;SEC14L1;MGST3;BMP2K;GCLC;MAP2K3;ARHGEF12;NEK7;BSG;SIDT2;MARK3;PSMD9;ABCB6;GCLM;CPOX;FBXO7;HAGH;H1-0;SLC2A1;NR3C1;SLC30A1;PC;CDC27;RBM5;TFRC;TOP1;GMPS…	ALDH1L1;EPB41;CLCN3;BNIP3L;SNCA;MPP1;LRP10;GDE1;SLC11A2;LAMP2;ANK1;MOSPD1;HTATIP2;ALAD;CTSB;BPGM;SDCBP;SLC6A9;SELENBP1;SLC22A4;HTRA2;ATP6V0A1;NCOA4
HALLMARK_CHOLESTEROL_HOMEOSTASIS	0.422027	1.18234	0.233974	0.368654	74	31	PLSCR1;LGALS3;LGMN;GSTM2;MVK;LDLR;DHCR7;EBP;ANXA5;CYP51A1;ALCAM;LSS;ETHE1;ALDOC;FADS2;TNFRSF12A;GNAI1;IDI1;CTNNB1;NSDHL;PMVK;ECH1;FASN;FDPS;CD9;NIBAN1;CPEB2;FDFT1;PCYT2;HMGCS1;ANTXR2	PLSCR1;LGALS3;LGMN;GSTM2;MVK;LDLR;DHCR7;EBP;ANXA5;CYP51A1;ALCAM;LSS;ETHE1;ALDOC;FADS2;TNFRSF12A;GNAI1;IDI1
HALLMARK_EPITHELIAL_MESENCHYMAL_TRANSITION	0.332439	1.17464	0.1625	0.365077	200	112	GPC1;PDLIM4;CXCL8;SGCD;INHBA;SPARC;TIMP3;TGM2;COL4A2;TIMP1;CTHRC1;SERPINE2;DCN;MYLK;CAPG;GREM1;EMP3;TAGLN;IGFBP3;LRRC15;FAS;LOX;COL5A3;PVR;GEM;SGCB;NNMT;CD59;SNTB1;WNT5A;COL12A1;FAP;P3H1;CALD1;CDH11;CCN2;ECM1;THBS2;CAP2;FBLN2;ITGB3;SDC1;THY1;ANPEP;COL5A1;FSTL1;PLOD2;MMP14;PCOLCE;GPX7;BGN;LRP1;ACTA2;FN1;RHOB;PLOD1;NT5E;FBN1;GJA1;TNFRSF12A;COL16A1;CCN1;FLNA;LOXL1;LAMC1;PLOD3;ITGA5;FBN2;COPA;FERMT2;…	GPC1;PDLIM4;CXCL8;SGCD;INHBA;SPARC;TIMP3;TGM2;COL4A2;TIMP1;CTHRC1;SERPINE2;DCN;MYLK;CAPG;GREM1;EMP3;TAGLN;IGFBP3;LRRC15;FAS;LOX;COL5A3;PVR;GEM;SGCB;NNMT;CD59;SNTB1;WNT5A;COL12A1;FAP;P3H1;CALD1;CDH11;CCN2;ECM1;THBS2;CAP2;FBLN2;ITGB3;SDC1;THY1;ANPEP;COL5A1;FSTL1;PLOD2
HALLMARK_ADIPOGENESIS	0.325389	1.16401	0.20059	0.369908	200	110	APOE;ABCA1;DNAJB9;SLC27A1;MTARC2;CAVIN2;CMBL;PEX14;REEP5;ALDH2;CMPK1;DGAT1;SOD1;MYLK;PEMT;FAH;UQCRQ;QDPR;LPCAT3;SCP2;CPT2;NDUFB7;PGM1;CRAT;ATP1B3;RTN3;DHCR7;POR;RETSAT;IDH1;ACOX1;SLC25A1;GBE1;MTCH2;CYC1;MGLL;SQOR;CAVIN1;DDT;CAT;DHRS7;STOM;TST;ITSN1;AGPAT3;ARAF;LAMA4;PHLDB1;AK2;ESYT1;ATP5PO;ACLY;RMDN3;GPX4;ETFB;PDCD4;ACAA2;ME1;PFKFB3;MGST3;STAT5A;SDHB;DLD;SDHC;DECR1;SCARB1;AIFM1;ECH1;ECHS1;PRDX3;R…	APOE;ABCA1;DNAJB9;SLC27A1;MTARC2;CAVIN2;CMBL;PEX14;REEP5;ALDH2;CMPK1;DGAT1;SOD1;MYLK;PEMT;FAH;UQCRQ;QDPR;LPCAT3;SCP2;CPT2;NDUFB7;PGM1;CRAT;ATP1B3;RTN3;DHCR7
HALLMARK_UV_RESPONSE_UP	0.368533	1.16313	0.24024	0.355379	158	65	STARD3;RRAD;STK25;ICAM1;PTPRD;SIGMAR1;CTSV;SOD2;DGAT1;CYB5R1;EPHX1;HLA-F;ACAA1;MMP14;UROD;TAP1;RHOB;CNP;SQSTM1;TST;ASNS;PRKACA;PPT1;SPR;YKT6;ATP6V1C1;HSPA13;BSG;ALDOA;RPN1;PSMC3;EIF2S3;HSPA2;SLC25A4;MGAT1;TMBIM6;DNAJA1;ALAS1;PPAT;TARS1;GRPEL1;GLS;EIF5;NUP58;FKBP4;JUNB;TFRC;COL2A1;CYB5B;IL6ST;NXF1;LYN;AGO2;HNRNPU;RFC4;RAB27A;WIZ;BAK1;CASP3;RXRB;GGH;CDK2;DDX21;FEN1;APOM	STARD3;RRAD;STK25;ICAM1;PTPRD;SIGMAR1;CTSV;SOD2;DGAT1;CYB5R1;EPHX1;HLA-F
HALLMARK_IL2_STAT5_SIGNALING	0.363178	1.11683	0.285266	0.423579	199	52	RABGAP1L;GABARAPL1;SYNGR2;PLSCR1;GALM;TGM2;GLIPR2;PLPP1;P2RX4;CAPG;TTC39B;FAH;ANXA4;RNH1;ECM1;P4HA1;IFITM3;SNX9;ALCAM;MYO1C;RHOB;SLC2A3;PNP;NT5E;CD81;DCPS;PRNP;GPX4;MYO1E;HK2;GSTO1;PLEC;AHNAK;SWAP70;TRAF1;NRP1;AHR;COL6A1;CD44;ENPP1;IGF2R;CDCP1;UMPS;LRRC8C;PHLDA1;ITGAE;ITGA6;CASP3;UCK2;ST3GAL4;PIM1;SYT11	RABGAP1L;GABARAPL1;SYNGR2;PLSCR1;GALM;TGM2;GLIPR2;PLPP1;P2RX4;CAPG;TTC39B;FAH;ANXA4
HALLMARK_PEROXISOME	0.352482	1.11574	0.286164	0.409645	104	54	ALDH1A1;SOD2;EHHADH;ABCD1;PEX14;PRDX5;TSPO;SOD1;ACOT8;GSTK1;SCP2;ACAA1;CRAT;PEX11B;MVP;PRDX1;HSD17B4;RETSAT;IDH1;ACOX1;CRABP2;GNPAT;ALDH9A1;HSD17B11;FIS1;CAT;ISOC1;RDH11;IDI1;HMGCL;SLC35B2;ACSL1;ABCD3;SLC25A17;CTBP1;IDH2;ECH1;ACSL4;SLC25A4;ECI2;FDPS;CTPS1;PABPC1;SEMA3C;ERCC3;FADS1;DHCR24;SMARCC1;TOP2A;ATXN1;PEX6;CDK7;NUDT19;MSH2	ALDH1A1;SOD2;EHHADH;ABCD1;PEX14;PRDX5;TSPO;SOD1;ACOT8;GSTK1;SCP2;ACAA1;CRAT;PEX11B;MVP;PRDX1;HSD17B4;RETSAT;IDH1;ACOX1;CRABP2;GNPAT;ALDH9A1;HSD17B11;FIS1
HALLMARK_TGF_BETA_SIGNALING	0.40449	1.08634	0.362069	0.445725	54	21	FNTA;SLC20A1;FKBP1A;ENG;LTBP2;CTNNB1;APC;TJP1;TGFB1;RAB31;SPTBN1;SERPINE1;SMAD1;TGFBR1;JUNB;ACVR1;NCOR2;BCAR3;HDAC1;TRIM33;THBS1	FNTA;SLC20A1;FKBP1A;ENG
HALLMARK_FATTY_ACID_METABOLISM	0.314179	1.05757	0.363636	0.481585	158	85	PTPRG;GABARAPL1;ALDH1A1;ECI1;EHHADH;ALAD;ERP29;OSTC;EPHX1;ACOT8;CPT2;GRHPR;ACAA1;CRAT;S100A10;UBE2L6;HSD17B4;RETSAT;GSTZ1;IDH1;ALDH3A2;ACOX1;PRDX6;UROD;PSME1;MGLL;ALDH9A1;HSD17B11;CBR1;BLVRA;RDH11;SMS;LDHA;HSDL2;GCDH;IDI1;IDH3B;HMGCL;HADHB;AUH;ACSL1;ACAA2;NSDHL;ME1;DLD;SUCLG2;UGDH;SDHC;DECR1;SUCLA2;ECH1;ECHS1;PDHA1;APEX1;ETFDH;SERINC1;GLUL;ALDOA;FASN;MDH2;ACSL4;ECI2;SUCLG1;FH;HSD17B10;CRYZ;ACADS;…	PTPRG;GABARAPL1;ALDH1A1;ECI1;EHHADH;ALAD;ERP29;OSTC;EPHX1;ACOT8;CPT2;GRHPR;ACAA1;CRAT;S100A10;UBE2L6;HSD17B4;RETSAT;GSTZ1;IDH1;ALDH3A2;ACOX1;PRDX6;UROD;PSME1;MGLL;ALDH9A1;HSD17B11
HALLMARK_OXIDATIVE_PHOSPHORYLATION	0.283924	1.04167	0.38253	0.495788	200	143	CYB5A;MRPS11;ATP5ME;MRPL34;SURF1;NDUFB6;ECI1;BDH2;NDUFV2;COX7A2;NDUFB4;HTRA2;UQCRQ;ATP6V1G1;NDUFB7;NDUFA4;NDUFS6;ACAA1;NDUFA9;NDUFA7;CYB5R3;ATP6V1D;MTRR;ATP6AP1;ALDH6A1;POR;RETSAT;ATP6V1E1;ISCU;IDH1;CYC1;TCIRG1;SLC25A3;ATP6V1H;CASP7;GPI;NDUFA2;NDUFA6;VDAC2;ACADSB;NDUFS8;ATP5MG;NDUFB3;LDHA;SLC25A12;NDUFS7;HADHA;ATP5PO;IDH3B;HADHB;GPX4;ETFB;MRPS12;PDP1;ATP5F1A;NNT;ACAA2;MGST3;ATP5PB;ETFA;NDUFB5;SDH…	CYB5A;MRPS11;ATP5ME;MRPL34;SURF1;NDUFB6;ECI1;BDH2;NDUFV2;COX7A2;NDUFB4;HTRA2;UQCRQ;ATP6V1G1;NDUFB7;NDUFA4;NDUFS6;ACAA1;NDUFA9;NDUFA7;CYB5R3;ATP6V1D;MTRR;ATP6AP1;ALDH6A1;POR
HALLMARK_GLYCOLYSIS	0.294254	1.00989	0.444444	0.535525	200	89	CYB5A;ISG20;SRD5A3;RBCK1;GPC1;AURKA;CHPF2;ANKZF1;DCN;SOD1;IGFBP3;SDC1;CAPN5;PYGL;COL5A1;PLOD2;MPI;P4HA1;IDH1;B4GALT7;MED24;B3GAT3;AK3;PGAM1;ALDH9A1;PLOD1;NT5E;TXN;TPBG;GFPT1;AKR1A1;GNPDA1;PGK1;LDHA;GFUS;P4HA2;IRS2;UGP2;B4GALT4;TPST1;PRPS1;HS2ST1;HK2;PMM2;NSDHL;ME1;FAM162A;PGM2;ENO1;GCLC;FUT8;SLC16A3;DLD;SDHC;B4GALT1;HDLBP;ERO1A;ALDH7A1;AGRN;ALDOA;RARS1;MDH2;COPB2;GALE;CHPF;ABCB6;GLCE;NASP;GOT2;TG…	CYB5A;ISG20;SRD5A3;RBCK1;GPC1;AURKA;CHPF2;ANKZF1;DCN;SOD1;IGFBP3;SDC1;CAPN5;PYGL;COL5A1;PLOD2;MPI;P4HA1;IDH1;B4GALT7;MED24;B3GAT3;AK3;PGAM1;ALDH9A1;PLOD1;NT5E;TXN;TPBG;GFPT1;AKR1A1;GNPDA1
HALLMARK_IL6_JAK_STAT3_SIGNALING	0.349649	0.928919	0.600719	0.675816	87	24	OSMR;IL1B;LTBR;FAS;STAT1;ITGB3;STAT2;MYD88;TNFRSF12A;ACVR1B;TGFB1;PTPN11;JUN;CD9;HAX1;CD44;ITGA4;GRB2;IL17RA;IL6ST;BAK1;CBL;PIM1;A2M	OSMR;IL1B
HALLMARK_BILE_ACID_METABOLISM	0.297089	0.878358	0.644599	0.748772	112	35	ABCA1;ALDH1A1;SLC22A18;ABCD1;NPC1;PRDX5;SOD1;CYP7B1;GSTK1;SCP2;HSD17B4;RETSAT;IDH1;FDXR;GNPAT;ALDH9A1;HSD17B11;CAT;FADS2;ISOC1;IDI1;OPTN;SLC35B2;ACSL1;ABCD3;IDH2;HACL1;GCLM;FADS1;DHCR24;BCAR3;ATXN1;PEX6;CYP27A1;PNPLA8	ABCA1;ALDH1A1;SLC22A18;ABCD1;NPC1;PRDX5;SOD1;CYP7B1;GSTK1;SCP2;HSD17B4;RETSAT;IDH1;FDXR;GNPAT;ALDH9A1;HSD17B11
HALLMARK_KRAS_SIGNALING_DN	0.341832	0.796085	0.772727	0.872527	200	13	SLC29A3;GAMT;MX1;SYNPO;IFI44L;VPS50;COPZ2;SLC16A7;COL2A1;MACROH2A2;CPB1;GTF3C5;CDKAL1	SLC29A3;GAMT;MX1;SYNPO
HALLMARK_ESTROGEN_RESPONSE_EARLY	0.233543	0.730261	0.864686	0.931107	200	52	PTGES;CA12;ALDH3B1;FHL2;TGM2;KRT18;NADSYN1;ABLIM1;WFS1;DHCR7;FARP1;MYOF;DYNLT3;BLVRB;MED24;ADD3;TPBG;GJA1;ENDOD1;SVIL;SCARB1;ADCY9;B4GALT1;PAPSS2;FASN;RAB31;SEC14L2;MLPH;CANT1;GLA;ELF1;FLNB;CD44;IGFBP4;SLC2A1;FDFT1;UGCG;RHOBTB3;AMFR;SLC7A5;FKBP4;STC2;RRP12;MYBBP1A;IL6ST;NCOR2;PODXL;UNC119;SNX24;OLFML3;DEPTOR;MAPT	PTGES;CA12;ALDH3B1;FHL2;TGM2;KRT18;NADSYN1;ABLIM1;WFS1;DHCR7;FARP1
HALLMARK_HEDGEHOG_SIGNALING	0.339381	0.728326	0.821053	0.906727	36	9	L1CAM;PML;THY1;DPYSL2;NF1;MYH9;NRP1;CDK6;TLE3	L1CAM;PML;THY1;DPYSL2
HALLMARK_UNFOLDED_PROTEIN_RESPONSE	0.114203	0.360669	1	0.999804	113	56	DNAJB9;SLC30A5;IFIT1;ARFGAP1;WFS1;EIF4A2;PDIA5;SEC31A;CEBPB;WIPI1;PAIP1;ASNS;IMP3;EXOC2;EIF4E;FKBP14;TUBB2A;YWHAZ;SRPRB;KHSRP;PSAT1;SPCS1;IARS1;ERO1A;PDIA6;HSP90B1;SHC1;DKC1;ATP6V0D1;EIF2S1;RPS14;ALDH18A1;KIF5B;EEF2;EIF4G1;NOLC1;XPOT;PREB;TARS1;CALR;SRPRA;SLC7A5;HSPA9;LSM4;STC2;NOP56;FUS;EIF4A1;EXOSC2;EIF4A3;MTHFD2;POP4;GOSR2;DDX10;EXOSC9;MTREX	DNAJB9;SLC30A5;IFIT1;ARFGAP1;WFS1;EIF4A2;PDIA5
HALLMARK_MTORC1_SIGNALING	-0.127341	-0.47611	1	0.997183	200	104	AURKA;CDKN1A;FKBP2;RRM2;LGMN;QDPR;WARS1;LDLR;PGM1;GGA2;DHCR7;ATP6V1D;LTA4H;EBP;PRDX1;PLOD2;CYP51A1;P4HA1;TES;IDH1;SORD;FDXR;GBE1;ADD3;PSMD13;PLK1;SLC2A3;BUB1;PNP;GPI;GAPDH;FADS2;SQSTM1;ASNS;PSPH;PGK1;RDH11;EPRS1;LDHA;NAMPT;IDI1;ACLY;HK2;ME1;ATP2A2;YKT6;PSAT1;ENO1;GCLC;ARPC5L;MAP2K3;ACSL3;ACTR2;ERO1A;EIF2S2;PPA1;ALDOA;RPN1;ACTR3;COPS5;M6PR;CTSC;SDF2L1;PITPNB;TBK1;ACACA;HSP90B1;GLA;PSMC2;CD9;NIBAN1…	IFRD1;TUBG1;TFRC;NUP205;ABCF2;CYB5B;SHMT2;TOMM40;SLC6A6;PSMD14;MTHFD2;HSPE1;DDX39A;GMPS;HSPD1;IGFBP5;CACYBP;RPA1;GTF2H1;MCM4;MCM2;DHFR
HALLMARK_PI3K_AKT_MTOR_SIGNALING	-0.152696	-0.490049	0.990476	1	105	40	CDKN1A;CSNK2B;CDK4;IRAK4;STAT2;RPTOR;AP2M1;RIPK1;DUSP3;UBE2N;MYD88;ITPR2;SQSTM1;ARPC3;MAPK10;EIF4E;MAPK1;MAP2K3;RALB;ACTR2;ECSIT;ACTR3;PTPN11;SMAD2;TBK1;ACACA;HSP90B1;CFL1;RPS6KA3;PLCG1;SLC2A1;CALR;NCK1;EGFR;GRB2;TRAF2;FGF17;CDK2;PAK4;CDK1	CDK2;PAK4;CDK1
HALLMARK_SPERMATOGENESIS	-0.208179	-0.597076	0.980861	1	135	24	AURKA;ACE;HSPA4L;GSTM3;PGS1;CCT6B;LPIN1;BUB1;VDAC3;MTOR;HSPA2;KIF2C;JAM3;TALDO1;TSN;CLPB;CLGN;SLC12A2;ZC3H14;RFC4;ODF1;TTK;NCAPH;CDK1	SLC12A2;ZC3H14;RFC4;ODF1;TTK;NCAPH;CDK1
HALLMARK_ANGIOGENESIS	-0.304057	-0.712045	0.815534	1	36	12	TIMP1;APP;FSTL1;FGFR1;LRPAP1;S100A4;NRP1;COL5A2;COL3A1;VAV2;LUM;POSTN	POSTN
HALLMARK_WNT_BETA_CATENIN_SIGNALING	-0.342715	-0.760332	0.731278	1	42	9	NCSTN;DVL2;GNAI1;CTNNB1;ADAM17;WNT5B;NCOR2;RBPJ;HDAC2	NCOR2;RBPJ;HDAC2
HALLMARK_MITOTIC_SPINDLE	-0.255121	-0.967783	0.506098	0.814877	199	98	EPB41;ABL1;CDC42EP2;ALS2;AURKA;CENPJ;TPX2;PRC1;PKD2;SYNPO;ARHGAP29;INCENP;MID1;FARP1;WASL;RASA2;CD2AP;STK38L;RASAL2;KIF3B;CDC42BPA;PALLD;CENPF;PLK1;BUB1;ARL8A;PDLIM5;ANLN;ITSN1;NUSAP1;SEPTIN9;CLIP2;FLNA;MYO1E;TSC1;PAFAH1B1;NF1;EZR;ARHGEF11;BIN1;ARHGEF12;APC;TRIO;MYH9;TBCD;MYO9B;DYNC1H1;KIF11;CDC42EP1;DST;MYH10;SPTBN1;KIF2C;ARFGEF1;SPTAN1;FSCN1;KIF5B;TAOK2;VCL;FLNB;RICTOR;PREX1;CLIP1;RACGAP1;RABGA…	SUN2;TUBGCP3;TTK;KNTC1;SMC1A;NUMA1;CEP131;LMNB1;PCM1;SMC3;KIF1B;CNTROB;KIF15;NDC80;SMC4;CDK1;KIF4A;ARFIP2;KIFAP3
HALLMARK_UV_RESPONSE_DN	-0.290923	-0.999088	0.463687	0.832686	144	65	AKT3;PTPRM;SLC22A18;MAGI2;FHL2;PEX14;LPAR1;PHF3;ANXA4;LDLR;INPP4B;CAP2;DDAH1;ITGB3;RASA2;MIOS;CDC42BPA;ADD3;SIPA1L1;MGLL;PDLIM5;GJA1;CCN1;ATP2B4;MAPK14;PRKCA;ANXA2;LAMC1;SYNE1;ABCC1;NEK7;RND3;TJP1;ATP2C1;COL1A2;ATP2B1;NRP1;COL5A2;COL3A1;SERPINE1;VAV2;SLC7A1;MAP1B;ATRX;PLPP3;FZD2;NR3C1;ATRN;COL1A1;NOTCH2;SYNJ2;BCKDHB;MTA1;YTHDC1;CDK13;RUNX1;ATXN1;IGFBP5;CELF2;NIPBL;TGFBR2;MRPS31;COL11A1;SCAF8;ZMIZ1	ATXN1;IGFBP5;CELF2;NIPBL;TGFBR2;MRPS31;COL11A1;SCAF8;ZMIZ1
HALLMARK_ANDROGEN_RESPONSE	-0.32926	-1.0459	0.350575	0.808773	100	39	ADAMTS1;ANKH;DNAJB9;PLPP1;B2M;NCOA4;INPP4B;TNFAIP8;TMEM50A;NGLY1;PIAS1;SORD;SEC24D;PDLIM5;ABCC4;SMS;IDI1;VAPA;UBE2I;ACSL3;ACTN1;B4GALT1;PGM3;SRP19;CDK6;RPS6KA3;SLC38A2;H1-0;HMGCS1;FADS1;UBE2J1;PA2G4;DHCR24;RRP12;UAP1;XRCC5;XRCC6;ARID5B;ZMIZ1	ZMIZ1
HALLMARK_MYC_TARGETS_V2	-0.414559	-1.29222	0.122066	0.311583	58	33	TFB2M;CDK4;SORD;SRM;PLK1;NDUFAF4;HK2;NOLC1;GNL3;FARSA;PA2G4;NOP56;RRP12;MYBBP1A;TCOF1;PES1;BYSL;PPAN;LAS1L;SUPV3L1;HSPE1;WDR43;HSPD1;UTP20;NOC4L;MRTO4;GRWD1;RCL1;IMP4;DDX18;MCM5;MCM4;NOP16	PA2G4;NOP56;RRP12;MYBBP1A;TCOF1;PES1;BYSL;PPAN;LAS1L;SUPV3L1;HSPE1;WDR43;HSPD1;UTP20;NOC4L;MRTO4;GRWD1;RCL1;IMP4;DDX18;MCM5;MCM4;NOP16
HALLMARK_DNA_REPAIR	-0.389887	-1.33765	0.0663265	0.30778	150	57	SURF1;CDA;ADA;RRM2B;APRT;SDCBP;NME3;RALA;NUDT9;GUK1;AK1;BOLA2;MPC2;GSDME;AK3;CMPK2;PNP;ITPA;POLR2C;NT5C;GPX4;DDB2;NELFCD;CANT1;CETN2;ELOA;USP11;NUDT21;EDF1;ERCC3;UMPS;IMPDH2;POLR2G;XPC;MRPL40;GTF2H3;PCNA;RFC4;SSRP1;MPG;GTF3C5;POLD1;AAAS;POLR1D;GTF2H1;NME4;POLA2;RFC5;RFC3;FEN1;LIG1;DUT;ERCC4;TYMS;NELFE;BCAM;PRIM1	IMPDH2;POLR2G;XPC;MRPL40;GTF2H3;PCNA;RFC4;SSRP1;MPG;GTF3C5;POLD1;AAAS;POLR1D;GTF2H1;NME4;POLA2;RFC5;RFC3;FEN1;LIG1;DUT;ERCC4;TYMS;NELFE;BCAM;PRIM1
HALLMARK_G2M_CHECKPOINT	-0.484765	-1.79072	0	0.013147	200	91	ABL1;AURKA;TPX2;BCL3;PRC1;TACC3;CCNA2;PML;INCENP;CDC20;CDK4;RASAL2;CENPF;PLK1;BUB1;AURKB;NUSAP1;CUL5;MAPK14;PAFAH1B1;TGFB1;HMGA1;KIF11;KIF2C;DKC1;SLC7A1;ATRX;KIF5B;NASP;UBE2S;NOLC1;UPF1;ILF3;HSPA8;STMN1;RACGAP1;RBM14;CDC27;SLC7A5;NOTCH2;SYNCRIP;EWSR1;GSPT1;HIRA;SMARCC1;YTHDC1;G3BP1;SLC12A2;TOP2A;NUP50;NUP98;HNRNPU;KIF23;BUB3;NCL;MAP3K20;CUL4A;TOP1;CBX1;DDX39A;TTK;LIG3;SMC1A;NUMA1;DTYMK;TMPO;PDS5B…	G3BP1;SLC12A2;TOP2A;NUP50;NUP98;HNRNPU;KIF23;BUB3;NCL;MAP3K20;CUL4A;TOP1;CBX1;DDX39A;TTK;LIG3;SMC1A;NUMA1;DTYMK;TMPO;PDS5B;LMNB1;LBR;KPNA2;UCK2;POLA2;ODF2;SMC2;MCM5;KIF15;TFDP1;HMGB3;NDC80;PRIM2;MCM2;SMC4;TLE3;CDK1;MAD2L1;MKI67;MCM6;KIF4A;MCM3;PBK;CHAF1A
HALLMARK_MYC_TARGETS_V1	-0.529242	-2.03839	0	0.000704302	200	126	CCNA2;CDC20;AP3S1;PRDX4;CDK4;CYC1;SLC25A3;SRM;YWHAQ;EEF1B2;PGK1;EPRS1;LDHA;FAM120A;EIF4E;IARS1;RPL6;RPLP0;EIF2S2;APEX1;PRDX3;PSMD8;RPL14;VDAC3;VDAC1;COPS5;RPS3;PSMD1;EIF2S1;CLNS1A;EIF3D;CTPS1;CCT4;EIF4H;GOT2;NOLC1;RPS10;ABCE1;PABPC1;ETF1;XPOT;CCT2;CANX;PABPC4;KARS1;LSM2;CCT3;STARD7;HSP90AB1;GNL3;PHB2;ILF2;RACK1;MRPS18B;TCP1;C1QBP;CCT5;PWP1;RPS6;SYNCRIP;EIF3B;CCT7;EIF4G2;TOMM70;PA2G4;SSBP1;UBA2;CA…	SYNCRIP;EIF3B;CCT7;EIF4G2;TOMM70;PA2G4;SSBP1;UBA2;CAD;TUFM;NOP56;GSPT1;HNRNPA2B1;IFRD1;SMARCC1;EIF4A1;SNRPA1;PRPF31;RPS2;VBP1;IMPDH2;RANBP1;G3BP1;HNRNPC;MRPL9;XRCC6;U2AF1;DHX15;HNRNPU;PCNA;RFC4;SF3B3;BUB3;NAP1L1;PSMD14;FBL;TRIM28;HSPE1;RRM1;EIF1AX;HNRNPR;SNRPA;HSPD1;SERBP1;NCBP1;PRPS2;PPM1G;RNPS1;SNRPB2;RAN;CDK2;KPNA2;SRPK1;DDX18;DEK;DDX21;HDAC2;MCM5;TFDP1;DUT;MCM4;MCM2;MAD2L1;MCM6;MCM7;TYMS;NOP16
HALLMARK_E2F_TARGETS	-0.589994	-2.28562	0	0	200	96	AURKA;CDKN1A;TK1;TACC3;RRM2;CDC20;PRDX4;CDK4;PLK1;AURKB;AK2;PRPS1;PHF5A;POP7;TUBB;HMGA1;BUB1B;KIF2C;EIF2S1;PPP1R8;CTPS1;NASP;UBE2S;NOLC1;ILF3;DIAPH3;STMN1;RACGAP1;NUDT21;PRKDC;DCK;SYNCRIP;PA2G4;RAD50;NOP56;GSPT1;TUBG1;TFRC;NUP205;DLGAP5;RANBP1;NUP153;TOP2A;XRCC6;IPO7;PCNA;PAICS;ATAD2;NAP1L1;MTHFD2;LYAR;SSRP1;ASF1A;DDX39A;ANP32E;SMC1A;POLD1;TMPO;RBBP7;PDS5B;UBE2T;PNN;LMNB1;LBR;RAN;RPA1;KPNA2;HELLS…	RAD50;NOP56;GSPT1;TUBG1;TFRC;NUP205;DLGAP5;RANBP1;NUP153;TOP2A;XRCC6;IPO7;PCNA;PAICS;ATAD2;NAP1L1;MTHFD2;LYAR;SSRP1;ASF1A;DDX39A;ANP32E;SMC1A;POLD1;TMPO;RBBP7;PDS5B;UBE2T;PNN;LMNB1;LBR;RAN;RPA1;KPNA2;HELLS;TRIP13;MSH2;POLA2;SMC3;DEK;PSIP1;MCM5;RFC3;LIG1;DUT;SMC6;HMGB3;MCM4;NCAPD2;PRIM2;MCM2;SMC4;CDK1;MAD2L1;CBX5;MKI67;DNMT1;MCM6;MCM7;EED;HMGB2;KIF4A;MCM3

## Sheet: ED3d WP
Term	es	nes	pval	fdr	geneset_size	matched_size	genes	ledge_genes
WP_MRNA_PROCESSING	-0.631078	-2.18662	0	0.000724375	133	64	HNRNPH2;SNU13;CPSF4;SRP54;TMED10;PHF5A;YBX1;DDX1;SRSF5;CD2BP2;PRMT1;CSTF1;LSM2;HNRNPM;NUDT21;SRSF9;PCBP2;PAPOLA;SF3A2;RBM5;HNRNPL;FUS;HNRNPA2B1;SUGP2;SNRPA1;SNRNP40;SNRNP70;RBM39;HNRNPC;EFTUD2;NXF1;HNRNPH1;U2AF1;DHX9;DHX15;SRRM1;HNRNPU;SNRPE;SRPK2;U2AF2;SF3B3;PRPF8;DHX16;CPSF1;CDC40;PRPF6;SF3B1;SF3B2;PABPN1;METTL3;HNRNPR;SNRPA;SMC1A;NCBP1;CELF2;NONO;HNRNPAB;PPM1G;RNPS1;SNRPB2;DDX20;SRPK1;DNAJC8;S…	SF3A2;RBM5;HNRNPL;FUS;HNRNPA2B1;SUGP2;SNRPA1;SNRNP40;SNRNP70;RBM39;HNRNPC;EFTUD2;NXF1;HNRNPH1;U2AF1;DHX9;DHX15;SRRM1;HNRNPU;SNRPE;SRPK2;U2AF2;SF3B3;PRPF8;DHX16;CPSF1;CDC40;PRPF6;SF3B1;SF3B2;PABPN1;METTL3;HNRNPR;SNRPA;SMC1A;NCBP1;CELF2;NONO;HNRNPAB;PPM1G;RNPS1;SNRPB2;DDX20;SRPK1;DNAJC8;SFSWAP
WP_DNA_REPAIR_PATHWAYS_FULL_NETWORK	-0.695482	-2.13924	0	0.00108656	121	34	DDB2;CUL4B;APEX1;ERCC6;RAP1A;CETN2;PRKDC;ERCC3;MSH3;RAD50;XRCC5;XPC;XRCC6;GTF2H3;PCNA;RFC4;XRCC1;CUL4A;MPG;LIG3;POLD1;HMGB1;CDK7;RPA1;GTF2H1;MSH2;RFC5;RFC3;FEN1;MSH6;LIG1;PARP1;ERCC4;MUTYH	MSH3;RAD50;XRCC5;XPC;XRCC6;GTF2H3;PCNA;RFC4;XRCC1;CUL4A;MPG;LIG3;POLD1;HMGB1;CDK7;RPA1;GTF2H1;MSH2;RFC5;RFC3;FEN1;MSH6;LIG1;PARP1;ERCC4;MUTYH
WP_DNA_REPLICATION	-0.831671	-2.18697	0	0.00144875	42	17	PCNA;RFC4;POLD1;CDK2;RPA1;POLA2;ORC4;RFC5;MCM5;RFC3;MCM4;PRIM2;MCM2;MCM6;MCM7;MCM3;PRIM1	POLD1;CDK2;RPA1;POLA2;ORC4;RFC5;MCM5;RFC3;MCM4;PRIM2;MCM2;MCM6;MCM7;MCM3;PRIM1
WP_NUCLEOTIDE_EXCISION_REPAIR_IN_XERODERMA_PIGMENTOSUM	-0.725074	-2.14107	0	0.00144875	76	25	DDB2;CUL4B;ERCC6;CETN2;ERCC3;USP7;XPC;GTF2H3;PCNA;RFC4;CHD1L;XRCC1;CUL4A;LIG3;POLD1;CDK7;XAB2;RPA1;GTF2H1;RFC5;RFC3;LIG1;PARP1;ERCC4;RAD18	XPC;GTF2H3;PCNA;RFC4;CHD1L;XRCC1;CUL4A;LIG3;POLD1;CDK7;XAB2;RPA1;GTF2H1;RFC5;RFC3;LIG1;PARP1;ERCC4;RAD18
WP_G1_TO_S_CELL_CYCLE_CONTROL	-0.737824	-2.05748	0	0.00434625	64	21	CCNB1;CDKN1A;CDK4;CDK6;PCNA;RB1;CDK7;CDK2;RPA1;POLA2;ORC4;MCM5;TFDP1;MCM4;PRIM2;MCM2;CDK1;MCM6;MCM7;MCM3;PRIM1	RB1;CDK7;CDK2;RPA1;POLA2;ORC4;MCM5;TFDP1;MCM4;PRIM2;MCM2;CDK1;MCM6;MCM7;MCM3;PRIM1
WP_BASE_EXCISION_REPAIR	-0.799936	-1.95504	0	0.0152119	31	11	APEX1;PCNA;XRCC1;MPG;LIG3;POLD1;HMGB1;FEN1;LIG1;PARP1;MUTYH	PCNA;XRCC1;MPG;LIG3;POLD1;HMGB1;FEN1;LIG1;PARP1;MUTYH
WP_CELL_CYCLE	-0.571797	-1.89002	0.00490196	0.0340456	122	41	ABL1;CCNB1;CDKN1A;CCNA2;CDC20;CDK4;PLK1;BUB1;YWHAQ;YWHAZ;TGFB1;SMAD2;CDK6;CDC27;PRKDC;CDC23;PKMYT1;STAG2;PCNA;BUB3;ANAPC7;HDAC1;TTK;SMC1A;RB1;CDK7;CDK2;EP300;SMC3;ORC4;ANAPC5;HDAC2;MCM5;TFDP1;MCM4;MCM2;CDK1;MCM6;MCM7;MCM3;SMC1B	ANAPC7;HDAC1;TTK;SMC1A;RB1;CDK7;CDK2;EP300;SMC3;ORC4;ANAPC5;HDAC2;MCM5;TFDP1;MCM4;MCM2;CDK1;MCM6;MCM7;MCM3;SMC1B
WP_NUCLEOTIDE_EXCISION_REPAIR	-0.719993	-1.89379	0.00970874	0.034977	44	18	DDB2;CUL4B;ERCC6;CETN2;ERCC3;XPC;GTF2H3;PCNA;RFC4;CUL4A;POLD1;CDK7;RPA1;GTF2H1;RFC5;RFC3;LIG1;ERCC4	XPC;GTF2H3;PCNA;RFC4;CUL4A;POLD1;CDK7;RPA1;GTF2H1;RFC5;RFC3;LIG1;ERCC4
WP_COHESIN_COMPLEX_CORNELIA_DE_LANGE_SYNDROME	-0.71237	-1.86612	0.00961538	0.0381504	35	14	PTPA;PLK1;AURKB;CDCA5;APC;STAG2;PPP2R5A;SMC1A;NIPBL;PDS5B;PDS5A;SMC3;CDK1;SMC1B	SMC1A;NIPBL;PDS5B;PDS5A;SMC3;CDK1;SMC1B
WP_RETINOBLASTOMA_GENE_IN_CANCER	-0.567567	-1.84442	0.00502513	0.0429357	88	43	MAPK13;ABL1;CCNB1;CDKN1A;CCNA2;RRM2;CCDC6;CDK4;ANLN;CDK6;STMN1;PRKDC;DCK;TOP2A;PCNA;RFC4;RRM1;HDAC1;TTK;SMC1A;RBBP7;HMGB1;SIN3A;RB1;CDK2;RPA1;SMC3;SMC2;RFC5;RFC3;MSH6;TFDP1;MCM4;CDK1;DNMT1;MCM6;MCM7;DHFR;HMGB2;TYMS;KIF4A;MCM3;PRIM1	RRM1;HDAC1;TTK;SMC1A;RBBP7;HMGB1;SIN3A;RB1;CDK2;RPA1;SMC3;SMC2;RFC5;RFC3;MSH6;TFDP1;MCM4;CDK1;DNMT1;MCM6;MCM7;DHFR;HMGB2;TYMS;KIF4A;MCM3;PRIM1
WP_GASTRIC_CANCER_NETWORK_2	-0.720602	-1.84942	0	0.0443318	33	16	CTNNB1;MTDH;BRIX1;EGFR;TOP2A;RFC4;ATAD2;LMNB2;CACYBP;CEBPZ;UBE2T;LBR;AHCTF1;RFC3;CHTF18;COL9A1	TOP2A;RFC4;ATAD2;LMNB2;CACYBP;CEBPZ;UBE2T;LBR;AHCTF1;RFC3;CHTF18;COL9A1
WP_KALLMANN_SYNDROME	-0.791652	-1.81642	0.0147059	0.05795	24	9	FGFR1;MAP2K2;PLXND1;PIK3CA;MAPK1;PTPN11;GRB2;TMEM98;CHD7	TMEM98;CHD7
WP_DNA_MISMATCH_REPAIR	-0.807484	-1.79545	0	0.0683142	23	9	PCNA;RFC4;POLD1;RPA1;MSH2;RFC5;RFC3;MSH6;LIG1	PCNA;RFC4;POLD1;RPA1;MSH2;RFC5;RFC3;MSH6;LIG1
WP_PATHWAYS_AFFECTED_IN_ADENOID_CYSTIC_CARCINOMA	-0.64697	-1.76032	0.0049505	0.0907539	66	20	MAGI2;MAGI1;MAP2K2;PIK3CA;KANSL1;CTBP1;ERBIN;SMARCE1;SRCAP;ATRX;PRKDC;MGA;SMC1A;EP300;ARID5B;H1-4;UHRF1;CREBBP;NCOR1;BRD1	SMC1A;EP300;ARID5B;H1-4;UHRF1;CREBBP;NCOR1;BRD1
WP_INITIATION_OF_TRANSCRIPTION_AND_TRANSLATION_ELONGATION_AT_THE_HIV1_LTR	-0.676281	-1.71412	0.0187793	0.135217	37	13	NELFA;NELFCD;HDAC4;HDAC3;RELA;NFATC4;HDAC1;HEXIM1;EP300;SP1;HDAC2;CREBBP;NELFE	NFATC4;HDAC1;HEXIM1;EP300;SP1;HDAC2;CREBBP;NELFE
WP_DNA_IRDAMAGE_AND_CELLULAR_RESPONSE_VIA_ATR	-0.59675	-1.69196	0.0204082	0.151847	81	25	PML;BRCC3;ABRAXAS1;PLK1;TP53BP1;UPF1;RECQL;PRKDC;RAD50;XRCC5;SMARCC2;PCNA;TRIM28;SMC1A;MDC1;CDK2;RPA1;MSH2;SMARCAL1;SP1;FEN1;PARP1;TDP1;MCM2;CDK1	SMARCC2;PCNA;TRIM28;SMC1A;MDC1;CDK2;RPA1;MSH2;SMARCAL1;SP1;FEN1;PARP1;TDP1;MCM2;CDK1
WP_EUKARYOTIC_TRANSCRIPTION_INITIATION	-0.65443	-1.65205	0.0421053	0.192599	42	13	POLR3H;POLR2C;ILK;ERCC3;POLR2G;GTF2H3;POLR1A;GTF2F2;CDK7;POLR1D;GTF2H1;POLR1E;TAF7	POLR1A;GTF2F2;CDK7;POLR1D;GTF2H1;POLR1E;TAF7
WP_COMPLEMENT_ACTIVATION	-0.861967	-1.62626	0.00840336	0.218037	22	5	C1R;C1S;MASP1;C4A;C3	C4A;C3
WP_16P112_DISTAL_DELETION_SYNDROME	-0.63909	-1.61629	0.042654	0.22326	34	14	SPNS1;RAB5A;CD81;TRAF1;VAV2;ATXN2L;PRMT1;RABGEF1;TUFM;GRB2;TRAF2;INSR;C3;NFATC2IP	C3;NFATC2IP
WP_SMC1SMC3_ROLE_IN_DNA_DAMAGE_CORNELIA_DE_LANGE_SYNDROME	-0.796467	-1.57747	0.0541872	0.28171	12	5	RAD50;SMC1A;MDC1;SMC3;RAD18	SMC1A;MDC1;SMC3;RAD18
WP_ANDROGEN_RECEPTOR_SIGNALING_PATHWAY	-0.501498	-1.53727	0.0255102	0.350805	91	38	FHL2;CDKN1A;PLPP1;SRC;NCOA4;PIK3R1;PRDX1;PIAS1;PARK7;RHOB;STUB1;FLNA;CARM1;CTNNB1;DSTN;UBE2I;SMARCE1;JUN;NCOA2;RACK1;CALR;RELA;ROCK2;FKBP4;EGFR;NCOR2;HDAC1;KDM1A;SIN3A;RB1;KAT7;NR2C2;RAN;EP300;SP1;CREBBP;NCOR1;ZMIZ1	KDM1A;SIN3A;RB1;KAT7;NR2C2;RAN;EP300;SP1;CREBBP;NCOR1;ZMIZ1
WP_TRANSSULFURATION_AND_ONECARBON_METABOLISM	-0.574231	-1.52113	0.0813397	0.368509	32	15	GSS;PSPH;PSAT1;GCLC;MTR;GCLM;PHGDH;MTHFD1L;MTHFD1;SHMT2;MAT2A;MTHFD2;DNMT1;DHFR;TYMS	MTHFD1;SHMT2;MAT2A;MTHFD2;DNMT1;DHFR;TYMS
WP_TUMOR_SUPPRESSOR_ACTIVITY_OF_SMARCB1	-0.653679	-1.51086	0.0780488	0.375289	33	11	CDK4;SMARCE1;CDK6;SUZ12;SMARCC1;SMARCC2;SMARCB1;DPF2;RB1;SMARCD1;EED	SUZ12;SMARCC1;SMARCC2;SMARCB1;DPF2;RB1;SMARCD1;EED
WP_EFFECT_OF_PROGERIN_ON_GENES_INVOLVED_IN_HUTCHINSONGILFORD_PROGERIA_SYNDROME	-0.577939	-1.48772	0.0564103	0.412834	39	14	MBD3;SREBF1;MTA1;CHD3;CBX1;HDAC1;KDM1A;CHD4;RBBP7;RB1;MTA2;MTA3;HDAC2;CBX5	CHD3;CBX1;HDAC1;KDM1A;CHD4;RBBP7;RB1;MTA2;MTA3;HDAC2;CBX5
WP_INTERACTOME_OF_POLYCOMB_REPRESSIVE_COMPLEX_2_PRC2	-0.660103	-1.46608	0.105263	0.446447	17	8	MORC3;STK38;SETX;SUZ12;BCLAF1;THRAP3;RBBP7;EED	MORC3;STK38;SETX;SUZ12;BCLAF1;THRAP3;RBBP7;EED
WP_GENES_RELATED_TO_PRIMARY_CILIUM_DEVELOPMENT_BASED_ON_CRISPR	-0.545193	-1.43987	0.0994475	0.494581	103	18	WDR19;LZTFL1;BBS2;ARMC9;CEP43;CEP44;KIF3B;DYNLL1;IFT27;TRAPPC11;ARL6;TXNDC15;IFT74;CEP76;RPGRIP1L;KIF3A;KIFAP3;IFT140	CEP76;RPGRIP1L;KIF3A;KIFAP3;IFT140
WP_SERINE_METABOLISM	-0.699966	-1.4269	0.155738	0.508565	9	6	PSPH;PSAT1;PHGDH;SHMT2;DHFR;TYMS	DHFR;TYMS
WP_REGULATION_OF_APOPTOSIS_BY_PARATHYROID_HORMONERELATED_PROTEIN	-0.728255	-1.39206	0.150442	0.541978	22	5	BCL2L13;GSK3A;ITGA6;BCL2L12;BAK1	GSK3A;ITGA6;BCL2L12;BAK1
WP_COMPLEMENT_SYSTEM	-0.46962	-1.3951	0.0829268	0.552224	99	28	ICAM1;DCN;FKBP2;SERPING1;CD59;CD46;ITGB3;C1R;C1S;TXN;PRNP;PRKCA;PRKACA;LAMC1;GNAI2;LAMB1;ITGA2;MASP1;CSNK1A1;CALR;C1QBP;RPS19;F13A1;THBS1;F10;PTX3;C4A;C3	F13A1;THBS1;F10;PTX3;C4A;C3
WP_PYRIMIDINE_METABOLISM	-0.438359	-1.39938	0.071066	0.559269	86	35	CDA;TYMP;RRM2B;TK1;CMPK1;RRM2;POLR3H;NME3;CTPS2;CMPK2;POLR2C;NT5C;CTPS1;ENPP1;UPP1;DCK;UMPS;CAD;POLR2G;DHODH;RRM1;POLD1;DTYMK;POLR1A;UCKL1;POLR1D;UCK2;POLR2L;NME4;POLA2;DUT;PRIM2;TYMS;POLR1E;PRIM1	POLD1;DTYMK;POLR1A;UCKL1;POLR1D;UCK2;POLR2L;NME4;POLA2;DUT;PRIM2;TYMS;POLR1E;PRIM1
WP_CELL_MIGRATION_AND_INVASION_THROUGH_P75NTR	-0.552567	-1.36619	0.139423	0.572166	31	11	AKT3;MMP8;CDH11;TRIO;PAK1;AKT2;JUN;KIDINS220;MMP2;PARD3;EFNB1	PARD3;EFNB1
WP_INCLUSION_BODY_MYOSITIS	-0.703038	-1.36697	0.173516	0.588613	11	5	APP;NCSTN;PSEN1;NFKB2;MAPT	MAPT
WP_MICRORNAS_IN_CARDIOMYOCYTE_HYPERTROPHY	0.479658	1.36302	0.099359	0.595775	101	28	IKBKE;MYLK;PRKG1;IKBKB;WNT5A;PIK3R1;CAMK2D;MAPK3;MAP2K2;MAPK14;PIK3CA;MAP2K1;CTNNB1;MAPK1;MAP2K3;FGF2;TGFB1;HDAC4;MTOR;AKT2;TAB1;FZD2;PDPK1;ROCK2;MYEF2;IL6ST;NFATC4;CDK7	IKBKE;MYLK;PRKG1;IKBKB;WNT5A;PIK3R1;CAMK2D;MAPK3
WP_PHOTODYNAMIC_THERAPYINDUCED_NFKB_SURVIVAL_SIGNALING	0.59912	1.36841	0.138614	0.596816	35	11	IL1B;CXCL8;ICAM1;IKBKB;RELB;NFKB2;MMP1;RELA;MMP2;PTGS2;MMP3	IL1B;CXCL8;ICAM1;IKBKB
WP_OXIDATION_BY_CYTOCHROME_P450	0.610397	1.36511	0.123288	0.597924	63	11	CYB5A;CYP1B1;CYB5R1;CYP7B1;CYB5R3;POR;CYP51A1;CYB5R2;CYP2U1;CYB5B;CYP27A1	CYB5A;CYP1B1;CYB5R1;CYP7B1;CYB5R3;POR;CYP51A1;CYB5R2
WP_CYTOSOLIC_DNASENSING_PATHWAY	0.527555	1.35499	0.123239	0.603372	74	20	IKBKE;RIPK3;IL1B;ISG15;ATG5;IKBKB;POLR3H;TRADD;MAVS;TRIM25;CASP1;RIPK1;CYLD;CASP8;TBK1;PYCARD;RELA;POLR1D;POLR2L;TREX1	IKBKE;RIPK3;IL1B;ISG15;ATG5;IKBKB;POLR3H;TRADD
WP_PI3KAKTMTOR_SIGNALING_PATHWAY_AND_THERAPEUTIC_OPPORTUNITIES	0.686814	1.36902	0.115523	0.604202	30	7	RB1CC1;PIK3R1;RPTOR;NRAS;PIK3CA;MTOR;RICTOR	RB1CC1
WP_DEVELOPMENT_OF_URETERIC_COLLECTION_SYSTEM	0.691448	1.35743	0.135659	0.604908	60	6	FST;CTNNB1;ILK;SMAD1;CRIM1;PBX1	FST
WP_ANTIVIRAL_AND_ANTIINFLAMMATORY_EFFECTS_OF_NRF2_ON_SARSCOV2_PATHWAY	0.628075	1.34899	0.182432	0.613085	32	9	IL1B;CXCL8;IKBKB;GCLC;MMP1;GCLM;KEAP1;RELA;MMP3	IL1B;CXCL8;IKBKB
WP_OXYSTEROLS_DERIVED_FROM_CHOLESTEROL	0.614595	1.36909	0.138514	0.614072	46	11	ACOX2;CYP7B1;ACOT8;SCP2;DHCR7;EBP;ACOT1;ACOT13;ACOT9;ACOT7;CYP27A1	ACOX2;CYP7B1;ACOT8;SCP2;DHCR7;EBP
WP_FRAGILE_X_SYNDROME	-0.409283	-1.32293	0.112676	0.614914	122	39	CAMK2B;SRC;APP;ALDH3A2;RPTOR;AP2M1;DUSP3;MAP2K2;ARAF;AP2B1;EIF4E;PRKCA;PRKACA;MAP2K1;TSC1;NF1;MAPK1;ABCD3;DNM2;SH3GL1;MLST8;DNM1;TECR;PTPN11;MTOR;SHC1;MAP1B;EEF1A1;PRKAR1A;EIF4G1;PLCG1;CPT1A;CAMK2A;GRB2;EIF4A1;AGO2;TELO2;DEPTOR;DAG1	DEPTOR;DAG1
WP_HOSTPATHOGEN_INTERACTION_OF_HUMAN_CORONAVIRUSES_AUTOPHAGY	0.649805	1.34482	0.119454	0.616129	19	9	RB1CC1;ATG5;MAP1LC3A;ATG3;ZFYVE1;WIPI1;ATG7;MTOR;PIK3R4	RB1CC1;ATG5;MAP1LC3A;ATG3;ZFYVE1
WP_NSP1_FROM_SARSCOV2_INHIBITS_TRANSLATION_INITIATION_IN_THE_HOST_CELL	-0.557926	-1.33637	0.159624	0.616145	17	13	EIF2S2;EIF2S3;EIF3F;EIF2S1;EIF3D;EIF3E;EIF5;EIF3A;EIF3I;EIF1;EIF3B;EIF3H;EIF1AX	EIF5;EIF3A;EIF3I;EIF1;EIF3B;EIF3H;EIF1AX
WP_REGUCALCIN_IN_PROXIMAL_TUBULE_EPITHELIAL_KIDNEY_CELLS	-0.522384	-1.328	0.18593	0.620314	33	14	ACTA2;PIK3CA;MAPK1;TGFB1;CASP8;SMAD2;MTOR;MCU;TGFBR1;RELA;G3BP1;BAK1;CASP3;RGN	BAK1;CASP3;RGN
WP_IL1_AND_MEGAKARYOCYTES_IN_OBESITY	0.619966	1.36972	0.137809	0.62261	25	9	IL1B;ICAM1;TIMP1;SELENBP1;F2R;MYD88;PIK3CA;TIMP2;IRAK1	IL1B;ICAM1;TIMP1;SELENBP1
WP_MFAP5_EFFECT_ON_PERMEABILITY_AND_MOTILITY_OF_ENDOTHELIAL_CELLS_VIA_CYTOSKELETON_REARRANGEMENT	0.633517	1.40328	0.10453	0.623562	18	10	LPP;MYLK;ITGB3;MAPK3;MAPK1;ACTN1;TJP1;JUN;VCL;PLCG1	LPP;MYLK;ITGB3;MAPK3
WP_AMPACTIVATED_PROTEIN_KINASE_AMPK_SIGNALING	0.512546	1.33736	0.141892	0.630102	68	20	CCNB1;CDKN1A;CCNA2;PIK3R1;PRKAB1;SREBF1;RPTOR;PRKAA1;PIK3CA;TSC1;PFKFB3;FASN;PRKACB;MTOR;AKT2;ACACA;EEF2;GYS1;CPT1A;INSR	CCNB1;CDKN1A;CCNA2;PIK3R1;PRKAB1;SREBF1;RPTOR;PRKAA1
WP_FOLATEALCOHOL_AND_CANCER_PATHWAY_HYPOTHESES	0.755875	1.40514	0.0954198	0.630258	9	5	ALDH1L1;ALDH1A1;CEBPB;ADH5;MTR	ALDH1L1;ALDH1A1
WP_OVERVIEW_OF_NANOPARTICLE_EFFECTS	0.719338	1.37028	0.0985915	0.631567	19	6	AKT3;CXCL8;FN1;COL4A1;PTGS2;NFRKB	AKT3;CXCL8
WP_INTEGRATED_CANCER_PATHWAY	-0.521692	-1.33719	0.168182	0.632709	45	15	CDKN1A;STAT1;CDK4;PLK1;CASP8;SMAD2;MMP1;JAK1;RAD50;CASP3;RB1;CDK2;MSH2;MSH6;CDK1	CASP3;RB1;CDK2;MSH2;MSH6;CDK1
WP_WHITE_FAT_CELL_DIFFERENTIATION	-0.580666	-1.30921	0.170306	0.633574	33	8	SREBF1;CEBPB;STAT5B;STAT5A;CTNNA1;NR3C1;TLE3;NR2F2	TLE3;NR2F2
WP_SYNAPTIC_SIGNALING_PATHWAYS_ASSOCIATED_WITH_AUTISM_SPECTRUM_DISORDER	0.575331	1.37282	0.118812	0.633687	51	14	AKT3;CAMK2B;PIK3R1;PRKAB1;MAPK3;RPTOR;PRKAA1;NRAS;PIK3CA;TSC1;NF1;MAPK1;MTOR;AKT2	AKT3;CAMK2B;PIK3R1;PRKAB1;MAPK3;RPTOR;PRKAA1;NRAS
WP_MITOCHONDRIAL_IMMUNE_RESPONSE_TO_SARSCOV2	0.614394	1.41558	0.08	0.634388	32	14	IKBKE;IFIH1;ACE;MAVS;CTSL;NDUFB9;ECSIT;NFKB2;TBK1;PHB2;ACAD9;TOMM70;NDUFAF1;BCS1L	IKBKE;IFIH1;ACE
WP_CARDIAC_HYPERTROPHIC_RESPONSE	0.539493	1.38894	0.123288	0.635408	57	19	IKBKE;PRKG1;IKBKB;CAMK2D;MAPK3;MAP2K2;MAPK14;PRKCA;MAP2K1;MAPK1;MAP2K3;FGF2;TGFB1;HDAC4;MTOR;AKT2;TGFBR1;PDPK1;CDK7	IKBKE;PRKG1;IKBKB;CAMK2D;MAPK3
WP_NAD_METABOLISM	0.711814	1.40704	0.112403	0.637086	16	6	SIRT5;SIRT2;NT5E;NMNAT1;NAMPT;PARP1	SIRT5;SIRT2
WP_CANNABINOID_RECEPTOR_SIGNALING	0.612924	1.41069	0.104693	0.638894	29	11	MAPK13;PRKAR1B;MAPK3;MAPK10;MAPK14;PRKACA;MAPK1;DAGLB;PRKACB;PRKAR1A;AHR	MAPK13;PRKAR1B
WP_VITAMIN_B12_METABOLISM	0.519463	1.37398	0.121107	0.64132	53	21	SOD3;APOE;ABCA1;IL1B;ICAM1;PLAT;SOD2;SOD1;LDLR;MTRR;MMAB;MTR;SCARB1;NFKB2;SERPINE1;MMUT;RELA;INSR;SHMT2;APOB;HBA1	SOD3;APOE;ABCA1;IL1B;ICAM1;PLAT;SOD2;SOD1
WP_PLURIPOTENT_STEM_CELL_DIFFERENTIATION_PATHWAY	0.688762	1.37676	0.122807	0.644217	48	7	FST;INHBA;WNT5A;FGF1;NT5E;FGF2;TGFB1	FST;INHBA;WNT5A
WP_DNA_DAMAGE_RESPONSE_ONLY_ATM_DEPENDENT	0.492623	1.39346	0.0992908	0.644518	114	33	AKT3;ABL1;RAC2;PLAU;CDKN1A;SOD2;WNT5A;SCP2;LDLR;PIK3R1;MLKL;NRAS;CAT;DVL2;MAPK10;PIK3CA;CTNNB1;PCK2;PIK3C2A;MAPK1;APC;TGFB1;NFKB2;AKT2;SHC1;JUN;WNT5B;MAP3K4;GRB2;INSR;PIK3R4;BAK1;HMGB1	AKT3;ABL1;RAC2;PLAU;CDKN1A;SOD2;WNT5A;SCP2;LDLR;PIK3R1
WP_MONOAMINE_TRANSPORT	0.720031	1.38914	0.0813953	0.647114	32	6	IL1B;SYN1;ITGB3;SCAMP2;NECTIN2;MAPK14	IL1B;SYN1;ITGB3;SCAMP2;NECTIN2
WP_PROXIMAL_TUBULE_TRANSPORT	0.584337	1.41564	0.0942029	0.648751	58	13	SLC20A2;ATP6V1G1;ATP6V1D;ATP6V1E1;ATP1A1;ATP6V1H;SLC12A4;ATP6V1A;ABCC4;ATP6V1C1;SLC4A2;SLC3A2;SLC2A1	SLC20A2;ATP6V1G1;ATP6V1D;ATP6V1E1;ATP1A1;ATP6V1H;SLC12A4;ATP6V1A;ABCC4
WP_MELATONIN_METABOLISM_AND_EFFECTS	0.730401	1.41893	0.0842912	0.65118	42	7	CYP1B1;APOE;MAP2;PRKCA;ECE1;CAMK2A;IRAK1	CYP1B1;APOE;MAP2
WP_ENDOCHONDRAL_OSSIFICATION_WITH_SKELETAL_DYSPLASIAS	0.519588	1.37788	0.0955414	0.652417	65	19	ADAMTS1;PLAU;CTSV;PLAT;TIMP3;SCIN;STAT1;FGFR1;STAT5B;PRKACA;DDR2;FGF2;TGFB1;HDAC4;SLC38A2;ENPP1;HMGCS1;COL2A1;KIF3A	ADAMTS1;PLAU;CTSV;PLAT;TIMP3;SCIN
WP_NOCGMPPKG_MEDIATED_NEUROPROTECTION	0.685557	1.38018	0.106007	0.656537	48	7	IL1B;CAMK2B;TSPO;CAMK2D;ACTN2;RELA;CAMK2A	IL1B;CAMK2B;TSPO;CAMK2D;ACTN2
WP_REGULATORY_CIRCUITS_OF_THE_STAT3_SIGNALING_PATHWAY	0.529654	1.42041	0.096463	0.661089	79	23	OSMR;MAPK13;IL7R;PTPRD;MAPK15;SRC;MAPK3;F2R;RPTOR;MAPK10;MAPK14;MAPK1;MLST8;MTOR;JAK1;RICTOR;STMN1;EGFR;IL6ST;PDGFRA;TRIM28;CREBBP;DEPTOR	OSMR;MAPK13;IL7R;PTPRD;MAPK15;SRC
WP_METAPATHWAY_BIOTRANSFORMATION_PHASE_I_AND_II	0.505297	1.42137	0.0808383	0.674347	185	33	CYP1B1;HNMT;AKR1C2;NAT14;GSTM1;EPHX1;CYP7B1;AKR1C3;GSTK1;GSTM2;NNMT;AKR7A2;GSTM3;GSTP1;CYP51A1;COMT;GSTZ1;MGST1;MGST2;AKR1B1;GSS;AKR1A1;GPX4;HS2ST1;GSTO1;MGST3;CHST3;CYP2U1;AKR1C1;NAA50;CHST14;NAT10;CYP27A1	CYP1B1;HNMT;AKR1C2;NAT14;GSTM1;EPHX1;CYP7B1;AKR1C3;GSTK1;GSTM2;NNMT;AKR7A2;GSTM3;GSTP1;CYP51A1;COMT;GSTZ1;MGST1;MGST2;AKR1B1
WP_EBOLA_VIRUS_INFECTION_IN_HOST	0.446421	1.42577	0.0504732	0.67454	131	58	IKBKE;HLA-B;MFGE8;HLA-C;NPC1;HLA-E;CTSB;NPC2;SCIN;EPS15;HLA-F;FLNC;PIK3R1;STAT1;ITGA1;ITGB3;VPS16;MAPK3;RASA2;VPS39;RELB;RHOB;RAB9A;RAB5A;VPS33A;GAS6;VPS18;HLA-A;VPS41;RAB7A;EIF2AK2;FLNA;PIK3CA;ITGA5;CTSL;MAPK1;VPS11;ADAM17;VPS4A;ACTN1;ITGA3;PAK1;RHOC;NFKB2;TBK1;ITGA2;EIF2S1;VAV2;FLNB;RELA;C1QBP;EGFR;ITGA4;ITGA6;TOP1;AXL;EP300;CREBBP	IKBKE;HLA-B;MFGE8;HLA-C;NPC1;HLA-E;CTSB;NPC2;SCIN;EPS15;HLA-F;FLNC;PIK3R1;STAT1;ITGA1;ITGB3;VPS16;MAPK3;RASA2;VPS39
WP_TRYPTOPHAN_CATABOLISM_LEADING_TO_NAD_PRODUCTION	0.707863	1.32028	0.149306	0.674711	16	5	QPRT;NAPRT;NADSYN1;NMNAT1;NAMPT	QPRT;NAPRT;NADSYN1
WP_PROSTAGLANDIN_SYNTHESIS_AND_REGULATION	0.579155	1.42692	0.106164	0.686487	45	17	PTGES;PTGIS;AKR1C2;AKR1C3;ANXA4;S100A10;ANXA5;ANXA3;ANXA1;AKR1B1;CBR1;ABCC4;ANXA2;ANXA6;AKR1C1;PLA2G4A;PTGS2	PTGES;PTGIS;AKR1C2;AKR1C3;ANXA4;S100A10;ANXA5;ANXA3;ANXA1;AKR1B1
WP_BURN_WOUND_HEALING	0.513343	1.42978	0.0493827	0.693067	110	28	FST;IL1B;CXCL8;ICAM1;INHBA;SPARC;TIMP1;DCN;TAGLN;FGFR1;FN1;MYD88;FBN1;CNN2;CD248;TIMP2;TGFB1;COL1A2;MMP1;LY96;COL1A1;MMP2;MMP3;TNC;BRD4;CASP3;HMGB1;F13A1	FST;IL1B;CXCL8;ICAM1;INHBA;SPARC;TIMP1;DCN;TAGLN
WP_SPHINGOLIPID_METABOLISM_OVERVIEW	0.607127	1.43595	0.0940767	0.704528	24	12	SGMS1;ASAH1;SMPD1;SPHK1;KDSR;SGMS2;CERS2;SPTLC1;SGPL1;SPTLC2;PLPP3;UGCG	SGMS1;ASAH1;SMPD1
WP_MEASLES_VIRUS_INFECTION	0.430432	1.30433	0.0983607	0.708358	138	45	IKBKE;IL1B;IFIH1;MX1;FAS;IKBKB;TRADD;PIK3R1;STAT1;CD46;MAVS;CSNK2B;OAS1;CDK4;IRAK4;STAT2;MYD88;RAB9A;OAS2;STAT5B;OAS3;EIF2AK2;MAPK10;PIK3CA;STAT5A;EIF2AK4;CASP8;NFKB2;TBK1;HSPA2;JUN;EIF2S1;JAK1;CDK6;HSPA8;RACK1;RELA;MSN;IRAK1;EIF3H;CSNK2A1;BAK1;CASP3;CDK2;TAB2	IKBKE;IL1B;IFIH1;MX1;FAS;IKBKB;TRADD;PIK3R1;STAT1;CD46;MAVS;CSNK2B;OAS1;CDK4;IRAK4;STAT2
WP_NONALCOHOLIC_FATTY_LIVER_DISEASE	0.435205	1.43052	0.0510511	0.709077	160	68	AKT3;IL1B;NDUFB6;CXCL8;NDUFV2;COX7A2;NDUFB4;FAS;IKBKB;UQCRQ;MT-CYB;NDUFS5;PIK3R1;NDUFB7;PRKAB1;NDUFA4;NDUFS6;NDUFA9;NDUFA7;SREBF1;MT-CO1;MT-CO2;PRKAA1;CYC1;CASP7;NDUFA2;NDUFA6;NDUFS8;NDUFB3;NDUFS7;PIK3CA;IRS2;NDUFA12;NDUFB5;SDHB;SDHC;NDUFA8;NDUFB9;COX6C;UQCRC1;TGFB1;CASP8;NDUFV1;AKT2;JUN;EIF2S1;NDUFS3;NDUFS1;UQCR10;SDHA;UQCRC2;NDUFS4;COX5B;RELA;NDUFB10;NDUFS2;COX4I1;UQCRFS1;GSK3A;NDUFA11;NDUFA10;…	AKT3;IL1B;NDUFB6;CXCL8;NDUFV2;COX7A2;NDUFB4;FAS;IKBKB;UQCRQ;MT-CYB;NDUFS5;PIK3R1;NDUFB7;PRKAB1;NDUFA4;NDUFS6;NDUFA9;NDUFA7;SREBF1;MT-CO1
WP_ENDOCHONDRAL_OSSIFICATION	0.519588	1.30689	0.131757	0.710094	65	19	ADAMTS1;PLAU;CTSV;PLAT;TIMP3;SCIN;STAT1;FGFR1;STAT5B;PRKACA;DDR2;FGF2;TGFB1;HDAC4;SLC38A2;ENPP1;HMGCS1;COL2A1;KIF3A	ADAMTS1;PLAU;CTSV;PLAT;TIMP3;SCIN
WP_S1P_RECEPTOR_SIGNAL_TRANSDUCTION	0.656976	1.44761	0.0756014	0.713859	26	10	AKT3;ASAH1;SPHK1;MAPK3;GNAI1;MAPK1;GNAI2;AKT2;PLCB3;RACGAP1	AKT3;ASAH1
WP_OSTEOCLAST_SIGNALING	0.692081	1.28739	0.172932	0.716143	16	5	CTSK;ATP6V1G1;ITGB3;ACP5;SLC9A1	CTSK;ATP6V1G1;ITGB3;ACP5;SLC9A1
WP_IRON_METABOLISM_IN_PLACENTA	0.707584	1.43691	0.134868	0.720341	12	7	STEAP3;SLC11A2;MCOLN1;ACO1;FTH1;TFRC;IREB2	STEAP3;SLC11A2;MCOLN1
WP_SREBF_AND_MIR33_IN_CHOLESTEROL_AND_LIPID_HOMEOSTASIS	0.649444	1.29066	0.195489	0.724625	19	7	ABCA1;LDLR;SREBF1;PRKAA1;FASN;MTOR;HMGCS1	ABCA1;LDLR;SREBF1;PRKAA1
WP_SPHINGOLIPID_METABOLISM_INTEGRATED_PATHWAY	0.623594	1.45518	0.0600707	0.724641	27	14	SGMS1;ASAH1;PLPP1;SMPD1;SPHK1;CERS5;KDSR;SGMS2;CERS2;SPTLC1;SGPL1;SPTLC2;PLPP3;UGCG	SGMS1;ASAH1;PLPP1;SMPD1;SPHK1;CERS5;KDSR;SGMS2
WP_PHOTODYNAMIC_THERAPYINDUCED_NFE2L2_NRF2_SURVIVAL_SIGNALING	0.58137	1.28764	0.167247	0.724714	23	10	MAPK13;EPHX1;GSTP1;ABCC4;ABCC3;MAPK14;GCLC;JUN;GCLM;KEAP1	MAPK13;EPHX1;GSTP1
WP_TOLLLIKE_RECEPTOR_SIGNALING_RELATED_TO_MYD88	0.640769	1.45012	0.0687285	0.725601	32	11	IKBKE;TOLLIP;IKBKB;IRAK4;RELB;MYD88;MAPK1;NFKB2;TBK1;RELA;IRAK1	IKBKE;TOLLIP;IKBKB;IRAK4;RELB
WP_EBSTEINBARR_VIRUS_LMP1_SIGNALING	0.59542	1.29224	0.194346	0.728617	24	9	CXCL8;IKBKB;TRADD;PDLIM7;MAPK1;TRAF1;NFKB2;RELA;IRAK1	CXCL8;IKBKB;TRADD
WP_7OXOC_AND_7BETAHC_PATHWAYS	0.628707	1.43907	0.0888031	0.731724	28	12	ACOX2;NPC1;NPC2;ACOT8;SCP2;DHCR7;EBP;ACOT1;ACOT13;ACOT9;ACOT7;CYP27A1	ACOX2;NPC1;NPC2;ACOT8;SCP2;DHCR7;EBP
WP_LTF_DANGER_SIGNAL_RESPONSE_PATHWAY	0.650199	1.27865	0.224561	0.735368	20	6	IL1B;CXCL8;IRAK4;MYD88;MAPK1;IRAK1	IL1B;CXCL8
WP_HEPATITIS_B_INFECTION	0.416943	1.29313	0.124611	0.736364	154	55	IKBKE;AKT3;MAPK13;CXCL8;IFIH1;CDKN1A;HSPG2;SRC;FAS;IKBKB;STAT6;PIK3R1;STAT1;MAVS;MAPK3;ATP6AP1;IRAK4;STAT2;MYD88;MAP2K2;NRAS;YWHAQ;STAT5B;ARAF;MAPK10;MAPK14;PIK3CA;PRKCA;MAP2K1;DDB2;YWHAZ;MAPK1;STAT5A;MAP2K3;VDAC3;TGFB1;CASP8;SMAD2;TBK1;AKT2;JUN;JAK1;TAB1;TGFBR1;RELA;DDX3X;IRAK1;GRB2;NFATC4;PCNA;CASP3;EP300;TAB2;TGFBR2;CREBBP	IKBKE;AKT3;MAPK13;CXCL8;IFIH1;CDKN1A;HSPG2;SRC;FAS;IKBKB;STAT6;PIK3R1;STAT1;MAVS;MAPK3;ATP6AP1;IRAK4;STAT2
WP_HOSTPATHOGEN_INTERACTION_OF_HUMAN_CORONAVIRUSES_INTERFERON_INDUCTION	0.593886	1.45682	0.0912281	0.742002	33	16	IKBKE;IFIH1;IKBKB;STAT1;MAVS;OAS1;STAT2;RIPK1;MYD88;OAS2;OAS3;EIF2AK2;MAPK14;TBK1;JUN;JAK1	IKBKE;IFIH1;IKBKB;STAT1;MAVS;OAS1;STAT2;RIPK1;MYD88
WP_IL5_SIGNALING_PATHWAY	-0.479348	-1.26087	0.212264	0.742599	40	17	PIK3R1;STAT1;MAPK3;MAP2K2;STAT5B;MAP2K1;MAPK1;STAT5A;PTPN11;SHC1;JUN;JAK1;RPS6;GSK3A;GRB2;LYN;MAPT	MAPT
WP_NANOPARTICLEMEDIATED_ACTIVATION_OF_RECEPTOR_SIGNALING	0.519402	1.25962	0.203279	0.742904	29	14	AKT3;MAPK13;SRC;ITGA1;FN1;MAP2K2;NRAS;MAPK10;MAPK14;MAP2K1;MAPK1;COL1A1;EGFR;GRB2	AKT3;MAPK13;SRC
WP_FGFR3_SIGNALING_IN_CHONDROCYTE_PROLIFERATION_AND_TERMINAL_DIFFERENTIATION	0.590254	1.25602	0.198582	0.745956	27	10	MAPK13;CDKN1A;ATG5;STAT1;MAPK3;MAP2K2;CNP;MAPK14;MAP2K1;MAPK1	MAPK13;CDKN1A;ATG5;STAT1;MAPK3
WP_TRYPTOPHAN_METABOLISM	0.517759	1.26067	0.202797	0.748503	42	16	CYP1B1;ALDH1A1;ALDH2;CYP7B1;WARS1;ALDH3A2;ALDH9A1;CAT;GCDH;ECHS1;ACAT1;HSD17B10;PRMT1;OGDH;DHCR24;HADH	CYP1B1;ALDH1A1;ALDH2;CYP7B1;WARS1
WP_REGULATION_OF_SISTER_CHROMATID_SEPARATION_AT_THE_METAPHASEANAPHASE_TRANSITION	-0.598038	-1.25108	0.260274	0.749858	16	7	CDC20;BUB1;BUB1B;BUB3;SMC1A;SMC3;MAD2L1	BUB3;SMC1A;SMC3;MAD2L1
WP_TLR4_SIGNALING_AND_TOLERANCE	0.534811	1.26832	0.189091	0.752083	30	12	IKBKE;CXCL8;IKBKB;TRAM1;IRAK4;RIPK1;MYD88;TBK1;TAB1;IRAK1;IRAK3;TAB2	IKBKE;CXCL8
WP_NEURAL_CREST_CELL_MIGRATION_IN_CANCER	0.507033	1.2652	0.213523	0.752716	44	15	AKT3;MMP8;EPHB3;CDH11;PIK3CA;EPHB4;TRIO;EPHB2;PAK1;AKT2;JUN;KIDINS220;MMP2;PIK3R4;PAK4	AKT3;MMP8;EPHB3;CDH11
WP_INTERLEUKIN1_INDUCED_ACTIVATION_OF_NFKB	-0.640723	-1.21012	0.296137	0.752803	11	5	UBE2N;UBE2V1;SQSTM1;IRAK1;AJUBA	AJUBA
WP_OSTEOPONTIN_SIGNALING	0.63491	1.26168	0.21978	0.754561	13	7	PLAU;IKBKB;ITGB3;MAPK3;MAP2K1;MAPK1;RELA	PLAU;IKBKB;ITGB3;MAPK3
WP_GLUTATHIONE_METABOLISM	0.568409	1.25032	0.215686	0.755601	22	9	GSTM1;GSTM2;GPX1;ANPEP;IDH1;GSS;GPX4;GCLC;GCLM	GSTM1;GSTM2;GPX1;ANPEP;IDH1;GSS
WP_NUCLEAR_RECEPTORS_METAPATHWAY	0.379023	1.2694	0.123494	0.757506	321	81	SLC39A9;CYP1B1;SOD3;SLC2A13;IL1B;SLC27A1;SERPINB9;MFGE8;CAVIN2;EHHADH;GSTM1;SRC;ENC1;SLC6A9;GSTM2;GSTM3;SCP2;CPT2;GSTP1;ACAA1;SREBF1;FTL;CAP2;PTPA;SLC39A11;CPEB4;PRDX1;MYOF;CDK4;ACOX1;MGST1;BLVRB;MGST2;PRDX6;SLC5A3;SLC39A14;SLC2A3;CBR1;TXN;STOM;SQSTM1;ABCC4;ABCC3;IRS2;SEC14L1;ME1;MGST3;GCLC;FTH1;TGFB1;FASN;NFKB2;JUN;NCOA2;GCLM;JUND;AHR;ARNT;KEAP1;ALAS1;SLC2A1;HSP90AB1;NR3C1;CPT1A;PTGS2;SLC7A5;EGF…	SLC39A9;CYP1B1;SOD3;SLC2A13;IL1B;SLC27A1;SERPINB9;MFGE8;CAVIN2;EHHADH;GSTM1;SRC;ENC1;SLC6A9;GSTM2;GSTM3;SCP2;CPT2;GSTP1;ACAA1;SREBF1;FTL;CAP2;PTPA;SLC39A11;CPEB4;PRDX1;MYOF;CDK4;ACOX1;MGST1;BLVRB;MGST2;PRDX6;SLC5A3
WP_NOTCH_SIGNALING	-0.4568	-1.21458	0.231527	0.758223	47	15	NCSTN;DTX3L;PSEN1;DVL2;APH1B;CTBP1;ADAM17;NOTCH2;CTBP2;NCOR2;RBPJ;HDAC1;HDAC2;CREBBP;DTX3	NCOR2;RBPJ;HDAC1;HDAC2;CREBBP;DTX3
WP_INTRAFLAGELLAR_TRANSPORT_PROTEINS_BINDING_TO_DYNEIN	-0.579957	-1.19337	0.295775	0.763368	27	7	WDR19;DYNLT3;DYNLL1;IFT27;DYNC1H1;DYNLRB1;IFT140	IFT140
WP_P53_TRANSCRIPTIONAL_GENE_NETWORK	0.570472	1.45779	0.0393443	0.763537	72	23	DRAM1;ICAM1;RRM2B;CDKN1A;ISG15;PML;TIGAR;FAS;TP53I3;PRKAB1;GPX1;SESN2;DDB2;ALDH4A1;ACAD11;SERPINE1;SLC2A1;XRCC5;XPC;PERP;ZMAT3;THBS1;MSH2	DRAM1;ICAM1;RRM2B;CDKN1A;ISG15;PML;TIGAR;FAS;TP53I3;PRKAB1;GPX1
WP_IL2_SIGNALING_PATHWAY	-0.463394	-1.22496	0.235577	0.765837	42	17	PIK3R1;STAT1;CRKL;MAPK3;MAP2K2;STAT5B;MAP2K1;MAPK1;STAT5A;PTPN11;SHC1;JUN;JAK1;RPS6;GRB2;CBL;MAPT	CBL;MAPT
WP_NOTCH_SIGNALING_PATHWAY	-0.439257	-1.19718	0.260417	0.769759	63	19	FHL1;CDKN1A;SRC;NCSTN;PIK3R1;PSEN1;APH1B;ADAM17;NOTCH2;ITCH;SNW1;NCOR2;RBPJ;HDAC1;EP300;RING1;HDAC2;NCOR1;MAPT	EP300;RING1;HDAC2;NCOR1;MAPT
WP_RETT_SYNDROME_CAUSING_GENES	-0.506575	-1.21551	0.252381	0.773296	49	12	SCN2A;CRK;STXBP1;IMPDH2;NCOR2;GABBR2;TBL1XR1;HDAC1;SMC1A;CHD4;XAB2;NCOR1	IMPDH2;NCOR2;GABBR2;TBL1XR1;HDAC1;SMC1A;CHD4;XAB2;NCOR1
WP_SYNAPTIC_VESICLE_PATHWAY	0.532194	1.24148	0.226351	0.774506	52	13	SYN1;PARK7;NAPA;AP2M1;NSF;STXBP1;AP2B1;AP2A2;VAMP2;DNM2;DNM1;DNM1L;SLC25A4	SYN1;PARK7;NAPA;AP2M1;NSF;STXBP1;AP2B1;AP2A2
WP_CILIARY_LANDSCAPE	-0.334928	-1.23403	0.13587	0.778124	219	90	CTSA;XPNPEP3;LZTFL1;BBS2;ZYG11B;EIPR1;GLB1;COPS4;HTRA2;VAPB;TMED1;NDUFA9;SNAP29;EXOC1;RAB3IL1;EXOC3;DYNLT3;PSMD13;ARL8B;ARFGAP3;UQCC1;PGRMC2;AIMP1;DNPEP;STOM;TBC1D4;APMAP;DYNLL1;EXOC7;RAB2A;EXOC2;IFT27;CTNNB1;PAFAH1B1;EXOC4;WNK1;VPS4A;RALB;ACSL3;RAB14;ECHS1;NEK7;PSMD8;APC;EXOC6B;DYNC1H1;COX6C;COPS5;AFG3L2;COPS6;EXOC5;CD2BP2;GLA;GDI1;RBM14;RAB8A;EIF5B;CTBP2;LSM4;CAMK2A;AAR2;EHBP1;NUP133;CEP170;EFT…	IFT74;ERF;DDX5;EXOSC9;RB1;SNRPB2;MSH2;HDAC2;MCM5;CREBBP;MCM4;IQGAP3;MCM2;SMC4;MCM6;MCM7;MCM3;IFT140
WP_FAS_LIGAND_PATHWAY_AND_STRESS_INDUCTION_OF_HEAT_SHOCK_PROTEINS	-0.482876	-1.22592	0.227053	0.781583	44	15	FAS;MAPKAPK3;HSPB1;CASP7;CASP8;PAK1;JUN;SPTAN1;LMNA;PRKDC;LMNB2;CASP3;RB1;LMNB1;PARP1	LMNB2;CASP3;RB1;LMNB1;PARP1
WP_EICOSANOID_METABOLISM_VIA_LIPOOXYGENASES_LOX	0.723559	1.45951	0.0931034	0.782584	29	7	ACOX2;PTGR2;EHHADH;ACAA1;LTA4H;ACOX1;ACOX3	ACOX2;PTGR2;EHHADH
WP_ETHANOL_EFFECTS_ON_HISTONE_MODIFICATIONS	-0.491822	-1.17988	0.298507	0.783502	31	11	ALDH1A1;ALDH2;MTR;HDAC4;HDAC3;EHMT2;HDAC1;HAT1;HDAC2;DHFR;TYMS	HDAC1;HAT1;HDAC2;DHFR;TYMS
WP_ADIPOGENESIS	-0.382991	-1.16676	0.248756	0.783803	131	32	BSCL2;PTGIS;CDKN1A;MBNL1;FAS;STAT6;STAT1;SREBF1;CEBPB;STAT2;LPIN1;STAT5B;NAMPT;IRS2;CTNNB1;PCK2;STAT5A;TGFB1;HMGA1;SERPINE1;NCOA2;LMNA;AHR;WNT5B;NR3C1;IL6ST;NCOR2;BMP1;RB1;SP1;NCOR1;SPOCK1	SP1;NCOR1;SPOCK1
WP_RELATIONSHIP_BETWEEN_INFLAMMATION_COX2_AND_EGFR	0.543737	1.22429	0.223729	0.784595	25	11	AKT3;SRC;MAPK3;NRAS;PIK3CA;MAPK1;AKT2;PTGES2;MMP1;PTGS2;EGFR	AKT3;SRC
WP_PROSTAGLANDIN_AND_LEUKOTRIENE_METABOLISM_IN_SENESCENCE	0.541552	1.22675	0.244898	0.785654	31	12	PTGES;PTGIS;CDKN1A;LTA4H;PRXL2B;GNAQ;GNAI1;GNAS;PLA2G4A;PTGS2;IGFBP5;RB1	PTGES;PTGIS;CDKN1A
WP_NRF2_PATHWAY	0.432565	1.22758	0.172638	0.791639	145	35	SLC39A9;SOD3;SLC2A13;GSTM1;SLC6A9;GSTM2;GSTM3;GSTP1;FTL;SLC39A11;PRDX1;BLVRB;MGST2;PRDX6;SLC5A3;SLC39A14;SLC2A3;CBR1;TXN;SQSTM1;ABCC4;ABCC3;ME1;MGST3;GCLC;FTH1;TGFB1;GCLM;KEAP1;SLC2A1;HSP90AB1;EPHA2;SLC6A6;TGFBR2;SLC2A10	SLC39A9;SOD3;SLC2A13;GSTM1;SLC6A9;GSTM2;GSTM3;GSTP1;FTL;SLC39A11;PRDX1;BLVRB;MGST2;PRDX6;SLC5A3;SLC39A14;SLC2A3;CBR1;TXN
WP_COMPLEMENT_SYSTEM_IN_NEURONAL_DEVELOPMENT_AND_PLASTICITY	-0.395014	-1.16931	0.279621	0.792585	109	27	PLSCR1;MFGE8;PLSCR3;SERPING1;HTRA2;FAS;CD59;CD46;ITGB3;C1R;CASP7;C1S;GAS6;ATP11C;CAP1;TGFB1;CASP8;MARK3;MASP1;SCRIB;DLGAP5;AXL;BAK1;CASP3;PARD3;C4A;C3	PARD3;C4A;C3
WP_HAIR_FOLLICLE_DEVELOPMENT_CYTODIFFERENTIATION_PART_3_OF_3	0.4655	1.19739	0.248227	0.796044	89	19	FST;CASP14;DKK3;WNT5A;CCN2;S100A4;CTNNB1;ADAM17;TGFB1;JUN;SMAD1;NR3C1;NOTCH2;EGFR;PHLDA1;GTPBP4;RBPJ;PERP;IGFBP5	FST;CASP14;DKK3
WP_METABOLIC_PATHWAY_OF_LDL_HDL_AND_TG_INCLUDING_DISEASES	0.615217	1.20223	0.259124	0.796576	17	6	APOE;ABCA1;LDLR;ANXA2;SCARB1;APOB	APOE;ABCA1
WP_INTERLEUKIN11_SIGNALING_PATHWAY	0.452313	1.19984	0.249169	0.796763	44	21	ICAM1;SRC;IKBKB;PIK3R1;STAT1;PTPA;MAPK3;PIAS1;MAP2K2;YES1;MAP2K1;MAPK1;TGFB1;PTPN11;ITGA2;JAK1;RELA;PDPK1;RPS6;GRB2;IL6ST	ICAM1;SRC;IKBKB;PIK3R1;STAT1;PTPA;MAPK3;PIAS1
WP_SIGNAL_TRANSDUCTION_THROUGH_IL1R	0.520214	1.22831	0.235294	0.798379	35	14	IL1B;IL1RN;TOLLIP;IKBKB;MYD88;MAPK14;MAP2K3;TGFB1;ECSIT;JUN;TAB1;RELA;IRAK1;IRAK3	IL1B;IL1RN;TOLLIP;IKBKB
WP_TGFBETA_SIGNALING_PATHWAY	-0.326497	-1.06457	0.362637	0.799321	133	47	CDKN1A;SRC;PML;APP;STAMBPL1;PIK3R1;ITGB3;PIAS1;FN1;MAP2K2;PJA1;MAPK14;MAP2K1;ETS1;MAPK1;UBE2I;MAP2K3;TGFB1;COL1A2;COPS5;SMAD2;SPTBN1;ITGA2;SHC1;JUN;MMP1;ZFYVE16;JUND;STRAP;TAB1;TGFBR1;GRB2;JUNB;ITCH;SNW1;NUP153;TNC;HDAC1;TRAP1;SIN3A;THBS1;EP300;TGFBR2;SP1;TFDP1;CREBBP;CDK1	GRB2;JUNB;ITCH;SNW1;NUP153;TNC;HDAC1;TRAP1;SIN3A;THBS1;EP300;TGFBR2;SP1;TFDP1;CREBBP;CDK1
WP_SELENIUM_MICRONUTRIENT_NETWORK	0.431343	1.21637	0.196319	0.801633	91	32	SOD3;ABCA1;IL1B;PNPO;ICAM1;PLAT;SOD2;PRDX5;SOD1;LDLR;PRDX4;GPX1;PRDX1;PRDX2;CAT;TXN;TXNRD2;SELENOT;SELENON;GPX4;MTR;SCARB1;PRDX3;NFKB2;SERPINE1;RELA;PTGS2;SELENOH;INSR;SELENOS;APOB;HBA1	SOD3;ABCA1;IL1B;PNPO;ICAM1;PLAT;SOD2;PRDX5;SOD1;LDLR;PRDX4;GPX1;PRDX1;PRDX2
WP_MIR5093P_ALTERATION_OF_YAP1ECM_AXIS	0.614591	1.20312	0.259649	0.801939	19	6	SPARC;THBS2;COL5A1;FN1;COL3A1;COL1A1	SPARC;THBS2;COL5A1;FN1
WP_7Q1123_COPY_NUMBER_VARIATION_SYNDROME	-0.321399	-1.06775	0.36	0.804298	106	45	VPS37A;PRKG1;FAS;FBLN2;UBE2L6;MAPK3;MYO1C;FBN1;GAPDH;SQSTM1;ATP5PO;CLIP2;ATP5F1A;CTNNB1;ATP5PB;ABHD11;VAMP2;DLD;HMGA1;ERCC6;ATP5F1B;ACACA;HSPA2;CFL1;EIF4H;HDAC3;CLASP2;EIF2A;OGDH;CLASP1;DLST;MYBBP1A;GRB2;PCNA;GTF2I;SF3B1;BRD4;BAZ1B;RB1;SMARCA5;DEK;DDX21;RFC5;HDAC2;CHTF18	PCNA;GTF2I;SF3B1;BRD4;BAZ1B;RB1;SMARCA5;DEK;DDX21;RFC5;HDAC2;CHTF18
WP_OVERLAP_BETWEEN_SIGNAL_TRANSDUCTION_PATHWAYS_CONTRIBUTING_TO_LMNA_LAMINOPATHIES	-0.366056	-1.07317	0.407035	0.804458	60	24	FNTA;CTSK;CDKN1A;ICMT;SREBF1;CDK4;CEBPB;LEMD3;CTNNB1;EMD;APC;TGFB1;SMAD2;LMNA;CSNK1A1;HMGA2;JUNB;AGO2;NAP1L1;HDAC1;TMPO;RB1;CREBBP;MYOD1	NAP1L1;HDAC1;TMPO;RB1;CREBBP;MYOD1
WP_TYPE_II_DIABETES_MELLITUS	0.644599	1.22888	0.228261	0.805462	22	6	SURF1;IKBKB;GK;MAPK1;MTOR;INSR	SURF1;IKBKB;GK
WP_NEURAL_CREST_CELL_MIGRATION_DURING_DEVELOPMENT	0.511269	1.20421	0.254355	0.806968	41	14	AKT3;MMP8;EPHB3;CDH11;PIK3CA;EPHB4;TRIO;EPHB2;PAK1;AKT2;JUN;MMP2;PIK3R4;PAK4	AKT3;MMP8;EPHB3;CDH11
WP_AUTOPHAGY	0.511604	1.20648	0.235507	0.807606	30	14	RB1CC1;UVRAG;ATG5;ATG3;PRKAB1;RPTOR;PRKAA1;ATG7;MLST8;MTOR;ATG9A;PIK3R4;ATG101;DEPTOR	RB1CC1;UVRAG
WP_FBXL10_ENHANCEMENT_OF_MAPERK_SIGNALING_IN_DIFFUSE_LARGE_BCELL_LYMPHOMA	-0.50839	-1.03895	0.420354	0.810015	38	6	MAPK3;MAPK1;MACROH2A1;SUZ12;MACROH2A2;EED	SUZ12;MACROH2A2;EED
WP_LIPID_METABOLISM_PATHWAY	0.628167	1.45963	0.077193	0.811125	29	13	AKT3;PRKAR1B;PRKAB1;PRKAA1;ACLY;PRKACA;PDHA1;FASN;PRKACB;AKT2;ACACA;PRKAR1A;BCKDHA	AKT3;PRKAR1B
WP_RAS_AND_BRADYKININ_PATHWAYS_IN_COVID19	0.740731	1.4714	0.0645161	0.811366	29	7	IL1B;ACE;PRKG1;SERPING1;MAPK1;SERPINE1;BDKRB2	IL1B;ACE;PRKG1;SERPING1
WP_MYOMETRIAL_RELAXATION_AND_CONTRACTION_PATHWAYS	0.384443	1.18394	0.201954	0.812071	158	41	SLC8A1;IL1B;PLCD1;PRKAR1B;IGFBP6;CAMK2B;LPAR1;IGFBP3;CALD1;CAMK2D;CNN1;ACTA2;ARRB1;GNAQ;YWHAQ;ITPR2;GJA1;GNB1;PRKCA;CNN2;PRKACA;YWHAZ;GSTO1;ATP2A2;ADCY9;GNB2;PRKACB;GNG12;JUN;GNAS;PRKAR1A;PLCG1;IGFBP4;PLCB3;GNB4;ITPR3;GRK6;CAMK2A;IGFBP5;SP1;GABPA	SLC8A1;IL1B;PLCD1;PRKAR1B;IGFBP6;CAMK2B;LPAR1;IGFBP3;CALD1;CAMK2D
WP_OXIDATIVE_PHOSPHORYLATION	0.543413	1.61889	0.0294118	0.812302	62	38	ATP5ME;MT-ND3;NDUFB6;NDUFV2;NDUFB4;NDUFS5;NDUFB7;NDUFA4;NDUFS6;NDUFA9;NDUFA7;MT-ND2;ATP6AP1;NDUFA2;NDUFA6;NDUFS8;ATP5MG;NDUFS7;ATP5PO;ATP5F1A;ATP5PB;NDUFB5;NDUFA8;NDUFB9;MT-ND6;ATP5MF;NDUFV1;MT-ND5;ATP5F1B;NDUFS3;ATP5PD;NDUFS1;NDUFS4;NDUFB10;NDUFS2;ATP5PF;NDUFA11;NDUFA10	ATP5ME;MT-ND3;NDUFB6;NDUFV2;NDUFB4;NDUFS5;NDUFB7;NDUFA4;NDUFS6;NDUFA9;NDUFA7;MT-ND2;ATP6AP1
WP_22Q112_COPY_NUMBER_VARIATION_SYNDROME	-0.347725	-1.07964	0.313187	0.814014	131	32	ESS2;SNAP29;SREBF1;CRKL;RTN4;COMT;SLC25A1;ACTA2;FGFR1;PLK1;TXNRD2;UFD1;ALDH4A1;SEPTIN11;PI4KA;OAT;GNB1L;HDAC3;GLUD1;MALT1;EGFR;HIRA;RANBP1;MRPL40;ASF1A;RANGAP1;RAN;SCARF2;PAK4;CBX5;NCOR1;EMC10	ASF1A;RANGAP1;RAN;SCARF2;PAK4;CBX5;NCOR1;EMC10
WP_JOUBERT_SYNDROME	-0.432098	-1.07399	0.342995	0.815103	77	15	BBS2;ARMC9;RP2;MYO6;MYO5A;FLNA;ARL2;MTOR;CETN2;RAB8A;RAD50;PCM1;UNC119;PARP1;RPGRIP1L	PCM1;UNC119;PARP1;RPGRIP1L
WP_PRION_DISEASE_PATHWAY	-0.461166	-1.05227	0.397059	0.815604	37	10	MAPK3;FGFR1;PRNP;MAPK1;PDIA3;HSP90B1;CHD2;CASP3;EP300;SMC3	CASP3;EP300;SMC3
WP_LEUKOCYTEINTRINSIC_HIPPO_PATHWAY_FUNCTIONS	0.584258	1.20653	0.264605	0.815981	36	8	SAV1;RAB13;LATS2;STK38L;YWHAQ;MAPK14;MOB1A;RAP1A	SAV1;RAB13;LATS2;STK38L
WP_MECP2_AND_ASSOCIATED_RETT_SYNDROME	-0.370468	-1.04121	0.410959	0.816267	72	24	MPP1;GAMT;CSRP1;TET2;TAP1;CNP;NF1;FUT8;FGF2;YBX1;MTOR;RPS6;CAMK2A;HNRNPF;FUS;HNRNPH1;DHX9;HDAC1;SIN3A;SMC3;SP3;SP1;PSIP1;NCOR1	CAMK2A;HNRNPF;FUS;HNRNPH1;DHX9;HDAC1;SIN3A;SMC3;SP3;SP1;PSIP1;NCOR1
WP_TCA_CYCLE_AKA_KREBS_OR_CITRIC_ACID_CYCLE	-0.400592	-1.03089	0.395556	0.816451	18	17	IDH3B;SDHB;DLD;SUCLG2;SDHC;IDH2;SUCLA2;MDH2;SUCLG1;FH;SDHA;ACO2;IDH3A;OGDH;DLST;CS;IDH3G	IDH3B;SDHB;DLD;SUCLG2;SDHC;IDH2;SUCLA2;MDH2;SUCLG1;FH;SDHA;ACO2;IDH3A;OGDH;DLST;CS;IDH3G
WP_OSTEOBLAST_DIFFERENTIATION_AND_RELATED_DISEASES	-0.392018	-1.11824	0.291262	0.816552	119	23	MAPK13;WNT5A;PIK3R1;STAT1;MAPK3;FGFR1;FGF1;MAPK10;MAPK14;PIK3CA;PRKCA;CTNNB1;PIK3C2A;MAPK1;FGF2;SMAD1;WNT5B;FZD2;NOTCH2;PRKDC;RBPJ;PIK3R4;MYOD1	MYOD1
WP_DEGRADATION_PATHWAY_OF_SPHINGOLIPIDS_INCLUDING_DISEASES	0.783304	1.60464	0.0209059	0.819029	10	6	ARSA;GLB1;HEXA;NEU1;HEXB;GLA	ARSA;GLB1;HEXA;NEU1;HEXB
WP_ARYL_HYDROCARBON_RECEPTOR_PATHWAY_WP2873	0.489524	1.18436	0.267361	0.819047	48	15	CYP1B1;IL1B;SRC;CAP2;MYOF;MGST1;TGFB1;JUN;JUND;AHR;ARNT;SLC7A5;EGFR;JUNB;EP300	CYP1B1;IL1B;SRC;CAP2;MYOF;MGST1
WP_INTERACTIONS_BETWEEN_LOXL4_AND_OXIDATIVE_STRESS_PATHWAY	-0.528682	-1.13544	0.338095	0.819473	21	7	ANXA5;FN1;IGFBP7;TGFB1;ECSIT;COL2A1;NRF1	NRF1
WP_PRIMARY_FOCAL_SEGMENTAL_GLOMERULOSCLEROSIS_FSGS	-0.340371	-1.02423	0.359223	0.819993	74	33	COL4A3;CDKN1A;CAMK2B;MME;LIMS1;SYNPO;LAMB2;ITGB3;CD2AP;SCARB2;PARVA;YWHAQ;INF2;MYO1E;CTNNB1;UTRN;CTSL;ILK;MYH9;AGRN;DNM1;TGFB1;ITGA3;VCL;CDH2;PLCG1;CD151;NCK1;PCNA;PODXL;SMARCAL1;MKI67;DAG1	PODXL;SMARCAL1;MKI67;DAG1
WP_AUTOSOMAL_RECESSIVE_OSTEOPETROSIS_PATHWAYS	0.647811	1.20787	0.268116	0.820631	13	5	OSTM1;IKBKB;CLCN7;TCIRG1;RAB7A	OSTM1;IKBKB;CLCN7;TCIRG1;RAB7A
WP_THYMIC_STROMAL_LYMPHOPOIETIN_TSLP_SIGNALING_PATHWAY	0.442785	1.18614	0.239726	0.822093	47	23	IL7R;CXCL8;SRC;STAT6;STAT1;MAPK3;RELB;MAP2K2;YES1;PI4K2A;STAT5B;MAPK14;PIK3CA;MAP2K1;MAPK1;STAT5A;PTPN11;NFKB2;MTOR;JAK1;RELA;RPS6;LYN	IL7R;CXCL8;SRC;STAT6;STAT1;MAPK3;RELB;MAP2K2;YES1;PI4K2A;STAT5B
WP_MTHFR_DEFICIENCY	-0.468832	-1.08141	0.344186	0.82254	27	10	SGMS1;HNMT;PEMT;COMT;ALDH7A1;EHMT2;CASP3;DNMT1;EHMT1;NDUFAF7	DNMT1;EHMT1;NDUFAF7
WP_BIOTIN_METABOLISM_INCLUDING_IEMS	-0.558324	-1.1042	0.339901	0.823115	9	6	MCCC1;ACACA;MCCC2;PCCB;PC;PCCA	ACACA;MCCC2;PCCB;PC;PCCA
WP_MIRNA_REGULATION_OF_PROSTATE_CANCER_SIGNALING_PATHWAYS	-0.463191	-1.12111	0.342857	0.824708	59	11	AKT3;CDKN1A;MAP2K2;PIK3CA;MAP2K1;CTNNB1;MAPK1;MTOR;GRB2;CREBBP;NFATC2IP	CREBBP;NFATC2IP
WP_COMPLEMENT_AND_COAGULATION_CASCADES	-0.440195	-1.04204	0.405797	0.826334	59	11	PLAU;PLAT;SERPING1;CD46;F2R;C1R;C1S;SERPINE1;MASP1;F10;C3	F10;C3
WP_ATM_SIGNALING_IN_DEVELOPMENT_AND_DISEASE	-0.423688	-1.1389	0.287736	0.826512	46	18	PTPA;HSPB1;CDK5;PRKAA1;BUB1;AURKB;HDAC4;MTOR;TP53BP1;PRKDC;RIF1;RAD50;TRIM28;RNF40;SMC1A;MDC1;LBR;CDK1	TRIM28;RNF40;SMC1A;MDC1;LBR;CDK1
WP_IL7_SIGNALING_PATHWAY	0.5292	1.15851	0.280576	0.827374	25	10	IL7R;PIK3R1;STAT1;MAPK3;MAP2K2;STAT5B;MAP2K1;MAPK1;STAT5A;JAK1	IL7R;PIK3R1;STAT1;MAPK3;MAP2K2;STAT5B;MAP2K1;MAPK1;STAT5A
WP_FATTY_ACID_BIOSYNTHESIS	-0.410054	-1.01473	0.438679	0.828959	22	13	ACLY;ACSL1;ACAA2;DECR1;ACSL3;ECH1;ECHS1;FASN;ACACA;ACSL4;MECR;PC;HADH	ACLY;ACSL1;ACAA2;DECR1;ACSL3;ECH1;ECHS1;FASN;ACACA;ACSL4;MECR;PC;HADH
WP_TYPE_I_COLLAGEN_SYNTHESIS_IN_THE_CONTEXT_OF_OSTEOGENESIS_IMPERFECTA	0.464573	1.16036	0.271429	0.829665	33	16	CRTAP;LOX;FKBP10;P3H1;PLOD2;P4HA1;ADAMTS2;P4HB;PLOD1;P4HA2;P3H2;COLGALT1;COL1A2;MIA3;COL1A1;BMP1	CRTAP;LOX;FKBP10;P3H1;PLOD2;P4HA1;ADAMTS2;P4HB;PLOD1
WP_ARRHYTHMOGENIC_RIGHT_VENTRICULAR_CARDIOMYOPATHY	-0.396091	-1.1244	0.319149	0.831556	76	25	SLC8A1;SGCD;SGCB;ITGA1;ITGB3;ACTN2;ITGB6;GJA1;DSP;CTNNB1;ITGA5;ATP2A2;EMD;ACTN1;ITGA3;CACNA2D1;CTNNA1;ITGA2;LMNA;CDH2;ITGB5;ITGA4;DES;ITGA6;DAG1	DAG1
WP_ECTODERM_DIFFERENTIATION	-0.382368	-1.10616	0.32243	0.832422	144	27	SNCA;GAS2L1;FHL2;SDCBP;STX16;GLB1;CLDN11;BCAS3;PGM1;CAP2;ABCC4;CTNNB1;PI4KA;WDR44;CTBP1;PTPN13;C1GALT1;NUMA1;PODXL;NARS2;TRIM33;BAZ1A;UBTF;PPFIBP2;HMGB2;NR2F2;PIM1	NUMA1;PODXL;NARS2;TRIM33;BAZ1A;UBTF;PPFIBP2;HMGB2;NR2F2;PIM1
WP_TYPE_I_INTERFERON_INDUCTION_AND_SIGNALING_DURING_SARSCOV2_INFECTION	0.633959	1.46146	0.0886525	0.83273	31	13	IKBKE;IFIH1;STAT1;MAVS;OAS1;IRAK4;STAT2;MYD88;OAS2;OAS3;EIF2AK2;TBK1;JAK1	IKBKE;IFIH1;STAT1;MAVS;OAS1;IRAK4;STAT2
WP_THYROID_HORMONES_PRODUCTION_AND_PERIPHERAL_DOWNSTREAM_SIGNALING_EFFECTS	0.419516	1.16128	0.259386	0.834504	95	27	SLC16A2;AKT3;SRC;ITGB3;MAPKAPK3;PFKFB2;RPTOR;FGFR1;MGLL;ITPR2;TBC1D4;MAPK14;PIK3CA;PRKACA;MAP2K1;TSC1;CTNNB1;MAPK1;MLST8;MTOR;SECISBP2L;MAP4K5;RPS6;SLC26A4;GRB2;KDM3B;KDM1A	SLC16A2;AKT3
WP_PHOSPHOINOSITIDES_METABOLISM	-0.403208	-1.08189	0.353488	0.834765	49	17	PLCD1;PIP4P1;PIP4K2B;PIP4K2A;PIP4P2;PIK3CA;MTMR6;SACM1L;PIK3C2A;OCRL;PIP5K1C;PLCG1;PLCB3;MTMR2;PIK3R4;MTMR12;MTMR10	MTMR12;MTMR10
WP_PROTEASOME_DEGRADATION	0.556127	1.47335	0.0564784	0.835781	64	24	HLA-B;UCHL1;HLA-C;HLA-E;PSMB8;HLA-F;UBA7;PSMB9;PSMD13;PSME1;HLA-A;PSMD10;RPN2;PSMD8;RPN1;PSMC3;PSME2;PSMD9;PSMD1;PSMC1;PSMD11;PSMD2;PSMC2;PSMB4	HLA-B;UCHL1;HLA-C;HLA-E;PSMB8;HLA-F;UBA7;PSMB9;PSMD13;PSME1
WP_DNA_IRDOUBLE_STRAND_BREAKS_AND_CELLULAR_RESPONSE_VIA_ATM	-0.414934	-1.09327	0.31401	0.836739	55	16	ABL1;NABP2;CDK5;TP53BP1;UPF1;PRKDC;RIF1;RAD50;PCNA;TRIM28;BAK1;CASP3;SMC1A;MDC1;SMC3;PARP1	PCNA;TRIM28;BAK1;CASP3;SMC1A;MDC1;SMC3;PARP1
WP_HEPATITIS_C_AND_HEPATOCELLULAR_CARCINOMA	0.436024	1.1629	0.280645	0.837716	50	21	CXCL8;UCHL1;CDKN1A;COL4A2;RRM2;MAPK3;MYOF;CASP7;MAPK14;TGFB1;PTPN11;JUN;VAV2;MMP1;JAK1;CD44;TGFBR1;PTGS2;GRB2;CASP3;PODXL	CXCL8;UCHL1;CDKN1A;COL4A2;RRM2;MAPK3;MYOF
WP_CIRCADIAN_RHYTHM_GENES	-0.355431	-1.1406	0.304569	0.837775	207	48	ADA;PML;FAS;BTBD9;NAGLU;SREBF1;CAVIN3;RPS27A;CDK4;RELB;HEBP1;PRKAA1;GNAQ;GFPT1;NAMPT;MAPK10;RAI1;JUN;SERPINE1;NCOA2;JUND;AHR;ARNT;HDAC3;CPT1A;PRKDC;ROCK2;SETX;PSPC1;MYBBP1A;MTA1;TOP2A;CCAR2;DHX9;HNRNPU;RBM4B;TOP1;HDAC1;METTL3;THRAP3;DDX5;NONO;SIN3A;EP300;HDAC2;TYMS;NCOR1;KMT2A	SETX;PSPC1;MYBBP1A;MTA1;TOP2A;CCAR2;DHX9;HNRNPU;RBM4B;TOP1;HDAC1;METTL3;THRAP3;DDX5;NONO;SIN3A;EP300;HDAC2;TYMS;NCOR1;KMT2A
WP_TRIACYLGLYCERIDE_SYNTHESIS	0.532626	1.17007	0.275986	0.839821	26	10	AGPAT1;PLPP1;DGAT1;GK2;GK;GNPAT;AGPAT3;AGPAT5;PLPP3;GPAM	AGPAT1;PLPP1;DGAT1;GK2;GK
WP_UNFOLDED_PROTEIN_RESPONSE	0.849138	1.62992	0.0149254	0.840991	25	6	TXNIP;IL1B;TNFRSF10B;CASP8;EIF2S1;RTCB	TXNIP;IL1B;TNFRSF10B
WP_CONGENITAL_GENERALIZED_LIPODYSTROPHY_CGL	0.559648	1.15031	0.320423	0.842525	19	7	BSCL2;DGAT1;LPIN1;CAVIN1;PIK3CA;AKT2;GRB2	BSCL2;DGAT1
WP_MITOCHONDRIAL_COMPLEX_IV_ASSEMBLY	0.476735	1.1713	0.287671	0.843001	36	15	SURF1;COX7A2;PNKD;NDUFA4;MT-CO1;MT-CO2;HIGD1A;COX20;COX6C;TACO1;COX5B;COX15;SCO2;COX4I1;COX11	SURF1;COX7A2;PNKD;NDUFA4;MT-CO1;MT-CO2
WP_MICROTUBULE_CYTOSKELETON_REGULATION	-0.402881	-1.08425	0.359606	0.843583	49	23	ABL1;SRC;PTPRA;CFL2;DPYSL2;GNAQ;AURKB;PIK3CA;PRKCA;PRKACA;PHLDB2;APC;TRIO;EPHB2;PAK1;KIF2C;MAP1B;CLIP1;STMN1;CLASP1;DIAPH1;CDK1;MAPT	CDK1;MAPT
WP_NETWORK_MAP_OF_SARSCOV2_SIGNALING_PATHWAY	0.353382	1.14739	0.246951	0.843696	221	64	STEAP3;GTSE1;IL1B;CCNB1;CXCL8;IFIH1;CTSB;CTSD;RRM2;MX1;IGFBP3;IFIT1;TP53I3;STAT1;EIF4A2;MAVS;VPS16;PIAS1;CEBPB;IFITM3;IFI44L;LGALS3BP;RPTOR;C1R;FN1;MYD88;C1S;VPS33A;OAS2;VPS18;RRAS;VPS41;EIF4E;CTSL;VPS11;MLST8;FGF2;CASP8;ITGA3;NFKB2;TBK1;MTOR;JUN;SERPINE1;LARP1;SMAD1;JAK1;AHR;HSPA8;COL7A1;PTGS2;GABARAPL2;C1QBP;RPS6;IRAK1;NKRF;JUNB;TRAF2;ITCH;CASP3;TGFBR2;CDK1;DEPTOR;APOM	STEAP3;GTSE1;IL1B;CCNB1;CXCL8;IFIH1;CTSB;CTSD;RRM2;MX1;IGFBP3;IFIT1;TP53I3;STAT1;EIF4A2;MAVS;VPS16;PIAS1;CEBPB;IFITM3;IFI44L;LGALS3BP
WP_NONGENOMIC_ACTIONS_OF_125_DIHYDROXYVITAMIN_D3	0.43623	1.16339	0.26087	0.844052	71	26	MAPK13;CXCL8;PLCD1;CAMK2B;ISG15;IKBKB;STAT1;CAMK2D;MAPK3;RELB;STAT2;IFI44L;NRAS;OAS2;MAPK14;PRKCA;ETS1;MAPK1;NFKB2;JUN;JAK1;PLCB3;CAMK2A;RXRB;SP3;SP1	MAPK13;CXCL8;PLCD1;CAMK2B;ISG15;IKBKB;STAT1;CAMK2D;MAPK3;RELB;STAT2;IFI44L
WP_ZINC_HOMEOSTASIS	0.557563	1.1657	0.270463	0.844657	37	8	SLC39A9;MT1X;SLC30A5;SLC39A11;SLC30A6;SLC39A14;SLC30A1;SLC30A9	SLC39A9;MT1X
WP_NAD_BIOSYNTHETIC_PATHWAYS	0.716187	1.58814	0.0371622	0.845993	22	10	SIRT5;BST1;SIRT2;QPRT;NAPRT;NADSYN1;PARP4;NMNAT1;NAMPT;PARP1	SIRT5;BST1;SIRT2;QPRT
WP_TARGET_OF_RAPAMYCIN_TOR_SIGNALING	0.500233	1.14168	0.291367	0.847051	37	12	FKBP1A;PRKAB1;RPTOR;PRKAA1;RRAGA;IDI1;PRKCA;TSC1;RRAGC;MLST8;MTOR;RICTOR	FKBP1A;PRKAB1;RPTOR;PRKAA1;RRAGA;IDI1;PRKCA;TSC1
WP_OVERVIEW_OF_PROINFLAMMATORY_AND_PROFIBROTIC_MEDIATORS	0.795556	1.52843	0.045614	0.84917	128	6	IL1B;CXCL8;IL1RN;TGFB1;MMP1;MMP3	IL1B;CXCL8;IL1RN
WP_COPPER_HOMEOSTASIS	0.431809	1.14254	0.317241	0.852352	54	23	STEAP3;MT1X;SOD3;SLC11A2;SOD1;APP;SCO1;ATP7A;SLC31A1;PRNP;PIK3CA;XAF1;ADAM17;ADAM10;APC;JUN;SCO2;ADAM9;STEAP2;COX11;CASP3;SP1;MAPT	STEAP3;MT1X;SOD3;SLC11A2
WP_NAD_METABOLISM_IN_ONCOGENEINDUCED_SENESCENCE_AND_MITOCHONDRIAL_DYSFUNCTIONASSOCIATED_SENESCENCE	0.651338	1.53712	0.0496689	0.852387	24	13	SIRT5;SIRT2;IL1B;PRKAA1;NAMPT;HMGA1;MDH2;GOT2;SLC2A1;RELA;SCO2;RB1;PARP1	SIRT5;SIRT2;IL1B
WP_ACUTE_VIRAL_MYOCARDITIS	-0.35997	-0.998165	0.468421	0.853121	87	25	ABL1;RAC2;SGCD;SRC;SGCB;PIK3R1;STAT1;MAPK3;CASP1;CASP7;MAPK1;ILK;TGFB1;CASP8;NFKB2;PYCARD;JAK1;EIF4G1;PABPC1;EIF4G2;BNIP2;CASP3;ENDOG;PARP1;DAG1	ENDOG;PARP1;DAG1
WP_KIT_RECEPTOR_SIGNALING_PATHWAY	-0.34399	-0.991049	0.472637	0.857355	60	25	DOK1;SRC;PIK3R1;STAT1;CRKL;MAPK3;CRK;MAP2K2;STAT5B;MAPK14;PRKCA;MAP2K1;MAPK1;STAT5A;PTPN11;SHC1;RPS6KA3;PLCG1;RPS6;GRB2;JUNB;LYN;EP300;CBL;MAPT	EP300;CBL;MAPT
WP_NUCLEOTIDE_METABOLISM	-0.449342	-0.983358	0.484848	0.864396	19	10	RRM2B;RRM2;SRM;PRPS1;ADSS2;MTHFD2;RRM1;POLD1;PRPS2;DHFR	MTHFD2;RRM1;POLD1;PRPS2;DHFR
WP_RESISTIN_AS_A_REGULATOR_OF_INFLAMMATION	0.643724	1.48106	0.0553746	0.865111	33	12	AKT3;CXCL8;PLCD1;IKBKB;MAPK3;MAPK14;PIK3CA;MAPK1;AKT2;PLCG1;PLCB3;RELA	AKT3;CXCL8;PLCD1;IKBKB;MAPK3
WP_CORTICOTROPINRELEASING_HORMONE_SIGNALING_PATHWAY	0.523609	1.47433	0.0490798	0.867115	93	31	FOSL2;CXCL8;MAPK3;ARRB1;GNAQ;GJA1;GNB1;GNAI1;MAPK14;PRKCA;MAP2K1;CTNNB1;MAPK1;GNAI2;GNB2;TGFB1;ECE1;ACACA;NCOA2;GNAS;JUND;PLCG1;RELA;GRK6;RAP1B;CAMK2A;JUNB;TRIM28;CASP3;SP1;PARP1	FOSL2;CXCL8
WP_PHOTODYNAMIC_THERAPYINDUCED_AP1_SURVIVAL_SIGNALING	0.474561	1.12178	0.362126	0.874868	51	15	MAPK13;CDKN1A;BCL3;CCNA2;FAS;MAPK14;MAP2K3;JUN;MMP2;EGFR;JUNB;TRAF2;PDGFRA;BAK1;RB1	MAPK13;CDKN1A;BCL3;CCNA2;FAS
WP_TYROBP_CAUSAL_NETWORK_IN_MICROGLIA	0.475115	1.12409	0.345048	0.875812	63	13	ZFP36L2;APBB1IP;LHFPL2;NPC2;CAPG;GPX1;TCIRG1;ABCC4;STAT5A;PYCARD;PPP1R18;TGFBR1;C3	ZFP36L2;APBB1IP;LHFPL2;NPC2;CAPG
WP_APOPTOSISRELATED_NETWORK_DUE_TO_ALTERED_NOTCH3_IN_OVARIAN_CANCER	0.416094	1.12836	0.319444	0.87826	54	27	APOE;ABL1;IL7R;CDKN1A;BCL3;TNFRSF10B;APP;F2R;ANXA5;HSPB1;RNF7;CASP7;SQSTM1;CUL5;ETS1;YBX3;MAPK1;GCLC;TRAF1;CTNNA1;PKN1;JUND;HDAC1;HSPD1;SERBP1;THBS1;HELLS	APOE;ABL1;IL7R;CDKN1A;BCL3;TNFRSF10B;APP
WP_PURINE_METABOLISM	0.56813	1.12493	0.334545	0.881141	13	7	ADA;APRT;PNP;ITPA;PRPS1;ATIC;ADSS2	ADA;APRT
WP_HYPOTHESIZED_PATHWAYS_IN_PATHOGENESIS_OF_CARDIOVASCULAR_DISEASE	-0.359817	-0.949954	0.518519	0.882536	25	16	ENG;LTBP2;CCN2;MAPK3;FBN1;FLNA;MAPK14;MAPK1;FBN2;SMAD2;SHC1;SERPINE1;TGFBR1;NR2C2;TGFBR2;POSTN	NR2C2;TGFBR2;POSTN
WP_IL10_ANTIINFLAMMATORY_SIGNALING_PATHWAY	0.595208	1.116	0.402256	0.883353	12	5	STAT1;STAT2;BLVRB;BLVRA;JAK1	STAT1;STAT2;BLVRB;BLVRA
WP_4HYDROXYTAMOXIFEN_DEXAMETHASONE_AND_RETINOIC_ACIDS_REGULATION_OF_P27_EXPRESSION	-0.409431	-0.96738	0.448276	0.888288	18	10	MAPK3;PRKAA1;MAP2K2;EIF4E;MAP2K1;TSC1;MAPK1;MAP2K3;MTOR;PBK	PBK
WP_SUDDEN_INFANT_DEATH_SYNDROME_SIDS_SUSCEPTIBILITY_PATHWAYS	-0.300177	-0.951093	0.5	0.890964	162	40	TSPYL1;IL1B;CXCL8;PRKAR1B;IL1RN;MAP2;CEBPB;GAPDH;YWHAQ;GJA1;HADHA;HADHB;PRKACA;CTNNB1;YWHAZ;CC2D1A;VAMP2;YBX1;ALDOA;ECE1;NFKB2;PRKACB;SPTBN1;HSP90B1;SLC25A4;JUN;PRKAR1A;NR3C1;CPT1A;ACADM;PBX1;HDAC1;HSPD1;CASP3;EP300;SP3;SP1;CREBBP;MAZ;C4A	HDAC1;HSPD1;CASP3;EP300;SP3;SP1;CREBBP;MAZ;C4A
WP_GLUCOCORTICOID_RECEPTOR_PATHWAY	0.399336	0.955124	0.530201	0.891516	71	13	SERPINB9;MFGE8;CAVIN2;ENC1;CPEB4;STOM;SEC14L1;NFKB2;JUN;NR3C1;PTGS2;CDC42EP3;NAV3	SERPINB9;MFGE8;CAVIN2;ENC1
WP_ONECARBON_METABOLISM	-0.377778	-0.940342	0.534562	0.892535	31	13	ALDH1L1;MTRR;MTHFS;MTR;ATIC;GART;MTHFD1L;MTHFD1;SHMT2;MTHFD2;DNMT1;DHFR;TYMS	DNMT1;DHFR;TYMS
WP_NANOPARTICLE_TRIGGERED_AUTOPHAGIC_CELL_DEATH	0.446817	0.955879	0.515358	0.894634	24	9	UVRAG;ATG5;MAP1LC3A;ATG3;SH3GLB1;ATG7;TSC1;INSR;CHAF1A	UVRAG;ATG5;MAP1LC3A;ATG3
WP_MAPK_PATHWAY_IN_CONGENITAL_THYROID_CANCER	0.510998	0.955891	0.516605	0.899354	16	5	MAPK3;MAP2K2;MAP2K1;SHC1;JUN	MAPK3;MAP2K2;MAP2K1
WP_MALE_INFERTILITY	-0.303414	-0.952382	0.538462	0.899493	155	36	SOD3;SLC46A1;SOD2;PEMT;FAS;SIRPA;ABLIM1;EPSTI1;GPX1;MTRR;PON2;CDC42BPA;CAT;SLC16A7;PSAT1;MTR;UBR2;HMGA1;AHR;CCNK;MMP2;CHD2;XRCC5;MTHFD1;XPC;INSR;AGO2;PUM2;DDX20;THBS1;EP300;TRIP13;APOB;PARP1;CREBBP;LRWD1	DDX20;THBS1;EP300;TRIP13;APOB;PARP1;CREBBP;LRWD1
WP_LUNG_FIBROSIS	0.448853	1.05568	0.39322	0.899948	63	14	IL1B;CXCL8;PLAU;TIMP1;GREM1;CCN2;CEBPB;FGF1;DSP;ELMOD2;FGF2;TGFB1;MMP2;PTX3	IL1B;CXCL8;PLAU;TIMP1;GREM1
WP_TYPE_II_INTERFERON_SIGNALING_IFNG	0.660238	1.53934	0.0311419	0.900255	37	14	IL1B;IFIT2;ICAM1;HLA-B;ISG15;STAT1;OAS1;PSMB9;STAT2;TAP1;GBP1;EIF2AK2;PTPN11;JAK1	IL1B;IFIT2;ICAM1;HLA-B;ISG15;STAT1;OAS1;PSMB9;STAT2;TAP1;GBP1
WP_KISSPEPTINKISSPEPTIN_RECEPTOR_SYSTEM_IN_THE_OVARY	0.487868	1.0577	0.389706	0.900797	40	10	MAPK3;ARRB1;MAP2K2;NRAS;PIK3CA;PRKCA;MAP2K1;MAPK1;AKT2;PLCB3	MAPK3;ARRB1;MAP2K2;NRAS;PIK3CA;PRKCA;MAP2K1;MAPK1
WP_RANKLRANK_SIGNALING_PATHWAY	0.378929	1.06262	0.353741	0.901179	55	27	ICAM1;CTSK;FHL2;SRC;IKBKB;PIK3R1;STAT1;MAPK3;RELB;ACP5;SQSTM1;MAPK14;MAP2K1;MAPK1;TRAF1;PAPSS2;NFKB2;MTOR;AKT2;JUN;PLCG1;TAB1;RELA;TRAF2;LYN;CBL;TAB2	ICAM1;CTSK;FHL2;SRC;IKBKB;PIK3R1;STAT1;MAPK3;RELB
WP_IMMUNE_RESPONSE_TO_TUBERCULOSIS	0.647735	1.49591	0.0524476	0.901877	23	12	IFI35;PSMB8;MX1;IFIT1;IFIT3;STAT1;OAS1;PIAS1;STAT2;TAP1;JAK1;MED14	IFI35;PSMB8;MX1;IFIT1;IFIT3;STAT1;OAS1;PIAS1;STAT2;TAP1
WP_ARYL_HYDROCARBON_RECEPTOR_PATHWAY_WP2586	0.386141	0.956475	0.516667	0.902779	48	19	CYP1B1;NCOA7;CDKN1A;SRC;NRAS;MAP2K1;NF1;MAPK1;GCLC;AHR;ARNT;RELA;PTGS2;EGFR;NCOR2;RB1;CDK2;EP300;PSRC1	CYP1B1;NCOA7;CDKN1A;SRC
WP_MITOCHONDRIAL_GENE_EXPRESSION	0.444567	0.947566	0.549828	0.903357	20	9	TFB2M;TFAM;MYEF2;HCFC1;TFB1M;SP1;GABPA;POLRMT;NRF1	TFB2M
WP_BENZOAPYRENE_METABOLISM	0.777881	1.50268	0.0642857	0.904556	9	6	CYP1B1;AKR1C2;EPHX1;AKR1C3;AKR1A1;AKR1C1	CYP1B1;AKR1C2;EPHX1;AKR1C3
WP_HOSTPATHOGEN_INTERACTION_OF_HUMAN_CORONAVIRUSES_APOPTOSIS	0.601035	1.07835	0.382022	0.905591	22	5	MAPK13;CASP7;MAPK14;CASP8;CASP3	MAPK13
WP_BLADDER_CANCER	0.381751	0.959463	0.513011	0.905656	41	17	CXCL8;TYMP;CDKN1A;SRC;PIK3R1;CDK4;MAP2K2;NRAS;ARAF;MAP2K1;MAPK1;DAPK3;MMP1;MMP2;EGFR;RB1;THBS1	CXCL8;TYMP;CDKN1A;SRC;PIK3R1
WP_FERROPTOSIS	0.520862	1.48122	0.052459	0.905736	65	34	STEAP3;SLC11A2;DPP4;AKR1C2;ATG5;MAP1LC3A;AKR1C3;NCOA4;LPCAT3;CHMP5;FTL;POR;HSPB1;SLC39A14;GSS;VDAC2;ATG7;PRNP;GPX4;ACSL1;GCLC;ACSL3;FTH1;VDAC3;SLC3A2;ACSL4;AIFM2;GCLM;AKR1C1;FDFT1;PCBP2;TFRC;CHMP6;IREB2	STEAP3;SLC11A2;DPP4;AKR1C2;ATG5;MAP1LC3A;AKR1C3;NCOA4;LPCAT3;CHMP5;FTL;POR
WP_RAS_SIGNALING	0.307514	0.957321	0.512821	0.905828	185	52	AKT3;ABL1;RAC2;MRAS;IKBKB;PIK3R1;RALA;MAPK3;RASA2;BRAP;RASAL2;RAB5B;FGFR1;MAP2K2;NRAS;RAB5A;RRAS;GNB1;MAPK10;EXOC2;PIK3CA;PRKCA;PRKACA;MAP2K1;ETS1;NF1;MAPK1;RASA3;RALB;AFDN;GNB2;PTPN11;PAK1;PRKACB;GNG12;AKT2;RAP1A;SHC1;RIN1;PLCG1;PLA2G4A;GNB4;RELA;EGFR;RAP1B;ARF6;GRB2;INSR;PDGFRA;EPHA2;RRAS2;PAK4	AKT3;ABL1;RAC2;MRAS;IKBKB;PIK3R1;RALA;MAPK3;RASA2;BRAP;RASAL2;RAB5B;FGFR1;MAP2K2;NRAS;RAB5A;RRAS;GNB1;MAPK10;EXOC2;PIK3CA;PRKCA;PRKACA;MAP2K1;ETS1;NF1
WP_OXIDATIVE_STRESS_RESPONSE	0.46458	1.07067	0.386525	0.906544	34	15	MT1X;SOD3;SOD2;SOD1;GPX1;MGST1;CAT;TXNRD2;MAPK10;MAPK14;GCLC;NFIX;JUNB;TXN2;SP1	MT1X;SOD3;SOD2;SOD1
WP_PHOTODYNAMIC_THERAPYINDUCED_UNFOLDED_PROTEIN_RESPONSE	0.506024	1.05775	0.419929	0.90705	29	9	DNAJB9;WARS1;ASNS;DNAJB11;NARS1;PDIA6;HSP90B1;EIF2A;CALR	DNAJB9;WARS1
WP_FIBRIN_COMPLEMENT_RECEPTOR_3_SIGNALING_PATHWAY	0.494021	1.06282	0.376307	0.90718	44	9	PLAT;SRC;IKBKB;IRAK4;MYD88;PIK3CA;LY96;RELA;IRAK1	PLAT;SRC;IKBKB;IRAK4;MYD88
WP_HOSTPATHOGEN_INTERACTION_OF_HUMAN_CORONAVIRUSES_MAPK_SIGNALING	0.394343	0.936521	0.558719	0.909237	36	14	MAPK13;MAPK3;IFITM3;MAP2K2;MAPK10;MAPK14;EIF4E;MAP2K1;MAPK1;MAP2K3;JUN;RPS6KA3;MAP3K4;JUNB	MAPK13;MAPK3;IFITM3;MAP2K2;MAPK10;MAPK14;EIF4E;MAP2K1
WP_FOLATE_METABOLISM	0.391948	1.09965	0.325733	0.909321	73	27	SOD3;ABCA1;IL1B;ICAM1;SLC46A1;PLAT;SOD2;SOD1;LDLR;GPX1;MTRR;MTHFS;CAT;GPX4;MTR;SCARB1;NFKB2;SERPINE1;RELA;GART;MTHFD1;INSR;SHMT2;MTHFD2;APOB;DHFR;HBA1	SOD3;ABCA1;IL1B;ICAM1;SLC46A1;PLAT;SOD2
WP_ACQUIRED_PARTIAL_LIPODYSTROPHY_BARRAQUERSIMONS_SYNDROME	-0.481795	-0.952784	0.528689	0.910072	11	6	FNTA;ICMT;LMNA;LMNB2;LMNB1;C3	LMNB2;LMNB1;C3
WP_MELANOMA	0.364024	0.959584	0.506803	0.910343	68	22	AKT3;CDKN1A;PIK3R1;LAMTOR3;MAPK3;CDK4;MAP2K2;NRAS;ARAF;PIK3CA;MAP2K1;DDB2;ETS1;NF1;MAPK1;PAK1;AKT2;VCL;CDK6;GRB2;BAK1;RB1	AKT3;CDKN1A;PIK3R1;LAMTOR3;MAPK3;CDK4;MAP2K2;NRAS;ARAF;PIK3CA;MAP2K1;DDB2;ETS1;NF1
WP_ENDOTHELIN_PATHWAYS	0.414327	0.942394	0.516667	0.910455	34	11	MYLK;CNN1;MT-CO2;GNAI1;PRKCA;MAP2K1;MAPK1;ATP2A2;ECE1;GNAS;CAD	MYLK;CNN1;MT-CO2;GNAI1;PRKCA;MAP2K1;MAPK1;ATP2A2
WP_MATRIX_METALLOPROTEINASES	0.47296	1.07169	0.403448	0.910684	30	11	MMP8;TIMP3;TIMP1;MMP14;MMP15;TIMP2;BSG;MMP1;MMP2;TCF20;MMP3	MMP8;TIMP3;TIMP1
WP_HEREDITARY_LEIOMYOMATOSIS_AND_RENAL_CELL_CARCINOMA_PATHWAY	0.408828	0.933313	0.545775	0.911437	20	10	SLC11A2;PRKAB1;PRKAA1;LDHA;PDHA1;ACACA;PDHB;KEAP1;SLC2A1;RPS6	SLC11A2;PRKAB1;PRKAA1
WP_G_PROTEIN_SIGNALING_PATHWAYS	0.414419	1.0785	0.35689	0.912016	96	19	PRKAR1B;SLC9A1;NRAS;GNAQ;RRAS;GNB1;GNAI1;PRKCA;PRKACA;GNAI2;AKAP11;ADCY9;GNB2;GNA13;PRKACB;GNG12;GNAS;PRKAR1A;PLCB3	PRKAR1B;SLC9A1;NRAS;GNAQ;RRAS;GNB1;GNAI1;PRKCA;PRKACA;GNAI2;AKAP11
WP_ONCOSTATIN_M_SIGNALING_PATHWAY	0.391169	1.10124	0.333333	0.912172	66	32	OSMR;TIMP3;SRC;LDLR;PIK3R1;STAT1;MAPK3;CEBPB;CASP7;MAP2K2;STAT5B;CCN1;MAPK14;PRKCA;MAP2K1;MAPK1;PTPN11;MTOR;SHC1;SERPINE1;MMP1;JAK1;JUND;RICTOR;RELA;RPS6;GRB2;JUNB;IL6ST;MMP3;CASP3;CDK2	OSMR;TIMP3;SRC;LDLR;PIK3R1;STAT1
WP_NEUROINFLAMMATION_AND_GLUTAMATERGIC_SIGNALING	0.31128	0.937304	0.53871	0.912255	144	37	IL1B;CAMK2B;SLC6A9;TRPM4;STAT6;STAT1;CAMK2D;MAPK3;SLC2A3;PSPH;PRKCA;PRKACA;MAPK1;PSAT1;DLD;PDHA1;FGF2;GLUL;TGFB1;LRRC8D;NFKB2;SMAD2;CFL1;JAK1;SLC38A2;PHGDH;SLC2A1;PLCB3;TGFBR1;GLS;DLAT;CAMK2A;LRRC8C;IL6ST;INSR;SHMT2;TGFBR2	IL1B;CAMK2B;SLC6A9;TRPM4;STAT6;STAT1;CAMK2D;MAPK3
WP_CYSTEINE_AND_METHIONINE_CATABOLISM	0.555013	1.06324	0.405694	0.912555	15	6	SUOX;SQOR;ETHE1;GSS;GCLC;MTR	SUOX;SQOR;ETHE1;GSS
WP_CILIOPATHIES	0.324672	0.861609	0.634304	0.912934	184	22	KIF7;WDR19;XPNPEP3;LZTFL1;BBS2;PKD2;DNAH6;NEK9;POMGNT1;RP2;CENPF;TRIM32;ATXN10;USP9X;IFT27;OCRL;ARL6;FLCN;PIK3R4;UNC119;RPGRIP1L;IFT140	KIF7;WDR19;XPNPEP3;LZTFL1;BBS2;PKD2;DNAH6
WP_VITAMIN_D_RECEPTOR_PATHWAY	0.364537	0.984777	0.461538	0.91335	186	25	SLC8A1;CASP14;TIMP3;CDKN1A;ABCD1;MX2;LGALS9;IGFBP3;SERPINB1;EPHB4;S100A4;ADGRE5;CLPTM1L;TIMP2;MYO9B;TGFB1;ATP2B1;CD9;TPM1;JUNB;IGFBP5;CDK2;CDKAL1;CLMN;SLC34A2	SLC8A1;CASP14;TIMP3;CDKN1A;ABCD1;MX2;LGALS9;IGFBP3
WP_INTRACELLULAR_TRAFFICKING_PROTEINS_INVOLVED_IN_CMT_NEUROPATHY	0.458818	1.04866	0.405941	0.913614	27	12	LITAF;FIG4;RABAC1;LRSAM1;HSPB1;RAB4B;RAB7A;DNM2;RAB11A;MTMR2;MFN2;KIF1B	LITAF;FIG4;RABAC1;LRSAM1
WP_MBDNF_AND_PROBDNF_REGULATION_OF_GABA_NEUROTRANSMISSION	0.476705	0.929955	0.564626	0.913943	40	6	PIK3R1;AP2B1;AP2A2;PIK3CA;SHC1;PLCG1	PIK3R1;AP2B1;AP2A2;PIK3CA
WP_ATM_SIGNALING_PATHWAY	0.418764	0.960048	0.495114	0.914296	40	11	ABL1;CCNB1;CDKN1A;RIPK1;JUN;TP53BP1;RAD50;SMC1A;MDC1;CDK2;CDK1	ABL1;CCNB1;CDKN1A
WP_APOPTOSIS_MODULATION_AND_SIGNALING	0.347079	0.918713	0.564748	0.914932	91	22	TOLLIP;TNFRSF10B;HTRA2;FAS;IKBKB;TRADD;MAPK3;CASP1;RIPK1;MYD88;CASP7;AIFM1;CASP8;PTPN13;JUN;AIFM2;PEA15;IRAK1;CASP4;BAK1;CASP3;ENDOG	TOLLIP;TNFRSF10B;HTRA2;FAS;IKBKB;TRADD;MAPK3;CASP1;RIPK1;MYD88;CASP7
WP_AMYOTROPHIC_LATERAL_SCLEROSIS_ALS	0.423321	0.938311	0.555172	0.915068	38	10	ALS2;SOD1;GPX1;CASP1;MAP2K2;RAB5A;CAT;MAPK14;TOMM40;CASP3	ALS2;SOD1;GPX1;CASP1;MAP2K2;RAB5A;CAT
WP_PPARALPHA_PATHWAY	0.490834	1.06456	0.394265	0.915155	26	9	SLC27A1;EHHADH;SCP2;CPT2;ACAA1;CDK4;CPT1A;ACADM;CDK1	SLC27A1;EHHADH;SCP2;CPT2;ACAA1;CDK4
WP_PURINE_METABOLISM_AND_RELATED_DISORDERS	0.411797	0.979637	0.490066	0.915241	22	13	ADA;RRM2B;APRT;PNP;ITPA;PRPS1;ATIC;PPAT;ADSS2;GART;PFAS;PAICS;MAT2A	ADA;RRM2B;APRT
WP_GENES_CONTROLLING_NEPHROGENESIS	0.455724	0.968099	0.501916	0.915369	44	8	LAMB2;CD2AP;KIRREL1;CTNNB1;ILK;ITGA3;NCK1;NOTCH2	LAMB2;CD2AP;KIRREL1
WP_APOPTOSIS	0.354356	0.920585	0.550676	0.915869	86	19	BNIP3L;TNFRSF10B;FAS;IKBKB;TRADD;PIK3R1;CASP1;RIPK1;CASP7;MAPK10;CASP8;TRAF1;JUN;RELA;TRAF2;CASP4;BAK1;CASP3;HELLS	BNIP3L;TNFRSF10B;FAS;IKBKB;TRADD;PIK3R1
WP_MIRNAS_INVOLVEMENT_IN_THE_IMMUNE_RESPONSE_IN_SEPSIS	0.421923	0.97018	0.48951	0.915905	63	12	CXCL8;ICAM1;IKBKB;IRAK4;RELB;MYD88;MAPK14;NFKB2;TAB1;RELA;IRAK1;TAB2	CXCL8;ICAM1;IKBKB;IRAK4;RELB
WP_CARDIAC_PROGENITOR_DIFFERENTIATION	0.459967	0.985776	0.5	0.916111	53	9	INHBA;SIRPA;THY1;ANPEP;MAPK14;FGF2;TGFB1;PDGFRA;BMP1	INHBA;SIRPA;THY1;ANPEP
WP_PI3KAKT_SIGNALING_PATHWAY	0.258237	0.861961	0.676829	0.916223	345	79	OSMR;AKT3;IL7R;COL4A3;CDKN1A;COL4A2;LPAR1;IKBKB;PIK3R1;LAMB2;ITGA1;THBS2;ITGB3;MAPK3;F2R;CDK4;ITGB6;RPTOR;PRKAA1;FGFR1;FN1;FGF1;MAP2K2;NRAS;GNB1;LAMA4;PIK3CA;EIF4E;PRKCA;MAP2K1;TSC1;LAMC1;PKN2;ITGA5;PCK2;MAPK1;MLST8;LAMB1;FGF2;GNB2;COL4A1;COL1A2;ITGA3;COL6A3;GNG12;MTOR;AKT2;HSP90B1;ITGA2;EIF4B;PKN1;JAK1;CDK6;COL6A1;ITGB5;GYS1;HSP90AB1;GNB4;RELA;COL6A2;PDPK1;COL1A1;RPS6;EGFR;ITGA4;GRB2;G6PC3;COL2A…	OSMR;AKT3;IL7R;COL4A3;CDKN1A;COL4A2;LPAR1;IKBKB;PIK3R1;LAMB2;ITGA1;THBS2;ITGB3;MAPK3;F2R
WP_OVERVIEW_OF_INTERFERONSMEDIATED_SIGNALING_PATHWAY	0.554577	1.10228	0.371324	0.916327	37	6	PIK3R1;STAT1;STAT2;PIK3CA;PRKCA;JAK1	PIK3R1;STAT1;STAT2;PIK3CA;PRKCA
WP_ENDOMETRIAL_CANCER	0.368594	0.965464	0.503333	0.916665	63	23	AKT3;CDKN1A;PIK3R1;MAPK3;FGFR1;FGF1;MAP2K2;NRAS;ARAF;PIK3CA;MAP2K1;DDB2;CTNNB1;MAPK1;ILK;FGF2;APC;AKT2;CTNNA1;PDPK1;EGFR;GRB2;BAK1	AKT3;CDKN1A;PIK3R1;MAPK3;FGFR1;FGF1;MAP2K2;NRAS;ARAF;PIK3CA;MAP2K1;DDB2;CTNNB1
WP_CALCIUM_REGULATION_IN_CARDIAC_CELLS	0.366491	1.0452	0.394322	0.916905	152	33	SLC8A1;PRKAR1B;FKBP1A;CAMK2B;CAMK2D;ATP1B3;ARRB1;GNAQ;YWHAQ;ITPR2;GJA1;GNB1;GNAI1;PRKCA;PRKACA;YWHAZ;ANXA6;ATP2A2;GNAI2;ADCY9;GNB2;ATP2B1;PRKACB;GNG12;GNAS;PRKAR1A;PLCB3;GNB4;CALR;ITPR3;GRK6;CAMK2A;GJC1	SLC8A1;PRKAR1B;FKBP1A;CAMK2B;CAMK2D;ATP1B3
WP_EXTRACELLULAR_VESICLES_IN_THE_CROSSTALK_OF_CARDIAC_CELLS	0.559064	1.07177	0.405018	0.917104	28	6	SOD1;CD63;HSPB1;CD81;PDLIM5;EGFR	SOD1;CD63;HSPB1;CD81;PDLIM5
WP_GLYCOSYLATION_AND_RELATED_CONGENITAL_DEFECTS	0.472158	1.07901	0.367347	0.917458	25	12	SRD5A3;DOLK;DPAGT1;MPI;MGAT2;ALG3;MOGS;DPM1;PMM2;B4GALT1;ALG11;GMPPB	SRD5A3;DOLK;DPAGT1;MPI;MGAT2;ALG3;MOGS;DPM1;PMM2
WP_PDGFRBETA_PATHWAY	0.400957	0.960794	0.522807	0.917541	29	15	STAT6;PIK3R1;STAT1;MAPK3;STAT5B;EIF2AK2;PIK3CA;PRKCA;MAP2K1;STAT5A;SHC1;JUN;JAK1;PLCG1;GRB2	STAT6;PIK3R1;STAT1;MAPK3;STAT5B;EIF2AK2;PIK3CA;PRKCA;MAP2K1
WP_MECHANOREGULATION_AND_PATHOLOGY_OF_YAPTAZ_VIA_HIPPO_AND_NONHIPPO_MECHANISMS	0.39094	0.975786	0.494915	0.917807	48	17	SGMS1;SAV1;SRC;ITGB3;ITGB6;ACTA2;YWHAQ;MAPK10;CTNNB1;MAP4K4;PAK1;CTNNA1;LIMD1;ITGB5;MAP4K5;MAP4K3;PAK4	SGMS1;SAV1;SRC;ITGB3;ITGB6;ACTA2
WP_ONECARBON_METABOLISM_AND_RELATED_PATHWAYS	0.384908	0.980878	0.462046	0.917856	54	18	SOD3;SOD2;SOD1;PEMT;BCAT2;GPX1;GPX7;GSS;GPX4;GCLC;MTR;DNM1;GCLM;CEPT1;PCYT2;SHMT2;MAT2A;TYMS	SOD3;SOD2;SOD1;PEMT;BCAT2;GPX1
WP_LEPTIN_SIGNALING_PATHWAY	0.329412	0.910411	0.615917	0.918247	76	28	IL1B;IL1RN;SRC;IKBKB;PIK3R1;STAT1;MAPK3;CFL2;PRKAA1;MAP2K2;STAT5B;MAPK14;EIF4E;MAP2K1;MAPK1;PTPN11;MTOR;ACACA;SHC1;JAK1;PLCG1;RELA;RPS6;ROCK2;GSK3A;GRB2;KHDRBS1;SP1	IL1B;IL1RN;SRC;IKBKB;PIK3R1;STAT1;MAPK3;CFL2
WP_NUCLEOTIDEBINDING_OLIGOMERIZATION_DOMAIN_NOD_PATHWAY	0.443513	1.01455	0.425373	0.918744	41	12	IL1B;IKBKB;CASP1;CASP7;CASP8;ERBIN;COPS6;PYCARD;AAMP;RELA;SUGT1;NDUFA13	IL1B;IKBKB;CASP1;CASP7
WP_TCELL_RECEPTOR_TCR_SIGNALING_PATHWAY	0.368908	0.986941	0.478261	0.91889	91	23	IL1B;FAS;IKBKB;PIK3R1;CRKL;MAPK3;CRK;MAP2K2;MAPK14;MAP2K1;MAPK1;TGFB1;PTPN11;PAK1;SHC1;JUN;PLCG1;NCK1;RELA;PDPK1;MALT1;GRB2;CBL	IL1B;FAS;IKBKB;PIK3R1;CRKL;MAPK3;CRK
WP_OXIDATIVE_DAMAGE_RESPONSE	0.408794	0.882068	0.603636	0.918927	41	10	MAPK13;CDKN1A;C1R;C1S;MAPK10;TRAF1;TRAF2;PCNA;BAK1;CASP3	MAPK13;CDKN1A
WP_MET_IN_TYPE_1_PAPILLARY_RENAL_CELL_CARCINOMA	0.351323	0.92122	0.571895	0.91913	59	25	AKT3;CDKN1A;SRC;PIK3R1;CRKL;MAPK3;CRK;MAP2K2;NRAS;ARAF;PIK3CA;MAP2K1;ETS1;MAPK1;PTPN11;PAK1;AKT2;RAP1A;JUN;ELOA;PLCG1;RAP1B;GRB2;CBL;PAK4	AKT3;CDKN1A;SRC;PIK3R1;CRKL;MAPK3;CRK
WP_METABOLISM_OF_SPINGOLIPIDS_IN_ER_AND_GOLGI_APPARATUS	0.485671	0.971004	0.509934	0.919155	20	6	SPHK1;KDSR;SGMS2;B4GALT1;SGPL1;UGCG	SPHK1;KDSR;SGMS2
WP_PARKINSONS_DISEASE_PATHWAY	0.364765	0.862465	0.612676	0.919266	84	13	MAPK13;SNCA;UCHL1;HTRA2;UBA7;UBE2L6;PARK7;CASP7;EPRS1;MAPK14;UBE2J1;CASP3;SYT11	MAPK13;SNCA;UCHL1;HTRA2;UBA7;UBE2L6
WP_TGFBETA_RECEPTOR_SIGNALING	0.419952	1.04174	0.425743	0.919314	58	19	FST;INHBA;FKBP1A;ENG;STAT1;MAPK3;ITGB6;CTNNB1;TGFB1;SMAD2;JUN;SERPINE1;SMAD1;JAK1;TGFBR1;THBS1;EP300;TGFBR2;CREBBP	FST;INHBA;FKBP1A;ENG
WP_ESTROGEN_RECEPTOR_PATHWAY	0.520795	0.96213	0.532319	0.919457	13	5	CYP1B1;ACOX1;JUN;GPAM;SP1	CYP1B1
WP_REGULATION_OF_WNT_BCATENIN_SIGNALING_BY_SMALL_MOLECULE_COMPOUNDS	0.481028	0.914384	0.61324	0.919485	18	6	DKK3;LRP1;DVL2;CTNNB1;APC;CSNK1A1	DKK3;LRP1;DVL2;CTNNB1
WP_MFAP5MEDIATED_OVARIAN_CANCER_CELL_MOTILITY_AND_INVASIVENESS	0.453805	0.911923	0.559859	0.919774	13	6	ITGB3;MAPK3;MAPK1;JUN;PLCG1;ITPR3	ITGB3;MAPK3
WP_ALZHEIMERS_DISEASE	0.272995	0.923114	0.605016	0.919808	266	86	RB1CC1;AKT3;APOE;IL1B;SNCA;MME;APP;FAS;IKBKB;ATG2A;WNT5A;NCSTN;PIK3R1;RTN3;CSNK2B;MAPK3;RTN4;LRP1;CDK5;PSMD13;WIPI1;CASP7;MAP2K2;PSEN1;NRAS;GAPDH;VDAC2;GNAQ;CAPN1;ITPR2;DVL2;ARAF;EIF2AK2;MAPK10;APH1B;PIK3CA;IRS2;MAP2K1;CTNNB1;TUBB2A;MAPK1;ATP2A2;ADAM17;ADAM10;TUBB6;PSMD8;TUBB;APC;VDAC3;CASP8;VDAC1;PSMC3;PSMD9;MTOR;AKT2;PSMD1;SLC25A4;PSMC1;ATG2B;EIF2S1;HSD17B10;KIF5B;MCU;PSMD2;PSMC2;TUBB4B;CSNK1A1…	RB1CC1;AKT3;APOE;IL1B;SNCA;MME;APP;FAS;IKBKB;ATG2A;WNT5A;NCSTN;PIK3R1;RTN3;CSNK2B;MAPK3
WP_OREXIN_RECEPTOR_PATHWAY	0.574959	1.63535	0.00955414	0.920009	154	33	FOSL2;DCLK1;IL1B;CXCL8;ICAM1;CDKN1A;RRM2;LDLR;PIK3R1;CCN2;MAPK3;LDHA;PRKCA;PDP1;MAPK1;MANF;HMGA1;NSMAF;LUZP1;PDHB;SLC2A1;YARS2;OPA1;TFAM;HMGA2;LRRC8C;JUNB;BTF3;MMP3;RUNX1;DDX52;TNC;PPOX	FOSL2;DCLK1;IL1B;CXCL8;ICAM1;CDKN1A
WP_CHOLESTEROL_BIOSYNTHESIS_PATHWAY	0.44747	1.01157	0.455479	0.920567	15	11	MVK;DHCR7;CYP51A1;MSMO1;LSS;IDI1;NSDHL;PMVK;FDPS;FDFT1;HMGCS1	MVK;DHCR7;CYP51A1;MSMO1;LSS
WP_REGULATION_OF_ACTIN_CYTOSKELETON	0.321705	1.01836	0.406667	0.920578	150	54	RASSF7;RAC2;SSH3;MRAS;MYLK;PIK3R1;ITGA1;PIP4K2B;ARPC5;BAIAP2;MAPK3;F2R;CFL2;PIP4K2A;CRK;FGFR1;FN1;FGF1;SLC9A1;MAP2K2;NRAS;RRAS;RDX;PIK3CA;MAP2K1;ENAH;PIK3C2A;MAPK1;EZR;ACTN1;PIP5K1C;FGF2;APC;DOCK1;GNA13;PAK1;GNG12;MYH10;CFL1;PPP1R12A;VCL;MYL3;DIAPH3;MSN;ROCK2;EGFR;GIT1;BDKRB2;PDGFRA;DIAPH1;PIK3R4;RRAS2;FGF17;PAK4	RASSF7;RAC2;SSH3;MRAS;MYLK;PIK3R1;ITGA1;PIP4K2B;ARPC5;BAIAP2;MAPK3;F2R;CFL2;PIP4K2A;CRK;FGFR1;FN1;FGF1;SLC9A1;MAP2K2;NRAS
WP_MITOCHONDRIAL_LONG_CHAIN_FATTY_ACID_BETAOXIDATION	0.416471	0.992871	0.488673	0.920607	17	14	ECI1;EHHADH;SCP2;CPT2;ACSF2;HADHA;ACSL1;ACSL3;ACSL4;ACADS;CPT1A;ACADM;SLC25A20;HADH	ECI1;EHHADH;SCP2;CPT2
WP_ALPHA_6_BETA_4_SIGNALING_PATHWAY	0.359014	0.86784	0.592982	0.920658	35	15	SRC;PIK3R1;LAMB2;MAPK3;MAPK14;PRKCA;IRS2;LAMC1;MAPK1;LAMB1;PTPN11;MTOR;SHC1;GRB2;ITGA6	SRC;PIK3R1;LAMB2;MAPK3
WP_CHEMOKINE_SIGNALING_PATHWAY	0.298802	0.87887	0.657534	0.920743	165	38	AKT3;RAC2;IKBKB;PIK3R1;STAT1;CRKL;WASL;MAPK3;STAT2;CRK;ARRB1;NRAS;STAT5B;GNB1;GNAI1;PIK3CA;MAP2K1;MAPK1;GNAI2;ADCY9;GNB2;PAK1;PRKACB;GNG12;AKT2;RAP1A;SHC1;VAV2;PREX1;PLCB3;GNB4;RELA;GRK6;ROCK2;RAP1B;GRB2;LYN;PARD3	AKT3;RAC2;IKBKB;PIK3R1;STAT1;CRKL;WASL;MAPK3;STAT2;CRK
WP_IL3_SIGNALING_PATHWAY	0.339638	0.872119	0.646643	0.920873	49	19	CXCL8;SRC;PIK3R1;CRKL;MAPK3;YWHAQ;STAT5B;PRKACA;MAP2K1;MAPK1;STAT5A;TGFB1;PTPN11;SHC1;JUN;JAK1;GRB2;LYN;CBL	CXCL8;SRC;PIK3R1;CRKL;MAPK3
WP_NEUROINFLAMMATION	0.437493	0.869517	0.648746	0.921335	13	6	MT-CO1;MT-CO2;MAPK14;MTOR;JUN;RELA	MT-CO1;MT-CO2
WP_NEURODEGENERATION_WITH_BRAIN_IRON_ACCUMULATION_NBIA_SUBTYPES_PATHWAY	0.350879	0.883041	0.602606	0.92135	44	20	RB1CC1;ATG5;MAP1LC3A;ATG2A;ATG3;SCP2;FTL;RPTOR;PRKAA1;WIPI1;ATG7;TSC1;MLST8;SPTLC1;MTOR;ACACA;PIK3R4;ATG101;DEPTOR;PANK2	RB1CC1;ATG5;MAP1LC3A;ATG2A;ATG3;SCP2;FTL
WP_EICOSANOID_SYNTHESIS	0.49849	0.99475	0.5	0.921531	26	7	PTGES;PTGIS;LTA4H;PTGES2;PLA2G4A;PTGS2;PNPLA8	PTGES;PTGIS
WP_FATTY_ACID_BETAOXIDATION	0.341656	0.885004	0.60066	0.921608	34	21	ECI1;CPT2;GK2;CRAT;GK;HADHA;GCDH;HADHB;ACSL1;DLD;DECR1;ACSL3;ECHS1;ACSL4;ACAT1;ACADS;CPT1A;GPD2;ACADM;SLC25A20;HADH	ECI1;CPT2;GK2;CRAT;GK
WP_VASOPRESSINREGULATED_WATER_REABSORPTION	0.38562	0.875932	0.670034	0.921964	44	14	DCTN5;DCTN2;RAB5B;RAB5A;NSF;DYNLL1;PRKACA;VAMP2;ADCY9;DYNC1H1;PRKACB;GNAS;RAB11A;STX4	DCTN5;DCTN2;RAB5B;RAB5A;NSF;DYNLL1;PRKACA
WP_SARSCOV2_INNATE_IMMUNITY_EVASION_AND_CELLSPECIFIC_IMMUNE_RESPONSE	0.406542	1.07986	0.350993	0.922007	68	22	IFIT2;CXCL8;MX1;TRADD;TP53I3;STAT1;MAVS;STAT2;TRIM25;DHX58;RIPK1;AP1G1;BSG;TGFB1;CASP8;TBK1;LARP1;JAK1;TRAF2;NUP98;EP300;HDAC2	IFIT2;CXCL8;MX1;TRADD;TP53I3;STAT1;MAVS;STAT2;TRIM25;DHX58;RIPK1
WP_MALIGNANT_PLEURAL_MESOTHELIOMA	0.237137	0.850498	0.760479	0.922514	446	119	RB1CC1;AKT3;ADAMTS1;IL1B;RASSF7;COL4A3;PLAU;SPARC;CDKN1A;SAV1;COL4A2;LGALS9;SRC;CTHRC1;CD47;WNT5A;LAMB2;STAT1;PRKAB1;ITGA1;CDH11;CCN2;LATS2;ITGB3;CSNK2B;MAPK3;CDK4;STK38L;MMP14;CASP1;RPTOR;ACTA2;PRKAA1;FGFR1;FN1;FGF1;MAP2K2;DVL2;LAMA4;MAPK10;MAPK14;PIK3CA;MAP2K1;TSC1;LAMC1;CTNNB1;MAPK1;MAP4K4;CTBP1;MAP2K3;MLST8;MOB1A;BAG2;LAMB1;FGF2;APC;COL4A1;TGFB1;ITGA3;PAK1;SLC3A2;MTOR;AKT2;CTNNA1;ITGA2;EIF4B;…	RB1CC1;AKT3;ADAMTS1;IL1B;RASSF7;COL4A3;PLAU;SPARC;CDKN1A;SAV1;COL4A2;LGALS9;SRC;CTHRC1;CD47;WNT5A;LAMB2;STAT1;PRKAB1;ITGA1;CDH11;CCN2;LATS2;ITGB3;CSNK2B;MAPK3
WP_MAPK_CASCADE	0.411548	1.01989	0.452055	0.922711	33	17	MAP2;LAMTOR3;MAPK3;MAP2K2;NRAS;SIPA1;RRAS;ARAF;MAPK10;MAPK14;MAP2K1;MAPK1;RASA3;MAP2K3;JUN;PLCB3;GRB2	MAP2;LAMTOR3;MAPK3;MAP2K2;NRAS;SIPA1;RRAS;ARAF;MAPK10;MAPK14;MAP2K1;MAPK1;RASA3;MAP2K3
WP_SPINAL_CORD_INJURY	0.363501	0.987579	0.461279	0.922724	119	28	IL1B;CXCL8;ICAM1;LGALS3;FKBP1A;PTPRA;CD47;MAPK3;CDK4;RTN4;ANXA1;RHOB;GJA1;PRKCA;MAPK1;CSPG4;APEX1;COL4A1;TGFB1;RHOC;PTGS2;ROCK2;EGFR;COL2A1;CASP3;RB1;CDK2;CDK1	IL1B;CXCL8;ICAM1;LGALS3;FKBP1A;PTPRA;CD47;MAPK3;CDK4;RTN4
WP_MITOCHONDRIAL_COMPLEX_I_ASSEMBLY_MODEL_OXPHOS_SYSTEM	0.295478	0.862826	0.650847	0.922729	56	36	NDUFB6;DMAC2;NDUFV2;NDUFB4;NUBPL;NDUFS5;NDUFB7;NDUFS6;NDUFA7;MT-ND2;NDUFA2;NDUFA6;NDUFB3;NDUFAF4;NDUFA12;NDUFB5;NDUFA8;NDUFB9;MT-ND6;ECSIT;NDUFV1;MT-ND5;NDUFS3;NDUFAF2;NDUFS1;ACAD9;NDUFS4;NDUFB10;NDUFS2;NDUFA10;NDUFA13;FOXRED1;TMEM70;TIMMDC1;NDUFAF1;NDUFAF7	NDUFB6;DMAC2;NDUFV2;NDUFB4;NUBPL;NDUFS5;NDUFB7;NDUFS6;NDUFA7;MT-ND2
WP_NETRINUNC5B_SIGNALING_PATHWAY	0.403031	0.989458	0.467085	0.923306	52	16	ICAM1;SRC;CCN2;PTPA;MAPK3;MAP2K2;MAPK14;PIK3CA;PRKCA;MAP2K1;MAPK1;ARHGEF12;PTPN11;JUN;COL1A1;CASP3	ICAM1;SRC;CCN2;PTPA;MAPK3
WP_DNA_DAMAGE_RESPONSE	0.385087	1.01508	0.48495	0.923328	69	20	ABL1;CCNB1;RRM2B;CDKN1A;TNFRSF10B;PML;FAS;CDK4;CDK5;DDB2;CASP8;CDK6;PRKDC;RAD50;CASP3;SMC1A;RB1;CDK2;TLK2;CDK1	ABL1;CCNB1;RRM2B;CDKN1A;TNFRSF10B;PML;FAS
WP_GASTRIN_SIGNALING_PATHWAY	0.294782	0.853844	0.688742	0.923488	114	37	CXCL8;CDKN1A;SRC;IKBKB;PIK3R1;LAMTOR3;MAPK3;CRK;ARRB1;SLC9A1;RHOB;YES1;GNAQ;MAPK14;PIK3CA;PRKCA;ANXA2;PRKACA;MAP2K1;CTNNB1;MAPK1;TJP1;PTPN11;PAK1;MTOR;SHC1;JUN;SERPINE1;CD44;PLCG1;RELA;PTGS2;RPS6;EGFR;GRB2;CASP3;SP1	CXCL8;CDKN1A;SRC;IKBKB;PIK3R1;LAMTOR3;MAPK3;CRK;ARRB1;SLC9A1;RHOB;YES1;GNAQ;MAPK14;PIK3CA;PRKCA;ANXA2;PRKACA;MAP2K1;CTNNB1
WP_PRADERWILLI_AND_ANGELMAN_SYNDROME	0.471256	0.92352	0.594502	0.923594	66	6	NIPA1;FEZ2;CDK4;CDK6;RB1;PCM1	NIPA1
WP_INTEGRINMEDIATED_CELL_ADHESION	0.299036	0.890652	0.59589	0.923657	104	40	AKT3;RAC2;ZYX;SRC;ITGA1;ITGB3;CAPN5;CRK;ITGB6;MAP2K2;CAPN1;GIT2;ARAF;MAPK10;MAP2K1;ITGA5;TNS1;MAPK1;ILK;MAP2K3;DOCK1;ITGA3;PAK1;AKT2;RAP1A;ITGA2;SHC1;VAV2;VCL;ITGB5;VASP;PDPK1;ROCK2;ITGA4;RAP1B;GRB2;ITGAE;ITGA6;MYPN;PAK4	AKT3;RAC2;ZYX;SRC;ITGA1;ITGB3;CAPN5;CRK;ITGB6
WP_STATIN_INHIBITION_OF_CHOLESTEROL_PRODUCTION	0.406881	0.886021	0.665517	0.923875	33	10	APOE;ABCA1;DGAT1;LDLR;LRP1;SCARB1;SOAT1;FDFT1;APOB;ACSS1	APOE;ABCA1;DGAT1;LDLR
WP_EPO_RECEPTOR_SIGNALING	0.440774	0.971198	0.514184	0.923901	26	11	SRC;STAT1;MAPK3;MAP2K2;STAT5B;IRS2;MAP2K1;MAPK1;STAT5A;SHC1;GRB2	SRC;STAT1;MAPK3;MAP2K2;STAT5B;IRS2;MAP2K1;MAPK1;STAT5A
WP_FOCAL_ADHESION	0.265032	0.864183	0.686335	0.924016	202	68	AKT3;RAC2;ZYX;COL4A2;SRC;MYLK;COL5A3;FLNC;PIK3R1;LAMB2;ITGA1;CRKL;THBS2;ITGB3;MAPK3;CRK;PARVA;ITGB6;FN1;LAMA4;MAPK10;FLNA;PIK3CA;PRKCA;MAP2K1;LAMC1;CTNNB1;ITGA5;MAPK1;ILK;ACTN1;PIP5K1C;LAMB1;DOCK1;COL4A1;COL1A2;ITGA3;PAK1;COL5A2;AKT2;RAP1A;ITGA2;SHC1;JUN;PPP1R12A;VAV2;VCL;FLNB;ITGB5;VASP;MYL9;COL6A2;PDPK1;COL1A1;ROCK2;EGFR;ITGA4;RAP1B;GRB2;PARVB;COL2A1;PDGFRA;DIAPH1;ITGA6;TNC;THBS1;PAK4;THBS4	AKT3;RAC2;ZYX;COL4A2;SRC;MYLK;COL5A3;FLNC;PIK3R1;LAMB2;ITGA1;CRKL;THBS2;ITGB3;MAPK3;CRK;PARVA;ITGB6
WP_MIRNA_REGULATION_OF_DNA_DAMAGE_RESPONSE	0.340689	0.892538	0.597122	0.924179	93	21	ABL1;CCNB1;RRM2B;CDKN1A;TNFRSF10B;PML;FAS;CDK4;CDK5;DDB2;CASP8;CDK6;PRKDC;RAD50;CASP3;SMC1A;RB1;CDK2;TLK2;CDK1;MCM7	ABL1;CCNB1;RRM2B;CDKN1A;TNFRSF10B;PML;FAS
WP_TGFBETA_RECEPTOR_SIGNALING_IN_SKELETAL_DYSPLASIAS	0.331182	0.872512	0.640523	0.92428	62	21	FST;INHBA;FKBP1A;ENG;STAT1;MAPK3;ITGB6;FBN1;CTNNB1;TGFB1;SMAD2;JUN;SERPINE1;SMAD1;JAK1;TGFBR1;THBS1;EP300;TGFBR2;CREBBP;LTBP3	FST;INHBA;FKBP1A;ENG
WP_VITAMIN_A_AND_CAROTENOID_METABOLISM	0.509712	0.995847	0.510949	0.924383	44	7	ALDH1A1;DGAT1;RETSAT;CRABP2;MAPK1;SCARB1;RXRB	ALDH1A1;DGAT1;RETSAT;CRABP2
WP_RENINANGIOTENSINALDOSTERONE_SYSTEM_RAAS	0.509979	1.00753	0.489362	0.924555	44	7	ACE;CAMK2B;CAMK2D;GNAQ;ITPR2;ITPR3;CAMK2A	ACE;CAMK2B;CAMK2D;GNAQ;ITPR2
WP_NANOPARTICLE_TRIGGERED_REGULATED_NECROSIS	0.446091	0.894351	0.616725	0.924604	12	7	RIPK3;TRADD;FTL;RIPK1;CASP8;PLA2G4A;PARP1	RIPK3;TRADD;FTL
WP_IL1_SIGNALING_PATHWAY	0.333453	0.88772	0.628159	0.924909	57	24	IL1B;TOLLIP;IKBKB;PIK3R1;MAPK3;IRAK4;UBE2N;MYD88;MAP2K2;UBE2V1;SQSTM1;MAPK14;MAP2K1;MAPK1;MAP2K3;ECSIT;PTPN11;JUN;PLCG1;TAB1;RELA;IRAK1;IRAK3;TAB2	IL1B;TOLLIP;IKBKB;PIK3R1;MAPK3;IRAK4;UBE2N;MYD88;MAP2K2;UBE2V1
WP_MIRNA_REGULATION_OF_P53_PATHWAY_IN_PROSTATE_CANCER	0.422709	0.8961	0.621324	0.925604	34	8	EI24;TNFRSF10B;DDB2;CASP8;SERPINE1;PERP;CASP3;ZMAT3	EI24;TNFRSF10B
WP_PROTEOGLYCAN_BIOSYNTHESIS	0.415504	0.850984	0.665441	0.925646	19	8	SLC35B3;B4GALT7;B3GAT3;SLC35B2;CHST3;PAPSS2;CANT1;CHST14	SLC35B3;B4GALT7;B3GAT3
WP_ENERGY_METABOLISM	0.432613	1.02101	0.431894	0.925807	48	12	TFB2M;PRKAB1;PRKAA1;MAPK14;PRMT1;TFAM;MYBBP1A;HDAC1;TFB1M;EP300;GABPA;NRF1	TFB2M
WP_DISORDERS_OF_FOLATE_METABOLISM_AND_TRANSPORT	0.403813	0.897666	0.567944	0.926683	13	10	ALDH1L1;SLC46A1;MTHFS;MTR;ATIC;GART;MTHFD1;SHMT2;DHFR;TYMS	ALDH1L1;SLC46A1
WP_H19_ACTION_RBE2F1_SIGNALING_AND_CDKBETACATENIN_ACTIVITY	0.548982	1.0043	0.517007	0.926915	16	5	CSRP2;CDK4;CTNNB1;MACROH2A1;RB1	CSRP2
WP_SPHINGOLIPID_METABOLISM_IN_SENESCENCE	0.408132	1.02251	0.45098	0.927892	28	16	ASAH1;CDKN1A;GLB1;SPHK1;CDK4;KDSR;SGMS2;RPP38;PRKCA;MAPK1;CERS2;SPTLC1;MTOR;UGCG;RB1;CDK2	ASAH1;CDKN1A;GLB1;SPHK1;CDK4;KDSR;SGMS2;RPP38
WP_VEGFAVEGFR2_SIGNALING_PATHWAY	0.263508	0.996751	0.463557	0.928002	438	197	ADAMTS1;EPB41;SLC8A1;CSRP2;TXNIP;ABL1;GPC1;DNAJB9;CXCL8;PLAU;ICAM1;CRIP2;TPP1;FHL2;SOD2;ENG;DOK1;SRC;SDCBP;EPS15;PRKG1;IGFBP3;FAS;KANK1;CSRP1;ARMCX1;STAT6;PIK3R1;INPP4B;STAT1;PBXIP1;RCN1;CCN2;GPX1;ITGB3;MAPK3;VPS39;PRDX2;MMP14;ATP6V1E1;CRK;NAPA;HSPB1;PRDX6;ANXA1;PRKAA1;MYO1C;P4HB;FN1;MYO6;MAP2K2;PNP;CNP;FMNL3;RAB5A;GAPDH;KATNAL2;TXNDC5;TXN;GJA1;RPL18A;IGFBP7;PGK1;EPRS1;LDHA;CCN1;RPS11;QKI;SRP54;P…	ADAMTS1;EPB41;SLC8A1;CSRP2;TXNIP;ABL1;GPC1;DNAJB9;CXCL8;PLAU;ICAM1;CRIP2;TPP1;FHL2;SOD2;ENG;DOK1;SRC;SDCBP;EPS15;PRKG1;IGFBP3;FAS;KANK1;CSRP1;ARMCX1;STAT6;PIK3R1;INPP4B;STAT1;PBXIP1;RCN1;CCN2;GPX1;ITGB3;MAPK3;VPS39;PRDX2
WP_EPITHELIAL_TO_MESENCHYMAL_TRANSITION_IN_COLORECTAL_CANCER	0.351435	1.07989	0.345794	0.929024	164	44	TWIST2;AKT3;MAPK13;COL4A3;SPARC;COL4A2;NUBPL;WNT5A;CLDN11;PIK3R1;LATS2;MAPK3;FN1;MAP2K2;DSP;MMP15;MAPK14;PIK3CA;MAP2K1;CTNNB1;ITGA5;MAPK1;MAP2K3;COL4A1;TJP1;TGFB1;PAK1;SMAD2;AKT2;SHC1;CDH2;STRAP;WNT5B;TGFBR1;FZD2;MMP2;NOTCH2;GRB2;SUZ12;RBPJ;NR2C2;TGFBR2;EED;CLDN23	TWIST2;AKT3;MAPK13;COL4A3;SPARC;COL4A2;NUBPL;WNT5A;CLDN11;PIK3R1;LATS2;MAPK3
WP_SMALL_CELL_LUNG_CANCER	0.359209	0.998642	0.45679	0.929047	98	30	AKT3;COL4A3;CDKN1A;COL4A2;IKBKB;PIK3R1;LAMB2;CDK4;FN1;LAMA4;PIK3CA;LAMC1;DDB2;LAMB1;COL4A1;CASP8;ITGA3;TRAF1;AKT2;ITGA2;CDK6;RELA;PTGS2;TRAF2;ITGA6;BAK1;CASP3;RXRB;RB1;CDK2	AKT3;COL4A3;CDKN1A;COL4A2;IKBKB;PIK3R1;LAMB2
WP_IL9_SIGNALING_PATHWAY	0.414977	0.90233	0.560811	0.930377	19	10	PIK3R1;STAT1;MAPK3;MAP2K2;STAT5B;MAP2K1;MAPK1;STAT5A;JAK1;GRB2	PIK3R1;STAT1;MAPK3;MAP2K2;STAT5B;MAP2K1;MAPK1;STAT5A
WP_UREA_CYCLE_AND_METABOLISM_OF_AMINO_GROUPS	0.402815	0.897925	0.590909	0.930481	21	10	GAMT;ASS1;SRM;SMS;ASL;PYCR1;OAT;ALDH18A1;GLUD1;CPS1	GAMT;ASS1
WP_PPAR_SIGNALING_PATHWAY	0.557474	1.50759	0.0466667	0.930682	67	23	ACOX2;FABP3;SLC27A1;EHHADH;SCP2;CPT2;GK2;ACAA1;ACOX1;FADS2;ACOX3;ACSL1;PCK2;ME1;ILK;ACSL3;ACSL4;MMP1;PDPK1;CPT1A;ACADM;RXRB;CYP27A1	ACOX2;FABP3;SLC27A1;EHHADH;SCP2;CPT2;GK2;ACAA1
WP_ALZHEIMERS_DISEASE_AND_MIRNA_EFFECTS	0.300704	1.02371	0.405797	0.930779	336	88	RB1CC1;AKT3;APOE;IL1B;SNCA;CHPF2;ATP5MK;MME;APP;FAS;IKBKB;ATG2A;WNT5A;NCSTN;PIK3R1;RTN3;CSNK2B;MAPK3;RTN4;LRP1;CDK5;PSMD13;WIPI1;CASP7;MAP2K2;PSEN1;NRAS;GAPDH;VDAC2;GNAQ;CAPN1;ITPR2;DVL2;ARAF;EIF2AK2;MAPK10;APH1B;PIK3CA;IRS2;MAP2K1;CTNNB1;TUBB2A;MAPK1;ATP2A2;ADAM17;ADAM10;TUBB6;PSMD8;TUBB;APC;VDAC3;CASP8;VDAC1;PSMC3;PSMD9;MTOR;AKT2;PSMD1;SLC25A4;PSMC1;ATG2B;EIF2S1;HSD17B10;KIF5B;MCU;PSMD2;PSMC2;T…	RB1CC1;AKT3;APOE;IL1B;SNCA;CHPF2;ATP5MK;MME;APP;FAS;IKBKB;ATG2A;WNT5A;NCSTN;PIK3R1;RTN3;CSNK2B;MAPK3
WP_FOCAL_ADHESION_PI3KAKTMTORSIGNALING_PATHWAY	0.266356	0.898683	0.662791	0.933539	309	85	OSMR;AKT3;IL7R;CDKN1A;COL4A2;LPAR1;IKBKB;COL5A3;PIK3R1;LAMB2;SREBF1;THBS2;ITGB3;MAPK3;F2R;COL5A1;ITGB6;PFKFB2;RPTOR;PRKAA1;FGFR1;RAB10;FN1;FGF1;MAP2K2;SLC2A3;NRAS;PELO;GNB1;LAMA4;RAB2A;PIK3CA;EIF4E;IRS2;MAP2K1;TSC1;LAMC1;ITGA5;PIK3C2A;PFKFB3;MAPK1;MLST8;RAB14;LAMB1;FGF2;GNB2;COL4A1;COL1A2;ITGA3;COL5A2;COL3A1;GNG12;MTOR;AKT2;ACACA;HSP90B1;ITGA2;EIF4B;JAK1;ITGB5;GYS1;SLC2A1;HSP90AB1;GNB4;COL6A2;PDP…	OSMR;AKT3;IL7R;CDKN1A;COL4A2;LPAR1;IKBKB;COL5A3;PIK3R1;LAMB2;SREBF1;THBS2;ITGB3;MAPK3;F2R;COL5A1;ITGB6;PFKFB2;RPTOR;PRKAA1;FGFR1;RAB10;FN1;FGF1;MAP2K2;SLC2A3;NRAS
WP_HEPATOCYTE_GROWTH_FACTOR_RECEPTOR_SIGNALING	0.398681	0.999042	0.445545	0.933701	34	16	SRC;ITGA1;CRKL;MAPK3;CRK;MAP2K2;PIK3CA;MAP2K1;MAPK1;DOCK1;PTPN11;PAK1;RAP1A;JUN;RAP1B;GRB2	SRC;ITGA1;CRKL;MAPK3;CRK;MAP2K2
WP_GLYCOSAMINOGLYCAN_DEGRADATION	0.407596	0.825901	0.686833	0.933707	17	8	GALNS;ARSB;HGSNAT;GLB1;HEXA;NAGLU;HEXB;SGSH	GALNS;ARSB;HGSNAT;GLB1;HEXA;NAGLU;HEXB
WP_SEROTONIN_RECEPTOR_2_AND_ELKSRFGATA4_SIGNALING	0.556704	1.08343	0.395833	0.933836	20	6	MAPK3;MAP2K2;NRAS;GNAQ;MAP2K1;MAPK1	MAPK3;MAP2K2;NRAS;GNAQ;MAP2K1;MAPK1
WP_MIRNA_TARGETS_IN_ECM_AND_MEMBRANE_RECEPTORS	0.420783	1.08057	0.345638	0.934559	43	19	COL4A2;COL5A3;LAMB2;ITGA1;THBS2;COL5A1;ITGB6;FN1;LAMA4;LAMC1;COL4A1;COL1A2;COL5A2;COL6A3;COL3A1;COL6A1;ITGB5;COL6A2;THBS1	COL4A2;COL5A3;LAMB2;ITGA1;THBS2;COL5A1;ITGB6;FN1
WP_ERBB_SIGNALING_PATHWAY	0.391931	1.08846	0.351171	0.934908	91	33	AKT3;ABL1;CDKN1A;CAMK2B;SRC;PIK3R1;CAMK2D;CRKL;MAPK3;CRK;MAP2K2;NRAS;STAT5B;ARAF;MAPK10;PIK3CA;PRKCA;MAP2K1;MAPK1;STAT5A;PAK1;MTOR;AKT2;SHC1;JUN;PLCG1;NCK1;PDPK1;EGFR;CAMK2A;GRB2;CBL;PAK4	AKT3;ABL1;CDKN1A;CAMK2B;SRC;PIK3R1;CAMK2D;CRKL;MAPK3
WP_RALA_DOWNSTREAM_REGULATED_GENES	0.570442	1.03371	0.478431	0.93518	12	5	RAC2;RALA;NRAS;EXOC2;YBX3	RAC2;RALA
WP_SEROTONIN_HTR1_GROUP_AND_FOS_PATHWAY	0.43995	1.02878	0.423488	0.93592	34	12	MAPK3;MAPKAPK3;MAP2K2;GNAI1;MAPK14;PIK3CA;MAP2K1;MAPK1;GNAI2;MAP2K3;RAP1A;PDPK1	MAPK3;MAPKAPK3;MAP2K2;GNAI1;MAPK14;PIK3CA;MAP2K1;MAPK1;GNAI2;MAP2K3
WP_INFLUENCE_OF_LAMINOPATHIES_ON_WNT_SIGNALING	0.43301	1.02403	0.423792	0.93618	40	13	FNTA;ICMT;SREBF1;CEBPB;TOR1AIP1;CTNNB1;EMD;APC;LMNA;CDK6;CSNK1A1;HMGA2;AGO2	FNTA;ICMT;SREBF1;CEBPB
WP_PHYSICOCHEMICAL_FEATURES_AND_TOXICITYASSOCIATED_PATHWAYS	0.315628	0.830796	0.695341	0.936592	68	24	CDKN1A;SRC;SOD1;MYLK;GPX1;FN1;MAP2K1;CTNNB1;MAPK1;STAT5A;ACTR2;APC;PFN2;ACTR3;PAK1;SHC1;JUN;PLCG1;FZD2;NCK1;ROCK2;EGFR;GRB2;CBL	CDKN1A;SRC;SOD1;MYLK;GPX1
WP_IL18_SIGNALING_PATHWAY	0.240662	0.826332	0.768786	0.936871	279	92	EPB41;IL1B;GRN;CXCL8;ALS2;ICAM1;MMP8;TIMP3;TGM2;TNFAIP2;B2M;BPGM;TIMP1;CCNA2;FAS;IKBKB;SNTB1;ARFGAP1;PIK3R1;TMEM165;ITM2C;MAPK3;CEBPB;MMP14;PIGT;ABHD16A;HSPB1;RPTOR;ACTA2;PRKAA1;FN1;MYD88;CD81;IMP3;RPS11;EPS8;PRKCA;PLOD3;CTNNB1;MAPK1;ENO1;RASA3;BIN1;UGGT1;ECH1;BSG;COL1A2;CASP8;TRAF1;NFKB2;COL3A1;AARS1;ANP32A;JUN;MMP1;PKN1;ACADS;EEF2;PLCG1;HDAC3;PPP1R13L;STMN1;RELA;CPT1A;COL1A1;MMP2;PTGS2;ARF6;IRA…	EPB41;IL1B;GRN;CXCL8;ALS2;ICAM1;MMP8;TIMP3;TGM2;TNFAIP2;B2M;BPGM;TIMP1;CCNA2;FAS;IKBKB;SNTB1;ARFGAP1;PIK3R1;TMEM165
WP_PANCREATIC_ADENOCARCINOMA_PATHWAY	0.366916	1.02587	0.407895	0.937162	89	31	AKT3;RAC2;CDKN1A;IKBKB;PIK3R1;RALA;STAT1;MAPK3;CDK4;MAP2K2;ARAF;MAPK10;PIK3CA;MAP2K1;DDB2;MAPK1;RALB;TGFB1;PAK1;SMAD2;MTOR;AKT2;JAK1;CDK6;TGFBR1;RELA;EGFR;BAK1;RB1;PAK4;TGFBR2	AKT3;RAC2;CDKN1A;IKBKB;PIK3R1;RALA;STAT1;MAPK3;CDK4
WP_ANGIOPOIETINLIKE_PROTEIN_8_REGULATORY_PATHWAY	0.279358	0.828285	0.717532	0.937181	132	45	SLC16A2;MAPK13;PIK3R1;PRKAB1;SREBF1;MAPK3;CRK;RPTOR;PRKAA1;FLOT2;MAP2K2;EXOC7;MAPK10;MAPK14;PIK3CA;EIF4E;IRS2;MAP2K1;TSC1;PIK3C2A;MAPK1;MAP4K4;MAP2K3;FLOT1;MLST8;CAP1;FASN;MTOR;AKT2;SHC1;RPS6KA3;RICTOR;GYS1;MAP4K5;SLC2A1;PDPK1;MAP3K4;TRIP10;GSK3A;MAP4K3;INSR;PIK3R4;MINK1;RPS6KA4;CBL	SLC16A2;MAPK13
WP_PATHOGENIC_ESCHERICHIA_COLI_INFECTION	0.317291	0.818508	0.726708	0.938387	55	22	ABL1;KRT18;ARPC5;WASL;YWHAQ;ARPC3;PRKCA;CTNNB1;TUBB2A;YWHAZ;EZR;ARPC5L;TUBB6;TUBB;ARPC2;TUBB4B;TUBA1B;LY96;ARPC1A;NCK1;ROCK2;NCL	ABL1;KRT18;ARPC5;WASL
WP_CHROMOSOMAL_AND_MICROSATELLITE_INSTABILITY_IN_COLORECTAL_CANCER	0.302099	0.834332	0.712329	0.9384	74	29	AKT3;RAC2;CDKN1A;RALA;MAPK3;ARAF;MAPK10;EXOC2;MAP2K1;DDB2;CTNNB1;MAPK1;RALB;APC;TGFB1;SMAD2;TBK1;AKT2;JUN;CSNK1A1;TGFBR1;PTGS2;APPL1;MSH3;BAK1;CASP3;MSH2;TGFBR2;MSH6	AKT3;RAC2;CDKN1A
WP_RAC1PAK1P38MMP2_PATHWAY	0.316532	0.838924	0.674267	0.938407	69	25	MAPK13;SRC;IKBKB;PIK3R1;MAPK3;CRK;FN1;CASP7;NRAS;STAT5B;MAPK14;PIK3CA;CTNNB1;MAPK1;STAT5A;PTPN11;PAK1;TNIP1;STMN1;NCK1;RELA;MMP2;EGFR;GRB2;MSH2	MAPK13;SRC;IKBKB;PIK3R1;MAPK3;CRK;FN1;CASP7;NRAS;STAT5B
WP_MODULATORS_OF_TCR_SIGNALING_AND_T_CELL_ACTIVATION	0.329333	0.831869	0.687285	0.938772	61	19	ZFP36L1;FIBP;IKBKB;PIK3R1;RASA2;AGO1;RNF7;CUL5;ARIH2;GNA13;RPRD1B;PLCG1;RELA;NDUFB10;PDPK1;PCBP2;MALT1;GRB2;SMARCB1	ZFP36L1;FIBP;IKBKB;PIK3R1;RASA2;AGO1;RNF7
WP_ANGIOTENSIN_II_RECEPTOR_TYPE_1_PATHWAY	-0.358293	-0.914437	0.566038	0.938877	28	14	CCN2;ACTA2;RRAS;MAPK1;TGFB1;COL1A2;PTPN11;JUND;TGFBR1;RACK1;COL1A1;IL6ST;TGFBR2;SP1	TGFBR2;SP1
WP_WNT_SIGNALING	0.308949	0.811059	0.727575	0.939483	117	23	PLAU;CAMK2B;DAAM2;WNT5A;CAMK2D;CSNK2B;DVL2;PRKCA;CTNNB1;CTBP1;APC;JUN;CSNK1A1;WNT5B;PLCB3;FZD2;ROCK2;CTBP2;CAMK2A;VANGL1;NFATC4;CSNK2A1;CHD8	PLAU;CAMK2B;DAAM2;WNT5A;CAMK2D;CSNK2B
WP_MICROGLIA_PATHOGEN_PHAGOCYTOSIS_PATHWAY	0.537927	1.02965	0.441077	0.939878	40	6	RAC2;PIK3R1;PIK3CA;PIK3C2A;VAV2;LYN	RAC2;PIK3R1
WP_ENDOPLASMIC_RETICULUM_STRESS_RESPONSE_IN_CORONAVIRUS_INFECTION	0.539762	1.08372	0.394558	0.940182	47	7	MAP1LC3A;PPP1R9B;PPP1R7;EIF2AK2;PPP1R12A;EIF2S1;PPP1R8	MAP1LC3A;PPP1R9B;PPP1R7;EIF2AK2
WP_EMBRYONIC_STEM_CELL_PLURIPOTENCY_PATHWAYS	0.293491	0.819213	0.705502	0.941017	118	28	AKT3;WNT5A;FGFR1;FGF1;MAP2K2;DVL2;ARAF;MAP2K1;CTNNB1;MAPK1;MAP2K3;ACTR2;FGF2;APC;PTPN11;MTOR;AKT2;JUN;SMAD1;JAK1;WNT5B;FZD2;EGFR;GRB2;ACVR1;IL6ST;PDGFRA;FGF17	AKT3
WP_PATHWAYS_OF_NUCLEIC_ACID_METABOLISM_AND_INNATE_IMMUNE_SENSING	0.427913	0.812299	0.714815	0.941053	16	6	RNASEL;IFIH1;MAVS;OAS1;SAMHD1;TREX1	RNASEL;IFIH1;MAVS;OAS1
WP_EGFR_TYROSINE_KINASE_INHIBITOR_RESISTANCE	0.291681	0.814655	0.734694	0.941166	84	29	AKT3;SRC;MRAS;PIK3R1;MAPK3;MAP2K2;NRAS;GAS6;RRAS;ARAF;PIK3CA;EIF4E;PRKCA;MAP2K1;NF1;MAPK1;FGF2;MTOR;AKT2;SHC1;JAK1;PLCG1;PDPK1;RPS6;EGFR;GRB2;PDGFRA;RRAS2;AXL	AKT3;SRC;MRAS;PIK3R1;MAPK3;MAP2K2;NRAS;GAS6;RRAS;ARAF;PIK3CA;EIF4E;PRKCA;MAP2K1;NF1
WP_VITAMIN_DSENSITIVE_CALCIUM_SIGNALING_IN_DEPRESSION	0.388136	0.835045	0.642599	0.941314	40	9	SLC8A1;ITPR2;ATP2B4;GPX4;GCLC;ATP2B1;ITPR3;KDM1A;CYP27A1	SLC8A1
WP_SARS_CORONAVIRUS_AND_INNATE_IMMUNITY	0.741907	1.54268	0.0551471	0.944419	31	7	IKBKE;IFIH1;STAT1;MAVS;STAT2;TBK1;JAK1	IKBKE;IFIH1;STAT1;MAVS;STAT2
WP_MYD88_DISTINCT_INPUTOUTPUT_PATHWAY	0.42747	0.801056	0.730496	0.948079	19	5	UBE2N;MYD88;UBE2V1;JUN;IRAK1	UBE2N;MYD88;UBE2V1
WP_FAMILIAL_HYPERLIPIDEMIA_TYPE_4	-0.448721	-0.894687	0.570213	0.948898	22	6	FAS;LDLR;SEL1L;LRP1;LMF1;ACSS1	ACSS1
WP_SPHINGOLIPID_PATHWAY	0.328762	0.802784	0.701439	0.949096	30	15	SGMS1;ASAH1;PLPP1;SPHK1;CERS5;CERT1;KDSR;SGMS2;CERS2;SERINC1;SPTLC1;SGPL1;SPTLC2;UGCG;GBA2	SGMS1;ASAH1;PLPP1
WP_ELECTRON_TRANSPORT_CHAIN_OXPHOS_SYSTEM_IN_MITOCHONDRIA	0.463278	1.48141	0.0318471	0.950783	106	61	ATP5ME;MT-ND3;SURF1;NDUFB6;NDUFV2;COX7A2;NDUFB4;UQCRQ;MT-CYB;NDUFS5;NDUFB7;NDUFA4;NDUFS6;NDUFA9;NDUFA7;MT-CO1;MT-ND2;SCO1;MT-CO2;NDUFA2;NDUFA6;NDUFS8;ATP5MG;NDUFB3;NDUFS7;ATP5PO;ATP5F1A;NDUFA12;ATP5PB;NDUFB5;SDHB;SDHC;NDUFA8;NDUFB9;MT-ND6;COX6C;ATP5F1C;UQCRC1;ATP5MF;NDUFV1;MT-ND5;ATP5F1B;SLC25A4;NDUFS3;ATP5PD;NDUFS1;UQCR10;SDHA;UQCRC2;NDUFS4;COX5B;NDUFB10;NDUFS2;COX15;ATP5PF;COX4I1;UQCRFS1;NDUFA1…	ATP5ME;MT-ND3;SURF1;NDUFB6;NDUFV2;COX7A2;NDUFB4;UQCRQ;MT-CYB;NDUFS5;NDUFB7;NDUFA4;NDUFS6;NDUFA9;NDUFA7;MT-CO1;MT-ND2;SCO1;MT-CO2
WP_NANOMATERIAL_INDUCED_APOPTOSIS	-0.407018	-0.902281	0.553488	0.955289	20	8	HTRA2;FAS;CASP7;AIFM1;CASP8;BAK1;CASP3;ENDOG	BAK1;CASP3;ENDOG
WP_PROGERIAASSOCIATED_LIPODYSTROPHY	-0.372653	-0.895628	0.561905	0.957961	23	11	FNTA;ICMT;FBN1;TGFB1;SMAD2;LMNA;RECQL;LMNB2;POLD1;LMNB1;PARP1	LMNB2;POLD1;LMNB1;PARP1
WP_CAMKK2_PATHWAY	0.319044	0.787106	0.758278	0.966321	36	17	ICAM1;MAP1LC3A;WFS1;STIM1;MAPK3;RPTOR;FIS1;SQSTM1;TSC1;MAPK1;HDAC4;DNM1L;MTOR;RELA;GIT1;SMC1A;EP300	ICAM1;MAP1LC3A;WFS1;STIM1;MAPK3;RPTOR;FIS1;SQSTM1
WP_ALANINE_AND_ASPARTATE_METABOLISM	0.417586	0.782333	0.723022	0.969855	12	5	ASS1;ASL;DARS1;GOT2;PC	ASS1
WP_NEURAL_CREST_DIFFERENTIATION	-0.330704	-0.865784	0.598039	0.977311	102	17	FGFR1;RHOB;DVL2;ETS1;CTNNB1;FGF2;HDAC4;NFKB2;SMAD1;CDH2;HDAC3;NOTCH2;CTBP2;COL2A1;RBPJ;HDAC1;HDAC2	NOTCH2;CTBP2;COL2A1;RBPJ;HDAC1;HDAC2
WP_FLUOROACETIC_ACID_TOXICITY	0.4102	0.774983	0.715278	0.977543	6	5	ALDH2;ALDH3A2;ALDH9A1;ACO2;CS	ALDH2;ALDH3A2;ALDH9A1
WP_TRANSLATION_FACTORS	-0.274293	-0.859033	0.705202	0.98047	53	35	EIF4A2;EIF6;PAIP1;EEF1B2;EIF2AK2;EEF1D;EIF4E;EIF2B3;EIF5A;EIF2S2;EIF2S3;EIF3F;EIF4B;EIF2S1;EIF3D;EIF2B4;EEF1A1;EIF4H;EIF3E;EEF2;EIF4G1;PABPC1;ETF1;EIF5;EIF3A;EIF5B;EIF3I;EIF1;EIF3B;EIF3H;EIF4A1;EEF1G;CLUH;EIF1AX;EIF1AY	EIF2S1;EIF3D;EIF2B4;EEF1A1;EIF4H;EIF3E;EEF2;EIF4G1;PABPC1;ETF1;EIF5;EIF3A;EIF5B;EIF3I;EIF1;EIF3B;EIF3H;EIF4A1;EEF1G;CLUH;EIF1AX;EIF1AY
WP_HAIR_FOLLICLE_DEVELOPMENT_ORGANOGENESIS_PART_2_OF_3	0.385584	0.765894	0.762264	0.984106	33	6	INHBA;WNT5A;FGF1;CTNNB1;GTPBP4;PDGFRA	INHBA;WNT5A
WP_TRANSCRIPTION_COFACTORS_SKI_AND_SKIL_PROTEIN_PARTNERS	-0.454402	-0.867306	0.621145	0.98476	18	5	LATS2;NF1;HDAC3;HDAC1;SIN3A	HDAC1;SIN3A
WP_SEROTONIN_RECEPTOR_467_AND_NR3C_SIGNALING	0.37147	0.754721	0.8	0.985412	19	7	MAPK3;MAP2K2;MAP2K1;MAPK1;RAP1A;GNAS;NR3C1	MAPK3;MAP2K2;MAP2K1;MAPK1
WP_FAMILIAL_PARTIAL_LIPODYSTROPHY_FPLD	0.36226	0.766957	0.772727	0.986336	31	10	FNTA;ICMT;SREBF1;MGLL;STAT5B;PIK3CA;AKT2;LMNA;LMNB2;LMNB1	FNTA;ICMT;SREBF1
WP_PDGF_PATHWAY	0.301115	0.754797	0.798722	0.989079	40	18	SRC;PIK3R1;STAT1;WASL;MAPK3;MT-CO2;MAP2K1;MAPK1;PTPN11;PAK1;SHC1;JUN;VAV2;JAK1;PLCG1;PLA2G4A;GRB2;ARFIP2	SRC;PIK3R1;STAT1;WASL;MAPK3;MT-CO2
WP_DISRUPTION_OF_POSTSYNAPTIC_SIGNALING_BY_CNV	-0.402316	-0.870381	0.600897	0.989332	34	7	CAMK2B;CAMK2D;MAPK3;MAPK1;TJP1;CAMK2A;DLG2	DLG2
WP_BIOMARKERS_FOR_PYRIMIDINE_METABOLISM_DISORDERS	0.361192	0.758809	0.759582	0.990832	15	8	TYMP;RRM2B;RRM2;NT5C;UMPS;DHODH;RRM1;TYMS	TYMP;RRM2B;RRM2
WP_GLYCOLYSIS_AND_GLUCONEOGENESIS	0.29178	0.748262	0.805654	0.990936	45	20	MPC2;PGAM1;SLC2A3;GPI;GAPDH;ALDOC;PGK1;LDHA;HK2;ENO1;DLD;PDHA1;ALDOA;MDH2;GOT2;SLC2A1;DLAT;HK1;PC;PFKP	MPC2;PGAM1;SLC2A3;GPI;GAPDH;ALDOC;PGK1;LDHA;HK2;ENO1;DLD;PDHA1;ALDOA;MDH2;GOT2;SLC2A1;DLAT;HK1;PC;PFKP
WP_NEPHROTIC_SYNDROME	0.286707	0.737457	0.79322	0.991221	45	17	COL4A3;SYNPO;LAMB2;CD2AP;SCARB2;ANLN;INF2;MYO1E;PMM2;YARS1;MYH9;ITGA3;LMNA;CD151;ARHGAP24;PODXL;SMARCAL1	COL4A3;SYNPO;LAMB2;CD2AP;SCARB2
WP_AGERAGE_PATHWAY	0.259276	0.739739	0.859477	0.991686	66	30	LGALS3;SRC;SOD1;IKBKB;STAT1;MAPK3;IRAK4;MMP14;MYD88;STAT5B;MAPK14;PRKCA;MAP2K1;MAPK1;EZR;STAT5A;CASP8;DDOST;SMAD2;SHC1;JUN;PLA2G4A;RELA;MMP2;MSN;EGFR;INSR;DIAPH1;CASP3;SP1	LGALS3;SRC;SOD1;IKBKB;STAT1;MAPK3;IRAK4;MMP14
WP_CHOLESTEROL_METABOLISM_WITH_BLOCH_AND_KANDUTSCHRUSSELL_PATHWAYS	0.278954	0.754963	0.797872	0.99268	48	24	ABCA1;MVK;DHCR7;SREBF1;EBP;CYP51A1;MSMO1;LSS;FADS2;IDI1;ACSL1;NSDHL;PMVK;ACSL3;FASN;ACSL4;FDPS;SOAT1;FDFT1;HMGCS1;FADS1;DHCR24;LBR;CYP27A1	ABCA1;MVK;DHCR7;SREBF1;EBP;CYP51A1;MSMO1;LSS
WP_NEOVASCULARISATION_PROCESSES	0.326847	0.743846	0.775	0.993481	37	11	MAPK3;RELB;EPHB4;MAPK1;TGFB1;EPHB2;NFKB2;SMAD2;SMAD1;TGFBR1;RELA	MAPK3;RELB;EPHB4;MAPK1;TGFB1;EPHB2;NFKB2;SMAD2;SMAD1;TGFBR1;RELA
WP_GPR143_IN_MELANOCYTES_AND_RETINAL_PIGMENT_EPITHELIUM_CELLS	0.355315	0.721874	0.782609	0.99354	30	7	ARRB1;GNAQ;PRKACA;ADCY9;PRKACB;GNAS;PLCB3	ARRB1;GNAQ;PRKACA;ADCY9;PRKACB;GNAS;PLCB3
WP_HEMATOPOIETIC_STEM_CELL_DIFFERENTIATION	-0.352487	-0.776931	0.688525	0.994546	62	8	IL1B;ITGB3;ACVR1B;STAT5A;SEC14L2;RUNX1;HMGN5;PIM1	RUNX1;HMGN5;PIM1
WP_PROLACTIN_SIGNALING_PATHWAY	0.250654	0.709015	0.859589	0.99478	76	28	SRC;CTSD;SIRPA;PIK3R1;STAT1;MAPK3;MAP2K2;STAT5B;FLNA;MAPK14;PIK3CA;IRS2;MAP2K1;YWHAZ;MAPK1;STAT5A;PTPN11;PAK1;MTOR;SHC1;JUN;VAV2;JAK1;RELA;RPS6;GRB2;CASP3;CBL	SRC;CTSD;SIRPA;PIK3R1;STAT1;MAPK3;MAP2K2;STAT5B;FLNA;MAPK14;PIK3CA;IRS2;MAP2K1;YWHAZ;MAPK1;STAT5A
WP_TRANSCRIPTIONAL_ACTIVATION_BY_NRF2_IN_RESPONSE_TO_PHYTOCHEMICALS	0.374016	0.740274	0.771739	0.994783	15	7	CEBPB;PIK3CA;PRKCA;GCLC;EPHB2;GCLM;KEAP1	CEBPB;PIK3CA;PRKCA;GCLC;EPHB2;GCLM;KEAP1
WP_THYROID_STIMULATING_HORMONE_TSH_SIGNALING_PATHWAY	0.153434	0.418556	0.996324	0.995712	68	27	SRC;PIK3R1;STAT1;MAPK3;CDK4;GNAQ;GNB1;GNAI1;MAPK14;PIK3CA;MAP2K1;MAPK1;GNAI2;MAP2K3;APEX1;GNA13;MTOR;RAP1A;JUN;GNAS;JAK1;PDPK1;RPS6;RAP1B;SCRIB;RB1;CDK2	SRC;PIK3R1;STAT1;MAPK3;CDK4;GNAQ;GNB1;GNAI1;MAPK14;PIK3CA;MAP2K1
WP_TGFBETA_SIGNALING_IN_THYROID_CELLS_FOR_EPITHELIALMESENCHYMAL_TRANSITION	-0.217274	-0.464512	0.971831	0.995906	18	7	MAPK3;FN1;MAPK1;TGFB1;SMAD2;CDH2;TNC	MAPK3;FN1;MAPK1;TGFB1;SMAD2;CDH2;TNC
WP_NRF2ARE_REGULATION	0.195174	0.437575	0.992908	0.995991	23	11	SRC;CEBPB;YES1;PIK3CA;PRKCA;GCLC;EPHB2;GCLM;KEAP1;INSR;PGAM5	SRC;CEBPB;YES1;PIK3CA;PRKCA
WP_INSULIN_SIGNALING	0.22132	0.722681	0.877301	0.995995	161	60	RRAD;MAPK13;RAC2;IKBKB;PIK3R1;MAPK3;INPPL1;CRK;INPP4A;PRKAA1;MYO1C;FLOT2;MAP2K2;GYG1;STXBP1;TBC1D4;EHD1;MAPK10;MAPK14;PIK3CA;EHD2;EIF4E;PRKCA;IRS2;MAP2K1;TSC1;PIK3C2A;MAPK1;STXBP3;MAP4K4;VAMP2;MAP2K3;FLOT1;CAP1;PTPN11;MTOR;AKT2;SNAP23;SHC1;JUN;KIF5B;RPS6KA3;GYS1;MAP4K5;SLC2A1;PTPRF;ENPP1;PDPK1;STX4;MAP3K4;ARF6;GSK3A;GRB2;MAP4K3;INSR;PIK3R4;MINK1;RPS6KA4;CBL;KIF3A	RRAD;MAPK13;RAC2
WP_ENVELOPE_PROTEINS_AND_THEIR_POTENTIAL_ROLES_IN_EDMD_PHYSIOPATHOLOGY	-0.155556	-0.420164	0.99505	0.99613	46	21	SUN1;CCN2;MAPK3;MAP2K2;NRAS;LEMD3;MAP2K1;MAPK1;TMEM43;PLEC;EMD;SYNE1;ADCY9;TGFB1;SMAD2;CFL1;KIF5B;GRB2;SYNE3;TMPO;LBR	SUN1;CCN2;MAPK3;MAP2K2;NRAS;LEMD3;MAP2K1;MAPK1;TMEM43;PLEC;EMD;SYNE1;ADCY9;TGFB1;SMAD2;CFL1;KIF5B;GRB2;SYNE3;TMPO;LBR
WP_ANGIOGENESIS	0.301071	0.701568	0.816667	0.996396	24	12	TIMP3;SRC;MAPK14;PIK3CA;MAPK1;TIMP2;FGF2;SMAD1;ARNT;PLCG1;PDGFRA;CREBBP	TIMP3;SRC
WP_MESODERMAL_COMMITMENT_PATHWAY	0.251321	0.710016	0.852349	0.997204	155	31	ELP4;CSRP2;INHBA;CCDC6;DDAH1;PIAS1;NABP2;FGFR1;TRIM5;PRKACA;CUL4B;SMAD2;ASCC3;ACACA;SMAD1;PRKAR1A;AHDC1;C1QBP;CTBP2;HMGA2;ACVR1;RPL38;WDFY2;PBX1;NCAPG2;TRIM28;UBR5;ZNF281;ARID5B;TBX3;WDHD1	ELP4;CSRP2;INHBA
WP_FLUOROPYRIMIDINE_ACTIVITY	-0.318267	-0.786626	0.704762	0.997261	34	14	CDA;TYMP;TK1;RRM2;ABCC4;ABCC3;PPAT;UPP1;UMPS;RRM1;GGH;UCK2;DHFR;TYMS	RRM1;GGH;UCK2;DHFR;TYMS
WP_PI3KAKTMTOR_VITD3_SIGNALING	0.354913	0.729971	0.797101	0.99735	22	7	SLC2A3;LDHA;PIK3CA;TSC1;PDHA1;MTOR;RELA	SLC2A3;LDHA;PIK3CA;TSC1
WP_COMMON_PATHWAYS_UNDERLYING_DRUG_ADDICTION	0.300523	0.715738	0.802768	0.997982	42	13	MAPK3;MAP2K2;ARAF;GNAI1;PRKCA;PRKACA;MAP2K1;MAPK1;PRKACB;RAP1A;GNAS;RAP1B;CAMK2A	MAPK3;MAP2K2;ARAF;GNAI1;PRKCA;PRKACA;MAP2K1;MAPK1
WP_WNT_SIGNALING_IN_KIDNEY_DISEASE	0.374228	0.726575	0.763514	0.998299	38	6	WNT5A;DVL2;MAPK10;CTNNB1;WNT5B;FZD2	WNT5A;DVL2;MAPK10;CTNNB1
WP_B_CELL_RECEPTOR_SIGNALING_PATHWAY	0.161267	0.442321	0.996667	0.998474	98	28	RAC2;IKBKB;PIK3R1;CRKL;CRK;MAP2K2;CD81;MAPK14;MAP2K1;ETS1;MAPK1;PIP5K1C;PTPN11;SHC1;JUN;VAV2;PLCG1;ILF2;NCK1;RELA;PDPK1;MALT1;GSK3A;CAMK2A;GRB2;LYN;GTF2I;CBL	RAC2;IKBKB;PIK3R1;CRKL
WP_MEVALONATE_ARM_OF_CHOLESTEROL_BIOSYNTHESIS_PATHWAY	0.332267	0.702373	0.809701	0.999055	13	8	MVK;IDI1;HMGCL;PMVK;ACAT1;FDPS;FDFT1;HMGCS1	MVK;IDI1;HMGCL;PMVK;ACAT1;FDPS;FDFT1;HMGCS1
WP_LNCRNA_IN_CANONICAL_WNT_SIGNALING_AND_COLORECTAL_CANCER	0.175138	0.455874	0.982699	0.999375	103	18	PLAU;WNT5A;CSNK2B;DVL2;CTNNB1;CTBP1;APC;JUN;CDK6;CSNK1A1;WNT5B;RUVBL1;FZD2;CTBP2;HNRNPU;MACROH2A2;CSNK2A1;CHD8	PLAU;WNT5A;CSNK2B
WP_INTERLEUKIN1_IL1_STRUCTURAL_PATHWAY	0.254572	0.634284	0.908088	0.999536	50	17	TOLLIP;IKBKB;MAPK3;IRAK4;MYD88;MAP2K2;MAPK10;MAPK14;EIF4E;MAP2K1;MAPK1;MAP2K3;TAB1;RELA;IRAK1;SAFB;TAB2	TOLLIP;IKBKB;MAPK3;IRAK4;MYD88;MAP2K2;MAPK10;MAPK14;EIF4E;MAP2K1
WP_TYPE_2_PAPILLARY_RENAL_CELL_CARCINOMA	0.327083	0.722719	0.777397	0.999695	36	10	CTSK;CDKN1A;DVL2;TGFB1;FH;ARNT;SLC2A1;DIAPH1;EP300;CREBBP	CTSK;CDKN1A
WP_NONSMALL_CELL_LUNG_CANCER	0.246992	0.673514	0.908784	0.999983	72	26	AKT3;CDKN1A;PIK3R1;MAPK3;CDK4;CRABP2;MAP2K2;NRAS;STAT5B;ARAF;PIK3CA;PRKCA;MAP2K1;DDB2;MAPK1;STAT5A;CASP8;AKT2;CDK6;PLCG1;EGFR;GRB2;BAK1;CASP3;RXRB;RB1	AKT3;CDKN1A;PIK3R1;MAPK3;CDK4;CRABP2;MAP2K2;NRAS;STAT5B;ARAF;PIK3CA;PRKCA;MAP2K1;DDB2
WP_PROSTAGLANDIN_SIGNALING	0.858362	1.71086	0	1	33	7	PTGES;IL1B;CXCL8;CASP1;TGFB1;PYCARD;AHR	PTGES;IL1B;CXCL8
WP_NOVEL_INTRACELLULAR_COMPONENTS_OF_RIGILIKE_RECEPTOR_RLR_PATHWAY	0.607036	1.64972	0.0134228	1	61	23	IKBKE;MAPK13;CXCL8;IFIH1;ISG15;ATG5;IKBKB;TRADD;MAVS;TRIM25;DHX58;RIPK1;MAPK10;MAPK14;CYLD;DDX3Y;CASP8;TBK1;RELA;DDX17;DDX3X;TRAF2;SNW1	IKBKE;MAPK13;CXCL8;IFIH1;ISG15;ATG5;IKBKB;TRADD
WP_EICOSANOID_METABOLISM_VIA_CYCLOOXYGENASES_COX	0.745917	1.718	0.013468	1	30	12	ACOX2;PTGES;PTGIS;PTGR2;EHHADH;ACAA1;ACOX1;AKR1B1;PRXL2B;ACOX3;PLA2G4A;PTGS2	ACOX2;PTGES;PTGIS;PTGR2;EHHADH
WP_TOLLLIKE_RECEPTOR_SIGNALING_PATHWAY	0.594061	1.69372	0.0137931	1	104	29	IKBKE;AKT3;MAPK13;IL1B;CXCL8;TOLLIP;IKBKB;PIK3R1;STAT1;MAPK3;IRAK4;RIPK1;MYD88;MAP2K2;MAPK10;MAPK14;PIK3CA;MAP2K1;MAPK1;MAP2K3;CASP8;TBK1;AKT2;JUN;LY96;TAB1;RELA;IRAK1;TAB2	IKBKE;AKT3;MAPK13;IL1B;CXCL8;TOLLIP
WP_STING_PATHWAY_IN_KAWASAKILIKE_DISEASE_AND_COVID19	0.833098	1.64404	0.0174216	1	22	6	IKBKE;IL1B;IKBKB;GSDMD;TBK1;RELA	IKBKE;IL1B
WP_QUERCETIN_AND_NFKB_AP1_INDUCED_APOPTOSIS	0.779466	1.54703	0.0369004	1	16	7	ACOX2;IKBKB;MT-CO1;JUN;MMP1;KEAP1;PTGS2	ACOX2
WP_KREBS_CYCLE_DISORDERS	0.751679	1.54415	0.0746269	1	7	7	DHTKD1;SUCLG2;SUCLA2;SUCLG1;FH;PDHX;DLST	DHTKD1
WP_GASTRIC_CANCER_NETWORK_1	-0.36335	-0.817284	0.637255	1	29	8	AURKA;TPX2;CENPF;APC;RUVBL1;TOP2A;KIF15;MCM4	KIF15;MCM4
WP_PREIMPLANTATION_EMBRYO	-0.370662	-0.834934	0.643172	1	60	9	ZFP36L2;ATP1A1;KHSRP;HMGA1;MACROH2A2;PBX1;HNRNPAB;MTA3;TBX3	MACROH2A2;PBX1;HNRNPAB;MTA3;TBX3
WP_KETOGENESIS_AND_KETOLYSIS	-0.428281	-0.829077	0.658537	1	8	5	CPT2;ACAT1;SLC2A1;SLC25A20;OXCT1	SLC25A20;OXCT1
WP_HEART_DEVELOPMENT	-0.42548	-0.804439	0.668224	1	46	5	CTNNB1;MAPK1;PTPN11;SMAD1;NFATC4	CTNNB1;MAPK1;PTPN11;SMAD1;NFATC4
WP_WNT_SIGNALING_PATHWAY	-0.340069	-0.82772	0.671498	1	53	13	PI4K2A;GJA1;DVL2;PRKCA;TSC1;CTNNB1;MAPK1;CTBP1;APC;MTOR;CDK6;CSNK1A1;GSK3A	PI4K2A;GJA1;DVL2;PRKCA;TSC1;CTNNB1;MAPK1;CTBP1;APC;MTOR;CDK6;CSNK1A1;GSK3A
WP_SPLICING_FACTOR_NOVA_REGULATED_SYNAPTIC_PROTEINS	-0.323589	-0.801168	0.687783	1	42	16	EPB41;EPB41L3;CASK;EPB41L1;NCDN;MAP4;AGRN;ATP2B1;CDH2;TERF2IP;CLASP1;EPB41L2;SNW1;GABBR2;APLP2;CLSTN1	CLSTN1
WP_HEDGEHOG_SIGNALING_PATHWAY_WP4249	-0.368246	-0.803688	0.691304	1	44	7	KIF7;ARRB1;PRKACA;PRKACB;CSNK1A1;CSNK1G3;KIF3A	KIF3A
WP_INSULIN_SIGNALING_IN_ADIPOCYTES_NORMAL_CONDITION	-0.402571	-0.793042	0.691589	1	8	5	TBC1D4;MTOR;AKT2;RPS6;INSR	RPS6;INSR
WP_ALLOGRAFT_REJECTION	-0.306907	-0.822443	0.694836	1	89	20	IL1B;CXCL8;HLA-B;HLA-C;HLA-E;HLA-F;FAS;STAT1;COL5A1;CASP7;HLA-A;HARS1;TGFB1;CASP8;TUBA1B;PDGFRA;CASP3;GABPA;C4A;C3	GABPA;C4A;C3
WP_HYPERTROPHY_MODEL	-0.386224	-0.792088	0.695853	1	20	6	CCN1;WDR1;EIF4E;ADAM10;JUND;IFRD1	CCN1;WDR1;EIF4E;ADAM10;JUND;IFRD1
WP_INSULIN_SIGNALING_IN_ADIPOCYTES_DIABETIC_CONDITION	-0.402571	-0.778665	0.740196	1	8	5	TBC1D4;MTOR;AKT2;RPS6;INSR	RPS6;INSR
WP_FOXA2_PATHWAY	-0.30822	-0.687716	0.791837	1	21	8	GSTM2;SREBF1;ABCC4;ABCC3;IRS2;FASN;ACACA;APOB	APOB
WP_OMEGA9_FATTY_ACID_SYNTHESIS	-0.341943	-0.723524	0.799087	1	16	6	FADS2;ACSL1;ACSL3;FASN;ACSL4;FADS1	FADS2;ACSL1;ACSL3;FASN;ACSL4;FADS1
WP_INTERACTIONS_BETWEEN_IMMUNE_CELLS_AND_MICRORNAS_IN_TUMOR_MICROENVIRONMENT	-0.344111	-0.710958	0.799145	1	40	6	STAT6;IRAK4;TGFB1;NFKB2;CD274;TGFBR2	TGFBR2
WP_GLUCURONIDATION	0.345073	0.678589	0.807143	1	26	6	PGM1;UGP2;PGM2;UGDH;PGM3;HK1	PGM1;UGP2;PGM2;UGDH
WP_CONSTITUTIVE_ANDROSTANE_RECEPTOR_PATHWAY	-0.306929	-0.691018	0.808036	1	32	8	EHHADH;PTPA;ABCC3;NCOA2;ALAS1;DNAJC7;SMC1A;SP1	DNAJC7;SMC1A;SP1
WP_ENDODERM_DIFFERENTIATION	-0.25439	-0.787227	0.808989	1	145	35	ELP4;APP;STAT1;DDAH1;PIAS1;NABP2;TRIM5;LAMC1;CTNNB1;CAND1;CUL4B;MAP2K3;APC;TGFB1;SMAD2;ASCC3;ACACA;BPTF;PABPC1;NR3C1;AHDC1;C1QBP;CTBP2;NAA15;BTAF1;LRPPRC;WDFY2;PBX1;CTR9;NCAPG2;UBR5;ZNF281;CEBPZ;RAB38;WDHD1	LRPPRC;WDFY2;PBX1;CTR9;NCAPG2;UBR5;ZNF281;CEBPZ;RAB38;WDHD1
WP_AEROBIC_GLYCOLYSIS	0.328329	0.681708	0.826389	1	12	8	GPI;GAPDH;PGK1;LDHA;ENO1;ALDOA;SLC2A1;HK1	GPI;GAPDH;PGK1;LDHA;ENO1;ALDOA;SLC2A1;HK1
WP_MITOCHONDRIAL_COMPLEX_III_ASSEMBLY	-0.282009	-0.676028	0.828571	1	16	11	UQCRQ;MT-CYB;UQCC2;CYC1;UQCC1;UQCRC1;UQCR10;UQCRC2;UQCRFS1;LYRM7;BCS1L	LYRM7;BCS1L
WP_P38_MAPK_SIGNALING_PATHWAY	0.311003	0.710609	0.830508	1	34	10	TRADD;STAT1;HSPB1;RIPK1;MAPK14;SHC1;TGFBR1;PLA2G4A;GRB2;TRAF2	TRADD;STAT1;HSPB1;RIPK1
WP_GLYCEROLIPIDS_AND_GLYCEROPHOSPHOLIPIDS	-0.320018	-0.670356	0.831325	1	24	7	DGAT1;PEMT;CDIPT;PCYT2;GPAM;GPAT4;PTDSS2	GPAM;GPAT4;PTDSS2
WP_CYTOSINE_METHYLATION	0.378883	0.688437	0.832727	1	9	5	MBD3;IDH1;TET2;IDH2;DNMT1	MBD3
WP_HIPPOMERLIN_SIGNALING_DYSREGULATION	-0.236513	-0.744292	0.836066	1	123	33	PRKAR1B;SAV1;ITGA1;CDH11;CCN2;LATS2;ITGB3;ITGB6;FGFR1;NRAS;PRKACA;CTNNB1;ITGA5;ITGA3;PAK1;PRKACB;CTNNA1;ITGA2;PPP1R12A;PRKAR1A;CDH2;ITGB5;CD44;EGFR;ITGA4;INSR;PDGFRA;ITGAE;ITGA6;EPHA2;CUL4A;PAK4;AJUBA	INSR;PDGFRA;ITGAE;ITGA6;EPHA2;CUL4A;PAK4;AJUBA
WP_PYRIMIDINE_METABOLISM_AND_RELATED_DISEASES	0.301269	0.66891	0.83871	1	17	10	TYMP;RRM2B;RRM2;NT5C;UMPS;CAD;DHODH;CPS1;RRM1;TYMS	TYMP;RRM2B;RRM2
WP_CANONICAL_AND_NONCANONICAL_NOTCH_SIGNALING	-0.313084	-0.599626	0.84141	1	27	5	PSEN1;RRAS;ADAM10;NOTCH2;RBPJ	PSEN1;RRAS;ADAM10;NOTCH2;RBPJ
WP_PREGNANE_X_RECEPTOR_PATHWAY	0.361065	0.673555	0.841549	1	33	5	SRC;ABCC4;ABCC3;NCOA2;DNAJC7	SRC
WP_CANCER_IMMUNOTHERAPY_BY_PD1_BLOCKADE	-0.345548	-0.67991	0.84322	1	23	5	HLA-A;PTPN11;JUN;CD274;NFATC4	HLA-A;PTPN11;JUN;CD274;NFATC4
WP_BDNFTRKB_SIGNALING	-0.321437	-0.675421	0.850427	1	33	8	NRAS;MAP2K1;TSC1;MAPK1;MTOR;SHC1;PLCG1;GRB2	NRAS;MAP2K1;TSC1;MAPK1;MTOR;SHC1;PLCG1;GRB2
WP_CLEAR_CELL_RENAL_CELL_CARCINOMA_PATHWAYS	-0.234613	-0.744199	0.850829	1	87	36	PGM1;PLOD2;RPTOR;GPI;GAPDH;ALDOC;SQSTM1;PSPH;PGK1;LDHA;ACLY;TSC1;HK2;ME1;PGM2;PSAT1;ENO1;MLST8;TGFB1;ALDOA;FASN;MTOR;ACACA;ARNT;PHGDH;SLC2A1;SSPN;HK1;PFKP;EGFR;PBRM1;PDGFRA;SHMT2;EP300;CREBBP;DEPTOR	EP300;CREBBP;DEPTOR
WP_GLYCEROPHOSPHOLIPID_BIOSYNTHETIC_PATHWAY	-0.256749	-0.650654	0.856436	1	30	14	PEMT;PGS1;GK;CDIPT;LPIN1;GNPAT;PI4K2A;PIK3CA;CDS2;CEPT1;PCYT2;GPAM;GPAT4;PTPMT1	GPAM;GPAT4;PTPMT1
WP_BRAINDERIVED_NEUROTROPHIC_FACTOR_BDNF_SIGNALING_PATHWAY	-0.225043	-0.734867	0.867403	1	144	53	SYN1;SRC;IKBKB;SIRPA;PIK3R1;STAT1;MAPK3;CDK5;PRKAA1;DPYSL2;MAP2K2;NSF;STAT5B;SQSTM1;MAPK10;MAPK14;EIF4E;IRS2;MAP2K1;CTNNB1;MAPK1;STAT5A;ADAM17;EIF2S2;RHOG;APC;YBX1;PTPN11;MTOR;RAP1A;SHC1;JUN;CFL1;KIDINS220;EIF2S1;VAV2;RPS6KA3;CDH2;EEF2;PLCG1;PTPRF;RACK1;NCK1;RELA;PDPK1;RPS6;CAMK2A;IGF2BP1;GRB2;NFATC4;CSNK2A1;CASP3;MAPT	MAPT
WP_HEAD_AND_NECK_SQUAMOUS_CELL_CARCINOMA	0.247213	0.693423	0.868421	1	76	30	AKT3;FKBP1A;CDKN1A;PIK3R1;CDK4;RPTOR;PRKAA1;FGFR1;SESN2;NRAS;PIK3CA;EIF4E;TSC1;CTNNB1;MLST8;CASP8;NFKB2;MTOR;AKT2;CDK6;RICTOR;KEAP1;RELA;PDPK1;NOTCH2;RPS6;EGFR;RB1;TGFBR2;AJUBA	AKT3;FKBP1A;CDKN1A
WP_HEME_BIOSYNTHESIS	-0.317855	-0.629181	0.871901	1	9	6	ALAD;UROD;FECH;CPOX;ALAS1;PPOX	PPOX
WP_FOLLICLE_STIMULATING_HORMONE_FSH_SIGNALING_PATHWAY	0.300737	0.661801	0.872414	1	27	10	SRC;MAPK3;MAPK14;PRKCA;PRKACA;MAPK1;MTOR;GRK6;APPL1;RPS6	SRC;MAPK3;MAPK14;PRKCA;PRKACA;MAPK1
WP_CORI_CYCLE	-0.295986	-0.675086	0.873239	1	17	10	PGAM1;GPI;GAPDH;PGK1;LDHA;ALDOA;TALDO1;SLC2A1;HK1;PFKP	PGAM1;GPI;GAPDH;PGK1;LDHA;ALDOA;TALDO1;SLC2A1;HK1;PFKP
WP_OMEGA3_OMEGA6_FATTY_ACID_SYNTHESIS	0.29461	0.637849	0.876866	1	15	8	ACOX1;FADS2;ACOX3;ACSL1;ACSL3;ACSL4;PLA2G4A;FADS1	ACOX1;FADS2;ACOX3;ACSL1;ACSL3;ACSL4;PLA2G4A;FADS1
WP_ESTROGEN_SIGNALING_PATHWAY	-0.263479	-0.617936	0.877637	1	23	10	IKBKB;GNB1;MAPK14;PIK3CA;PRKACA;MAP2K1;MAPK1;JUN;GNAS;SP1	SP1
WP_HIPPOYAP_SIGNALING_PATHWAY	0.313327	0.645092	0.878049	1	23	8	SAV1;LATS2;STK38L;YWHAQ;MAP4K4;TNIK;MAP4K3;MINK1	SAV1;LATS2;STK38L
WP_FACTORS_AND_PATHWAYS_AFFECTING_INSULINLIKE_GROWTH_FACTOR_IGF1AKT_SIGNALING	-0.293746	-0.670325	0.879808	1	37	12	MAP1LC3A;PRKAB1;WASL;RPTOR;EIF4E;ILK;MLST8;SMAD2;MTOR;RICTOR;IGFBP5;DEPTOR	IGFBP5;DEPTOR
WP_METHIONINE_DE_NOVO_AND_SALVAGE_PATHWAY	-0.30347	-0.65212	0.880531	1	22	8	SRM;TXN;SMS;ENOPH1;MTR;MTAP;MRI1;MAT2A	SRM;TXN;SMS;ENOPH1;MTR;MTAP;MRI1;MAT2A
WP_EXTRACELLULAR_VESICLEMEDIATED_SIGNALING_IN_RECIPIENT_CELLS	0.297139	0.640449	0.883636	1	30	11	MFGE8;WNT5A;NRAS;CTNNB1;APC;TGFB1;SMAD2;MTOR;TGFBR1;EGFR;TGFBR2	MFGE8;WNT5A
WP_CHOLESTEROL_BIOSYNTHESIS_WITH_SKELETAL_DYSPLASIAS	0.309638	0.598916	0.885932	1	7	6	DHCR7;EBP;CYP51A1;NSDHL;DHCR24;LBR	DHCR7;EBP;CYP51A1
WP_GLYCOLYSIS_IN_SENESCENCE	-0.288457	-0.638063	0.886463	1	11	8	PRKAA1;GAPDH;ALDOC;PGK1;LDHA;ENO1;HK1;RB1	PRKAA1;GAPDH;ALDOC;PGK1;LDHA;ENO1;HK1;RB1
WP_INHIBITION_OF_EXOSOME_BIOGENESIS_AND_SECRETION_BY_MANUMYCIN_A_IN_CRPC_CELLS	0.272584	0.607569	0.891089	1	18	11	MRAS;MAPK3;RAB5B;NRAS;RAB5A;RRAS;ARAF;MAPK1;HNRNPH1;RAB27A;RRAS2	MRAS;MAPK3;RAB5B;NRAS;RAB5A;RRAS;ARAF
WP_NRP1TRIGGERED_SIGNALING_PATHWAYS_IN_PANCREATIC_CANCER	0.241603	0.650531	0.893471	1	55	25	AKT3;SRC;CCN2;MAPK3;RELB;MAP2K2;MAP2K1;MAPK1;PLXNA1;TGFB1;COL1A2;NRP1;NFKB2;SMAD2;AKT2;TGFBR1;RELA;COL1A1;MMP2;EGFR;GSK3A;CHD2;CDK2;TGFBR2;CHD1	AKT3
WP_PHOTODYNAMIC_THERAPYINDUCED_HIF1_SURVIVAL_SIGNALING	-0.268936	-0.648925	0.893519	1	37	13	BNIP3L;IGFBP3;SLC2A3;PGK1;LDHA;PDHA1;SERPINE1;ARNT;SLC2A1;HK1;PTGS2;BAK1;HIF1AN	HIF1AN
WP_AIRWAY_SMOOTH_MUSCLE_CELL_CONTRACTION	0.333192	0.616862	0.895131	1	17	5	MYLK;GNAQ;GDI1;ITPR3;ROCK2	MYLK
WP_PARKINUBIQUITIN_PROTEASOMAL_SYSTEM_PATHWAY	0.255624	0.685113	0.896667	1	70	27	SNCA;CASK;UBE2L6;CASP1;PSMD13;STUB1;TUBB2A;PSMD10;TUBB6;PSMD8;TUBB;CASP8;PSMC3;PSMD9;HSPA2;PSMD1;PSMC1;PSMD11;PSMD2;PSMC2;TUBB4B;HSPA8;TUBA1B;HSPA9;UBE2J1;HSPA14;PSMD14	SNCA;CASK;UBE2L6;CASP1;PSMD13;STUB1
WP_INFLAMMATORY_RESPONSE_PATHWAY	-0.274334	-0.593168	0.901345	1	33	8	LAMB2;FN1;LAMC1;LAMB1;COL1A2;COL3A1;COL1A1;THBS1	THBS1
WP_IL4_SIGNALING_PATHWAY	0.238292	0.627769	0.902027	1	55	20	IKBKB;STAT6;PIK3R1;STAT1;MAPK3;CEBPB;STAT5B;FLNA;MAPK14;PIK3CA;IRS2;MAPK1;STAT5A;PTPN11;SHC1;JAK1;RELA;GRB2;EP300;CBL	IKBKB;STAT6;PIK3R1;STAT1;MAPK3;CEBPB
WP_NCRNAS_INVOLVED_IN_WNT_SIGNALING_IN_HEPATOCELLULAR_CARCINOMA	0.261524	0.638418	0.905537	1	90	15	PLAU;WNT5A;CSNK2B;DVL2;CTNNB1;CTBP1;APC;MTDH;JUN;CSNK1A1;WNT5B;FZD2;CTBP2;CSNK2A1;CHD8	PLAU;WNT5A;CSNK2B
WP_TCA_CYCLE_AND_DEFICIENCY_OF_PYRUVATE_DEHYDROGENASE_COMPLEX_PDHC	-0.258812	-0.635816	0.910798	1	16	14	IDH1;ACO1;ACLY;DLD;SUCLG2;PDHA1;FH;SDHA;IDH3A;DLAT;OGDH;PC;DLST;CS	IDH1;ACO1;ACLY;DLD;SUCLG2;PDHA1;FH;SDHA;IDH3A;DLAT;OGDH;PC;DLST;CS
WP_VALPROIC_ACID_PATHWAY	0.296254	0.59658	0.913043	1	13	7	EHHADH;ACADSB;HADHA;HADHB;IVD;HSD17B10;HDAC1	EHHADH
WP_APOPTOSIS_MODULATION_BY_HSP70	0.297377	0.603339	0.915385	1	19	7	FAS;RIPK1;CASP7;MAPK10;AIFM1;CASP8;CASP3	FAS;RIPK1;CASP7;MAPK10
WP_GLYCOGEN_SYNTHESIS_AND_DEGRADATION	0.271522	0.612256	0.916955	1	40	11	PGM1;PTPA;PYGL;GBE1;GYG1;UGP2;HK2;GYS1;HK1;GSK3A;PPP2R5A	PGM1;PTPA;PYGL;GBE1;GYG1
WP_HIPPO_SIGNALING_REGULATION_PATHWAYS	0.252257	0.643728	0.919732	1	99	22	PRKAR1B;PRKAB1;CDH11;LATS2;PRKAA1;FGFR1;GNAQ;PRKCA;PRKACA;CTNNB1;GNAI2;SMAD2;PRKACB;MTOR;GNAS;PRKAR1A;CDH2;PLCB3;EGFR;INSR;PDGFRA;EPHA2	PRKAR1B;PRKAB1;CDH11;LATS2;PRKAA1;FGFR1;GNAQ
WP_EXERCISEINDUCED_CIRCADIAN_REGULATION	0.252566	0.616958	0.92517	1	49	14	NCOA4;GSTM3;GSTP1;CEBPB;STBD1;QKI;IDI1;UGP2;VAPA;DNAJA1;HSPA8;ZFR;EIF4G2;TAB2	NCOA4;GSTM3;GSTP1;CEBPB;STBD1
WP_STRIATED_MUSCLE_CONTRACTION_PATHWAY	-0.248789	-0.571691	0.926606	1	38	10	ACTN2;ACTA2;TPM2;TPM4;MYL3;TPM3;MYL9;TPM1;DES;TTN	MYL3;TPM3;MYL9;TPM1;DES;TTN
WP_GABA_RECEPTOR_SIGNALING	-0.291687	-0.565001	0.933333	1	33	5	AP2M1;ALDH9A1;AP2B1;AP2A2;GABBR2	AP2M1;ALDH9A1;AP2B1;AP2A2;GABBR2
WP_TRANSLATION_INHIBITORS_IN_CHRONICALLY_ACTIVATED_PDGFRA_CELLS	0.241947	0.652516	0.934483	1	48	25	AKT3;PIK3R1;EIF4A2;MAPK3;RPTOR;MAP2K2;MAPK10;MAPK14;PIK3CA;EIF4E;PRKCA;PRKACA;MAP2K1;PDCD4;MAPK1;MAP2K3;MTOR;AKT2;EIF4B;EIF4G1;RPS6;EIF4A1;CSNK2A1;RPS6KA4;PIM1	AKT3
WP_CANONICAL_AND_NONCANONICAL_TGFB_SIGNALING	0.266872	0.561541	0.941176	1	17	9	GREM1;LOX;MAPK14;LOXL1;TGFB1;SMAD2;TGFBR1;BMP1;TGFBR2	GREM1;LOX
WP_MAMMARY_GLAND_DEVELOPMENT_PATHWAY_PREGNANCY_AND_LACTATION_STAGE_3_OF_4	0.286276	0.535546	0.947368	1	33	5	CEBPB;EIF4E;TPM3;NR3C1;EGFR	CEBPB;EIF4E;TPM3;NR3C1;EGFR
WP_MAPK_SIGNALING_PATHWAY	0.209383	0.689865	0.948882	1	249	71	AKT3;MAPK13;IL1B;RAC2;MRAS;FAS;IKBKB;FLNC;LAMTOR3;CRKL;MAPK3;RASA2;MAPKAPK3;RELB;CRK;HSPB1;FGFR1;DUSP3;FGF1;ARRB1;MAP2K2;NRAS;RRAS;ARAF;MAPK10;FLNA;MAPK14;PRKCA;PRKACA;MAP2K1;NF1;MAPK1;MAP4K4;MAP2K3;FGF2;TGFB1;ECSIT;PAK1;NFKB2;PRKACB;GNG12;AKT2;CACNA2D1;RAP1A;HSPA2;JUN;TAOK2;JUND;RPS6KA3;FLNB;HSPA8;TAOK3;TAB1;TGFBR1;PLA2G4A;STMN1;RELA;MAP3K4;EGFR;RAP1B;GRB2;MAP4K3;TRAF2;RRAS2;MAP3K20;FGF17;CASP3;…	AKT3;MAPK13;IL1B;RAC2;MRAS;FAS;IKBKB;FLNC;LAMTOR3;CRKL;MAPK3;RASA2;MAPKAPK3;RELB;CRK;HSPB1;FGFR1;DUSP3;FGF1;ARRB1;MAP2K2
WP_KENNEDY_PATHWAY_FROM_SPHINGOLIPIDS	-0.286355	-0.533155	0.95	1	15	5	PEMT;SGPL1;CEPT1;PCYT2;PTDSS2	PTDSS2
WP_WNT_SIGNALING_PATHWAY_AND_PLURIPOTENCY	0.204835	0.552041	0.950704	1	106	20	PLAU;WNT5A;LDLR;PTPA;DVL2;MAPK10;PRKCA;CTNNB1;PAFAH1B1;CTBP1;APC;JUN;CD44;WNT5B;FZD2;RACGAP1;CTNND1;CTBP2;EP300;CREBBP	PLAU;WNT5A;LDLR;PTPA
WP_TCELL_ACTIVATION_SARSCOV2	0.226147	0.584158	0.95302	1	87	21	CDKN1A;IKBKB;PIK3R1;MAPK3;RPTOR;MYD88;MAP2K2;MAP2K1;TSC1;MAPK1;MLST8;IRF2BPL;MTOR;JUN;RICTOR;PLCG1;RELA;PDPK1;MALT1;GRB2;DEPTOR	CDKN1A;IKBKB;PIK3R1;MAPK3;RPTOR;MYD88;MAP2K2
WP_PHYSIOLOGICAL_AND_PATHOLOGICAL_HYPERTROPHY_OF_THE_HEART	-0.244696	-0.55112	0.956938	1	25	8	CAMK2D;MAPK14;MAPK1;MAP2K3;JUN;MYEF2;IL6ST;NFATC4	MYEF2;IL6ST;NFATC4
WP_TNFALPHA_SIGNALING_PATHWAY	0.207453	0.561284	0.960265	1	94	28	RIPK3;IKBKB;TRADD;MAPK3;PYGL;RIPK1;CASP7;PLK1;NRAS;TXN;MAPK1;MAP2K3;GLUL;CASP8;TRAF1;NFKB2;TBK1;NSMAF;JUN;PSMD2;TAB1;GRB2;TRAF2;CSNK2A1;TRAP1;CASP3;TAB2;CREBBP	RIPK3;IKBKB;TRADD;MAPK3;PYGL;RIPK1;CASP7;PLK1;NRAS;TXN
WP_METABOLIC_REPROGRAMMING_IN_COLON_CANCER	-0.192129	-0.584684	0.962617	1	44	34	TIGAR;PGAM1;GPI;GAPDH;PSPH;PGK1;LDHA;ACLY;PSAT1;ENO1;SDHB;SLC16A3;SUCLG2;IDH2;PDHA1;PYCR1;FASN;MDH2;FH;PDHB;GOT2;TALDO1;ACO2;SLC2A1;PPAT;IDH3A;GLS;GLUD1;GART;PYCR2;DLST;RPIA;SHMT2;PAICS	PGAM1;GPI;GAPDH;PSPH;PGK1;LDHA;ACLY;PSAT1;ENO1;SDHB;SLC16A3;SUCLG2;IDH2;PDHA1;PYCR1;FASN;MDH2;FH;PDHB;GOT2;TALDO1;ACO2;SLC2A1;PPAT;IDH3A;GLS;GLUD1;GART;PYCR2;DLST;RPIA;SHMT2;PAICS
WP_VITAMIN_D_IN_INFLAMMATORY_DISEASES	0.275031	0.541473	0.963504	1	22	6	IKBKB;MAPK14;MAP2K3;NR3C1;RELA;MED14	IKBKB;MAPK14;MAP2K3;NR3C1;RELA;MED14
WP_GLIOBLASTOMA_SIGNALING_PATHWAYS	-0.197013	-0.583882	0.963918	1	83	30	AKT3;CDKN1A;SRC;PIK3R1;MAPK3;CDK4;FGFR1;MAP2K2;NRAS;ARAF;PIK3CA;PRKCA;MAP2K1;TSC1;NF1;PIK3C2A;MAPK1;MAP2K3;AKT2;CDK6;PLCG1;PDPK1;EGFR;GRB2;PDGFRA;RB1;CDK2;EP300;CBL;MSH6	RB1;CDK2;EP300;CBL;MSH6
WP_IL6_SIGNALING_PATHWAY	-0.204822	-0.529191	0.964467	1	43	15	TIMP1;PIK3R1;STAT1;MAPK3;MAP2K2;MAP2K1;MAPK1;PTPN11;SHC1;JAK1;GRB2;JUNB;IL6ST;HDAC1;CREBBP	GRB2;JUNB;IL6ST;HDAC1;CREBBP
WP_INTERFERON_TYPE_I_SIGNALING_PATHWAYS	0.203022	0.556111	0.9653	1	55	25	PIK3R1;STAT1;CRKL;PIAS1;STAT2;CRK;RPTOR;MAPK14;EIF4E;IRS2;PDCD4;STAT5A;MAP2K3;MLST8;PTPN11;MTOR;RAP1A;EIF4B;JAK1;PRMT1;RACK1;RPS6;EIF4A1;RPS6KA4;CBL	PIK3R1;STAT1;CRKL;PIAS1;STAT2;CRK;RPTOR
WP_EGFEGFR_SIGNALING_PATHWAY	0.197145	0.636063	0.970874	1	163	61	ABL1;AURKA;PLSCR1;SRC;EPS15;STAMBP;PIK3R1;RALA;STAT1;CRKL;INPPL1;MT-CO2;CRK;AP2M1;MAP2K2;RAB5A;STAT5B;GJA1;STXBP1;PXDN;AP2B1;SH3KBP1;EPS8;MAPK14;PRKCA;MAP2K1;MAPK1;STAT5A;RALB;DNM1;PTPN11;PAK1;MTOR;RAP1A;SHC1;JUN;CFL1;RIN1;VAV2;JAK1;JUND;RPS6KA3;RICTOR;PLCG1;STMN1;NCK1;PDPK1;PTPN12;MAP3K4;EGFR;ARF6;CAMK2A;GRB2;NDUFA13;ITCH;PCNA;EPN1;SYNJ1;CBL;SP1;USP6NL	ABL1;AURKA;PLSCR1;SRC;EPS15;STAMBP;PIK3R1;RALA;STAT1;CRKL;INPPL1;MT-CO2;CRK
WP_3Q29_COPY_NUMBER_VARIATION_SYNDROME	-0.188856	-0.47061	0.972477	1	70	15	CEP43;DYNLT3;UBE2N;CASP7;STAT5B;HFE;DYNLL1;STAT5A;ADAM10;TGFB1;JUN;UBXN7;TFRC;DYNLRB1;NCBP1	CEP43;DYNLT3;UBE2N;CASP7;STAT5B;HFE;DYNLL1;STAT5A;ADAM10;TGFB1;JUN;UBXN7;TFRC;DYNLRB1;NCBP1
WP_STEROL_REGULATORY_ELEMENTBINDING_PROTEINS_SREBP_SIGNALING	-0.193062	-0.581734	0.975248	1	73	33	LDLR;PRKAB1;SREBF1;CYP51A1;SEC31A;SEC23A;LSS;LPIN1;PRKAA1;SAR1A;SEC13;SEC24D;IDI1;PIK3CA;ACLY;PRKACA;SAR1B;SEC24C;SCARB1;SEC24A;SEC24B;FASN;MTOR;ACACA;FDPS;FDFT1;HMGCS1;AMFR;GSK3A;SEC23B;GPAM;SP1;ACSS1	SP1;ACSS1
WP_G13_SIGNALING_PATHWAY	0.235227	0.530358	0.97786	1	40	11	WASL;CFL2;PIP4K2A;MAPK10;PIK3CA;GNA13;CFL1;PKN1;ROCK2;MAP3K4;DIAPH1	WASL;CFL2;PIP4K2A
WP_UREA_CYCLE_AND_ASSOCIATED_PATHWAYS	0.201992	0.463214	0.978947	1	24	12	ASS1;SLC25A12;ASL;ALDH4A1;PYCR1;OAT;MDH2;FH;GOT2;SLC25A13;GLUD1;CPS1	ASS1
WP_TCELL_ANTIGEN_RECEPTOR_TCR_PATHWAY_DURING_STAPHYLOCOCCUS_AUREUS_INFECTION	0.190874	0.467911	0.981818	1	62	15	IKBKB;MAPK3;CDK4;MAP2K2;RRAS;PIK3CA;MAP2K1;AHSA1;PAK1;JUN;PLCG1;NCK1;MALT1;GRB2;CBL	IKBKB;MAPK3;CDK4;MAP2K2;RRAS;PIK3CA;MAP2K1;AHSA1
WP_TRANSCRIPTION_FACTOR_REGULATION_IN_ADIPOGENESIS	-0.246248	-0.500677	0.982533	1	22	6	CEBPB;LPIN1;IRS2;PCK2;NR3C1;INSR	CEBPB;LPIN1;IRS2;PCK2;NR3C1;INSR
WP_IL17_SIGNALING_PATHWAY	0.217571	0.464578	0.989437	1	32	9	IKBKB;MAPK3;CEBPB;PIK3CA;MAPK1;JAK1;RELA;IL17RA;SP1	IKBKB;MAPK3;CEBPB
WP_AMINO_ACID_METABOLISM	0.176675	0.566804	0.990066	1	91	55	ALDH1A1;HNMT;EHHADH;ASS1;FAH;WARS1;ACAA1;HIBADH;IDH1;ADH5;SRM;GSS;ASNS;EPRS1;SMS;LDHA;P4HA2;HMGCL;AUH;ACLY;GPT2;DLD;IARS1;VARS1;PDHA1;GLUL;ALDH7A1;PYCR1;RARS1;MCCC1;OAT;MDH2;SUCLG1;FH;ALDH18A1;GCLM;GOT2;SDHA;MMUT;FARSB;ACO2;GLS;GLUD1;OGDH;PC;HIBCH;PDHX;ACADM;DLST;CAD;LARS2;CPS1;HADH;CS;ACSS1	ALDH1A1;HNMT;EHHADH;ASS1;FAH;WARS1;ACAA1;HIBADH
WP_1Q211_COPY_NUMBER_VARIATION_SYNDROME	-0.217213	-0.465239	0.990099	1	28	9	PRKAB1;KIRREL1;PRKAA1;GJA1;CTNNB1;AFDN;TJP1;CHD1L;TJP2	CHD1L;TJP2
WP_CCL18_SIGNALING_PATHWAY	0.200222	0.477986	0.993399	1	56	13	STAT1;MT-CO2;ACTA2;FN1;LDHA;COL1A2;MTDH;KIF5B;CDH2;CD44;SLC2A1;MMP2;EP300	STAT1;MT-CO2;ACTA2;FN1
WP_TNFRELATED_WEAK_INDUCER_OF_APOPTOSIS_TWEAK_SIGNALING_PATHWAY	0.180059	0.467115	0.996528	1	42	18	IKBKB;MAPK3;RELB;RIPK1;CASP7;TNFRSF12A;MAPK14;CTNNB1;MAPK1;CASP8;TRAF1;NFKB2;AKT2;JUN;RELA;TRAF2;HDAC1;CASP3	IKBKB;MAPK3;RELB;RIPK1;CASP7;TNFRSF12A;MAPK14;CTNNB1;MAPK1
WP_BREAST_CANCER_PATHWAY	0.173909	0.501801	0.996633	1	156	39	AKT3;CDKN1A;WNT5A;PIK3R1;CSNK2B;MAPK3;CDK4;FGFR1;FGF1;MAP2K2;NRAS;DVL2;ARAF;PIK3CA;MAP2K1;DDB2;CTNNB1;MAPK1;FGF2;APC;NFKB2;MTOR;AKT2;SHC1;JUN;CDK6;CSNK1A1;WNT5B;FZD2;NOTCH2;EGFR;RAD50;GRB2;CSNK2A1;FGF17;BAK1;RB1;SP1;PARP1	AKT3;CDKN1A;WNT5A;PIK3R1;CSNK2B;MAPK3;CDK4;FGFR1;FGF1;MAP2K2;NRAS
WP_16P112_PROXIMAL_DELETION_SYNDROME	0.184634	0.535965	0.996689	1	76	32	QPRT;IGFBP3;CCDC6;MAPK3;MVP;CDIPT;CCT6B;PARP4;EZR;MAP2K3;PPP4R3B;ALDOA;CASP8;BPTF;CCT4;PPP4R3A;TAOK2;CCT8;HDAC3;CCT2;CCT3;NR3C1;MSN;TCP1;CCT6A;CCT5;PPP4R2;CCT7;HIRA;TRAF2;PCNA;MAZ	QPRT;IGFBP3;CCDC6;MAPK3;MVP;CDIPT;CCT6B
WP_THERMOGENESIS	0.16795	0.485508	0.996795	1	108	33	MAPK13;PRKG1;CPT2;PRKAB1;RPTOR;PRKAA1;FGFR1;MGLL;NRAS;MAPK14;ACSL1;PRKACA;TSC1;MAP2K3;ACSL3;ADCY9;MLST8;PRKACB;MTOR;ACSL4;SMARCE1;GNAS;RPS6KA3;CPT1A;RPS6;GRB2;SMARCC1;KDM3B;SMARCC2;SLC25A20;SMARCB1;KDM1A;SMARCD1	MAPK13;PRKG1;CPT2;PRKAB1;RPTOR;PRKAA1;FGFR1;MGLL;NRAS
WP_CYTOPLASMIC_RIBOSOMAL_PROTEINS	0.148873	0.473259	1	1	90	55	RPL37;RPLP1;RPS27A;RPL31;RPL32;FAU;RPL18A;RPL10;RPL27A;RPS11;RPS12;RPS29;RPS8;RPL13;RPL28;RPS17;RPS15A;RPL6;RPLP0;RPL21;RPL14;RPS7;RPL23;RPS18;RPL7A;RPS26;RPL8;RPS25;RPL3;RPS3;RPS16;RPL4;RPS14;RPS4X;RPS3A;RPS6KA3;RPS9;RPS10;RPL24;RPL10A;RPL27;RPL5;RPL7;RPL19;RPL12;RPL30;RPS6;RPL23A;MRPL19;RPS19;RPS24;RPS2;RPL38;RPS20;RPS15	RPL37;RPLP1;RPS27A;RPL31;RPL32;FAU;RPL18A;RPL10;RPL27A;RPS11;RPS12;RPS29;RPS8;RPL13;RPL28;RPS17;RPS15A;RPL6;RPLP0;RPL21;RPL14;RPS7;RPL23;RPS18;RPL7A;RPS26;RPL8;RPS25;RPL3;RPS3;RPS16;RPL4;RPS14;RPS4X;RPS3A;RPS6KA3;RPS9;RPS10;RPL24;RPL10A;RPL27;RPL5;RPL7;RPL19;RPL12;RPL30;RPS6;RPL23A;MRPL19;RPS19;RPS24;RPS2;RPL38;RPS20

## Sheet: ED3f
Low	High
32.8	78.5
40.2	80.6
31.8	75.3

## Sheet: ED3g
INHBA			IL6			ACTA2			COL1A1
Low	High		Low	High		Low	High		Low	High
1	2.77849		1	2.95385		1	6.44641		1	3.55987
0.964232	1.9599		0.89566	2.54102		1.25424	3.81801		1.41619	3.99216
1.02539	3.78949		0.770276	2.42036		0.978126	5.60772		0.873086	5.20502

## Sheet: ED3h
Ki67				Transwell
Ctrl	Low	High		Ctrl	Low	High
26.45	34.76	75.56		21.97	40.13	104.77
33.89	39.58	72.54		39.22	55.86	89.92
42.17	43.21	68.91		37.66	34.41	107.35

## Sheet: ED3i
Ki67				Transwell
Ctrl	Low	High		Ctrl	Low	High
64.73	38.21	74.89		14.63	23.48	96.38
56.82	42.39	72.54		15.21	24.96	132.79
30.67	34.76	68.91		13.87	22.76	168.92

## Sheet: ED3j
Ki67				Transwell
Ctrl	Low	High		Ctrl	Low	High
58.22	59.31	84.77		25.32	34.97	79.46
67.95	65.82	95.63		43.12	46.81	104.73
45.13	43.77	99.24		19.75	37.64	123.89
