# Supplementary material for: MIRO2-mediated mitochondrial transfer from cancer cells induces cancer-associated fibroblast differentiation
Source: Nat Cancer. 2025 Aug 28;6(10):1714–33. doi: 10.1038/s43018-025-01038-6 (PMC12559006; doi:10.1038/s43018-025-01038-6)
Supplement: Supplementary file 15 — Statistical source data. [file 43018_2025_1038_MOESM15_ESM.xlsx]

## Sheet: ED4a
INHBA			IL6			ACTA2			COL1A1
Ctrl	MC A431		Ctrl	MC A431		Ctrl	MC A431		Ctrl	MC A431
1	1.4791		1	1.19694		1	1.9408		1	1.54345
0.995085	1.50797		0.717602	1.03261		0.865903	1.70903		1.01421	1.50605
0.792182	1.3389		0.624415	0.875961		0.820421	1.175		0.917347	1.14114

## Sheet: ED4b
ISG15			ISG20			OASL
Ctrl	MC A431		Ctrl	MC A431		Ctrl	MC A431
1	3.11062		1	0.847078		1	0.96206
2.65048	2.36111		0.850031	0.761441		1.12863	1.12739
0.986099	1.19658		0.37002	0.664228		0.971925	1.11077

## Sheet: ED4c
HaCaT	A431
22.8736	41.0891
50.4899	43.3063
47.2813	42.0123

## Sheet: ED4d
Time (minutes)	Fibroblasts alone					A431 alone					A431 Mitocepted fibroblasts					HaCaT Mitocepted fibroblasts
1.31029	182.14	155.072	213.487	135.519	242.84	363.609	361.572	360.654	234.358	413.02	264.556	272.552	243.411	178.058	259.018	144.965	196.697	210.741	215.996	195.302
7.77247	173.669	144.964	201.122	127.48	230.155	341.588	336.004	337.967	216.594	383.463	257.413	258.461	227.394	171.009	242.857	136.544	182.149	201.842	203.295	185.924
14.2334	170.44	140.645	197.269	126.601	224.101	333.56	328.165	329.799	210.528	374.021	256.861	256.135	223.607	169.861	239.923	134.446	179.057	198.775	199.23	183.646
20.6973	168.434	139.017	195.416	124.863	221.343	329.474	323.651	325.829	207.831	368.358	258.485	256.361	223.134	169.795	240.408	134.011	177.075	198.303	198.604	181.898
27.2566	159.667	128.036	188.459	119.65	213.389	308.701	304.137	308.704	192.646	350.591	252.061	232.02	214.464	165.637	233.431	130.377	169.293	194.84	195.611	170.678
33.7109	160.554	130.122	190.536	121.015	214.958	317.644	314.488	318.41	197.651	359.06	256.812	245.224	219.161	168.204	238.624	131.11	172.48	196.058	197.241	174.064
40.1717	161.437	131.115	191.444	121.744	216.753	318.312	315.048	320.215	197.798	359.437	260.076	248.261	222.677	169.517	242.735	132.077	173.076	197.286	197.295	176.087
46.6336	161.879	130.711	192.939	122.5	218.234	316.878	313.632	318.663	197.202	356.849	260.937	249.425	223.703	171.145	244.643	132.244	173.714	197.716	198.657	176.764
53.1702	402.983	327.229	523.105	307.787	590.374	383.425	356.08	384.511	204.771	459.707	613.192	598.072	530.76	424.865	604.056	364.869	533.846	565.839	568.533	515.548
59.6294	455.742	394.047	542.986	334.16	568.634	423.706	388.171	406.475	193.242	490.338	505.067	508.581	481.868	416.851	492.007	404.546	534.116	552.614	587.107	534.438
66.0923	453.447	408.008	494.879	335.858	493.382	473.739	436.76	456.722	197.71	517.068	432.421	434.91	450.012	410.967	447.889	399.754	499.892	486.805	498.356	491.731
72.5615	441.799	402.425	466.271	333.758	465.912	475.099	446.424	466.031	199.061	504.593	411.615	412.81	435.647	407.722	429.06	388.458	477.663	453.138	457.389	467.702
79.1057	64.5592	48.6051	67.6351	50.8057	75.4255	112.24	106.926	112.682	68.281	116.048	75.6084	64.5473	64.0365	54.7653	71.984	52.8888	53.3723	61.2571	66.8123	59.8473
85.571	63.3693	48.6379	66.9697	50.0606	74.0454	109.396	105.357	109.502	64.4069	116.549	76.1638	69.5616	65.5618	56.0354	72.7584	53.4639	61.6734	68.4809	70.1672	63.1765
92.0297	60.815	47.7487	64.7294	48.3711	71.6663	107.428	102.564	104.772	62.7478	113.898	73.3736	68.1629	63.8107	54.0934	70.8738	52.8776	61.4522	67.6727	70.0259	63.0301
98.4893	58.1933	44.4562	61.2779	46.5286	66.3741	102.19	98.1119	100.514	60.2596	109.178	68.8028	63.7585	59.6511	51.7095	66.1598	50.7227	58.3255	63.4933	65.2529	58.782

## Sheet: ED4e
Basal Respiration				Proton Leak
-	HaCaT	HaCaT-Ras		-	HaCaT	HaCaT-Ras
144.53	121.11	256.73		23.98	20.62	37.72
117.35	37.54	290.7		19.53	27.67	49.88
138.46	176.64	298.11		22.41	45.78	55.76
122.17	285.48	87.55		18.53	35.53	41.27
120.17	42.2	21.63		19.26	23.06	15.02
20.33				16.61

## Sheet: ED4f
INHBA
-	+	-	+
1	1.07694	0.900536	0.982026
0.999144	1.20524	0.714144	0.945774
0.905813	1.16061	0.849949	0.93644
IL6
-	+	-	+
1	1.38927	0.55087	0.797761
0.897145	1.3756	0.558247	0.728664
0.921864	1.23225	0.75275	0.751081
ACTA2
-	+	-	+
1	1.47499	1.01697	0.739016
1.13659	1.82014	0.635988	0.603501
1.29022	1.66239	0.994446	0.702703
COL1A1
-	+	-	+
1	1.82644	0.854289	0.932552
1.39317	1.6173	0.437523	0.593717
1.06499	1.50022	0.76805	0.846518

## Sheet: ED4g
Ki67
-	+	-	+
41.8105	46.753	35.6737	31.6481
39.7611	50.655	30.3599	30.6432
42.0943	47.6007	36.9095	34.2312
