# Supplementary material for: MIRO2-mediated mitochondrial transfer from cancer cells induces cancer-associated fibroblast differentiation
Source: Nat Cancer. 2025 Aug 28;6(10):1714–33. doi: 10.1038/s43018-025-01038-6 (PMC12559006; doi:10.1038/s43018-025-01038-6)
Supplement: Supplementary file 16 — Statistical source data. [file 43018_2025_1038_MOESM16_ESM.xlsx]

## Sheet: ED5a
INHBA			IL6
Ctrl	MC		Ctrl	MC
1	2.2943		1	1.44766
0.686247	3.09919		1.05202	1.55536
0.942074	1.58992		1.16348	1.52066

## Sheet: ED5b
- CM	+ CM
1	3.69625
0.150777	2.26547
0.634449	2.30356

## Sheet: ED5c
Ctrl	MC
1.06729	1.72936
0.539289	1.17574
0.974563	1.78227

## Sheet: ED5d
Ctrl	MC
27.114	39.5673
23.7511	39.2086
12.6917	39.1148

## Sheet: ED5e
CDKN2A			CDKN2B
Ctrl	MC		Ctrl	MC
1	4.88225		1	4.34429
0.993092	2.44112		0.6284	3.05714
0.496545	3.45227		0.433914	5.68971

## Sheet: ED5f
INHBA			IL6			ACTA2			COL1A1
Ctrl	MC		Ctrl	MC		Ctrl	MC		Ctrl	MC
1	1.32		1	1.533		1	0.851687		1	0.68265
0.92	0.04		1.18948	1.80929		3.75493	1.73447		1.06996	1.01257
2.13	0.5		1.17935	1.3306		2.24856	0.580898		1.08044	0.563892

## Sheet: ED5g
Position (pixel)	Su9RFP	COL1
0	9.69326	12.7408
1	11.2512	14.8558
2	11.4009	14.4962
3	12.1204	14.2046
4	11.2754	14.1754
5	10.682	14.4118
6	10.8301	14.4231
7	10.179	14.5609
8	9.5554	14.4935
9	8.79771	13.3167
10	8.21773	13.416
11	8.6717	14.5903
12	9.37392	15.4822
13	9.09497	14.4141
14	9.20806	14.5428
15	9.32276	15.1283
16	8.99535	14.9823
17	7.91078	15.5821
18	7.74923	16.6769
19	8.08957	17.3114
20	8.96088	18.7679
21	9.09874	20.0617
22	8.70186	20.9359
23	8.85641	21.3373
24	9.29692	25.4653
25	9.43908	30.0429
26	8.91511	34.441
27	7.20048	38.3811
28	6.00928	41.49
29	5.11158	44.9103
30	4.81109	47.8581
31	6.46218	53.8332
32	8.23335	58.8475
33	8.23981	60.7306
34	7.29472	60.846
35	6.16707	58.391
36	3.80084	52.2785
37	1.68393	45.8374
38	0.875086	42.0671
39	1.07488	42.7139
40	2.09375	47.0993
41	4.38297	54.7412
42	5.8305	60.0733
43	6.57419	63.0436
44	6.95007	63.3654
45	7.66629	63.4415
46	8.81764	61.0497
47	9.76165	57.8965
48	10.8877	53.3293
49	11.8527	47.7291
50	12.7779	43.9252
51	13.4182	40.0707
52	13.1575	36.0822
53	11.0148	31.2918
54	9.84189	29.0432
55	7.32864	24.2915
56	5.00819	19.9718
57	3.83692	17.3973
58	4.18264	17.4143
59	3.64305	15.5505
60	2.24345	12.4953
61	1.66455	11.0033
62	1.86434	11.3407
63	2.65918	12.6847
64	2.69042	12.737
65	3.05715	13.0637
66	2.75719	11.7637
67	2.97637	11.0381
68	3.38726	11.4918
69	4.44705	11.2301
70	5.48962	10.8691
71	5.90643	10.1055
72	7.19994	11.1151
73	8.37282	11.9386
74	10.1941	12.644
75	13.2744	14.5609
76	14.7618	14.5609
77	15.8264	15.6764
78	16.9196	16.381
79	17.24	16.0874
80	17.2109	14.6419
81	17.8604	13.6847
82	18.324	12.7944
83	18.848	12.7408
84	18.9245	12.9283
85	18.589	13.7712
86	18.0909	14.3384
87	18.0327	14.913
88	18.9277	15.4709
89	18.9229	15.4432
90	19.8216	14.8545
91	20.722	14.5609
92	21.5643	15.3277
93	22.9903	17.2911
94	23.4545	17.9956
95	24.3807	20.1875
96	24.9903	21.676
97	25.8207	22.2742
98	27.3425	23.3103
99	28.7508	24.4584
100	29.0884	24.6378
101	29.0206	22.9859
102	29.6813	23.2278
103	30.4374	24.4539
104	30.8499	24.2751
105	31.9538	24.2093
106	34.0023	24.5715
107	35.0756	24.5715
108	35.542	24.9411
109	35.7504	24.9509
110	36.1672	25.8636
111	36.6007	28.0356
112	37.0013	29.5035
113	36.6179	30.4722
114	36.0272	31.0049
115	36.0455	32.2856
116	35.3508	31.7398
117	35.1079	32.7033
118	33.4935	32.0893
119	32.7584	33.5015
120	32.8349	38.4588
121	33.3486	45.7417
122	33.2129	53.2326
123	31.795	59.9688
124	29.8671	66.7841
125	28.1002	72.0537
126	27.775	79.2352
127	27.8654	86.5255
128	29.1229	93.325
129	29.1686	97.1593
130	28.3156	97.2585
131	27.1266	96.9155
132	26.9801	98.3782
133	27.6177	99.5935
134	27.1998	100
135	25.9817	99.4507
136	24.7824	99.6957
137	22.8395	99.688
138	20.9455	97.3145
139	19.2847	94.7648
140	19.2551	95.531
141	18.5448	96.3114
142	17.8561	97.9419
143	17.9557	98.5985
144	18.3117	98.2161
145	17.9406	94.4495
146	17.401	88.4581
147	18.0015	83.1267
148	18.5658	79.4616
149	18.3973	75.0651
150	17.1872	70.9075
151	16.0224	68.8435
152	14.6918	67.9237
153	12.3939	66.2714
154	12.0336	68.1616
155	13.6287	73.0845
156	13.5124	75.0923
157	12.7122	76.657
158	12.2119	78.7994
159	11.8473	81.1914
160	12.3492	82.7529
161	13.4252	84.5717
162	13.3304	85.5565
163	12.5662	86.2024
164	11.0509	85.0507
165	9.93506	84.3011
166	8.85749	84.7103
167	7.99102	86.1911
168	7.15201	86.7701
169	8.11326	89.0983
170	8.43314	88.9519
171	7.72715	85.5196
172	6.92853	80.8861
173	6.29416	75.5216
174	6.02382	69.2139
175	6.38786	63.7418
176	6.77344	58.4603
177	6.94468	54.4613
178	7.39488	51.8589
179	7.22848	49.1804
180	5.63394	45.923
181	5.48154	44.0563
182	6.17568	44.1088
183	6.91668	45.361
184	6.87037	45.2822
185	6.21877	44.1817
186	5.38515	42.7726
187	5.38515	43.6601
188	5.69318	45.9078
189	6.03675	46.6036
190	5.71687	46.4703
191	7.10247	49.9627
192	6.75997	50.8209
193	5.68994	49.3259
194	4.85902	46.6797
195	4.01678	45.0151
196	3.90315	43.3481
197	3.58812	39.4672
198	2.29838	32.9237
199	0.122781	24.1941
200	0.997329	20.3915
201	1.87403	17.9963
202	2.38562	16.6506
203	1.72271	15.3359
204	1.65324	13.7047
205	1.61554	13.6508
206	1.80241	13.3347
207	2.27953	12.989
208	2.97745	14.1319
209	2.06036	12.1356
210	2.40124	11.5597
211	3.06146	12.4537
212	3.2984	12.8548
213	3.27148	12.8092
214	2.65111	12.861
215	2.50732	12.856
216	2.88105	14.5784
217	3.39695	15.1209
218	2.90367	15.61
219	2.5364	16.4917
220	2.05551	17.4785
221	1.57192	18.2162
222	1.43299	20.2708
223	2.42278	24.7111
224	3.60535	29.6411
225	3.7039	34.43
226	3.7696	39.9003
227	4.8224	43.4068
228	5.85096	48.4493
229	5.71795	52.0627
230	8.34805	57.9997
231	8.13318	60.9538
232	8.04218	62.9258
233	9.26568	66.1678
234	10.2258	70.1226
235	10.3115	70.8437
236	11.0169	73.7777
237	13.1042	77.6585
238	13.9949	79.801
239	13.7488	80.1191
240	14.5711	82.8191
241	14.6255	82.9666
242	16.0978	84.174
243	16.345	83.3265
244	15.2265	81.2449
245	15.9944	79.4386
246	16.3396	78.5764
247	15.9998	76.9741
248	16.1969	73.7845
249	16.4338	73.4015
250	18.4597	74.3686
251	19.3865	74.331
252	19.4388	72.3386
253	20.0365	70.4976
254	21.6698	72.436
255	22.6047	71.7205
256	23.3548	69.9116
257	24.5417	69.1754
258	25.9408	69.1642
259	27.8644	69.1642
260	28.9048	69.9673
261	30.2877	69.9069
262	30.9	68.381
263	32.4773	69.9275
264	34.9997	72.3935
265	36.8242	74.6715
266	38.1301	75.4414
267	39.7424	77.922
268	41.7424	80.112
269	43.8642	82.6595
270	46.1706	83.6278
271	48.3145	81.8731
272	50.9176	80.7905
273	53.663	78.9201
274	57.0276	78.1474
275	60.5592	77.4489
276	63.8016	75.6932
277	66.1684	73.1432
278	67.9438	70.8453
279	70.6698	70.5643
280	73.2482	68.2122
281	74.7464	64.9362
282	78.1336	65.0972
283	82.1003	66.7109
284	84.1084	67.8523
285	85.2043	66.341
286	86.3912	63.4027
287	88.2071	62.0712
288	90.5383	61.2017
289	92.5028	60.4114
290	95.0338	60.0466
291	96.602	59.7817
292	97.6515	58.0291
293	99.1895	57.521
294	99.8815	55.7677
295	100	52.5159
296	99.1911	49.4723
297	97.1066	47.5739
298	94.5519	43.3313
299	90.7295	40.0747
300	85.731	37.7457
301	80.9452	37.7325
302	76.8137	37.5881
303	74.8977	39.8481
304	73.8142	42.0412
305	72.5218	44.3319
306	68.3741	42.8391
307	66.3972	43.8555
308	64.9476	45.8716
309	62.4295	46.5254
310	61.9292	48.233
311	62.8242	52.7138
312	63.304	55.0219
313	63.9481	56.7476
314	65.6557	58.9045
315	68.3197	61.9978
316	70.155	64.8063
317	71.0452	65.5953
318	72.0409	65.0513
319	73.1362	64.4851
320	73.9488	61.7749
321	75.0065	60.6355
322	75.266	61.2597
323	75.5277	62.1482
324	74.3091	61.2768
325	72.2778	61.0031
326	70.6413	61.8304
327	69.6579	64.6086
328	69.0807	67.3376
329	69.0462	68.9931
330	68.5443	68.6201
331	68.4689	68.9477
332	68.4689	72.2085
333	68.5389	75.2037
334	66.6509	75.9333
335	65.4333	77.0905
336	65.2486	77.2554
337	65.8684	76.2069
338	67.1404	74.6577
339	67.7241	72.8925
340	66.9944	71.3312
341	66.8587	68.6742
342	67.6019	66.314
343	68.5691	64.4861
344	67.3294	62.8435
345	64.4123	59.2975
346	61.032	53.6695
347	58.1235	49.5926
348	55.9673	47.9068
349	54.7922	48.5657
350	52.1067	47.84
351	48.2407	45.9071
352	45.0166	44.7118
353	42.2885	45.4861
354	39.9217	46.287
355	35.2587	45.5682
356	32.9964	47.0624
357	30.0475	47.3605
358	26.6188	47.6165
359	23.6467	49.0162
360	20.4253	50.3
361	17.0122	51.3243
362	14.8005	54.2936
363	13.961	58.0944
364	12.8527	61.7626
365	10.9431	61.1444
366	10.7531	60.9442
367	10.7784	60.7864
368	9.59579	58.2123
369	9.58556	55.7839
370	9.78642	55.0534
371	10.7461	53.6116
372	12.4688	52.7832
373	14.3062	52.7552
374	15.7758	50.1028
375	16.5367	47.131
376	17.2955	44.8195
377	18.1323	45.321
378	18.8868	45.1868
379	19.5405	45.7635
380	18.7899	45.5028
381	18.1415	45.2883
382	17.1748	44.7145
383	15.4871	45.2182
384	14.2976	47.3726
385	15.5248	52.0722
386	14.6643	54.5342
387	13.9115	57.9401
388	13.8953	60.148
389	13.5269	62.5635
390	13.4898	65.7002
391	13.1516	68.4665
392	12.5942	71.0995
393	11.2916	74.1075
394	9.96414	76.3971
395	12.1268	83.3247
396	13.3552	86.7036
397	12.8613	87.8147
398	11.5431	87.3338
399	10.5323	88.1047
400	8.9905	89.9994
401	7.48158	89.5596
402	6.67327	91.213
403	8.07772	96.4659
