# Supplementary material for: MIRO2-mediated mitochondrial transfer from cancer cells induces cancer-associated fibroblast differentiation
Source: Nat Cancer. 2025 Aug 28;6(10):1714–33. doi: 10.1038/s43018-025-01038-6 (PMC12559006; doi:10.1038/s43018-025-01038-6)
Supplement: Supplementary file 17 — Statistical source data. [file 43018_2025_1038_MOESM17_ESM.xlsx]

## Sheet: ED6a
- CCCP	+ CCCP
79.2	76
87	73
86	75

## Sheet: ED6b
Time (minutes)	DMSO					CCCP
0:01:03	448.981	534.078	436.089	556.242	505.154	46.2638	25.5546	131.386	190.083	63.6159	70.7716	134.823	75.7082	48.6254	115.665	44.2656	32.1705
0:07:08	436.159	515.879	411.407	535.862	469.696	45.4424	22.1873	118.94	172.88	51.4736	59.2066	85.7442	58.4825	39.063	112.483	38.9228	27.6303
0:14:02	440.684	520.632	409.054	537.813	466.843	46.2115	21.1265	99.5227	160.892	47.0248	54.855	73.5642	49.0417	35.3113	113.373	37.184	25.0176
0:20:08	446.343	527.656	410.394	541.533	468.36	46.4645	19.6412	84.8578	136.962	44.6347	51.7048	68.556	44.5869	33.6503	113.86	36.5889	23.3637
0:27:02	218.603	273.063	265.98	330.786	326.949	23.252	18.6206	59.3124	95.6237	41.193	47.263	62.7202	41.2169	30.2442	55.6656	34.763	22.0372
0:33:07	187.695	228.099	174.944	242.197	225.254	23.4858	18.4531	54.1156	77.6957	41.1839	46.6874	62.2838	39.5543	30.2329	47.6525	35.1595	22.3408
0:40:01	185.895	225.26	172.004	238.74	216.519	22.7359	17.5601	51.8559	73.6961	40.2167	45.5876	60.0823	37.9726	28.6716	48.0697	34.929	21.7752
0:46:07	185.464	224.762	169.587	236.4	214.698	22.3705	17.3769	49.6343	71.1335	39.1228	44.1648	58.3983	36.6803	28.0301	48.0801	34.2488	20.6085
0:53:01	1201.19	1437.7	1240.26	1575.91	1282.73	112.344	14.6039	60.0265	90.4413	33.1923	38.3203	52.8404	32.9406	24.8194	211.116	142.138	17.3216
0:59:06	896.337	1058.56	901.314	1135.12	1099.15	108.32	14.5642	53.3762	85.4677	34.008	38.3671	52.3437	33.0039	24.8459	177.158	122.179	17.7613
1:06:01	756.644	906.043	737.257	950.032	872.532	108.664	14.9755	49.4451	79.8274	33.2876	38.4884	52.367	33.8665	25.276	176.47	122.272	17.9959
1:12:06	732.438	882.163	691.052	902.259	809.581	109.405	14.6859	47.5878	75.0201	33.8004	38.0327	52.8448	33.8218	24.7295	176.197	123.584	17.7945
1:19:01	160.652	195.611	161.62	216.507	206.833	24.8792	15.3798	40.9812	63.5147	33.512	38.1322	51.1747	30.9611	23.2763	44.0258	31.3136	17.3361
1:25:05	169.173	206.55	161.48	223.327	205.549	23.4825	15.3623	40.8234	61.0549	34.6887	37.0299	51.8699	30.9748	23.4456	43.0428	30.6347	17.0764
1:32:00	169.019	205.257	159.648	222.645	203.155	22.9177	15.3917	40.2997	59.4413	34.0461	36.3882	51.7393	30.3625	22.9536	42.7215	29.9642	17.2221
1:38:30	164.24	198.724	154.704	216.117	196.682	21.9764	15.1541	39.8594	58.5828	34.1182	36.6455	51.3238	30.4	22.7846	40.9814	29.3664	17.4705

## Sheet: ED6c
A431 Ctrl	A431 Rho0
1	0.579418
0.81063	0.657217
1.02796	0.531922

## Sheet: ED6d
Ctrl	Lmt
39.0726	39.1698
39.2023	40.0538
38.7661	40.5856

## Sheet: ED6e (all)
	Time (minutes)	Ctrl	Ctrl	Ctrl	Ctrl	Ctrl	Ctrl	Ctrl	Ctrl	Lmt	Lmt	Lmt	Lmt	Lmt	Lmt	Lmt	Lmt
	1900-01-01 07:27:12	193.988	134.464	162.823	130.295	122.481	176.239	179.887	125.674	131.938	117.492	123.403	102.558	121.182	101.456	112.128	116.286
	1900-01-07 18:34:33	186.155	130.269	158.729	127.277	119.289	170.295	171.046	121.968	125.02	110.039	114.092	95.2329	110.382	93.4814	107.562	111.101
	1900-01-14 05:37:48	183.818	128.566	158.232	125.47	118.631	168.194	169.207	120.498	123.365	108.6	112.08	93.7517	107.436	90.5684	104.729	109.462
	1900-01-20 18:41:58	149.366	105.808	94.4734	103.1	76.9211	78.9824	122.414	93.9204	80.4478	61.3278	80.6405	59.4639	63.4759	59.4972	75.1933	71.1444
	1900-01-27 05:36:31	105.755	81.6881	68.5422	80.2703	52.8314	67.7023	82.17	65.4768	66.1866	54.9201	63.8421	51.6568	59.2542	49.6951	67.1126	66.5145
	1900-02-02 16:36:14	78.839	64.6391	62.1611	65.1447	47.9891	63.1693	69.9765	54.6154	60.8133	51.3164	57.6611	48.4561	57.2631	46.6103	61.8332	64.4462
	1900-02-09 03:35:21	69.9724	55.4828	58.8474	57.0328	45.6654	60.2788	65.2525	50.7411	58.0166	49.9765	53.6407	46.573	53.6039	45.7584	61.0899	63.6167
	1900-02-15 16:23:50	406.499	204.129	265.223	191.127	230.63	277.404	293.349	206.025	158.514	112.555	128.013	105.783	125.086	97.915	137.638	121.226
	1900-02-22 03:20:36	422.78	243.096	310.32	232.35	243.823	341.628	349.818	229.808	168.802	129.212	140.213	117.586	133.007	107.223	136.122	129.448
	1900-02-28 14:13:37	413.13	253.029	325.637	245.618	251.263	347.858	355.791	227.876	165.102	128.603	136.967	112.425	127.757	104.823	128.455	125.741
	1900-03-06 01:16:51	389.295	245.527	318.519	239.375	240.852	335.62	339.484	217.399	154.815	118.696	126.742	103.24	117.099	96.8926	123.338	117.637
	1900-03-12 14:12:13	56.4867	44.898	48.649	46.1395	39.3437	53.9793	56.8596	44.3348	47.6917	34.2539	39.9542	32.4284	44.719	32.5147	55.6763	51.0466
	1900-03-19 01:18:05	51.3843	40.2095	45.655	40.2831	34.5621	49.5257	50.6731	38.3871	44.311	32.7328	37.9034	31.279	41.2869	31.9066	49.6932	53.6522
	1900-03-25 12:26:34	48.8787	37.6305	43.5771	37.2891	32.7277	46.2922	48.0508	34.8847	40.9562	31.2306	35.5346	29.92	39.7177	30.745	46.1424	50.713
	1900-03-31 23:31:38	46.4446	35.8391	40.4763	34.4569	31.1289	44.2592	45.7431	32.7675	38.7916	30.0218	33.841	29.1198	38.1124	30.3415	45.5134	47.0993

## Sheet: ED6f (Basal)
Ctrl	Lmt
137.37	84.57
92.73	78.58
117.76	78.24
91.01	64.63
87.5	69.32
123.93	60.23
123.46	59.22
87.73	62.36

## Sheet: ED6f (Max)
Ctrl	Lmt
366.69	130.01
217.19	99.19
285.16	106.37
211.16	88.47
220.13	94.89
303.6	76.88
310.05	90.61
195.11	82.35

## Sheet: ED6f (Spare)
Ctrl	Lmt
229.31	45.44
124.46	20.61
167.4	28.13
120.15	23.83
132.63	25.57
179.66	16.65
186.58	31.39
107.38	19.99

## Sheet: ED6g
Viability			Cell count
Ctrl	Lmt		Ctrl	Lmt
92.2	94.4		4.97	4.62
90.6	95.1		5.57	4.83
91.6	92.2		5.07	4.4

## Sheet: ED6h
IL6			ACTA2			COL1A1
Ctrl	Lmt		Ctrl	Lmt		Ctrl	Lmt
1	5.16685		1	0.624814		1	0.819366
0.764679	3.85711		0.761034	0.570821		0.554532	0.309007
0.620148	3.75437		0.55387	0.674721		0.36474	0.363858

[truncated: 1 more sheets: ED6i]
