# Supplementary material for: MIRO2-mediated mitochondrial transfer from cancer cells induces cancer-associated fibroblast differentiation
Source: Nat Cancer. 2025 Aug 28;6(10):1714–33. doi: 10.1038/s43018-025-01038-6 (PMC12559006; doi:10.1038/s43018-025-01038-6)
Supplement: Supplementary file 18 — Statistical source data. [file 43018_2025_1038_MOESM18_ESM.xlsx]

## Sheet: EDF7a & Fig. 6a_dotplot_values
	RHOT1	RHOT2	TRAK1	TRAK2	CellType	celltype
P1_Tumor_AAACCTGAGTCAAGCG-P1	0.219152	0.551042	0	0	Tumor cells	Tumor_KC_Diff
P1_Tumor_AAACCTGCAAATTGCC-P1	0	0	0	0	Epithelial	Keratinocyte
P1_Tumor_AAACCTGGTAGGAGTC-P1	0.340673	0	0	0	Tumor cells	Tumor_KC_Basal
P1_Tumor_AAACGGGAGATGTAAC-P1	0.546069	0	0	0	Tumor cells	Tumor_KC_Basal
P1_Tumor_AAACGGGAGCTGCAAG-P1	0.337033	0.588659	0	0	Tumor cells	Tumor_KC_Cyc
P1_Tumor_AAAGATGAGAAGGTTT-P1	0	0.420098	0	0	Tumor cells	Tumor_KC_Basal
P1_Tumor_AAAGATGCAATAACGA-P1	0.484429	1.41494	0.809371	0	Tumor cells	Tumor_KC_Basal
P1_Tumor_AAAGATGCAGACTCGC-P1	0	0.208114	0.208114	0	Tumor cells	Tumor_KC_Cyc
P1_Tumor_AAAGATGCAGTCAGCC-P1	0.664574	0	0	0.664574	Endothelial	Endothelial Cell
P1_Tumor_AAAGATGGTGGTGTAG-P1	0	0.698134	0.183987	0	Tumor cells	Tumor_KC_Basal
P1_Tumor_AAAGCAATCCAGTAGT-P1	0.268743	0	0.268743	0	Tumor cells	Tumor_KC_Diff
P1_Tumor_AAAGTAGCAGACGTAG-P1	0	0.757276	0	0	Tumor cells	Tumor_KC_Diff
P1_Tumor_AAAGTAGGTGGCTCCA-P1	0	0.263158	0.263158	0	Epithelial	Pilosebaceous
P1_Tumor_AAAGTAGTCTTTACGT-P1	0	0.371385	0	0	Epithelial	Pilosebaceous
P1_Tumor_AAATGCCAGTTAACGA-P1	0	0.274336	0.274336	0	Tumor cells	Tumor_KC_Basal
P1_Tumor_AAATGCCCACGAGAGT-P1	0	0	0	0	Tumor cells	Tumor_KC_Basal
P1_Tumor_AAATGCCTCTACTTAC-P1	0.703454	0.227279	0	0	Tumor cells	Tumor_KC_Basal
P1_Tumor_AACACGTTCAACACAC-P1	0	0.707865	0	0	Tumor cells	Tumor_KC_Basal
P1_Tumor_AACACGTTCTCCAACC-P1	0.611179	0	0	0	Tumor cells	Tumor_KC_Cyc
P1_Tumor_AACCATGGTGAGGCTA-P1	0	0	0	0	Epithelial	Pilosebaceous
P1_Tumor_AACCATGTCCTTTCTC-P1	0	0	0.468181	0	Tumor cells	Tumor_KC_Diff
P1_Tumor_AACCGCGCACTTCGAA-P1	0.472519	0	0	0	Tumor cells	Tumor_KC_Diff
P1_Tumor_AACGTTGTCGTCTGCT-P1	0	0	0	0	Tumor cells	Tumor_KC_Cyc
P1_Tumor_AACTCAGAGTGTACGG-P1	0	0.946737	0	0	Tumor cells	Tumor_KC_Basal
P1_Tumor_AACTCAGGTCAAACTC-P1	0.346709	0	0	0.346709	Tumor cells	Tumor_KC_Basal
P1_Tumor_AACTCCCTCGATAGAA-P1	0	0.212236	0.212236	0	Tumor cells	Tumor_KC_Basal
P1_Tumor_AACTCTTCATACCATG-P1	0	0.391923	0	0	Tumor cells	Tumor_KC_Cyc
P1_Tumor_AACTCTTGTCGTCTTC-P1	0.211722	0.386356	0.211722	0	Epithelial	Pilosebaceous
P1_Tumor_AACTCTTGTGGTTTCA-P1	0	0	0	0	Tumor cells	Tumor_KC_Diff
P1_Tumor_AACTGGTCATTCTTAC-P1	0	0.754451	0.446749	0	Tumor cells	Tumor_KC_Diff
P1_Tumor_AACTGGTGTTACTGAC-P1	0	0	0	0	Tumor cells	Tumor_KC_Basal
P1_Tumor_AACTTTCCAGTGGGAT-P1	0	0	0.97155	0	Tumor cells	Tumor_KC_Diff
P1_Tumor_AACTTTCTCTAACTTC-P1	0.325188	0.766802	0	0	Epithelial	Pilosebaceous
P1_Tumor_AAGACCTAGCGATTCT-P1	0	0	0	0	Tumor cells	Tumor_KC_Diff
P1_Tumor_AAGACCTGTCGCGTGT-P1	0	0.427853	0	0	Tumor cells	Tumor_KC_Basal
P1_Tumor_AAGACCTGTGATGTGG-P1	0.353002	0.613383	0.353002	0	Tumor cells	Tumor_KC_Basal
P1_Tumor_AAGGAGCGTCCGTCAG-P1	0	0.382867	0	0	Tumor cells	Tumor_KC_Basal
P1_Tumor_AAGGCAGAGACTCGGA-P1	0	0	0.417429	0	Tumor cells	Tumor_KC_Diff
P1_Tumor_AAGGCAGAGGCTCAGA-P1	0	0	0	0	Tumor cells	Tumor_KC_Diff
P1_Tumor_AAGGTTCAGTCTTGCA-P1	0.844035	0	0	0	Tumor cells	Tumor_KC_Basal
P1_Tumor_AAGTCTGCACTGAAGG-P1	0	0	0.318389	0	Tumor cells	Tumor_KC_Diff
P1_Tumor_AATCCAGTCTAGAGTC-P1	0.301778	0	0.301778	0	Tumor cells	Tumor_KC_Diff
P1_Tumor_AATCGGTCAGAGCCAA-P1	0.240084	0.433542	0	0	Tumor cells	Tumor_KC_Basal
P1_Tumor_AATCGGTCATTATCTC-P1	0.270653	0	0.270653	0	Tumor cells	Tumor_KC_Diff
P1_Tumor_ACACCAACATACTCTT-P1	0.297286	0	0.526148	0	Tumor cells	Tumor_KC_Cyc
P1_Tumor_ACACCCTAGTAACCCT-P1	0	0.494272	0.823565	0.494272	Tumor cells	Tumor_KC_Basal
P1_Tumor_ACACCGGCACGAAGCA-P1	0	0.427787	0	0	Tumor cells	Tumor_KC_Basal
P1_Tumor_ACAGCCGCATCATCCC-P1	0	0	0.227966	0	Tumor cells	Tumor_KC_Diff
P1_Tumor_ACAGCCGGTAGCAAAT-P1	0.325145	0.325145	0	0	Tumor cells	Tumor_KC_Basal
P1_Tumor_ACAGCCGGTGAGGGAG-P1	0	0.299882	0	0	Tumor cells	Tumor_KC_Diff
P1_Tumor_ACAGCTAGTGTATGGG-P1	0	0.271014	0.271014	0	Tumor cells	Tumor_KC_Cyc
P1_Tumor_ACAGCTATCTTCTGGC-P1	0.269026	0	0.269026	0	Tumor cells	Tumor_KC_Basal
P1_Tumor_ACATCAGAGGCACATG-P1	0	0.263885	0	0	Tumor cells	Tumor_KC_Basal
P1_Tumor_ACATCAGGTTAGAACA-P1	0	0.311705	0	0	Tumor cells	Tumor_KC_Basal
P1_Tumor_ACATGGTGTCATCCCT-P1	0	0.32291	0	0	Tumor cells	Tumor_KC_Basal
P1_Tumor_ACATGGTGTGATAAAC-P1	0.910309	0	0	0	Tumor cells	Tumor_KC_Diff
P1_Tumor_ACCAGTAAGCTTATCG-P1	0.35201	0	0	0	Tumor cells	Tumor_KC_Basal
P1_Tumor_ACCAGTAGTCCGCTGA-P1	0	0	0.448808	0.448808	Tumor cells	Tumor_KC_Cyc
P1_Tumor_ACCCACTCACTTACGA-P1	0	0	0.53221	0	Tumor cells	Tumor_KC_Basal
P1_Tumor_ACCCACTGTCGACTAT-P1	0	0.200626	0	0	Tumor cells	Tumor_KC_Cyc
P1_Tumor_ACCCACTGTGCAACTT-P1	0.289891	0.697559	0	0	Tumor cells	Tumor_KC_Diff
P1_Tumor_ACCCACTGTTTCGCTC-P1	0	0	0	0	Tumor cells	Tumor_KC_Basal
P1_Tumor_ACCCACTTCTCGTTTA-P1	0.3508	0.3508	0.3508	0.3508	Fibroblast	Fibroblast
P1_Tumor_ACCTTTATCTTCGGTC-P1	0.243366	0	0.438945	0	Tumor cells	Tumor_KC_Basal
P1_Tumor_ACGAGCCCAGTCGATT-P1	0.286487	0	0.286487	0.286487	Epithelial	Pilosebaceous
P1_Tumor_ACGAGCCGTCCTCTTG-P1	0.252732	0.252732	0.252732	0	Tumor cells	Tumor_KC_Basal
P1_Tumor_ACGAGCCGTCTTCAAG-P1	0.22509	0.22509	0.408708	0	Tumor cells	Tumor_KC_Cyc
P1_Tumor_ACGAGCCTCAGAGACG-P1	0.241793	0.241793	0.241793	0	Tumor cells	Tumor_KC_Diff
P1_Tumor_ACGAGGAGTTCTCATT-P1	0.375919	0.375919	0.205521	0	Tumor cells	Tumor_KC_Basal
P1_Tumor_ACGAGGAGTTGTCTTT-P1	0.530159	0	0	0	Melanocyte	Melanocyte
P1_Tumor_ACGATACCATCACGTA-P1	0	0.198205	0	0.198205	Tumor cells	Tumor_KC_Basal
P1_Tumor_ACGATACTCCTAGGGC-P1	0	0.391162	0	0	Tumor cells	Tumor_KC_Basal
P1_Tumor_ACGCAGCGTCAACTGT-P1	0	0	0	0	Tumor cells	Tumor_KC_Diff
P1_Tumor_ACGCAGCGTCTAAACC-P1	0	0	0.396233	0	Tumor cells	Tumor_KC_Basal
P1_Tumor_ACGCCAGGTGTATGGG-P1	0.356281	0.356281	0	0	Epithelial	Pilosebaceous
P1_Tumor_ACGCCAGGTGTTTGGT-P1	0	1.04241	0	0	Tumor cells	Tumor_KC_Basal
P1_Tumor_ACGCCAGGTTAAGACA-P1	0.785058	0	0	0	Tumor cells	Tumor_KC_Basal
P1_Tumor_ACGCCAGTCACCGGGT-P1	0	0.453549	0	0	Epithelial	Pilosebaceous
P1_Tumor_ACGCCGAAGCAGCCTC-P1	0	0	0.383939	0	Tumor cells	Tumor_KC_Basal
P1_Tumor_ACGCCGATCAATAAGG-P1	0	0.444367	0.246666	0	Tumor cells	Tumor_KC_Diff
P1_Tumor_ACGGAGAAGGGCATGT-P1	0	0	0.323173	0	Tumor cells	Tumor_KC_Basal
P1_Tumor_ACGGAGAAGGGCTTGA-P1	0	0	0.667798	0	Tumor cells	Tumor_KC_Diff
P1_Tumor_ACGGCCAAGCCACGTC-P1	0	0	0.767049	0	Epithelial	Pilosebaceous
P1_Tumor_ACGGCCATCCTCAATT-P1	0.244118	0	0	0	Tumor cells	Tumor_KC_Basal
P1_Tumor_ACGGGCTAGACTGGGT-P1	0	0.897339	0	1.36255	Melanocyte	Melanocyte
P1_Tumor_ACGGGCTGTCTTCGTC-P1	0	0	0.564917	0	Fibroblast	Fibroblast
P1_Tumor_ACGGGTCCACAGACAG-P1	0	0	0.493811	0	Epithelial	Pilosebaceous
P1_Tumor_ACGGGTCCAGACGTAG-P1	0	0	0	0	Tumor cells	TSK
P1_Tumor_ACGGGTCGTAGCAAAT-P1	0	0	0	0	Tumor cells	Tumor_KC_Basal
P1_Tumor_ACGTCAAAGACTAGGC-P1	0	0	0	0	Tumor cells	Tumor_KC_Basal
P1_Tumor_ACGTCAATCACCGGGT-P1	0	0	0	0	Tumor cells	Tumor_KC_Basal
P1_Tumor_ACTATCTCAGATCCAT-P1	0	0	0	0.803026	Melanocyte	Melanocyte
P1_Tumor_ACTATCTTCGTGGTCG-P1	0.593098	0.593098	0.962858	0	Tumor cells	Tumor_KC_Diff
P1_Tumor_ACTGAACGTTCAGTAC-P1	0.411351	0.226679	0.226679	0	Tumor cells	Tumor_KC_Basal
P1_Tumor_ACTGAACTCAAGGTAA-P1	0	0	0	0	Endothelial	Endothelial Cell
P1_Tumor_ACTGAGTGTCAGAATA-P1	0.484932	0	0	0	Tumor cells	Tumor_KC_Basal
P1_Tumor_ACTGATGCAAGTCTAC-P1	0	0.327011	0	0	Tumor cells	Tumor_KC_Basal
P1_Tumor_ACTGATGGTACCATCA-P1	0	0.252719	0	0.252719	Epithelial	Keratinocyte
P1_Tumor_ACTGATGGTCCGCTGA-P1	0.401627	0	0	0	Tumor cells	Tumor_KC_Diff
P1_Tumor_ACTGATGTCTGACCTC-P1	0	0	0	0	Epithelial	Pilosebaceous
P1_Tumor_ACTTACTCAGCCAATT-P1	0.347927	0.347927	0.18902	0	Tumor cells	Tumor_KC_Basal
P1_Tumor_ACTTGTTCATGTTCCC-P1	0	0	0	0.948381	Endothelial	Endothelial Cell
P1_Tumor_AGAATAGAGCGTTCCG-P1	0	0.638172	0	0	Tumor cells	Tumor_KC_Diff
P1_Tumor_AGAATAGTCTCAAGTG-P1	0	0	0	0	Tumor cells	Tumor_KC_Basal
P1_Tumor_AGACGTTCAAGTTGTC-P1	0	0	0	0	Melanocyte	Melanocyte
P1_Tumor_AGACGTTGTGCCTGGT-P1	0	0	0	0	Melanocyte	Melanocyte
P1_Tumor_AGACGTTTCCGCGCAA-P1	0	0.220647	0	0	Tumor cells	Tumor_KC_Diff
P1_Tumor_AGAGCGATCTTAGAGC-P1	0.483521	0.808059	0	0	Tumor cells	Tumor_KC_Basal
P1_Tumor_AGAGTGGAGTCGTTTG-P1	0	0	0	0	Tumor cells	Tumor_KC_Cyc
P1_Tumor_AGAGTGGCACAACGCC-P1	0	0.382171	0.382171	0	Tumor cells	Tumor_KC_Basal
P1_Tumor_AGAGTGGGTATATGAG-P1	0.297938	0.297938	0	0	Tumor cells	Tumor_KC_Basal
P1_Tumor_AGATCTGAGGCTCAGA-P1	0.206826	0.206826	0	0	Tumor cells	Tumor_KC_Basal
P1_Tumor_AGATCTGGTACGAAAT-P1	0.362601	0	0	0	Tumor cells	Tumor_KC_Diff
P1_Tumor_AGATCTGGTATAGGTA-P1	0	0	0	0	Epithelial	Pilosebaceous
P1_Tumor_AGATTGCGTACTTCTT-P1	0	0.509726	0	0.200171	Tumor cells	Tumor_KC_Basal
P1_Tumor_AGCAGCCTCCACGTTC-P1	0.460347	0	0	0	Tumor cells	Tumor_KC_Basal
P1_Tumor_AGCAGCCTCTCAAACG-P1	0	0.628428	0	0	Tumor cells	Tumor_KC_Diff
P1_Tumor_AGCATACGTACTTGAC-P1	0	0	0	0	Endothelial	Endothelial Cell
P1_Tumor_AGCATACTCAGAGGTG-P1	0	0	0	0	Tumor cells	Tumor_KC_Diff
P1_Tumor_AGCCTAAAGGTACTCT-P1	0	0.313597	0.313597	0	Tumor cells	Tumor_KC_Diff
P1_Tumor_AGCCTAAGTCGAACAG-P1	0	0	0	0	Tumor cells	Tumor_KC_Basal
P1_Tumor_AGCGGTCCATGTAAGA-P1	0.408336	0.408336	0	0	Epithelial	Pilosebaceous
P1_Tumor_AGCGGTCGTTCAACCA-P1	0	0	0	0	Tumor cells	Tumor_KC_Basal
P1_Tumor_AGCGTATAGCGAGAAA-P1	0	1.00595	0	0.456265	Tumor cells	Tumor_KC_Basal
P1_Tumor_AGCGTATCACCACCAG-P1	0	0.379988	0	0	Tumor cells	Tumor_KC_Diff
P1_Tumor_AGCGTCGCATCACCCT-P1	0.426574	0	0	0	Epithelial	Pilosebaceous
P1_Tumor_AGCGTCGCATCCGGGT-P1	0.730035	0	0	0	Endothelial	Endothelial Cell
P1_Tumor_AGCGTCGTCAAGGCTT-P1	0	0	0	0	Tumor cells	Tumor_KC_Basal
P1_Tumor_AGCGTCGTCCTTTCTC-P1	0	0	0	0	Tumor cells	Tumor_KC_Basal
P1_Tumor_AGCGTCGTCGAATGCT-P1	0.320789	0.563283	0	0	Tumor cells	Tumor_KC_Basal
P1_Tumor_AGCTCCTCACAGCGTC-P1	0.21161	0	0.21161	0	Tumor cells	Tumor_KC_Cyc
P1_Tumor_AGCTTGAGTTACGGAG-P1	0	0	0.420027	0.420027	Tumor cells	Tumor_KC_Cyc
P1_Tumor_AGCTTGATCGGCTTGG-P1	0	0	1.28948	0	Tumor cells	Tumor_KC_Diff
P1_Tumor_AGGCCACGTCCGAGTC-P1	0.548141	0	0	0	Tumor cells	Tumor_KC_Basal
P1_Tumor_AGGCCACTCCAAACAC-P1	0	0	0	0	Epithelial	Pilosebaceous
P1_Tumor_AGGCCGTCAATAGCGG-P1	0.334394	0	0.334394	0	Tumor cells	Tumor_KC_Basal
P1_Tumor_AGGGAGTTCAGCGATT-P1	0	0.636757	0	0	Tumor cells	Tumor_KC_Basal
P1_Tumor_AGGGATGAGAAGGGTA-P1	0	0	0	0	Tumor cells	Tumor_KC_Basal
P1_Tumor_AGGGATGGTGAGGGTT-P1	0	0.548172	0.311186	0	Tumor cells	Tumor_KC_Diff
P1_Tumor_AGGGATGTCAGTTGAC-P1	0	0	0	0	Tumor cells	Tumor_KC_Basal
P1_Tumor_AGGGTGACATGGATGG-P1	0	0.538922	0	0	Epithelial	Pilosebaceous
P1_Tumor_AGGTCATCAATACGCT-P1	0	0	0	0.56247	Tumor cells	Tumor_KC_Basal
P1_Tumor_AGGTCATCATGTCGAT-P1	0	0.673493	0	0	Tumor cells	Tumor_KC_Diff
P1_Tumor_AGGTCATGTAAATGAC-P1	0	0.316995	0.557322	0	Tumor cells	Tumor_KC_Diff
P1_Tumor_AGGTCATGTGGCCCTA-P1	0.24742	0.445605	0.24742	0	Tumor cells	Tumor_KC_Basal
P1_Tumor_AGGTCCGAGCGATGAC-P1	0	0.908237	0	0	Tumor cells	Tumor_KC_Basal
P1_Tumor_AGTAGTCAGGCGATAC-P1	0	0	0	0	Epithelial	Pilosebaceous
P1_Tumor_AGTAGTCTCGTGGGAA-P1	0.821205	0.27635	0	0	Tumor cells	Tumor_KC_Diff
P1_Tumor_AGTCTTTCATGGAATA-P1	0.560302	0	0	0	Tumor cells	Tumor_KC_Diff
P1_Tumor_AGTCTTTTCTTAGAGC-P1	0	0	0	0	Tumor cells	Tumor_KC_Basal
P1_Tumor_AGTGAGGTCGTTGACA-P1	0	0	0	0	Tumor cells	Tumor_KC_Diff
P1_Tumor_AGTGGGAGTCTGGTCG-P1	0	0.2294	0	0	Tumor cells	Tumor_KC_Cyc
P1_Tumor_AGTGGGAGTGGGTATG-P1	0	0.292461	0	0	Tumor cells	Tumor_KC_Diff
P1_Tumor_ATAACGCAGACCACGA-P1	0.295657	0.295657	0	0	Tumor cells	Tumor_KC_Basal
P1_Tumor_ATAACGCCAAGCGTAG-P1	0	0	0	0	Tumor cells	Tumor_KC_Basal
P1_Tumor_ATAAGAGTCTCCCTGA-P1	0	0.458832	0	0	Tumor cells	Tumor_KC_Diff
P1_Tumor_ATAGACCAGAGTCTGG-P1	0.28759	0.692964	0	0	Tumor cells	Tumor_KC_Basal
P1_Tumor_ATAGACCGTCCGACGT-P1	0.588713	0	0	0	Tumor cells	Tumor_KC_Basal
P1_Tumor_ATCACGAGTATCAGTC-P1	0	0.478474	0	0.267585	Tumor cells	Tumor_KC_Basal
P1_Tumor_ATCACGATCGCGTAGC-P1	0	0.578724	0.330656	0	Epithelial	Pilosebaceous
P1_Tumor_ATCACGATCTTGTTTG-P1	0.69849	0	0	0	Epithelial	Pilosebaceous
P1_Tumor_ATCATCTAGGGTCGAT-P1	0	0.343915	0	0	Tumor cells	Tumor_KC_Diff
P1_Tumor_ATCATCTGTACCGTAT-P1	0	0.19417	0.356698	0	Tumor cells	Tumor_KC_Diff
P1_Tumor_ATCATGGCAAGGACTG-P1	0	0	0	0	Tumor cells	Tumor_KC_Basal
P1_Tumor_ATCATGGCATCATCCC-P1	0.575216	0	0	0	Epithelial	Pilosebaceous
P1_Tumor_ATCCACCCACCTTGTC-P1	0	0.345294	0	0	Tumor cells	Tumor_KC_Diff
P1_Tumor_ATCCACCGTCCAGTAT-P1	0	0.442568	0	0	Epithelial	Pilosebaceous
P1_Tumor_ATCCGAAGTCGACTGC-P1	0	0.392141	0.392141	0	Tumor cells	Tumor_KC_Diff
P1_Tumor_ATCCGAATCAGCAACT-P1	0	0.451746	0.251169	0	Tumor cells	TSK
P1_Tumor_ATCGAGTCAATGCCAT-P1	0.401423	0	0	0	Epithelial	Pilosebaceous
P1_Tumor_ATCGAGTCACACTGCG-P1	0.418244	0	0.712255	0	Tumor cells	Tumor_KC_Basal
P1_Tumor_ATCGAGTCACAGCCCA-P1	0.651634	0.377982	0.206745	0	Tumor cells	TSK
P1_Tumor_ATCGAGTTCTCGCTTG-P1	0	0	0	0	Tumor cells	Tumor_KC_Diff
P1_Tumor_ATCTACTTCCTAGTGA-P1	0.219017	0.903859	0.219017	0	Tumor cells	Tumor_KC_Basal
P1_Tumor_ATCTACTTCGTACCGG-P1	0	0.508622	0.508622	0.508622	Melanocyte	Melanocyte
P1_Tumor_ATCTGCCTCTTGCATT-P1	0	0	0	0	Tumor cells	Tumor_KC_Diff
P1_Tumor_ATGAGGGAGACGCAAC-P1	0	0	0	0	Epithelial	Pilosebaceous
P1_Tumor_ATGAGGGAGGACAGCT-P1	0.186967	0.344423	0	0	Tumor cells	Tumor_KC_Cyc
P1_Tumor_ATGAGGGCAACTGGCC-P1	0	0	0.311861	0	Tumor cells	Tumor_KC_Basal
P1_Tumor_ATGAGGGGTTCATGGT-P1	0	0	0	0	Tumor cells	Tumor_KC_Diff
P1_Tumor_ATGAGGGTCCGCAGTG-P1	0	0	0	0	Tumor cells	Tumor_KC_Diff
P1_Tumor_ATGAGGGTCGGCATCG-P1	0.822204	0.822204	0	0	Tumor cells	Tumor_KC_Diff
P1_Tumor_ATGGGAGTCGGTTAAC-P1	0	0	0	0	Epithelial	Pilosebaceous
P1_Tumor_ATGTGTGCACGAAATA-P1	0	0.493053	0	0	Tumor cells	Tumor_KC_Diff
P1_Tumor_ATGTGTGCAGTCCTTC-P1	0.577898	0	0	0	Tumor cells	Tumor_KC_Diff
P1_Tumor_ATGTGTGGTATCGCAT-P1	0.304137	0.537025	0.304137	0	Tumor cells	Tumor_KC_Basal
P1_Tumor_ATGTGTGGTGTGAATA-P1	0.350316	0	0	0	Tumor cells	Tumor_KC_Basal
P1_Tumor_ATGTGTGTCCATGCTC-P1	0	0.304641	0	0	Tumor cells	Tumor_KC_Diff
P1_Tumor_ATTATCCCACTTACGA-P1	0.819852	0	0	0	Tumor cells	Tumor_KC_Basal
P1_Tumor_ATTATCCGTGCGGTAA-P1	0.331142	0.331142	0	0	Tumor cells	Tumor_KC_Basal
P1_Tumor_ATTATCCGTTGTCGCG-P1	0.211826	0.38653	0	0	Tumor cells	Tumor_KC_Basal
P1_Tumor_ATTCTACCATACGCCG-P1	0.308909	0.544576	0.308909	0	Tumor cells	Tumor_KC_Basal
P1_Tumor_ATTGGACGTAAACCTC-P1	0	0	0	0	Endothelial	Endothelial Cell
P1_Tumor_CAACCAAAGAGGTACC-P1	0	0	0	0	Tumor cells	Tumor_KC_Diff
P1_Tumor_CAACCTCAGCCAGAAC-P1	0.324676	0	0	0	Epithelial	Pilosebaceous
P1_Tumor_CAACTAGAGCCTATGT-P1	0	0.575829	0.328801	0.328801	Tumor cells	Tumor_KC_Basal
P1_Tumor_CAACTAGGTAAGAGAG-P1	0.27949	0.27949	0	0	Tumor cells	Tumor_KC_Basal
P1_Tumor_CAAGAAAAGACAAGCC-P1	0	0	0	0	Epithelial	Pilosebaceous
P1_Tumor_CAAGAAACAATGGATA-P1	0	0	0	0	Tumor cells	Tumor_KC_Basal
P1_Tumor_CAAGAAACATCCAACA-P1	0	0.666858	0	0	Tumor cells	Tumor_KC_Diff
P1_Tumor_CAAGATCAGTTCGATC-P1	0.307711	0.542683	0	0	Tumor cells	Tumor_KC_Basal
P1_Tumor_CAAGGCCCACGTCTCT-P1	0	0.402717	0.402717	0	Tumor cells	Tumor_KC_Basal
P1_Tumor_CAAGGCCCAGGGCATA-P1	0	0	0.296328	0	Tumor cells	Tumor_KC_Diff
P1_Tumor_CAAGGCCTCACATACG-P1	0	0.575744	0	0	Tumor cells	Tumor_KC_Basal
P1_Tumor_CAAGTTGAGGCTAGCA-P1	0.287649	0	0	0	Tumor cells	Tumor_KC_Basal
P1_Tumor_CAAGTTGCACCAACCG-P1	0.434901	0.434901	0.736983	0	Epithelial	Keratinocyte
P1_Tumor_CAAGTTGGTTTGACTG-P1	0	0.374055	0.645655	0	Tumor cells	Tumor_KC_Basal
P1_Tumor_CACAAACTCATCTGTT-P1	0	0.534131	0	0	Epithelial	Pilosebaceous
P1_Tumor_CACACAACAAAGTGCG-P1	0	0	0.210146	0	Tumor cells	Tumor_KC_Diff
P1_Tumor_CACACCTAGCGTTCCG-P1	0.339633	0.5927	0	0	Tumor cells	Tumor_KC_Basal
P1_Tumor_CACACCTGTGCCTTGG-P1	0	0.61869	0.356448	0	Tumor cells	Tumor_KC_Basal
P1_Tumor_CACACTCAGTCGATAA-P1	0.35573	0	0.617586	0	Epithelial	Pilosebaceous
P1_Tumor_CACACTCTCCGGGTGT-P1	0	0.385557	0.385557	0	Tumor cells	Tumor_KC_Diff
P1_Tumor_CACAGGCGTACTTAGC-P1	0	0.734182	0	0	Tumor cells	Tumor_KC_Basal
P1_Tumor_CACAGGCGTTTAGGAA-P1	0.406468	0.406468	0.406468	0	Tumor cells	Tumor_KC_Basal
P1_Tumor_CACAGGCTCAGCAACT-P1	0	0.272001	0	0	Tumor cells	Tumor_KC_Basal
P1_Tumor_CACAGGCTCGTACCGG-P1	0	0.593823	0	0	Tumor cells	Tumor_KC_Basal
P1_Tumor_CACAGTAGTATTACCG-P1	0.241987	0	0.241987	0	Tumor cells	Tumor_KC_Basal
P1_Tumor_CACATAGAGCTACCGC-P1	0	0.358287	0	0	Tumor cells	Tumor_KC_Cyc
P1_Tumor_CACATTTTCATCATTC-P1	0	0.349635	0	0.349635	Melanocyte	Melanocyte
P1_Tumor_CACATTTTCTGCCAGG-P1	0.519756	0	0.293273	0	Tumor cells	Tumor_KC_Basal
P1_Tumor_CACCACTCAAAGTGCG-P1	0	0	0	0.737637	Melanocyte	Melanocyte
P1_Tumor_CACCACTCACCCATTC-P1	0	0	0	0	Epithelial	Pilosebaceous
P1_Tumor_CACCAGGCACAGGAGT-P1	0.504897	0.504897	0	0.504897	Melanocyte	Melanocyte
P1_Tumor_CACCTTGAGTTTAGGA-P1	0	0.650088	0	0	Tumor cells	Tumor_KC_Diff
P1_Tumor_CACCTTGCAAGACACG-P1	0	0.866811	0	0	Tumor cells	Tumor_KC_Cyc
P1_Tumor_CACCTTGGTCGCCATG-P1	0.252738	0.454314	0.252738	0.454314	Tumor cells	Tumor_KC_Basal
P1_Tumor_CACCTTGGTTCCACGG-P1	0.208475	0.527915	0	0	Tumor cells	Tumor_KC_Cyc
P1_Tumor_CACCTTGTCCTTGACC-P1	0	0	0	0	Tumor cells	Tumor_KC_Basal
P1_Tumor_CACTCCACAAGAGGCT-P1	0	0.524637	0	0	Tumor cells	Tumor_KC_Basal
P1_Tumor_CAGAATCAGAGTAATC-P1	0	0	0	0	Tumor cells	Tumor_KC_Diff
P1_Tumor_CAGAATCCAAGCTGGA-P1	0.28211	0.28211	0.28211	0	Tumor cells	Tumor_KC_Basal
P1_Tumor_CAGAATCGTCGCCATG-P1	0.317817	0	0	0	Tumor cells	Tumor_KC_Basal
P1_Tumor_CAGAATCGTTCAACCA-P1	0	0	0	0	Tumor cells	Tumor_KC_Diff
P1_Tumor_CAGAGAGCATGTCGAT-P1	0	0	0	0	Tumor cells	Tumor_KC_Diff
P1_Tumor_CAGAGAGTCTGATACG-P1	0	0.30495	0	0	Tumor cells	Tumor_KC_Diff
P1_Tumor_CAGATCAAGGAATCGC-P1	0.278879	0	0	0.278879	Tumor cells	Tumor_KC_Basal
P1_Tumor_CAGATCACAATGTAAG-P1	0	0.417907	0	0	Tumor cells	Tumor_KC_Basal
P1_Tumor_CAGCAGCGTGCAGTAG-P1	0.476545	0	0	0	Tumor cells	Tumor_KC_Cyc
P1_Tumor_CAGCATAAGTGAAGAG-P1	0.276335	0.276335	0	0	Tumor cells	Tumor_KC_Diff
P1_Tumor_CAGCATAGTAAATGTG-P1	0.486834	0	0.486834	0	Tumor cells	Tumor_KC_Basal
P1_Tumor_CAGCCGACAAACTGCT-P1	0	0	0.555638	0	Epithelial	Pilosebaceous
P1_Tumor_CAGCCGAGTTCCACTC-P1	0	0.611603	0.351848	0.351848	Tumor cells	Tumor_KC_Basal
P1_Tumor_CAGCCGATCGAGAGCA-P1	0	0.244755	0.244755	0	Tumor cells	Tumor_KC_Diff
P1_Tumor_CAGCGACCAGATGAGC-P1	0	0.728479	0	0	Tumor cells	Tumor_KC_Basal
P1_Tumor_CAGCGACCATTCACTT-P1	0	0.446323	0.446323	0	Tumor cells	Tumor_KC_Diff
P1_Tumor_CAGCGACTCGGAAACG-P1	0	0.5188	0.204303	0	Tumor cells	Tumor_KC_Diff
P1_Tumor_CAGCTAACAATCACAC-P1	0.264622	0.47367	0.264622	0	Tumor cells	Tumor_KC_Diff
P1_Tumor_CAGCTAACACGACGAA-P1	0	0	0	0	Endothelial	Endothelial Cell
P1_Tumor_CAGCTAAGTCCGAATT-P1	0	0	0.567253	0	Tumor cells	Tumor_KC_Basal
P1_Tumor_CAGCTAAGTCTCTCGT-P1	0	0	0.830807	0	Tumor cells	TSK
P1_Tumor_CAGCTGGGTCTAAACC-P1	0.35713	0.35713	0.35713	0	Tumor cells	Tumor_KC_Basal
P1_Tumor_CAGGTGCCATAGGATA-P1	0	0	0	0	Tumor cells	Tumor_KC_Diff
P1_Tumor_CAGTAACCATCCTTGC-P1	0	0	0	0	Tumor cells	Tumor_KC_Basal
P1_Tumor_CAGTAACCATGGATGG-P1	0	0	0	0	Tumor cells	Tumor_KC_Basal
P1_Tumor_CAGTCCTGTCTCTCTG-P1	0	0.798445	0	0.266602	Tumor cells	Tumor_KC_Basal
P1_Tumor_CATATGGAGATGTTAG-P1	0.421194	0.421194	0	0	Tumor cells	Tumor_KC_Basal
P1_Tumor_CATATGGCAGACACTT-P1	0	0	0.787042	0	Tumor cells	Tumor_KC_Basal
P1_Tumor_CATATGGCATATGCTG-P1	0.304809	0	0	0	Tumor cells	Tumor_KC_Basal
P1_Tumor_CATATGGGTAAGGGCT-P1	0	0.363762	0	0	Tumor cells	Tumor_KC_Basal
P1_Tumor_CATATTCAGACTAGAT-P1	0.613364	0	0.35299	0	Tumor cells	Tumor_KC_Basal
P1_Tumor_CATATTCAGAGGGCTT-P1	0	0	0	0	Tumor cells	Tumor_KC_Basal
P1_Tumor_CATATTCGTCGAATCT-P1	0	0.723769	0.425984	0	Tumor cells	Tumor_KC_Basal
P1_Tumor_CATCAAGGTTTGTGTG-P1	0	0.229336	0.229336	0	Tumor cells	Tumor_KC_Basal
P1_Tumor_CATCAAGTCCTTCAAT-P1	0	1.01633	1.01633	0	Epithelial	Pilosebaceous
P1_Tumor_CATCAGAGTTAAGTAG-P1	0	0.731151	0	0	Melanocyte	Melanocyte
P1_Tumor_CATCAGATCAACACGT-P1	0.242034	0.599667	0	0.242034	Tumor cells	Tumor_KC_Basal
P1_Tumor_CATCCACAGTCCGGTC-P1	0.456668	0.624979	0.254179	0	Tumor cells	Tumor_KC_Diff
P1_Tumor_CATCGGGTCCGAAGAG-P1	0	0	0.187689	0	Tumor cells	TSK
P1_Tumor_CATGACAGTCGATTGT-P1	0	0.254954	0	0	Tumor cells	Tumor_KC_Basal
P1_Tumor_CATGCCTGTCGTCTTC-P1	0	0	0	0.449958	Epithelial	Keratinocyte
P1_Tumor_CATGCCTTCGTAGGAG-P1	0	0	0	0	Tumor cells	Tumor_KC_Basal
P1_Tumor_CATGGCGGTACAGTTC-P1	0	0	0	0	Tumor cells	Tumor_KC_Diff
P1_Tumor_CATTATCCATGAACCT-P1	0.690185	0	0.403492	0	Tumor cells	Tumor_KC_Basal
P1_Tumor_CATTATCGTTCCACGG-P1	0	0.413802	0	0	Tumor cells	Tumor_KC_Basal
P1_Tumor_CATTCGCCATTCACTT-P1	0.484476	0.484476	0.484476	0	Tumor cells	Tumor_KC_Basal
P1_Tumor_CCACGGATCCTCATTA-P1	0	0.516899	0.291482	0	Epithelial	Pilosebaceous
P1_Tumor_CCAGCGATCACGCATA-P1	0	0.391565	0	0	Tumor cells	Tumor_KC_Basal
P1_Tumor_CCATGTCCACATAACC-P1	0	0	0	0	Tumor cells	Tumor_KC_Basal
P1_Tumor_CCCAATCGTCGGCATC-P1	0.520697	0.520697	0	0	Epithelial	Pilosebaceous
P1_Tumor_CCCAGTTCAGGTCCAC-P1	0	0.833226	0	0	Endothelial	Endothelial Cell
P1_Tumor_CCCAGTTGTTAAAGTG-P1	0	0	0.958872	0	Tumor cells	Tumor_KC_Basal
P1_Tumor_CCCTCCTGTTCCACGG-P1	0	0	0.341201	0	Tumor cells	Tumor_KC_Basal
P1_Tumor_CCGGGATTCAATCTCT-P1	0.23796	0.23796	0	0	Tumor cells	Tumor_KC_Diff
P1_Tumor_CCGTACTGTCGGCTCA-P1	0.525709	0.379194	0	0.207464	Tumor cells	Tumor_KC_Diff
P1_Tumor_CCGTACTGTGAGGGTT-P1	0.543772	0.543772	0	0	Tumor cells	Tumor_KC_Diff
P1_Tumor_CCGTACTGTGCAGTAG-P1	0.415126	0.415126	0.415126	0	Tumor cells	Tumor_KC_Cyc
P1_Tumor_CCGTACTGTGCGATAG-P1	0.431225	0.731542	0	0	Melanocyte	Melanocyte
P1_Tumor_CCGTGGACATTGTGCA-P1	0	0.212821	0	0	Tumor cells	Tumor_KC_Cyc
P1_Tumor_CCGTTCACATCGATTG-P1	0	0.73912	0	0	Tumor cells	Tumor_KC_Basal
P1_Tumor_CCGTTCAGTAGCGTAG-P1	0	0.39687	0	0	Tumor cells	Tumor_KC_Diff
P1_Tumor_CCTAAAGGTCCTAGCG-P1	0	0	0.346581	0	Tumor cells	Tumor_KC_Diff
P1_Tumor_CCTACCACAGCCTTGG-P1	0	0	0	0	Tumor cells	Tumor_KC_Basal
P1_Tumor_CCTATTAAGGCTAGCA-P1	0	0.314921	0	0	Tumor cells	Tumor_KC_Cyc
P1_Tumor_CCTATTAGTGAGGGAG-P1	0.423785	0.423785	0	0	Tumor cells	Tumor_KC_Basal
P1_Tumor_CCTCAGTAGCTGTTCA-P1	0	0	0.886296	0	Tumor cells	Tumor_KC_Diff
P1_Tumor_CCTCAGTGTTCACGGC-P1	0	0	0.432779	0	Epithelial	Pilosebaceous
P1_Tumor_CCTCAGTTCTGAGGGA-P1	0	0	0	0	Tumor cells	Tumor_KC_Basal
P1_Tumor_CCTCTGAAGACTTGAA-P1	0	0.523737	0.523737	0	Melanocyte	Melanocyte
P1_Tumor_CCTCTGATCCTTGACC-P1	0	0	0.322837	0	Tumor cells	Tumor_KC_Basal
P1_Tumor_CCTTACGGTCGGGTCT-P1	0	0	0.793554	0	Tumor cells	Tumor_KC_Basal
P1_Tumor_CCTTACGTCCTCGCAT-P1	0.382956	0.659191	0.659191	0	Tumor cells	Tumor_KC_Basal
P1_Tumor_CCTTCCCAGGCCCGTT-P1	0	0	0	0	Tumor cells	TSK
P1_Tumor_CCTTCCCCACAACTGT-P1	0	0	0	0	Endothelial	Endothelial Cell
P1_Tumor_CCTTCCCCACACAGAG-P1	0	0	0	0	Tumor cells	Tumor_KC_Diff
P1_Tumor_CCTTCCCTCGGTGTCG-P1	0	0.590609	0	0	Tumor cells	Tumor_KC_Diff
P1_Tumor_CCTTCGAAGAGGTAGA-P1	0	0	0	0	Tumor cells	Tumor_KC_Diff
P1_Tumor_CGAACATAGTAATCCC-P1	0	0	0	0	Epithelial	Pilosebaceous
P1_Tumor_CGAATGTTCCTTTCTC-P1	0	0.248291	0	0.248291	Tumor cells	Tumor_KC_Diff
P1_Tumor_CGACCTTAGCGATTCT-P1	0	0.34739	0	0	Tumor cells	Tumor_KC_Basal
P1_Tumor_CGACCTTGTGCCTTGG-P1	0	0	0.543015	0	Tumor cells	Tumor_KC_Basal
P1_Tumor_CGACTTCCATACAGCT-P1	0	0	0	0	Tumor cells	Tumor_KC_Basal
P1_Tumor_CGACTTCTCAAAGACA-P1	0.300027	0.530505	0	0.300027	Tumor cells	Tumor_KC_Basal
P1_Tumor_CGAGAAGGTTGACGTT-P1	0	0.232415	0.232415	0	Epithelial	Pilosebaceous
P1_Tumor_CGAGCACGTACCGCTG-P1	0	0.317726	0.317726	0	Tumor cells	Tumor_KC_Basal
P1_Tumor_CGAGCCACAGACGCCT-P1	0	0.185662	0	0	Tumor cells	Tumor_KC_Diff
P1_Tumor_CGAGCCAGTTCAGTAC-P1	0.258984	0	0	0	Epithelial	Pilosebaceous
P1_Tumor_CGATGGCAGCCAGAAC-P1	0	0.240391	0	0	Tumor cells	Tumor_KC_Basal
P1_Tumor_CGATGGCCATCAGTAC-P1	0.672107	0.391488	0	0	Tumor cells	Tumor_KC_Basal
P1_Tumor_CGATGGCGTGGTACAG-P1	0.493165	0	0.953096	0	Tumor cells	Tumor_KC_Diff
P1_Tumor_CGATGTATCCAGTAGT-P1	0	0.466446	0.466446	0	Tumor cells	Tumor_KC_Basal
P1_Tumor_CGATTGAAGCTGATAA-P1	0	0	0	0	Tumor cells	Tumor_KC_Basal
P1_Tumor_CGCGGTAAGATATGGT-P1	0.448644	0	0.448644	0.757236	Melanocyte	Melanocyte
P1_Tumor_CGCGGTACACATTCGA-P1	0	1.30798	0	0	Tumor cells	Tumor_KC_Basal
P1_Tumor_CGCGGTAGTAGCGCTC-P1	0	0	0.376506	0.376506	Epithelial	Keratinocyte
P1_Tumor_CGCGGTAGTCGAGATG-P1	0	0.763117	1.19086	0	Epithelial	Pilosebaceous
P1_Tumor_CGCGTTTTCCTCAATT-P1	0.716461	0.716461	0	0	Tumor cells	Tumor_KC_Basal
P1_Tumor_CGCTGGAAGGCATGGT-P1	0.680733	0	0	0.680733	Melanocyte	Melanocyte
P1_Tumor_CGCTGGAGTTCAGCGC-P1	0	0	0	0	Tumor cells	Tumor_KC_Basal
P1_Tumor_CGCTGGATCGTCTGCT-P1	0	1.03656	1.03656	0	Tumor cells	Tumor_KC_Diff
P1_Tumor_CGCTTCAAGACTCGGA-P1	0	0.325561	0	0	Tumor cells	Tumor_KC_Basal
P1_Tumor_CGGACACCAGCGTTCG-P1	0	0	0	0	Endothelial	Endothelial Cell
P1_Tumor_CGGACGTGTACAGTTC-P1	0	0	0	0	Tumor cells	Tumor_KC_Basal
P1_Tumor_CGGACGTTCGGCGCTA-P1	0.198501	0.198501	0	0	Tumor cells	Tumor_KC_Diff
P1_Tumor_CGGACTGCACTTAAGC-P1	0	0.296496	0.296496	0	Tumor cells	Tumor_KC_Basal
P1_Tumor_CGGAGCTCAGGTGGAT-P1	0.616956	0	0	0	Tumor cells	Tumor_KC_Cyc
P1_Tumor_CGGAGCTGTGACCAAG-P1	0	0.255261	0	0	Tumor cells	Tumor_KC_Cyc
P1_Tumor_CGGAGTCTCTGCGACG-P1	0	0.649716	0.649716	0.649716	Endothelial	Endothelial Cell
P1_Tumor_CGGCTAGGTACGCACC-P1	0.481976	0.805825	0	0	Epithelial	Pilosebaceous
P1_Tumor_CGGCTAGGTTAGAACA-P1	0	0	0.337815	0	Tumor cells	Tumor_KC_Diff
P1_Tumor_CGGGTCACACTTCGAA-P1	0.301852	0.533402	0.533402	0	Tumor cells	Tumor_KC_Diff
P1_Tumor_CGGTTAATCCAAAGTC-P1	0.542985	0	0	0	Tumor cells	Tumor_KC_Diff
P1_Tumor_CGTAGCGCAAGACACG-P1	0	0	0	0	Endothelial	Endothelial Cell
P1_Tumor_CGTAGCGGTCGAGTTT-P1	0	0.764586	0	0.453654	Tumor cells	Tumor_KC_Basal
P1_Tumor_CGTAGCGGTCTAGTGT-P1	0.201919	0	0	0	Tumor cells	Tumor_KC_Cyc
P1_Tumor_CGTAGCGTCCTCATTA-P1	0.344094	0	0.599618	0.344094	Tumor cells	Tumor_KC_Basal
P1_Tumor_CGTAGGCGTTAAGTAG-P1	0.280953	0.500037	0.280953	0	Tumor cells	Tumor_KC_Cyc
P1_Tumor_CGTCACTGTCCGCTGA-P1	0	0.677554	0	0	Tumor cells	Tumor_KC_Basal
P1_Tumor_CGTCACTGTGCATCTA-P1	0	0	0	0	Tumor cells	Tumor_KC_Diff
P1_Tumor_CGTCAGGGTGCACCAC-P1	0.446384	0	0	0	Tumor cells	Tumor_KC_Diff
P1_Tumor_CGTCAGGGTTACTGAC-P1	0.206904	0.37825	0.37825	0	Tumor cells	Tumor_KC_Basal
P1_Tumor_CGTCCATTCTATCGCC-P1	0	0.305871	0.305871	0	Tumor cells	Tumor_KC_Diff
P1_Tumor_CGTCCATTCTTGTTTG-P1	0	1.03717	0	0	Tumor cells	Tumor_KC_Basal
P1_Tumor_CGTGAGCCAACTGCGC-P1	0	0.188455	0	0	Tumor cells	Tumor_KC_Basal
P1_Tumor_CGTGAGCCACATGGGA-P1	0	0.698464	0	0	Tumor cells	Tumor_KC_Diff
P1_Tumor_CGTGAGCGTTATCGGT-P1	0.495121	0	0	0	Tumor cells	Tumor_KC_Basal
P1_Tumor_CGTGAGCTCGCATGGC-P1	0.287308	0.846442	0.287308	0	Tumor cells	Tumor_KC_Diff
P1_Tumor_CGTGTAAAGAGCTGCA-P1	0	0	0	0	Epithelial	Keratinocyte
P1_Tumor_CGTGTAACAAGAGTCG-P1	0	0.435999	0.435999	0	Tumor cells	Tumor_KC_Basal
P1_Tumor_CGTGTCTCACACAGAG-P1	0.533358	0	0	0	Tumor cells	Tumor_KC_Basal
P1_Tumor_CGTTAGAAGACTAGGC-P1	0.515333	0.290501	0	0	Tumor cells	Tumor_KC_Basal
P1_Tumor_CGTTAGACAAGGACAC-P1	0	0.565245	0	0	Melanocyte	Melanocyte
P1_Tumor_CGTTAGAGTTTGTTGG-P1	0	0	0.411282	0	Tumor cells	Tumor_KC_Basal
P1_Tumor_CGTTCTGAGTGTCCCG-P1	0	0	0	0	Tumor cells	Tumor_KC_Basal
P1_Tumor_CGTTCTGCAAACGTGG-P1	0	0.617369	0.617369	0	Tumor cells	Tumor_KC_Diff
P1_Tumor_CGTTGGGTCTCACATT-P1	0.250334	0.250334	0	0	Tumor cells	Tumor_KC_Diff
P1_Tumor_CTAACTTAGCTCCTTC-P1	0	0	0	0	Epithelial	Pilosebaceous
P1_Tumor_CTAACTTTCCAATGGT-P1	0	0	0.383506	0	Tumor cells	Tumor_KC_Diff
P1_Tumor_CTAAGACGTATTACCG-P1	0	0	0	0	Endothelial	Endothelial Cell
P1_Tumor_CTAAGACTCTTACCGC-P1	0.359675	0.359675	0	0	Tumor cells	Tumor_KC_Basal
P1_Tumor_CTAATGGCACTAGTAC-P1	0	0	0.395455	0	Epithelial	Pilosebaceous
P1_Tumor_CTACACCCAACACCTA-P1	0	0.444327	0	0	Tumor cells	Tumor_KC_Basal
P1_Tumor_CTACACCCAAGGTTTC-P1	0	0.533504	0.301916	0	Tumor cells	Tumor_KC_Basal
P1_Tumor_CTACATTAGGGTCTCC-P1	0	0	0	0	Tumor cells	Tumor_KC_Diff
P1_Tumor_CTACATTCATCTCGCT-P1	0	0	0	0	Tumor cells	Tumor_KC_Basal
P1_Tumor_CTACATTGTAAGTAGT-P1	0	0	0	0	Tumor cells	Tumor_KC_Basal
P1_Tumor_CTACATTGTACTTAGC-P1	0.334767	0.334767	0.334767	0	Tumor cells	Tumor_KC_Basal
P1_Tumor_CTACGTCAGTAATCCC-P1	0.32331	0.567237	0	0	Tumor cells	Tumor_KC_Basal
P1_Tumor_CTACGTCGTCTTTCAT-P1	0	0	0	0	Epithelial	Pilosebaceous
P1_Tumor_CTAGAGTAGTGCCATT-P1	0.550027	0.398015	0.21868	0	Tumor cells	Tumor_KC_Basal
P1_Tumor_CTAGCCTAGGTGATTA-P1	0	0.944388	0	0	Tumor cells	Tumor_KC_Basal
P1_Tumor_CTAGCCTTCAACGGCC-P1	0	0	0	0.684754	Melanocyte	Melanocyte
P1_Tumor_CTCACACAGTACGCGA-P1	0	0	0	0	Tumor cells	Tumor_KC_Diff
P1_Tumor_CTCACACGTCCAGTGC-P1	0	0.497535	0.497535	0	Tumor cells	Tumor_KC_Basal
P1_Tumor_CTCAGAACAGTACACT-P1	0.72715	1.43688	0.72715	0	Tumor cells	Tumor_KC_Diff
P1_Tumor_CTCAGAAGTAATCGTC-P1	0	0	0	0	Tumor cells	Tumor_KC_Diff
P1_Tumor_CTCAGAATCATGTCCC-P1	0.267319	0.478043	0	0	Tumor cells	Tumor_KC_Basal
P1_Tumor_CTCATTACATGAGCGA-P1	0.418973	0.418973	0	0	Tumor cells	Tumor_KC_Basal
P1_Tumor_CTCATTATCTTTAGGG-P1	0	0.241347	0.241347	0	Tumor cells	Tumor_KC_Diff
P1_Tumor_CTCCTAGAGCTAAGAT-P1	0	0	0	0	Tumor cells	Tumor_KC_Diff
P1_Tumor_CTCGAAAAGATACACA-P1	0.403723	0.403723	0	0.403723	Tumor cells	Tumor_KC_Basal
P1_Tumor_CTCGAAATCTTTAGTC-P1	0.592899	0.592899	0.339762	0	Epithelial	Pilosebaceous
P1_Tumor_CTCGAGGCAAGCCGTC-P1	0.347098	0.604267	0	0	Tumor cells	Tumor_KC_Basal
P1_Tumor_CTCGAGGCACATCCAA-P1	0	0	0.734746	0	Epithelial	Keratinocyte
P1_Tumor_CTCGAGGTCGCGCCAA-P1	0	0.358722	0.358722	0	Tumor cells	Tumor_KC_Basal
P1_Tumor_CTCGGAGGTCTCCCTA-P1	0	0	0	0	Epithelial	Keratinocyte
P1_Tumor_CTCGTACGTAAACGCG-P1	0.217453	0.217453	0.217453	0	Tumor cells	Tumor_KC_Diff
P1_Tumor_CTCGTACGTGAGGGTT-P1	0.312736	0	0.312736	0	Tumor cells	Tumor_KC_Basal
P1_Tumor_CTCGTACTCTTGGGTA-P1	0	1.07824	0.677904	0	Epithelial	Pilosebaceous
P1_Tumor_CTCGTCAAGGTGCTTT-P1	0	0.411196	0.411196	0.926583	Melanocyte	Melanocyte
P1_Tumor_CTCGTCAAGTACATGA-P1	0	0	0	0	Tumor cells	Tumor_KC_Basal
P1_Tumor_CTCGTCACACGCGAAA-P1	0.596779	0	0	0	Tumor cells	Tumor_KC_Diff
P1_Tumor_CTCGTCAGTAACGACG-P1	0	0	0	0	Tumor cells	Tumor_KC_Basal
P1_Tumor_CTCTAATCACATGGGA-P1	0	0.496501	0	0	Tumor cells	Tumor_KC_Diff
P1_Tumor_CTCTAATCATGAAGTA-P1	0	0	0.233494	0	Tumor cells	Tumor_KC_Basal
P1_Tumor_CTCTACGGTCTAAACC-P1	0	0	0	0	Tumor cells	Tumor_KC_Basal
P1_Tumor_CTCTGGTAGGTGCTTT-P1	0	0.965921	0	0	Endothelial	Endothelial Cell
P1_Tumor_CTCTGGTCAATGACCT-P1	0.694048	0.694048	0	0	Tumor cells	Tumor_KC_Basal
P1_Tumor_CTCTGGTCAGGATCGA-P1	0	0	0	0	Tumor cells	Tumor_KC_Cyc
P1_Tumor_CTCTGGTGTGAAGGCT-P1	0	0.307988	0	0	Tumor cells	Tumor_KC_Basal
P1_Tumor_CTGAAACCACCACCAG-P1	0.279995	0.279995	0	0	Tumor cells	Tumor_KC_Basal
P1_Tumor_CTGAAACCATCACAAC-P1	0	0	0	0	Tumor cells	Tumor_KC_Diff
P1_Tumor_CTGAAGTCACGAGAGT-P1	0.59223	0.59223	0	0	Tumor cells	Tumor_KC_Basal
P1_Tumor_CTGCCTACACATCCAA-P1	0	0	0	0	Tumor cells	Tumor_KC_Basal
P1_Tumor_CTGCCTATCCAACCAA-P1	0.561611	0.561611	0	0	Tumor cells	Tumor_KC_Basal
P1_Tumor_CTGCGGAGTCGTGGCT-P1	0.227742	0.227742	0.227742	0.413117	Tumor cells	Tumor_KC_Cyc
P1_Tumor_CTGCGGATCATATCGG-P1	0	0	0	0	Tumor cells	Tumor_KC_Basal
P1_Tumor_CTGCTGTGTCTTGTCC-P1	0	0	0.499616	0	Tumor cells	Tumor_KC_Diff
P1_Tumor_CTTAACTTCGTATCAG-P1	0	0	0.433179	0.734435	Melanocyte	Melanocyte
P1_Tumor_CTTAGGACATGCAACT-P1	0.558936	0	0	0	Epithelial	Pilosebaceous
P1_Tumor_CTTAGGATCCCAAGTA-P1	0	0	0	0	Endothelial	Endothelial Cell
P1_Tumor_CTTCTCTAGGAGTAGA-P1	0.415301	0.415301	0.415301	1.27372	Melanocyte	Melanocyte
P1_Tumor_CTTCTCTTCCGAGCCA-P1	0.575948	0	0	0	Melanocyte	Melanocyte
P1_Tumor_CTTGGCTTCGCGGATC-P1	0	0.320509	0.320509	0	Tumor cells	Tumor_KC_Diff
P1_Tumor_GAAACTCGTCATCGGC-P1	0	0.215384	0	0	Tumor cells	Tumor_KC_Diff
P1_Tumor_GAAATGAAGGCAGGTT-P1	0	0.521683	0.294482	0	Tumor cells	Tumor_KC_Basal
P1_Tumor_GAAATGAAGGCATGGT-P1	0.56436	0	0	0.922927	Melanocyte	Melanocyte
P1_Tumor_GAAATGAAGTGCAAGC-P1	0	0.521349	0.294272	0	Epithelial	Pilosebaceous
P1_Tumor_GAAATGAGTGGCTCCA-P1	0	0.601364	0	0.601364	Melanocyte	Melanocyte
P1_Tumor_GAACATCTCGCATGGC-P1	0	0.712899	0.297607	0	Epithelial	Pilosebaceous
P1_Tumor_GAACCTAAGATGTGTA-P1	0	0	0	0	Tumor cells	Tumor_KC_Basal
P1_Tumor_GAACCTACAATCTGCA-P1	0.224002	0	0	0	Tumor cells	Tumor_KC_Diff
P1_Tumor_GAACCTAGTTATGCGT-P1	0	0	0	0	Tumor cells	Tumor_KC_Cyc
P1_Tumor_GAACCTATCCAAGTAC-P1	0.558904	0.318001	0.318001	0	Tumor cells	Tumor_KC_Basal
P1_Tumor_GAACCTATCTCCAGGG-P1	0	0.255931	0	0	Tumor cells	Tumor_KC_Basal
P1_Tumor_GAACGGATCGGCGCAT-P1	0.860857	1.11441	0.520337	0	Tumor cells	Tumor_KC_Basal
P1_Tumor_GAAGCAGCATATACGC-P1	0.236036	0.587041	0	0	Tumor cells	Tumor_KC_Diff
P1_Tumor_GAAGCAGGTGAGGCTA-P1	0	0	0	0	Tumor cells	Tumor_KC_Diff
P1_Tumor_GAATAAGCAGACGCAA-P1	0	1.08183	0	0	Tumor cells	Tumor_KC_Basal
P1_Tumor_GAATAAGTCCTATGTT-P1	0.456572	0	0	0	Tumor cells	Tumor_KC_Diff
P1_Tumor_GAATAAGTCGCGTAGC-P1	0	0.552019	0	0	Tumor cells	Tumor_KC_Basal
P1_Tumor_GAATAAGTCTAACTTC-P1	0	0.894764	0.894764	0	Tumor cells	Tumor_KC_Diff
P1_Tumor_GAATGAAAGACGCACA-P1	0.703197	0	0	1.11199	Melanocyte	Melanocyte
P1_Tumor_GACACGCGTTCAGACT-P1	0	0	0	0	Tumor cells	Tumor_KC_Basal
P1_Tumor_GACAGAGAGTAATCCC-P1	0.528839	0	0	0	Tumor cells	Tumor_KC_Diff
P1_Tumor_GACCAATCAATCGGTT-P1	0.495911	0.495911	0.278386	0	Tumor cells	Tumor_KC_Basal
P1_Tumor_GACCTGGTCTCTAGGA-P1	0.266102	0.266102	0	0	Tumor cells	Tumor_KC_Basal
P1_Tumor_GACGCGTGTAGCGCTC-P1	0	0	0	0	Epithelial	Pilosebaceous
P1_Tumor_GACGGCTGTCCCGACA-P1	0	0	0	0	Epithelial	Pilosebaceous
P1_Tumor_GACGGCTTCTGTCTAT-P1	0.281287	0	0	0	Tumor cells	Tumor_KC_Basal
P1_Tumor_GACGTGCGTAAGTAGT-P1	0	0	0	0	Tumor cells	Tumor_KC_Basal
P1_Tumor_GACGTTAGTGCGGTAA-P1	0	0.634112	0.634112	0	Tumor cells	Tumor_KC_Basal
P1_Tumor_GACTACAAGGACTGGT-P1	0	0.512471	0.288711	0	Epithelial	Pilosebaceous
P1_Tumor_GACTACACACCGGAAA-P1	0.277764	0.277764	0.277764	0	Tumor cells	Tumor_KC_Basal
P1_Tumor_GACTACAGTGCACTTA-P1	0	0.5959	0	0	Tumor cells	Tumor_KC_Diff
P1_Tumor_GACTGCGAGGAGCGTT-P1	0	0.40682	0.40682	0	Tumor cells	Tumor_KC_Basal
P1_Tumor_GACTGCGCATCGGGTC-P1	0	0.627592	0	0	Tumor cells	Tumor_KC_Diff
P1_Tumor_GACTGCGGTGCTGTAT-P1	0	0.868714	0.297108	0	Tumor cells	Tumor_KC_Basal
P1_Tumor_GAGCAGAAGGCGACAT-P1	0	0.236299	0.236299	0	Tumor cells	Tumor_KC_Basal
P1_Tumor_GAGCAGACACGCGAAA-P1	0	0	0	0	Epithelial	Pilosebaceous
P1_Tumor_GAGGTGAGTAGTACCT-P1	0	0.297607	0.712899	0	Tumor cells	TSK
P1_Tumor_GAGGTGATCCTCCTAG-P1	0	0	0	0.73345	Endothelial	Endothelial Cell
P1_Tumor_GAGTCCGTCTCTGAGA-P1	0	1.35813	0.893824	0	Tumor cells	Tumor_KC_Diff
P1_Tumor_GATCAGTAGCTCTCGG-P1	0	0	0.457167	0	Tumor cells	Tumor_KC_Basal
P1_Tumor_GATCGATCAACTTGAC-P1	0.396839	0	0.396839	0	Tumor cells	Tumor_KC_Diff
P1_Tumor_GATCGATCAATGACCT-P1	0	0	0	0	Epithelial	Pilosebaceous
P1_Tumor_GATCGCGAGAGTCGGT-P1	0.286669	0	0	0	Tumor cells	Tumor_KC_Diff
P1_Tumor_GATCGCGAGCGACGTA-P1	0.232426	0.232426	0.232426	0	Tumor cells	Tumor_KC_Diff
P1_Tumor_GATCGCGGTCACTTCC-P1	0	0.679515	0	0	Tumor cells	Tumor_KC_Basal
P1_Tumor_GATCGCGGTCTGATTG-P1	0	0.815494	0	0	Tumor cells	Tumor_KC_Cyc
P1_Tumor_GATCGTAAGATCGGGT-P1	0.284078	0.284078	0.284078	0	Tumor cells	Tumor_KC_Basal
P1_Tumor_GATCGTAAGTTGAGTA-P1	0.188121	0	0	0	Tumor cells	Tumor_KC_Cyc
P1_Tumor_GATCGTAGTACCGTTA-P1	0	0.202275	0	0	Tumor cells	Tumor_KC_Cyc
P1_Tumor_GATCTAGAGACGCAAC-P1	0	0.417005	0.417005	0	Tumor cells	Tumor_KC_Basal
P1_Tumor_GATCTAGAGGCATGGT-P1	0	0.681287	0.397574	0	Tumor cells	Tumor_KC_Basal
P1_Tumor_GATCTAGAGTGAAGAG-P1	0	0	0	0	Tumor cells	Tumor_KC_Basal
P1_Tumor_GATGAAAGTACTTAGC-P1	0.343164	0	0.343164	0	Tumor cells	Tumor_KC_Basal
P1_Tumor_GATGAGGCAGACTCGC-P1	0.320675	0	0.320675	0	Tumor cells	Tumor_KC_Cyc
P1_Tumor_GATGAGGGTGGCCCTA-P1	0	0	0	0	Tumor cells	Tumor_KC_Diff
P1_Tumor_GATGCTAAGCTGTTCA-P1	0.426814	0.426814	0.426814	0	Tumor cells	Tumor_KC_Basal
P1_Tumor_GATGCTACATCCAACA-P1	0.197127	0	0.36172	0	Tumor cells	Tumor_KC_Diff
P1_Tumor_GATTCAGAGTTGCAGG-P1	0	0	0	0	Epithelial	Pilosebaceous
P1_Tumor_GATTCAGCAAACGCGA-P1	0	0	0	0	Epithelial	Pilosebaceous
P1_Tumor_GCAAACTAGCCCAGCT-P1	0	0.520115	0.204904	0	Tumor cells	Tumor_KC_Diff
P1_Tumor_GCAAACTCAAGTACCT-P1	0.226303	0.226303	0.226303	0	Tumor cells	Tumor_KC_Cyc
P1_Tumor_GCAAACTCATATACGC-P1	0.880552	0	0	0.880552	Epithelial	Keratinocyte
P1_Tumor_GCAATCAAGTACCGGA-P1	0	0	0.21994	0	Tumor cells	Tumor_KC_Diff
P1_Tumor_GCAATCACATGTAGTC-P1	0	0.300937	0	0	Tumor cells	Tumor_KC_Basal
P1_Tumor_GCAATCATCAGGTTCA-P1	0	0	0	0	Tumor cells	Tumor_KC_Diff
P1_Tumor_GCACATAGTAGCGCTC-P1	0.635466	0.635466	0	0	Epithelial	Pilosebaceous
P1_Tumor_GCACATATCAGCTCGG-P1	0.397302	0.549108	0	0	Tumor cells	Tumor_KC_Basal
P1_Tumor_GCACTCTCAATTCCTT-P1	0	0.516625	0.291311	0	Tumor cells	Tumor_KC_Diff
P1_Tumor_GCACTCTGTATGAAAC-P1	0.228353	0.70612	0.228353	0	Tumor cells	Tumor_KC_Diff
P1_Tumor_GCAGTTAGTTACAGAA-P1	0	0	0	0	Tumor cells	Tumor_KC_Basal
P1_Tumor_GCATACATCTGGTGTA-P1	0	0.517172	0	0	Tumor cells	Tumor_KC_Basal
P1_Tumor_GCATGATAGAGCTTCT-P1	0	0	0.980517	0	Tumor cells	Tumor_KC_Diff
P1_Tumor_GCATGATCATGGATGG-P1	0	0	0.807542	0	Tumor cells	Tumor_KC_Basal
P1_Tumor_GCATGATGTACCATCA-P1	0	0.249137	0	0	Tumor cells	Tumor_KC_Cyc
P1_Tumor_GCATGATGTGACGCCT-P1	0	0	0	0	Epithelial	Pilosebaceous
P1_Tumor_GCATGATGTTGACGTT-P1	0.435382	0	0	0	Tumor cells	Tumor_KC_Basal
P1_Tumor_GCATGCGCAAGGTGTG-P1	0.643469	0	0	0	Tumor cells	Tumor_KC_Basal
P1_Tumor_GCATGCGCAGTCAGCC-P1	0	0	0	0	Tumor cells	Tumor_KC_Basal
P1_Tumor_GCCAAATAGAAGGGTA-P1	0	0	0	0	Tumor cells	Tumor_KC_Diff
P1_Tumor_GCCAAATAGATCGGGT-P1	0	0	0	0	Epithelial	Pilosebaceous
P1_Tumor_GCCTCTACAAGTTAAG-P1	0	0	0	0	Tumor cells	Tumor_KC_Basal
P1_Tumor_GCCTCTACAATCGAAA-P1	0	0	0	0	Tumor cells	Tumor_KC_Basal
P1_Tumor_GCCTCTAGTAGCTTGT-P1	0.281454	0.281454	0	0	Tumor cells	Tumor_KC_Diff
P1_Tumor_GCCTCTATCGCCCTTA-P1	0	0	0	0	Epithelial	Pilosebaceous
P1_Tumor_GCGACCATCACGAAGG-P1	0.522059	0	0	0	Tumor cells	Tumor_KC_Basal
P1_Tumor_GCGACCATCGCCTGTT-P1	0.299375	0	0	0	Tumor cells	Tumor_KC_Diff
P1_Tumor_GCGAGAAAGAAGGCCT-P1	0	0	0.203054	0	Tumor cells	Tumor_KC_Diff
P1_Tumor_GCGAGAAAGATATACG-P1	0	0	0	0	Tumor cells	Tumor_KC_Basal
P1_Tumor_GCGAGAACAGCGTAAG-P1	0	0	0	0	Tumor cells	Tumor_KC_Diff
P1_Tumor_GCGAGAATCCTCAATT-P1	0	0.414725	0	0	Tumor cells	Tumor_KC_Cyc
P1_Tumor_GCGCAACAGCAGACTG-P1	0	0	0	0	Tumor cells	Tumor_KC_Basal
P1_Tumor_GCGCAACGTCCAGTAT-P1	0	0	0.466979	0	Tumor cells	Tumor_KC_Basal
P1_Tumor_GCGCAGTTCACGCATA-P1	0	0.927175	0	0.323416	Tumor cells	Tumor_KC_Cyc
P1_Tumor_GCGCAGTTCATCTGCC-P1	0	0.528696	0.298888	0	Tumor cells	Tumor_KC_Basal
P1_Tumor_GCGCCAAAGTGGGATC-P1	0	0.641731	0	0	Tumor cells	Tumor_KC_Basal
P1_Tumor_GCGCCAAGTGTAAGTA-P1	0	0	0.278503	0	Tumor cells	Tumor_KC_Basal
P1_Tumor_GCGCCAAGTTACCGAT-P1	0	0.281351	0	0	Tumor cells	Tumor_KC_Diff
P1_Tumor_GCTCCTAGTTGCGTTA-P1	0	0.960313	0.591256	0	Tumor cells	Tumor_KC_Basal
P1_Tumor_GCTCTGTGTGTGGCTC-P1	0	0	0.330722	0	Tumor cells	Tumor_KC_Cyc
P1_Tumor_GCTGCAGGTCTTTCAT-P1	0	0	0	0	Tumor cells	Tumor_KC_Diff
P1_Tumor_GCTGCAGTCGTCACGG-P1	0.633075	0.633075	0	0	Endothelial	Endothelial Cell
P1_Tumor_GCTGCGACAAGTAGTA-P1	0.763117	0.452651	0	0	Tumor cells	Tumor_KC_Cyc
P1_Tumor_GCTGCGATCACAGTAC-P1	0	0.242589	0	0	Tumor cells	Tumor_KC_Basal
P1_Tumor_GCTGCTTTCTTTACAC-P1	0.319229	0.319229	0.319229	0	Tumor cells	Tumor_KC_Diff
P1_Tumor_GCTGGGTGTAAGAGGA-P1	0	1.01459	0	0	Tumor cells	Tumor_KC_Basal
P1_Tumor_GCTTGAAGTAGCGTAG-P1	0	0.674437	0	0	Tumor cells	Tumor_KC_Diff
P1_Tumor_GCTTGAAGTGGTCCGT-P1	0	0.288887	0.695556	0	Tumor cells	Tumor_KC_Diff
P1_Tumor_GGAAAGCCAAGTAATG-P1	0.527383	0.298063	0	0	Tumor cells	Tumor_KC_Diff
P1_Tumor_GGAACTTCAGATGGGT-P1	0	0.251709	0	0	Tumor cells	Tumor_KC_Basal
P1_Tumor_GGAACTTTCATGGTCA-P1	0	0.342476	0	0	Epithelial	Keratinocyte
P1_Tumor_GGAATAAAGCGTTGCC-P1	0	0.317899	0	0.317899	Tumor cells	Tumor_KC_Basal
P1_Tumor_GGAATAAAGTCATCCA-P1	0	0	0	0	Tumor cells	Tumor_KC_Diff
P1_Tumor_GGAATAAAGTGTTGAA-P1	0.209863	0.659608	0	0.209863	Tumor cells	Tumor_KC_Basal
P1_Tumor_GGAATAAGTAAACACA-P1	0.283454	0.504052	0.283454	0	Tumor cells	Tumor_KC_Basal
P1_Tumor_GGAATAAGTTCGTTGA-P1	0.251276	0	0.251276	0	Tumor cells	Tumor_KC_Basal
P1_Tumor_GGACAGATCGGTTCGG-P1	0	0	0	0	Tumor cells	Tumor_KC_Basal
P1_Tumor_GGACATTAGTGGTAAT-P1	0	0	0	0	Tumor cells	Tumor_KC_Diff
P1_Tumor_GGACGTCAGACCTAGG-P1	0.235249	0.723141	0	0	Tumor cells	Tumor_KC_Diff
P1_Tumor_GGACGTCGTTCCACGG-P1	0	0.66712	0.490058	0	Tumor cells	Tumor_KC_Basal
P1_Tumor_GGAGCAACACATCCAA-P1	0	0.696489	0	0	Epithelial	Pilosebaceous
P1_Tumor_GGAGCAAGTTCACCTC-P1	0	0.33572	0	0	Epithelial	Pilosebaceous
P1_Tumor_GGAGCAATCCATGAGT-P1	0	0	0	0	Epithelial	Pilosebaceous
P1_Tumor_GGAGCAATCCCTCAGT-P1	0.390759	0.390759	0	0	Tumor cells	Tumor_KC_Cyc
P1_Tumor_GGATGTTAGAGGTACC-P1	0	0	0	0	Melanocyte	Melanocyte
P1_Tumor_GGATTACAGACGACGT-P1	0	0	0	0	Endothelial	Endothelial Cell
P1_Tumor_GGATTACTCTTCTGGC-P1	0.593351	0	0	0.340053	Tumor cells	Tumor_KC_Cyc
P1_Tumor_GGCAATTAGTACGCCC-P1	0	0.396791	0	0	Tumor cells	Tumor_KC_Basal
P1_Tumor_GGCAATTCAAAGGTGC-P1	0.434517	0.596816	0	0	Tumor cells	Tumor_KC_Diff
P1_Tumor_GGCAATTCAGCGATCC-P1	0	0.563854	0.321153	0	Tumor cells	Tumor_KC_Diff
P1_Tumor_GGCAATTCATCACGTA-P1	0	0	0	0	Endothelial	Endothelial Cell
P1_Tumor_GGCAATTTCATACGGT-P1	0	0.532616	0	0.532616	Melanocyte	Melanocyte
P1_Tumor_GGCCGATCACCGGAAA-P1	0	0.354475	0.354475	0	Tumor cells	Tumor_KC_Diff
P1_Tumor_GGCGACTGTACAGTGG-P1	0	0	0.376923	0.376923	Tumor cells	Tumor_KC_Diff
P1_Tumor_GGCGACTTCGGACAAG-P1	0	0	0	0	Endothelial	Endothelial Cell
P1_Tumor_GGCGTGTAGAAGATTC-P1	0	0	0	0	Tumor cells	Tumor_KC_Diff
P1_Tumor_GGCTCGATCATGTGGT-P1	0.363869	0	0.363869	0	Tumor cells	Tumor_KC_Diff
P1_Tumor_GGCTCGATCGTTACGA-P1	0.742682	0.742682	0	0	Tumor cells	Tumor_KC_Basal
P1_Tumor_GGCTGGTAGTTTAGGA-P1	0	0	0	0	Tumor cells	Tumor_KC_Diff
P1_Tumor_GGCTGGTCACGGACAA-P1	0	0.603966	0.346903	0	Tumor cells	Tumor_KC_Diff
P1_Tumor_GGGAATGGTCGACTGC-P1	0	0.456265	0.253932	0	Tumor cells	Tumor_KC_Diff
P1_Tumor_GGGAATGTCACCGTAA-P1	0	0	0.743954	0	Tumor cells	Tumor_KC_Basal
P1_Tumor_GGGACCTAGACTACAA-P1	0.462841	0	0.257963	0	Epithelial	Pilosebaceous
P1_Tumor_GGGACCTAGGAATTAC-P1	0.246019	0	0	0	Tumor cells	Tumor_KC_Diff
P1_Tumor_GGGATGAAGCTACCGC-P1	0.288384	0	0.511948	0	Tumor cells	Tumor_KC_Diff
P1_Tumor_GGGATGAGTCTTCAAG-P1	0.542005	0.542005	0	0	Epithelial	Pilosebaceous
P1_Tumor_GGGCACTAGGACACCA-P1	0	0	0	0	Tumor cells	Tumor_KC_Diff
P1_Tumor_GGGCACTTCCTGCCAT-P1	0.19223	0.19223	0	0.353399	Tumor cells	Tumor_KC_Basal
P1_Tumor_GGGCACTTCCTTAATC-P1	0.328268	0	0	0.328268	Tumor cells	Tumor_KC_Basal
P1_Tumor_GGGCATCAGCCGATTT-P1	0	0	0.853208	0	Tumor cells	Tumor_KC_Diff
P1_Tumor_GGGCATCTCGCGATCG-P1	0	0.584886	0	0	Tumor cells	Tumor_KC_Basal
P1_Tumor_GGGTCTGAGACAAAGG-P1	0.38367	0.38367	0.38367	0	Tumor cells	Tumor_KC_Basal
P1_Tumor_GGGTCTGGTCAGAGGT-P1	0.904719	0.904719	0.904719	0	Tumor cells	Tumor_KC_Basal
P1_Tumor_GGGTTGCGTGGGTCAA-P1	0.343879	0.599285	0	0.343879	Melanocyte	Melanocyte
P1_Tumor_GGGTTGCTCCGTCAAA-P1	0	0	0	0	Tumor cells	Tumor_KC_Basal
P1_Tumor_GGTATTGAGTTCGATC-P1	0	0.7174	0	0	Tumor cells	Tumor_KC_Basal
P1_Tumor_GGTATTGCATGACATC-P1	0.183132	0.589946	0.183132	0	Tumor cells	Tumor_KC_Cyc
P1_Tumor_GGTATTGTCTCGATGA-P1	0	0	0	0	Tumor cells	Tumor_KC_Basal
P1_Tumor_GGTGAAGAGATGTGTA-P1	0.301916	0	0	0	Tumor cells	Tumor_KC_Diff
P1_Tumor_GGTGAAGCAATGAATG-P1	0	0.577898	0	0	Tumor cells	Tumor_KC_Basal
P1_Tumor_GGTGAAGTCACGGTTA-P1	0	0	0	0	Tumor cells	Tumor_KC_Basal
P1_Tumor_GGTGCGTGTTCCGTCT-P1	0.340357	0	0	0	Epithelial	Pilosebaceous
P1_Tumor_GGTGCGTTCACAGGCC-P1	0	0	0	0.351548	Tumor cells	Tumor_KC_Diff
P1_Tumor_GGTGCGTTCCCGACTT-P1	0.516598	0.516598	0	0.855534	Tumor cells	TSK
P1_Tumor_GTAACTGGTCTTTCAT-P1	0	0	0	0	Tumor cells	Tumor_KC_Basal
P1_Tumor_GTACGTACAGGATCGA-P1	0	0	0	0	Tumor cells	Tumor_KC_Basal
P1_Tumor_GTACTCCAGGCAATTA-P1	0	0	0	0	Tumor cells	Tumor_KC_Basal
P1_Tumor_GTACTTTCACCGTTGG-P1	0.693347	0.693347	0.405598	0	Tumor cells	Tumor_KC_Diff
P1_Tumor_GTACTTTGTACCCAAT-P1	0	0.385031	0	0	Tumor cells	Tumor_KC_Basal
P1_Tumor_GTAGGCCGTCTGCAAT-P1	0	0	0	0	Tumor cells	Tumor_KC_Basal
P1_Tumor_GTAGTCAGTAAACGCG-P1	0.313428	0.313428	0	0	Tumor cells	Tumor_KC_Diff
P1_Tumor_GTAGTCATCTGCCCTA-P1	0	0.356551	0	0	Tumor cells	Tumor_KC_Diff
P1_Tumor_GTATCTTAGTGACTCT-P1	0	0	0	0	Endothelial	Endothelial Cell
P1_Tumor_GTATCTTCATACCATG-P1	0	0	0	0	Tumor cells	Tumor_KC_Diff
P1_Tumor_GTATCTTGTGCCTGGT-P1	0	0.987757	0	0	Tumor cells	Tumor_KC_Basal
P1_Tumor_GTATCTTGTTAGAACA-P1	0	0.281366	0.500701	0	Tumor cells	Tumor_KC_Diff
P1_Tumor_GTCAAGTCACGTCAGC-P1	0	0.283705	0.283705	0.838184	Melanocyte	Melanocyte
P1_Tumor_GTCAAGTCATTGCGGC-P1	0	0.673493	0.215328	0	Tumor cells	Tumor_KC_Cyc
P1_Tumor_GTCAAGTGTTCAGCGC-P1	0	0.401178	0	0	Tumor cells	Tumor_KC_Diff
P1_Tumor_GTCAAGTTCTTGTACT-P1	0.235466	0.235466	0.235466	0.235466	Tumor cells	Tumor_KC_Diff
P1_Tumor_GTCACAACAAATCCGT-P1	0	0.23454	0	0	Tumor cells	Tumor_KC_Cyc
P1_Tumor_GTCACGGCATCAGTCA-P1	0	0	0	0	Tumor cells	Tumor_KC_Basal
P1_Tumor_GTCACGGTCACCATAG-P1	0	0	0	0	Tumor cells	Tumor_KC_Basal
P1_Tumor_GTCATTTCATGCCTAA-P1	0	0.392328	0.392328	0	Epithelial	Pilosebaceous
P1_Tumor_GTCCTCACAAGCCGTC-P1	0.428206	0.23685	0	0	Tumor cells	Tumor_KC_Diff
P1_Tumor_GTCCTCATCTGGGCCA-P1	0	0.748856	0	0	Tumor cells	Tumor_KC_Basal
P1_Tumor_GTCGGGTAGGATGGTC-P1	0.954062	0.787172	0	0	Tumor cells	Tumor_KC_Diff
P1_Tumor_GTCGGGTCATTCTCAT-P1	0	0.935586	0	0.935586	Tumor cells	Tumor_KC_Basal
P1_Tumor_GTCGGGTTCATGCAAC-P1	0.283543	0	0.504195	0	Tumor cells	Tumor_KC_Basal
P1_Tumor_GTCGGGTTCGCGTTTC-P1	0	0.552724	0.745251	0	Epithelial	Pilosebaceous
P1_Tumor_GTCGTAAGTATATGAG-P1	0.321935	0.321935	0	0	Epithelial	Pilosebaceous
P1_Tumor_GTCTCGTAGTACGATA-P1	0.395155	0.395155	0.677641	0	Tumor cells	Tumor_KC_Basal
P1_Tumor_GTCTCGTTCGGCGCTA-P1	0.352637	0.352637	0	0.352637	Epithelial	Pilosebaceous
P1_Tumor_GTCTTCGCAATAAGCA-P1	0.705653	0	0	0	Tumor cells	Tumor_KC_Basal
P1_Tumor_GTGCGGTTCGAATGGG-P1	0	0.427259	0	0	Tumor cells	Tumor_KC_Basal
P1_Tumor_GTGCGGTTCGCCTGAG-P1	0	0.413576	0	0	Tumor cells	Tumor_KC_Basal
P1_Tumor_GTGCTTCGTGTGACCC-P1	0	0	0	0	Tumor cells	Tumor_KC_Basal
P1_Tumor_GTGGGTCAGCTAAGAT-P1	0	0	0	0	Tumor cells	Tumor_KC_Cyc
P1_Tumor_GTGGGTCAGGCAGGTT-P1	0.369898	0	0	0	Tumor cells	Tumor_KC_Diff
P1_Tumor_GTGGGTCAGGTGATTA-P1	0.365685	0.365685	0	0	Tumor cells	Tumor_KC_Basal
P1_Tumor_GTGGGTCCACATCCAA-P1	0	0.699864	0	0	Tumor cells	Tumor_KC_Basal
P1_Tumor_GTGGGTCTCCCGACTT-P1	0	0.392234	0	0	Melanocyte	Melanocyte
P1_Tumor_GTGTGCGCAAGCTGAG-P1	0	0	0	0	Tumor cells	Tumor_KC_Basal
P1_Tumor_GTGTGCGCAGATGGGT-P1	0	0.605738	0.605738	0	Tumor cells	Tumor_KC_Basal
P1_Tumor_GTGTGCGGTATGAAAC-P1	0	0.411866	0	0.226989	Tumor cells	Tumor_KC_Diff
P1_Tumor_GTGTGCGGTGCCTGTG-P1	0	1.12672	0	0	Tumor cells	Tumor_KC_Basal
P1_Tumor_GTGTTAGAGCGAGAAA-P1	0.711832	0	0	0	Tumor cells	Tumor_KC_Basal
P1_Tumor_GTTAAGCGTGATGCCC-P1	0	0.477078	0.477078	0	Epithelial	Pilosebaceous
P1_Tumor_GTTACAGCAAGTTAAG-P1	0	0	0.373561	0.373561	Tumor cells	Tumor_KC_Basal
P1_Tumor_GTTCATTAGATGGCGT-P1	0	0.915452	0.692448	0	Tumor cells	Tumor_KC_Basal
P1_Tumor_GTTCATTAGGTGCACA-P1	0.656432	0	0.381139	0	Tumor cells	Tumor_KC_Basal
P1_Tumor_GTTCATTCAGGTGGAT-P1	0	0.446932	0	0	Tumor cells	Tumor_KC_Diff
P1_Tumor_GTTCATTGTGGTAACG-P1	0	0	0.494946	0	Tumor cells	Tumor_KC_Basal
P1_Tumor_GTTCTCGGTCTAGCGC-P1	0	0	0	0	Tumor cells	Tumor_KC_Basal
P1_Tumor_GTTCTCGGTGCGGTAA-P1	0.502797	1.08519	0	0	Tumor cells	Tumor_KC_Basal
P1_Tumor_GTTTCTATCATAGCAC-P1	0	0.240356	0.240356	0	Tumor cells	Tumor_KC_Diff
P1_Tumor_GTTTCTATCCCGACTT-P1	0.822884	0.493799	0	0	Tumor cells	TSK
P1_Tumor_TAAACCGGTGTGAATA-P1	0	0.42843	0.727399	0	Tumor cells	Tumor_KC_Basal
P1_Tumor_TAAACCGTCAAACCGT-P1	0	0	0	0	Endothelial	Endothelial Cell
P1_Tumor_TAAGAGACAGCTGGCT-P1	0.649126	0.376334	0	0	Epithelial	Pilosebaceous
P1_Tumor_TAAGAGAGTGACGCCT-P1	0.38111	0	0	0	Tumor cells	Tumor_KC_Cyc
P1_Tumor_TAAGCGTAGTGAACGC-P1	0.392312	0	0	0	Epithelial	Pilosebaceous
P1_Tumor_TAAGTGCAGTAGATGT-P1	0	0.524863	0	0.524863	Tumor cells	Tumor_KC_Basal
P1_Tumor_TAAGTGCCAATGAATG-P1	0.354	0	0	0	Tumor cells	Tumor_KC_Basal
P1_Tumor_TAAGTGCCAGACGCTC-P1	0	0	0	0	Endothelial	Endothelial Cell
P1_Tumor_TAAGTGCGTAATCGTC-P1	0.183209	0.337993	0.183209	0	Tumor cells	Tumor_KC_Basal
P1_Tumor_TACACGAAGAGGTAGA-P1	0.592025	0.238399	0.238399	0	Epithelial	Pilosebaceous
P1_Tumor_TACAGTGAGGAATGGA-P1	0	0.276565	0	0	Tumor cells	Tumor_KC_Diff
P1_Tumor_TACCTATCAATACGCT-P1	0	0	0	0	Tumor cells	Tumor_KC_Diff
P1_Tumor_TACCTATTCTAGCACA-P1	0	0	0.200107	0	Tumor cells	Tumor_KC_Cyc
P1_Tumor_TACGGATAGACCGGAT-P1	0	0.616937	0.355309	0.355309	Tumor cells	Tumor_KC_Basal
P1_Tumor_TACGGATAGTGTTGAA-P1	0	0.473647	0	0	Epithelial	Pilosebaceous
P1_Tumor_TACGGTAAGTCAAGGC-P1	0	0.37055	0.37055	0	Tumor cells	Tumor_KC_Basal
P1_Tumor_TACTCATCAAGTCTAC-P1	0.288509	0.288509	0.288509	0	Tumor cells	Tumor_KC_Diff
P1_Tumor_TACTCATGTGACGCCT-P1	0.481669	0.481669	0	0	Epithelial	Keratinocyte
P1_Tumor_TACTTACAGATGGCGT-P1	0	0.550477	0	0	Tumor cells	Tumor_KC_Basal
P1_Tumor_TACTTACCAGCTATTG-P1	0.315071	0.315071	0	0	Tumor cells	Tumor_KC_Basal
P1_Tumor_TACTTACGTGCAGTAG-P1	0	0	0.725937	0	Tumor cells	Tumor_KC_Basal
P1_Tumor_TACTTACGTGTTAAGA-P1	0	0.634667	0.258869	0	Tumor cells	Tumor_KC_Diff
P1_Tumor_TACTTGTAGGGCTTGA-P1	0.266309	0	0	0	Tumor cells	Tumor_KC_Basal
P1_Tumor_TACTTGTCAGGGTATG-P1	0.199534	0.3658	0	0	Tumor cells	Tumor_KC_Diff
P1_Tumor_TACTTGTGTATAGGTA-P1	0.234319	0.424022	0.234319	0	Tumor cells	Tumor_KC_Cyc
P1_Tumor_TACTTGTTCCCAGGTG-P1	1.16302	0	0	0	Epithelial	Pilosebaceous
P1_Tumor_TAGAGCTGTCCGTTAA-P1	0	0.246245	0	0	Tumor cells	Tumor_KC_Basal
P1_Tumor_TAGAGCTTCAAACAAG-P1	0	0.5175	0	0	Epithelial	Keratinocyte
P1_Tumor_TAGCCGGAGGCCCTTG-P1	0.336507	0.788523	0	0	Tumor cells	Tumor_KC_Cyc
P1_Tumor_TAGCCGGAGGTGTTAA-P1	0	0.440961	0	0	Epithelial	Pilosebaceous
P1_Tumor_TAGCCGGGTAAGGGCT-P1	0	0.578942	0.232209	0	Tumor cells	Tumor_KC_Diff
P1_Tumor_TAGGCATAGTGTGAAT-P1	0	0	0.274056	0	Tumor cells	Tumor_KC_Basal
P1_Tumor_TAGGCATGTAATCACC-P1	0	0	0.390759	0	Tumor cells	Tumor_KC_Diff
P1_Tumor_TAGGCATGTAATCGTC-P1	0	0.250013	0.449855	0	Tumor cells	Tumor_KC_Diff
P1_Tumor_TAGGCATTCACGAAGG-P1	0	0.412383	0	0	Tumor cells	Tumor_KC_Basal
P1_Tumor_TAGTGGTAGTTTGCGT-P1	0	0	0	0	Epithelial	Pilosebaceous
P1_Tumor_TAGTGGTGTGACGGTA-P1	0	0	0.717641	0	Tumor cells	Tumor_KC_Diff
P1_Tumor_TAGTGGTGTGATGATA-P1	0	0	0	0	Tumor cells	Tumor_KC_Diff
P1_Tumor_TAGTGGTTCCACTCCA-P1	0.374452	0	0	0	Tumor cells	Tumor_KC_Cyc
P1_Tumor_TAGTTGGCAACCGCCA-P1	0	0.369035	0	0	Tumor cells	Tumor_KC_Diff
P1_Tumor_TATCAGGGTCATGCCG-P1	0	0.387638	0	0	Tumor cells	Tumor_KC_Cyc
P1_Tumor_TATCAGGTCAGGATCT-P1	0.444367	0	0.246666	0	Tumor cells	Tumor_KC_Basal
P1_Tumor_TATCAGGTCTGCTTGC-P1	0	0.440291	0.440291	0	Tumor cells	Tumor_KC_Basal
P1_Tumor_TATCTCAAGACGCTTT-P1	0.495084	0.495084	0	0	Tumor cells	Tumor_KC_Diff
P1_Tumor_TATCTCAGTACCTACA-P1	0	0	0	0	Tumor cells	Tumor_KC_Basal
P1_Tumor_TATGCCCAGCGTCAAG-P1	0	0.723742	0.723742	0	Tumor cells	Tumor_KC_Diff
P1_Tumor_TATGCCCGTTAGTGGG-P1	0.188723	0.484349	0.347421	0	Tumor cells	Tumor_KC_Cyc
P1_Tumor_TATGCCCGTTCATGGT-P1	0	0	0	0	Tumor cells	Tumor_KC_Basal
P1_Tumor_TATTACCTCACCAGGC-P1	0	0.92247	0.564033	0	Tumor cells	Tumor_KC_Cyc
P1_Tumor_TATTACCTCTTCCTTC-P1	0.360566	0	0.360566	0.360566	Tumor cells	Tumor_KC_Basal
P1_Tumor_TCAACGAGTGCGAAAC-P1	0	0	0	0.546973	Melanocyte	Melanocyte
P1_Tumor_TCAACGATCTGCCCTA-P1	0.241952	0	0	0	Tumor cells	Tumor_KC_Basal
P1_Tumor_TCACAAGCATGGAATA-P1	0	0.479034	0	0	Tumor cells	Tumor_KC_Diff
P1_Tumor_TCACAAGTCTGGTGTA-P1	0.823493	0.494222	0	0	Tumor cells	Tumor_KC_Basal
P1_Tumor_TCACGAAGTATTCTCT-P1	0	0	0	0	Tumor cells	Tumor_KC_Cyc
P1_Tumor_TCAGATGAGCCAGTAG-P1	1.51455	0	0	0	Epithelial	Pilosebaceous
P1_Tumor_TCAGATGAGGGCACTA-P1	0	0.630578	0	0	Tumor cells	Tumor_KC_Basal
P1_Tumor_TCAGATGGTCCGTTAA-P1	0.449547	0	0	0	Tumor cells	Tumor_KC_Basal
P1_Tumor_TCAGATGTCACTTACT-P1	0.24826	0.24826	0	0	Tumor cells	Tumor_KC_Diff
P1_Tumor_TCAGCAATCCGAATGT-P1	0	0	0.568944	0.568944	Melanocyte	Melanocyte
P1_Tumor_TCAGCAATCTCGGACG-P1	0	0.614706	0	0	Epithelial	Pilosebaceous
P1_Tumor_TCAGGATCAACGATCT-P1	0.190471	0.488248	0.190471	0	Tumor cells	Tumor_KC_Diff
P1_Tumor_TCAGGATCAAGCGAGT-P1	0	0	0	0	Epithelial	Pilosebaceous
P1_Tumor_TCAGGTAAGCGTTCCG-P1	0	0	0	0	Tumor cells	Tumor_KC_Diff
P1_Tumor_TCAGGTAGTAAGTAGT-P1	0	0.986911	0	0	Melanocyte	Melanocyte
P1_Tumor_TCATTACGTGTTGAGG-P1	0	0	0.285819	0	Tumor cells	Tumor_KC_Basal
P1_Tumor_TCATTTGCACGAAATA-P1	0.457029	0	0.457029	0	Tumor cells	Tumor_KC_Basal
P1_Tumor_TCATTTGGTAGGCTGA-P1	0	0.682205	0	0	Tumor cells	Tumor_KC_Basal
P1_Tumor_TCCACACAGATAGTCA-P1	0.637751	0	0	1.02405	Melanocyte	Melanocyte
P1_Tumor_TCCCGATAGCACGCCT-P1	0.267939	0.267939	0	0	Tumor cells	TSK
P1_Tumor_TCCCGATAGGGCTTCC-P1	0.505235	0.839302	0	0	Tumor cells	Tumor_KC_Cyc
P1_Tumor_TCCCGATTCTTGAGGT-P1	0	0.354659	0	0	Tumor cells	Tumor_KC_Basal
P1_Tumor_TCCCGATTCTTGTATC-P1	0.387076	0	0.387076	0	Tumor cells	Tumor_KC_Diff
P1_Tumor_TCGAGGCAGGGTTCCC-P1	0	0.621748	0	0	Tumor cells	Tumor_KC_Basal
P1_Tumor_TCGAGGCCACAGGTTT-P1	0.777434	0	0	0	Tumor cells	Tumor_KC_Diff
P1_Tumor_TCGCGAGAGCTAGTTC-P1	0	0.369029	0	0	Tumor cells	Tumor_KC_Cyc
P1_Tumor_TCGCGAGCAAGCGAGT-P1	0.274094	0.488995	0	0	Tumor cells	Tumor_KC_Basal
P1_Tumor_TCGCGTTAGAAGGTGA-P1	0	0.744244	0	0	Tumor cells	Tumor_KC_Basal
P1_Tumor_TCGCGTTGTCAGAATA-P1	0	0	0	0	Tumor cells	Tumor_KC_Basal
P1_Tumor_TCGGTAAAGTTAGGTA-P1	0.257889	0	0	0	Tumor cells	Tumor_KC_Diff
P1_Tumor_TCGGTAATCGCGTAGC-P1	0.520891	0.520891	0	0	Endothelial	Endothelial Cell
P1_Tumor_TCGTACCGTATGCTTG-P1	0	0.408691	0	0	Tumor cells	Tumor_KC_Basal
P1_Tumor_TCGTACCGTCGGCATC-P1	0.465783	0.782312	0.782312	0	Tumor cells	Tumor_KC_Basal
P1_Tumor_TCGTACCTCCATTCTA-P1	0.594605	0	0	0	Tumor cells	Tumor_KC_Diff
P1_Tumor_TCGTAGAAGAATAGGG-P1	0	0.216833	0	0	Tumor cells	Tumor_KC_Diff
P1_Tumor_TCGTAGATCGCCAGCA-P1	0	0.426703	0.235941	0	Tumor cells	Tumor_KC_Diff
P1_Tumor_TCTATTGAGCTACCTA-P1	0	0.676807	0	0	Tumor cells	Tumor_KC_Diff
P1_Tumor_TCTATTGCACCAGTTA-P1	0	0	0	0	Epithelial	Keratinocyte
P1_Tumor_TCTATTGCAGACAAGC-P1	0	0	0.565704	0	Tumor cells	Tumor_KC_Diff
P1_Tumor_TCTATTGGTCAGATAA-P1	0.519673	0	0	0	Tumor cells	Tumor_KC_Basal
P1_Tumor_TCTCATACACCGAAAG-P1	0	0.655808	0	0	Tumor cells	Tumor_KC_Diff
P1_Tumor_TCTCATAGTGAGGCTA-P1	0.356576	0.618888	0.356576	0	Tumor cells	Tumor_KC_Basal
P1_Tumor_TCTCTAATCGGACAAG-P1	0.305551	0	0	0	Tumor cells	Tumor_KC_Diff
P1_Tumor_TCTGAGAAGTGCGTGA-P1	0.49543	0.617851	0.193702	0	Tumor cells	Tumor_KC_Cyc
P1_Tumor_TCTGAGACACCACCAG-P1	1.02348	0	0	0	Epithelial	Pilosebaceous
P1_Tumor_TCTGAGAGTCCGTCAG-P1	0.229564	0.416143	0.573323	0	Tumor cells	Tumor_KC_Diff
P1_Tumor_TCTGAGAGTCGACTGC-P1	0	0.683805	0	0.399247	Tumor cells	Tumor_KC_Basal
P1_Tumor_TCTGGAATCTACGAGT-P1	0	0.913704	0	0	Tumor cells	Tumor_KC_Basal
P1_Tumor_TCTTCGGGTATATCCG-P1	0	0.857874	0	0	Tumor cells	Tumor_KC_Basal
P1_Tumor_TCTTCGGTCGAGCCCA-P1	0	0.830332	0	0	Tumor cells	Tumor_KC_Basal
P1_Tumor_TCTTTCCCAAGAAGAG-P1	0	0	0	0	Tumor cells	Tumor_KC_Diff
P1_Tumor_TCTTTCCTCTTGAGAC-P1	0.207058	0	0	0.207058	Tumor cells	Tumor_KC_Diff
P1_Tumor_TGAAAGAGTCATGCAT-P1	0	0.407795	0	0	Tumor cells	Tumor_KC_Basal
P1_Tumor_TGAAAGATCCGCGTTT-P1	0.353469	0.614102	0	0.353469	Fibroblast	Fibroblast
P1_Tumor_TGAAAGATCGCCATAA-P1	0	0.720511	0	0.301458	Tumor cells	Tumor_KC_Basal
P1_Tumor_TGACAACAGGCGACAT-P1	0	0	0	0.668678	Endothelial	Endothelial Cell
P1_Tumor_TGACGGCGTAAGGATT-P1	0	0	0	0.709069	Melanocyte	Melanocyte
P1_Tumor_TGACGGCGTGTGAATA-P1	0	0	0	0	Tumor cells	Tumor_KC_Basal
P1_Tumor_TGACTTTTCCGCGTTT-P1	0.221644	0	0.221644	0	Tumor cells	Tumor_KC_Basal
P1_Tumor_TGAGAGGCACCGGAAA-P1	0.753438	0.753438	0.44606	0	Tumor cells	Tumor_KC_Basal
P1_Tumor_TGAGAGGCAGCTATTG-P1	0	0	0	0	Tumor cells	Tumor_KC_Basal
P1_Tumor_TGAGAGGGTACTTAGC-P1	0	0.279868	0	0	Tumor cells	Tumor_KC_Diff
P1_Tumor_TGAGAGGGTGTAACGG-P1	0	0	0	0	Tumor cells	Tumor_KC_Cyc
P1_Tumor_TGAGCCGGTAAAGGAG-P1	0	0	0	0	Tumor cells	Tumor_KC_Cyc
P1_Tumor_TGAGCCGTCGTATCAG-P1	0.276028	0.276028	0.669701	0	Tumor cells	Tumor_KC_Basal
P1_Tumor_TGAGGGAGTTATTCTC-P1	1.10573	0.69849	1.10573	0	Tumor cells	TSK
P1_Tumor_TGATTTCCAGCTGTTA-P1	0	0.361965	0.361965	0	Tumor cells	Tumor_KC_Basal
P1_Tumor_TGCACCTCAAGCCATT-P1	0	0.290077	0	0	Tumor cells	Tumor_KC_Cyc
P1_Tumor_TGCACCTGTCACCCAG-P1	0	0.514939	0	0	Tumor cells	Tumor_KC_Diff
P1_Tumor_TGCACCTGTTATGTGC-P1	0	0.296638	0	0	Tumor cells	Tumor_KC_Basal
P1_Tumor_TGCCAAAAGAAGGCCT-P1	0	0	0	0	Tumor cells	Tumor_KC_Diff
P1_Tumor_TGCCAAACAATGAATG-P1	0	0	0	0.849399	Melanocyte	Melanocyte
P1_Tumor_TGCCCATTCAAACGGG-P1	0	0.829056	0	0	Tumor cells	Tumor_KC_Basal
P1_Tumor_TGCCCTATCCAAAGTC-P1	0	0.482285	0.482285	0	Tumor cells	Tumor_KC_Basal
P1_Tumor_TGCGCAGAGACCTAGG-P1	0	0.587727	0.236361	0	Tumor cells	Tumor_KC_Diff
P1_Tumor_TGCGCAGTCACTCCTG-P1	0.715205	0.715205	0	0	Tumor cells	Tumor_KC_Basal
P1_Tumor_TGCGGGTCATCCCATC-P1	0	0.564982	0.409642	0	Tumor cells	Tumor_KC_Diff
P1_Tumor_TGCGTGGAGCCAGTAG-P1	0	0.416424	0	0	Epithelial	Pilosebaceous
P1_Tumor_TGCGTGGCAATGGTCT-P1	0	1.01597	0	0	Epithelial	Pilosebaceous
P1_Tumor_TGCGTGGTCCTGTAGA-P1	0	0	1.03812	0	Tumor cells	TSK
P1_Tumor_TGCTACCGTCATGCCG-P1	0	0.343116	0	0	Tumor cells	Tumor_KC_Basal
P1_Tumor_TGCTACCTCAGTGCAT-P1	0.235477	0.723701	0	0	Tumor cells	Tumor_KC_Cyc
P1_Tumor_TGCTGCTCAGTATAAG-P1	0	0.409251	0.409251	0	Tumor cells	Tumor_KC_Basal
P1_Tumor_TGGACGCAGGCAGTCA-P1	0	0	0.356718	0	Epithelial	Pilosebaceous
P1_Tumor_TGGACGCAGTGTTTGC-P1	0	0	0	0	Tumor cells	Tumor_KC_Basal
P1_Tumor_TGGACGCGTCATGCAT-P1	0.38161	0	0	0	Tumor cells	Tumor_KC_Diff
P1_Tumor_TGGACGCGTTTAGGAA-P1	0.29639	0.29639	0.524722	0	Tumor cells	Tumor_KC_Basal
P1_Tumor_TGGCCAGTCCACGACG-P1	0	0	0.235221	0	Tumor cells	Tumor_KC_Diff
P1_Tumor_TGGCGCAGTGATAAAC-P1	0.713713	0.713713	0	0	Tumor cells	Tumor_KC_Basal
P1_Tumor_TGGCGCAGTTGCGTTA-P1	0	0.405432	0	0	Tumor cells	Tumor_KC_Basal
P1_Tumor_TGGCTGGAGTTGTAGA-P1	0	0	0	0	Tumor cells	Tumor_KC_Cyc
P1_Tumor_TGGCTGGTCCATGCTC-P1	0	0.430433	0	0	Tumor cells	Tumor_KC_Basal
P1_Tumor_TGGGAAGCAGACTCGC-P1	0	0	0	0	Tumor cells	Tumor_KC_Basal
P1_Tumor_TGGGAAGCATACTCTT-P1	0	0.259518	0	0	Tumor cells	Tumor_KC_Cyc
P1_Tumor_TGGTTAGAGCCGCCTA-P1	0	0	0.400673	0	Tumor cells	Tumor_KC_Basal
P1_Tumor_TGGTTAGGTGTCCTCT-P1	0.28243	0.50241	0	0	Tumor cells	Tumor_KC_Diff
P1_Tumor_TGGTTAGTCCGCGGTA-P1	0	0.865613	0	0	Tumor cells	Tumor_KC_Cyc
P1_Tumor_TGGTTCCCATGAACCT-P1	0	0	0	0	Endothelial	Endothelial Cell
P1_Tumor_TGGTTCCGTCATTAGC-P1	0	0.4313	0.4313	0	Tumor cells	Tumor_KC_Basal
P1_Tumor_TGTATTCGTCAGCTAT-P1	0.790777	0.471599	0	0	Tumor cells	Tumor_KC_Basal
P1_Tumor_TGTCCCAAGACTAGAT-P1	0.67439	0	0.67439	0	Tumor cells	Tumor_KC_Basal
P1_Tumor_TGTCCCAAGTTTAGGA-P1	0	0.552614	0.552614	0	Tumor cells	Tumor_KC_Basal
P1_Tumor_TGTCCCATCAACTCTT-P1	0.36582	0.36582	0.36582	0	Tumor cells	Tumor_KC_Basal
P1_Tumor_TGTCCCATCGGTGTTA-P1	0	0	0	0	Tumor cells	Tumor_KC_Basal
P1_Tumor_TGTGGTACATAGGATA-P1	0	0	0	0	Tumor cells	Tumor_KC_Diff
P1_Tumor_TGTGTTTGTCTGATTG-P1	0	0	0	0	Epithelial	Pilosebaceous
P1_Tumor_TGTGTTTTCCACGAAT-P1	0	0.314711	0	0	Tumor cells	Tumor_KC_Basal
P1_Tumor_TTAACTCAGACGCTTT-P1	0.424845	0	0.234816	0	Tumor cells	Tumor_KC_Basal
P1_Tumor_TTAACTCCACTGTCGG-P1	0	0	0	0	Epithelial	Pilosebaceous
P1_Tumor_TTAACTCGTACCATCA-P1	0	0.310611	0	0	Tumor cells	Tumor_KC_Basal
P1_Tumor_TTAGGACAGCGTTTAC-P1	0	0	0	0	Epithelial	Pilosebaceous
P1_Tumor_TTAGGCAGTAACGACG-P1	0	0	0	0	Tumor cells	Tumor_KC_Diff
P1_Tumor_TTAGTTCAGCTAGTTC-P1	0	0.671428	0.671428	0	Tumor cells	Tumor_KC_Basal
P1_Tumor_TTAGTTCAGTGATCGG-P1	0	0	0	0	Tumor cells	Tumor_KC_Diff
P1_Tumor_TTAGTTCCAATAGCAA-P1	0	0	0	0	Tumor cells	Tumor_KC_Basal
P1_Tumor_TTAGTTCCACACGCTG-P1	0	0.454703	0	0	Tumor cells	Tumor_KC_Basal
P1_Tumor_TTAGTTCGTCCCTACT-P1	0	0.454115	0.252616	0	Tumor cells	Tumor_KC_Basal
P1_Tumor_TTAGTTCGTTTGTGTG-P1	0	0.35854	0	0	Endothelial	Endothelial Cell
P1_Tumor_TTATGCTAGGCATGGT-P1	0	0.57711	0	0	Epithelial	Pilosebaceous
P1_Tumor_TTATGCTCAGACACTT-P1	0.672694	1.35546	0	0	Epithelial	Keratinocyte
P1_Tumor_TTATGCTGTTTACTCT-P1	0	0.654621	0.654621	0	Tumor cells	Tumor_KC_Diff
P1_Tumor_TTCCCAGCAATCTACG-P1	0	0	0.573368	0	Tumor cells	Tumor_KC_Diff
P1_Tumor_TTCCCAGCAGACACTT-P1	0	0.728349	0.539086	0	Tumor cells	Tumor_KC_Cyc
P1_Tumor_TTCGAAGCACATAACC-P1	0.234346	0.58347	0	0	Tumor cells	Tumor_KC_Diff
P1_Tumor_TTCGAAGCACATCCAA-P1	0	0	0.362828	0	Tumor cells	Tumor_KC_Basal
P1_Tumor_TTCGAAGCACCCTATC-P1	0.250385	0.250385	0.250385	0	Tumor cells	Tumor_KC_Cyc
P1_Tumor_TTCGAAGTCTATCCTA-P1	0	0	0	0	Tumor cells	Tumor_KC_Basal
P1_Tumor_TTCGGTCAGGCAAAGA-P1	0.263144	0	0	0	Tumor cells	Tumor_KC_Diff
P1_Tumor_TTCGGTCGTAAAGTCA-P1	0.202914	0.202914	0	0.202914	Tumor cells	Tumor_KC_Basal
P1_Tumor_TTCGGTCGTGGTTTCA-P1	0	0	0	0	Tumor cells	Tumor_KC_Basal
P1_Tumor_TTCTACAAGGAGTTGC-P1	0	0	0	0	Epithelial	Pilosebaceous
P1_Tumor_TTCTACAAGTCTCCTC-P1	0	0.383432	0.383432	0	Tumor cells	Tumor_KC_Basal
P1_Tumor_TTCTCAAAGAAACCAT-P1	0.294805	0	0.294805	0	Tumor cells	Tumor_KC_Basal
P1_Tumor_TTCTCAAAGATGCGAC-P1	0	0	0	0	Endothelial	Endothelial Cell
P1_Tumor_TTCTCAAAGGGATCTG-P1	0.275997	0.275997	0	0	Tumor cells	Tumor_KC_Basal
P1_Tumor_TTCTCCTAGAGCCCAA-P1	0	0	0.353962	0	Tumor cells	Tumor_KC_Basal
P1_Tumor_TTCTCCTCAAGAAAGG-P1	0	0	0	0.560141	Melanocyte	Melanocyte
P1_Tumor_TTCTCCTGTGCACCAC-P1	0	0	0	0	Tumor cells	Tumor_KC_Basal
P1_Tumor_TTCTCCTTCGGCGGTT-P1	0	0	0.283948	0	Tumor cells	Tumor_KC_Diff
P1_Tumor_TTCTTAGAGCCACTAT-P1	0	0.561659	0	0	Epithelial	Pilosebaceous
P1_Tumor_TTCTTAGGTAAGAGGA-P1	0	0.396432	0	0	Tumor cells	Tumor_KC_Basal
P1_Tumor_TTCTTAGTCCTTCAAT-P1	0	0	0	0	Endothelial	Endothelial Cell
P1_Tumor_TTGAACGTCTCACATT-P1	0	0.381669	0	0	Melanocyte	Melanocyte
P1_Tumor_TTGACTTAGGCGCTCT-P1	0.259045	0.259045	0.259045	0	Tumor cells	Tumor_KC_Basal
P1_Tumor_TTGACTTAGTTTCCTT-P1	0.53039	0.382808	0.209611	0	Tumor cells	Tumor_KC_Diff
P1_Tumor_TTGCCGTCAGGCTGAA-P1	0.250795	0.250795	0	0	Tumor cells	Tumor_KC_Basal
P1_Tumor_TTGCCGTGTTCGTCTC-P1	0	0	0	0	Tumor cells	Tumor_KC_Diff
P1_Tumor_TTGCGTCAGATCTGCT-P1	0	1.01532	0	0	Epithelial	Pilosebaceous
P1_Tumor_TTGCGTCTCACAAACC-P1	0	0.410221	0.700273	0	Tumor cells	Tumor_KC_Diff
P1_Tumor_TTGTAGGAGTCAAGCG-P1	0	0.21031	0	0	Tumor cells	Tumor_KC_Basal
P1_Tumor_TTGTAGGTCTTAACCT-P1	0.641177	0	0	0	Tumor cells	Tumor_KC_Basal
P1_Tumor_TTTATGCAGATAGCAT-P1	0.601302	0	0	0	Tumor cells	Tumor_KC_Diff
P1_Tumor_TTTATGCAGTCATGCT-P1	0.205229	0	0.205229	0	Tumor cells	Tumor_KC_Diff
P1_Tumor_TTTATGCCAGCAGTTT-P1	0	0.317797	0	0	Tumor cells	Tumor_KC_Basal
P1_Tumor_TTTATGCGTAGAGGAA-P1	0.483116	0	0	0	Endothelial	Endothelial Cell
P1_Tumor_TTTATGCTCATGTAGC-P1	0.281502	0.281502	0.281502	0	Tumor cells	Tumor_KC_Basal
P1_Tumor_TTTATGCTCTTATCTG-P1	0	0.23845	0.961525	0	Tumor cells	Tumor_KC_Basal
P1_Tumor_TTTCCTCTCGGCGGTT-P1	0	0	0	0	Tumor cells	Tumor_KC_Basal
P1_Tumor_TTTGCGCGTGCACGAA-P1	0.925631	0	0	0	Epithelial	Pilosebaceous
P1_Tumor_TTTGGTTAGCAATATG-P1	0.744592	0	0	0	Tumor cells	Tumor_KC_Basal
P1_Tumor_TTTGTCAGTATATCCG-P1	0.185949	0.185949	0	0	Tumor cells	Tumor_KC_Diff
P1_Tumor_TTTGTCAGTCGAACAG-P1	0.190268	0	0.190268	0	Tumor cells	Tumor_KC_Diff
P1_Tumor_AAACCTGCAGCAGTTT-P1	0	0	0.751864	1.17616	Endothelial	Endothelial Cell
P1_Tumor_AAACCTGCATCGGTTA-P1	0	0.442349	0.442349	0	Fibroblast	Fibroblast
P1_Tumor_AAACGGGTCAGCTCGG-P1	0	0.875825	0	0	Tumor cells	Tumor_KC_Diff
P1_Tumor_AAACGGGTCGGTCTAA-P1	0.278137	0.495509	0.278137	0	Epithelial	Pilosebaceous
P1_Tumor_AAAGATGAGGGTTTCT-P1	0.820279	0	0	0	Epithelial	Pilosebaceous
P1_Tumor_AAAGATGTCATGTGGT-P1	0	0.327508	0	0	Tumor cells	Tumor_KC_Diff
P1_Tumor_AAAGATGTCCTCTAGC-P1	0	0.525709	0	0	Epithelial	Pilosebaceous
P1_Tumor_AAATGCCTCTTGAGGT-P1	0	0	0.477008	0	Tumor cells	Tumor_KC_Basal
P1_Tumor_AACACGTCACTGAAGG-P1	0	0.454703	0	0	Tumor cells	Tumor_KC_Diff
P1_Tumor_AACCGCGGTCATATCG-P1	0	0.324815	0	0	Tumor cells	Tumor_KC_Diff
P1_Tumor_AACTCAGCACATGACT-P1	0	0.838258	0	0	Melanocyte	Melanocyte
P1_Tumor_AACTCAGGTTAAGGGC-P1	0.495171	0	0	0	Epithelial	Pilosebaceous
P1_Tumor_AACTCCCCACCGCTAG-P1	0	0	0	1.43273	Melanocyte	Melanocyte
P1_Tumor_AACTGGTTCCTCATTA-P1	0	0.287499	0	0	Tumor cells	Tumor_KC_Diff
P1_Tumor_AACTTTCTCACGCGGT-P1	0	0	0.414585	0.706796	Melanocyte	Melanocyte
P1_Tumor_AAGACCTAGCAGGCTA-P1	0.198556	0	0.198556	0	Tumor cells	Tumor_KC_Diff
P1_Tumor_AAGGCAGCATAACCTG-P1	0	0	0.193398	0	Tumor cells	TSK
P1_Tumor_AAGGCAGGTGAGGCTA-P1	0	0	0	0.995328	Melanocyte	Melanocyte
P1_Tumor_AAGGTTCAGAGCTTCT-P1	0	0.716354	0.420996	0	Tumor cells	Tumor_KC_Basal
P1_Tumor_AAGGTTCCATACGCTA-P1	0	0.407307	0	0	Melanocyte	Melanocyte
P1_Tumor_AAGGTTCGTAGCGTAG-P1	0	0	0	0	Tumor cells	Tumor_KC_Diff
P1_Tumor_AAGTCTGCAGCAGTTT-P1	0	0	0.231884	0	Tumor cells	Tumor_KC_Diff
P1_Tumor_AATCGGTGTCTTTCAT-P1	0	0	0	0	Epithelial	Keratinocyte
P1_Tumor_AATCGGTTCTCGTTTA-P1	0	0	0	0	Tumor cells	Tumor_KC_Diff
P1_Tumor_ACACCAACAGCTGTAT-P1	0	0	0.960362	0	Tumor cells	Tumor_KC_Diff
P1_Tumor_ACACCCTAGCGAGAAA-P1	0.248235	0	0	0	Tumor cells	TSK
P1_Tumor_ACACCGGGTAGATTAG-P1	0	0	0	0	Endothelial	Endothelial Cell
P1_Tumor_ACACTGAGTTAAGGGC-P1	0	0	0.231728	0	Tumor cells	Tumor_KC_Diff
P1_Tumor_ACCAGTATCCGCGGTA-P1	0.800315	0.800315	0	0	Tumor cells	Tumor_KC_Diff
P1_Tumor_ACCGTAATCTAACGGT-P1	0	0	0	0	Epithelial	Keratinocyte
P1_Tumor_ACCTTTATCCGCAAGC-P1	0.227888	0.824053	0	0	Epithelial	Pilosebaceous
P1_Tumor_ACGAGCCAGGACAGAA-P1	0	0.674248	0	0	Epithelial	Pilosebaceous
P1_Tumor_ACGAGCCGTAGCGTAG-P1	0.288921	0.288921	0.288921	0	Tumor cells	Tumor_KC_Diff
P1_Tumor_ACGATGTAGGCTAGGT-P1	0	0	0.275645	0	Epithelial	Pilosebaceous
P1_Tumor_ACGATGTAGTTAACGA-P1	0	0.792758	0	0	Tumor cells	Tumor_KC_Basal
P1_Tumor_ACGATGTCATGGTCAT-P1	0	0	0	0	Tumor cells	Tumor_KC_Diff
P1_Tumor_ACGATGTTCTCGGACG-P1	0	0	0.560948	0	Epithelial	Pilosebaceous
P1_Tumor_ACGCAGCCATACTACG-P1	0	0	0	0	Epithelial	Pilosebaceous
P1_Tumor_ACGCCAGGTCATACTG-P1	0	0	0	0	Tumor cells	Tumor_KC_Diff
P1_Tumor_ACGCCGACACACAGAG-P1	0.422585	0.422585	0.422585	0	Tumor cells	Tumor_KC_Basal
P1_Tumor_ACGGAGACAGTAAGAT-P1	0	0.286173	0.508411	0	Tumor cells	Tumor_KC_Diff
P1_Tumor_ACGGAGACATGTCGAT-P1	0.611912	0.352048	0.611912	0	Epithelial	Pilosebaceous
P1_Tumor_ACGGAGAGTGCACTTA-P1	0	0	0	1.4733	Tumor cells	Tumor_KC_Diff
P1_Tumor_ACGGAGATCATCTGTT-P1	0	0	0	0	Tumor cells	Tumor_KC_Diff
P1_Tumor_ACGGCCAGTTCAGACT-P1	0.413074	0.413074	0.413074	0	Tumor cells	TSK
P1_Tumor_ACGGGCTAGCAGACTG-P1	0.752635	0.752635	0	0	Tumor cells	Tumor_KC_Diff
P1_Tumor_ACGGGCTCAGGGTACA-P1	0.286066	0.286066	0.508239	0	Tumor cells	Tumor_KC_Diff
P1_Tumor_ACGGGCTGTAGGGTAC-P1	0	0	0	0.56971	Tumor cells	Tumor_KC_Diff
P1_Tumor_ACGGGTCAGGCCCGTT-P1	0	0.480207	0	0	Tumor cells	Tumor_KC_Diff
P1_Tumor_ACGTCAACATTCACTT-P1	0.2433	0.865948	0	0	Epithelial	Pilosebaceous
P1_Tumor_ACTGAACAGAGCCTAG-P1	0	0.410948	0	0	Tumor cells	Tumor_KC_Diff
P1_Tumor_ACTGAACCAATGGAAT-P1	0	0	0	0	Tumor cells	Tumor_KC_Diff
P1_Tumor_ACTGAACCACGAAAGC-P1	0.357788	0.357788	0	0	Tumor cells	Tumor_KC_Basal
P1_Tumor_ACTGAACCACTTACGA-P1	0	0.323648	0	0	Tumor cells	Tumor_KC_Basal
P1_Tumor_ACTGAGTAGATGTGTA-P1	0.379747	0	0	0	Tumor cells	Tumor_KC_Diff
P1_Tumor_ACTGAGTAGCATGGCA-P1	0	0	0.50783	0	Epithelial	Pilosebaceous
P1_Tumor_ACTGAGTAGTCCATAC-P1	0	0	0	0	Tumor cells	Tumor_KC_Basal
P1_Tumor_ACTGAGTCAGAGTGTG-P1	0	0	0.932585	0	Tumor cells	Tumor_KC_Diff
P1_Tumor_ACTGCTCCACCTCGTT-P1	0	0.783343	0	0	Tumor cells	Tumor_KC_Diff
P1_Tumor_ACTTACTGTCATCGGC-P1	0	0.740868	0.43753	0	Melanocyte	Melanocyte
P1_Tumor_ACTTACTTCGTAGGTT-P1	0.55343	0	0	0	Tumor cells	Tumor_KC_Basal
P1_Tumor_ACTTTCATCGCACTCT-P1	0	0.410956	0.410956	0	Tumor cells	Tumor_KC_Basal
P1_Tumor_AGAATAGCAGTCACTA-P1	0	0	0	0	Tumor cells	Tumor_KC_Basal
P1_Tumor_AGAATAGTCCGAACGC-P1	0	0	0	0	Tumor cells	Tumor_KC_Basal
P1_Tumor_AGAGCTTAGGGCTTGA-P1	0	0.692049	0	0	Fibroblast	Fibroblast
P1_Tumor_AGAGCTTCACATGTGT-P1	0	0	0	0	Melanocyte	Melanocyte
P1_Tumor_AGAGCTTCATGAGCGA-P1	0	0.380977	0	0	Tumor cells	Tumor_KC_Diff
P1_Tumor_AGAGCTTTCACAACGT-P1	0	0.686955	0.401341	0	Epithelial	Pilosebaceous
P1_Tumor_AGAGCTTTCCACGCAG-P1	0	0	0	0.230371	Tumor cells	Tumor_KC_Cyc
P1_Tumor_AGAGTGGGTGCTTCTC-P1	0	0	0.748445	0.748445	Melanocyte	Melanocyte
P1_Tumor_AGATCTGCAGCTCCGA-P1	0.557912	0	0.31737	0	Tumor cells	Tumor_KC_Basal
P1_Tumor_AGATTGCAGATACACA-P1	0.540249	0	0.540249	0	Tumor cells	Tumor_KC_Basal
P1_Tumor_AGATTGCGTCTAAAGA-P1	0	0	0.949934	0	Tumor cells	Tumor_KC_Basal
P1_Tumor_AGCATACAGTCCTCCT-P1	0	0.457433	0	0	Tumor cells	Tumor_KC_Basal
P1_Tumor_AGCATACCAACTGCGC-P1	0	0	0	0	Epithelial	Eccrine
P1_Tumor_AGCATACTCACTCCTG-P1	0.527896	0.71444	0.298385	0.298385	Tumor cells	Tumor_KC_Basal
P1_Tumor_AGCCTAACAATGACCT-P1	0	0	0.205322	0	Tumor cells	Tumor_KC_Diff
P1_Tumor_AGCCTAATCCTACAGA-P1	0	0.258405	0.258405	0	Tumor cells	Tumor_KC_Diff
P1_Tumor_AGCGGTCCAGGTCTCG-P1	0	0	0	0	Epithelial	Keratinocyte
P1_Tumor_AGCGTATCACCGCTAG-P1	0	0.653189	0	0.653189	Tumor cells	Tumor_KC_Diff
P1_Tumor_AGCTCCTCAGTGAGTG-P1	0.87734	1.33736	0	0	Tumor cells	Tumor_KC_Basal
P1_Tumor_AGCTCTCTCGTTACGA-P1	0	0	0	0	Endothelial	Endothelial Cell
P1_Tumor_AGGCCACAGACTCGGA-P1	0	0.374637	0	0	Epithelial	Pilosebaceous
P1_Tumor_AGGCCGTAGCCACGTC-P1	0	0.486158	0	0	Tumor cells	Tumor_KC_Diff
P1_Tumor_AGGCCGTCACACAGAG-P1	0	0.425947	0.723715	0	Tumor cells	Tumor_KC_Basal
P1_Tumor_AGGGTGACAGACGCTC-P1	0	0	0.344981	0	Tumor cells	Tumor_KC_Diff
P1_Tumor_AGGTCCGAGTGCGATG-P1	0	0	0	0.626922	Endothelial	Endothelial Cell
P1_Tumor_AGTAGTCGTCTCAACA-P1	0	0	0	0	Tumor cells	Tumor_KC_Diff
P1_Tumor_AGTCTTTAGGACCACA-P1	0.672459	0	0	0	Endothelial	Endothelial Cell
P1_Tumor_AGTCTTTTCATCTGCC-P1	0	0.427685	0	0	Tumor cells	Tumor_KC_Diff
P1_Tumor_AGTCTTTTCCATGCTC-P1	0	0	0	0	Epithelial	Pilosebaceous
P1_Tumor_AGTGAGGTCAGGCCCA-P1	0	0.408437	0.697602	0	Tumor cells	Tumor_KC_Diff
P1_Tumor_AGTGAGGTCCGTTGCT-P1	0	0.789397	0	0	Tumor cells	Tumor_KC_Cyc
P1_Tumor_AGTGTCAGTATAAACG-P1	0	0.751716	0	0.44489	Fibroblast	Fibroblast
P1_Tumor_AGTTGGTTCACTGGGC-P1	0.577521	0	0	0	Tumor cells	Tumor_KC_Basal
P1_Tumor_ATAAGAGAGCGTGAAC-P1	0	1.01611	0	0	Tumor cells	Tumor_KC_Basal
P1_Tumor_ATAAGAGGTATAGTAG-P1	0	0.491003	0	0.491003	Tumor cells	Tumor_KC_Diff
P1_Tumor_ATAGACCCACCTCGGA-P1	0.612066	0	0	0	Tumor cells	Tumor_KC_Basal
P1_Tumor_ATAGACCTCAAGATCC-P1	0	0.442449	0	0	Tumor cells	Tumor_KC_Diff
P1_Tumor_ATCACGAAGACGCACA-P1	0	0.550725	0.312805	0	Tumor cells	Tumor_KC_Basal
P1_Tumor_ATCACGATCGGTGTTA-P1	0	0	0.730035	0	Tumor cells	Tumor_KC_Diff
P1_Tumor_ATCACGATCGTGACAT-P1	0	0.297812	0	0	Epithelial	Keratinocyte
P1_Tumor_ATCATCTGTCAACATC-P1	0.265569	0	0.265569	0	Tumor cells	Tumor_KC_Diff
P1_Tumor_ATCATGGAGACCTTTG-P1	0	0	0	0	Tumor cells	Tumor_KC_Basal
P1_Tumor_ATCATGGCATATACCG-P1	0.244664	0.244664	0	0	Tumor cells	Tumor_KC_Diff
P1_Tumor_ATCCACCCAGTTCCCT-P1	0	0.273852	0	0	Tumor cells	Tumor_KC_Diff
P1_Tumor_ATCCGAAAGGGCATGT-P1	0.313537	0	0	0	Epithelial	Pilosebaceous
P1_Tumor_ATCGAGTGTGTCAATC-P1	0	0	0.481976	0	Epithelial	Pilosebaceous
P1_Tumor_ATCTACTCAGTCTTCC-P1	0.43219	0.43219	0.43219	0	Tumor cells	Tumor_KC_Basal
P1_Tumor_ATGAGGGAGTCGTTTG-P1	0	0.29571	0	0.29571	Tumor cells	TSK
P1_Tumor_ATGGGAGGTCTCACCT-P1	0	0.452755	0	0.452755	Melanocyte	Melanocyte
P1_Tumor_ATGTGTGCATCGGACC-P1	0	0.888481	0	0	Endothelial	Endothelial Cell
P1_Tumor_ATTGGACAGTAATCCC-P1	0	0	0.327552	0.327552	Tumor cells	Tumor_KC_Diff
P1_Tumor_ATTGGACCACCTTGTC-P1	0.226824	0.702322	0	0	Tumor cells	Tumor_KC_Diff
P1_Tumor_ATTGGTGCACGACGAA-P1	0	0	0	0	Endothelial	Endothelial Cell
P1_Tumor_ATTTCTGCACCTCGTT-P1	0	0.63813	0	0	Tumor cells	Tumor_KC_Diff
P1_Tumor_ATTTCTGGTCCTCTTG-P1	0	0	0	0	Melanocyte	Melanocyte
P1_Tumor_CAACCTCCAAGCCGTC-P1	0	0	0.617094	0	Tumor cells	Tumor_KC_Basal
P1_Tumor_CAACTAGAGACCACGA-P1	0	0	0	0	Tumor cells	Tumor_KC_Diff
P1_Tumor_CAAGAAACACACCGAC-P1	0.36466	0	0.36466	0	Tumor cells	Tumor_KC_Basal
P1_Tumor_CAAGATCCACAGGTTT-P1	0	0.493708	0.354583	0	Tumor cells	Tumor_KC_Diff
P1_Tumor_CAAGATCGTCTGATCA-P1	0	0	0.775359	0	Melanocyte	Melanocyte
P1_Tumor_CACACAAGTGTATGGG-P1	0.183567	0.591104	0.338606	0	Tumor cells	Tumor_KC_Diff
P1_Tumor_CACACCTGTCAGAGGT-P1	0.390682	0.67089	0.390682	0	Tumor cells	Tumor_KC_Diff
P1_Tumor_CACACTCAGTGACATA-P1	0.661315	0	0	0	Tumor cells	Tumor_KC_Diff
P1_Tumor_CACAGGCCACCGCTAG-P1	0	0	0	0	Tumor cells	Tumor_KC_Basal
P1_Tumor_CACATAGTCACTTACT-P1	0.839302	0	0	0	Endothelial	Endothelial Cell
P1_Tumor_CACATAGTCATTTGGG-P1	0.340053	0.340053	0	0	Tumor cells	Tumor_KC_Basal
P1_Tumor_CACATTTAGAAACCTA-P1	0	0	0	0	Tumor cells	Tumor_KC_Diff
P1_Tumor_CACATTTCATTGGCGC-P1	0	0	0.434268	0.434268	Melanocyte	Melanocyte
P1_Tumor_CACCACTTCAGAAATG-P1	0	0.426168	0.426168	0	Tumor cells	Tumor_KC_Diff
P1_Tumor_CACCAGGTCAGTGCAT-P1	0	1.10546	0	0	Tumor cells	Tumor_KC_Basal
P1_Tumor_CACCTTGAGTCTCCTC-P1	0	0	0.434115	1.15511	Melanocyte	Melanocyte
P1_Tumor_CACTCCACAGCTCCGA-P1	0	0	0	0	Tumor cells	Tumor_KC_Basal
P1_Tumor_CAGATCAAGCAGATCG-P1	0	0.534599	0	0	Tumor cells	Tumor_KC_Diff
P1_Tumor_CAGATCACACTACAGT-P1	0	0.256241	0.256241	0	Tumor cells	Tumor_KC_Basal
P1_Tumor_CAGCAGCTCAAGATCC-P1	0.54685	0.54685	0	0	Fibroblast	Fibroblast
P1_Tumor_CAGCCGACAGGTCCAC-P1	0	0	0	0	Tumor cells	Tumor_KC_Basal
P1_Tumor_CAGCCGATCATGTAGC-P1	0.339412	0	0	0	Tumor cells	Tumor_KC_Diff
P1_Tumor_CAGCGACAGCTAGCCC-P1	0	0	0	0	Epithelial	Pilosebaceous
P1_Tumor_CAGCGACGTCCGAACC-P1	0.411849	0.702707	0	0	Tumor cells	Tumor_KC_Basal
P1_Tumor_CAGCGACGTTTGGGCC-P1	0	0	0.270815	0	Tumor cells	Tumor_KC_Diff
P1_Tumor_CAGCTAAAGTTCGATC-P1	0.356846	0.827	0	0.619303	Melanocyte	Melanocyte
P1_Tumor_CAGCTAAGTCGGATCC-P1	0.506779	1.09186	0	0	Tumor cells	Tumor_KC_Diff
P1_Tumor_CAGCTAATCCGCGTTT-P1	0	0.913033	0	0	Epithelial	Pilosebaceous
P1_Tumor_CAGGTGCGTAGCTCCG-P1	0	0	0.855612	0	Tumor cells	Tumor_KC_Diff
P1_Tumor_CAGTCCTCACGGACAA-P1	0	1.06436	0	0	Tumor cells	Tumor_KC_Diff
P1_Tumor_CATATGGCAAGCGCTC-P1	0	0.384641	0	0	Tumor cells	Tumor_KC_Basal
P1_Tumor_CATCCACAGGGCTCTC-P1	0.309642	0.309642	0.545733	0	Tumor cells	Tumor_KC_Diff
P1_Tumor_CATCGAACATGATCCA-P1	0	0.625827	0	1.00781	Melanocyte	Melanocyte
P1_Tumor_CATCGAATCAACTCTT-P1	0	0.806443	0.806443	0	Tumor cells	Tumor_KC_Diff
P1_Tumor_CATCGAATCTCGTATT-P1	0	0	0.395424	0	Epithelial	Pilosebaceous
P1_Tumor_CATCGGGGTTTCGCTC-P1	0	0	0.528868	0	Tumor cells	Tumor_KC_Diff
P1_Tumor_CATCGGGTCCACGTGG-P1	0.235868	0	0	0	Tumor cells	Tumor_KC_Diff
P1_Tumor_CATCGGGTCTTGGGTA-P1	0	0	0	0	Tumor cells	Tumor_KC_Basal
P1_Tumor_CATGACACAAGCCGTC-P1	0	0.742451	0	0	Epithelial	Keratinocyte
P1_Tumor_CATGACACATGTAGTC-P1	0	0	0.425432	0	Tumor cells	Tumor_KC_Diff
P1_Tumor_CATGACAGTACGAAAT-P1	0	0	0.363949	0	Epithelial	Pilosebaceous
P1_Tumor_CATTATCAGCGATCCC-P1	0	0.612453	0	0	Tumor cells	Tumor_KC_Diff
P1_Tumor_CCAATCCGTCCCTACT-P1	0	0	0.22582	0.22582	Tumor cells	Tumor_KC_Diff
P1_Tumor_CCACCTAAGATGCGAC-P1	0	0	1.41106	0	Tumor cells	Tumor_KC_Diff
P1_Tumor_CCATGTCTCAACCATG-P1	0	0	0.336529	0	Tumor cells	TSK
P1_Tumor_CCCATACTCGCCAGCA-P1	0	0.311303	0	0	Tumor cells	Tumor_KC_Diff
P1_Tumor_CCCTCCTGTACTTCTT-P1	0.336529	0.336529	0.336529	0	Tumor cells	Tumor_KC_Diff
P1_Tumor_CCGGGATAGGGCATGT-P1	0	0	0	0	Tumor cells	Tumor_KC_Basal
P1_Tumor_CCGGTAGCAGACAAGC-P1	0	0.391115	0	0	Tumor cells	Tumor_KC_Diff
P1_Tumor_CCGGTAGGTTTGTGTG-P1	0	0	0	0	Epithelial	Pilosebaceous
P1_Tumor_CCGTACTCATGCATGT-P1	0	0.58575	0	0.335163	Melanocyte	Melanocyte
P1_Tumor_CCGTGGACACAGATTC-P1	0	0.370175	0.370175	0	Tumor cells	Tumor_KC_Diff
P1_Tumor_CCGTGGAGTACACCGC-P1	0.223539	0.560464	0.406124	0	Tumor cells	Tumor_KC_Cyc
P1_Tumor_CCGTTCAAGCTGCAAG-P1	0	0	0.779937	0	Epithelial	Pilosebaceous
P1_Tumor_CCGTTCAAGTAGGTGC-P1	0	0.612995	0	0	Tumor cells	TSK
P1_Tumor_CCTAAAGAGCCGGTAA-P1	0.372561	0.643376	0	0	Epithelial	Pilosebaceous
P1_Tumor_CCTAAAGAGGCCCGTT-P1	0	0.413993	0.413993	0	Tumor cells	Tumor_KC_Cyc
P1_Tumor_CCTAAAGGTCAAAGCG-P1	0	0.703531	0	0	Tumor cells	Tumor_KC_Basal
P1_Tumor_CCTACACAGTTGAGTA-P1	0	0	0.439504	0.439504	Tumor cells	TSK
P1_Tumor_CCTACACCAAGGTTCT-P1	0.54919	0	0.54919	0.901664	Melanocyte	Melanocyte
P1_Tumor_CCTAGCTAGATGAGAG-P1	0	1.2684	0.616113	0	Epithelial	Pilosebaceous
P1_Tumor_CCTAGCTGTCGATTGT-P1	0	0	0	0	Tumor cells	Tumor_KC_Diff
P1_Tumor_CCTATTAGTTGGTAAA-P1	0.307979	0.307979	0	0	Epithelial	Pilosebaceous
P1_Tumor_CCTCAGTAGGATCGCA-P1	0	0.358009	0	0	Tumor cells	Tumor_KC_Diff
P1_Tumor_CCTCAGTTCCTATGTT-P1	0.357246	0.619917	0.357246	0.619917	Melanocyte	Melanocyte
P1_Tumor_CCTCTGAAGACAGAGA-P1	0	0.432494	0.733421	0	Tumor cells	Tumor_KC_Cyc
P1_Tumor_CCTTACGGTTACCGAT-P1	0	0.471282	0	0	Tumor cells	Tumor_KC_Diff
P1_Tumor_CCTTCCCTCGGCATCG-P1	0	0	0.30676	0	Tumor cells	Tumor_KC_Diff
P1_Tumor_CGAACATAGCGTGTCC-P1	0	0	0	0	Tumor cells	Tumor_KC_Diff
P1_Tumor_CGAACATTCAACCATG-P1	0.522264	0.649432	0.205886	0	Tumor cells	Tumor_KC_Cyc
P1_Tumor_CGACTTCGTAGTACCT-P1	0	0.666505	0	0	Tumor cells	Tumor_KC_Diff
P1_Tumor_CGAGCCACACAGGTTT-P1	0	0.783586	0	0	Tumor cells	Tumor_KC_Diff
P1_Tumor_CGAGCCACATTCTTAC-P1	0	0.616191	0.616191	0.616191	Epithelial	Keratinocyte
P1_Tumor_CGAGCCAGTGCACTTA-P1	0	0.711489	0	1.41368	Melanocyte	Melanocyte
P1_Tumor_CGATCGGTCTTGACGA-P1	0	0.419544	0.419544	0	Epithelial	Pilosebaceous
P1_Tumor_CGATGGCCAGGTTTCA-P1	0	0	0	0	Tumor cells	Tumor_KC_Diff
P1_Tumor_CGATTGACAGCCAATT-P1	0	0	0	0	Tumor cells	Tumor_KC_Diff
P1_Tumor_CGATTGATCTACTCAT-P1	0	0	0	0	Tumor cells	Tumor_KC_Diff
P1_Tumor_CGCCAAGCATGATCCA-P1	0	0.387996	0	0	Tumor cells	Tumor_KC_Diff
P1_Tumor_CGCGGTATCACTTACT-P1	1.14501	0	0	0	Tumor cells	Tumor_KC_Diff
P1_Tumor_CGCTGGAAGCAATCTC-P1	0.348527	0.606477	0	0	Tumor cells	Tumor_KC_Basal
P1_Tumor_CGCTGGAAGCACCGTC-P1	0	0	0	0	Tumor cells	Tumor_KC_Diff
P1_Tumor_CGCTTCACATGTTCCC-P1	0.335799	0.335799	0.335799	0	Epithelial	Pilosebaceous
P1_Tumor_CGGAGTCCATGCGCAC-P1	0.217391	0.39586	0	0	Tumor cells	Tumor_KC_Diff
P1_Tumor_CGGAGTCGTCGGCACT-P1	0.59947	1.24227	0	0	Tumor cells	Tumor_KC_Cyc
P1_Tumor_CGGGTCAGTCAAAGAT-P1	0	0	0	0	Endothelial	Endothelial Cell
P1_Tumor_CGGTTAAAGGGTGTGT-P1	0	0	0	0	Epithelial	Pilosebaceous
P1_Tumor_CGGTTAAAGTACGCCC-P1	0.251067	0.45158	0	0	Tumor cells	Tumor_KC_Diff
P1_Tumor_CGGTTAACAAGGTGTG-P1	0.467334	0.784572	0	0	Melanocyte	Melanocyte
P1_Tumor_CGGTTAAGTCAGATAA-P1	0	0	0	0	Tumor cells	Tumor_KC_Basal
P1_Tumor_CGTAGGCTCGGTTCGG-P1	0	0	0	0	Tumor cells	Tumor_KC_Basal
P1_Tumor_CGTCACTCATGTAAGA-P1	0	0	0	0	Tumor cells	Tumor_KC_Basal
P1_Tumor_CGTCAGGAGCTAGCCC-P1	0	0	0	0	Tumor cells	Tumor_KC_Diff
P1_Tumor_CGTCAGGCAGGAACGT-P1	0	0.747565	0	0	Tumor cells	Tumor_KC_Diff
P1_Tumor_CGTCCATAGTTAGGTA-P1	0	0	0.445172	0	Epithelial	Pilosebaceous
P1_Tumor_CGTCCATGTGAAAGAG-P1	0	0.271971	0	0	Tumor cells	Tumor_KC_Diff
P1_Tumor_CGTGAGCAGACTGGGT-P1	0.828911	0	0	0	Tumor cells	Tumor_KC_Diff
P1_Tumor_CGTGAGCCAAGCCCAC-P1	0	0	0	0	Tumor cells	Tumor_KC_Diff
P1_Tumor_CGTGAGCCATGGAATA-P1	0	0	0.431433	0	Epithelial	Pilosebaceous
P1_Tumor_CGTGTCTTCCAGAAGG-P1	0	0	0.916621	0	Tumor cells	Tumor_KC_Diff
P1_Tumor_CGTTAGAGTAGCGATG-P1	0.478217	0	0	0	Epithelial	Keratinocyte
P1_Tumor_CGTTGGGCACCTCGGA-P1	0	1.07568	1.58186	0	Tumor cells	Tumor_KC_Diff
P1_Tumor_CGTTGGGTCTGATACG-P1	0	0.544196	0	0	Tumor cells	Tumor_KC_Basal
P1_Tumor_CTAACTTGTACAGTTC-P1	0	0.712334	0	0	Tumor cells	Tumor_KC_Cyc
P1_Tumor_CTAACTTGTATCACCA-P1	0	0.325401	0	0.570511	Melanocyte	Melanocyte
P1_Tumor_CTAACTTTCTACTCAT-P1	0	0	0	0	Tumor cells	Tumor_KC_Diff
P1_Tumor_CTAAGACCAATGGATA-P1	0	0	0	0	Endothelial	Endothelial Cell
P1_Tumor_CTACACCCATGCGCAC-P1	0.551447	0	0	0	Tumor cells	Tumor_KC_Diff
P1_Tumor_CTACATTCATTGAGCT-P1	0	0.633904	0.633904	0	Tumor cells	Tumor_KC_Basal
P1_Tumor_CTACCCATCCTACAGA-P1	0	0	0	0	Epithelial	Pilosebaceous
P1_Tumor_CTAGAGTTCTGGCGTG-P1	0	0.486568	0	0	Tumor cells	Tumor_KC_Diff
P1_Tumor_CTAGCCTAGAGCTATA-P1	0	1.14144	0	0	Tumor cells	Tumor_KC_Basal
P1_Tumor_CTAGCCTCATGTCTCC-P1	0	0	0	0	Tumor cells	Tumor_KC_Diff
P1_Tumor_CTAGCCTGTCGCTTTC-P1	0.35713	0.827531	0	0	Tumor cells	TSK
P1_Tumor_CTAGCCTGTTCTGGTA-P1	0	0	0	0	Endothelial	Endothelial Cell
P1_Tumor_CTCACACCAATGGACG-P1	0	0	0	0	Endothelial	Endothelial Cell
P1_Tumor_CTCACACGTTACGTCA-P1	0	0	0	0	Epithelial	Pilosebaceous
P1_Tumor_CTCCTAGTCTGGAGCC-P1	0	0.199135	0.199135	0	Tumor cells	Tumor_KC_Diff
P1_Tumor_CTCGAAAAGCTTTGGT-P1	0.629163	0	0	0.629163	Tumor cells	Tumor_KC_Diff
P1_Tumor_CTCGAAACAAGTAATG-P1	0.456731	0	0	0.456731	Epithelial	Pilosebaceous
P1_Tumor_CTCGAAACACAACGTT-P1	0	0.583237	1.21654	0	Tumor cells	Tumor_KC_Basal
P1_Tumor_CTCGAAACAGACGTAG-P1	0.249587	0.249587	0	0	Tumor cells	Tumor_KC_Diff
P1_Tumor_CTCGAGGCATGTTCCC-P1	0	0.331385	0.331385	0.579862	Fibroblast	Fibroblast
P1_Tumor_CTCGGAGGTCTGATTG-P1	0	0	0.441179	0	Tumor cells	Tumor_KC_Diff
P1_Tumor_CTCGGGATCGTTTAGG-P1	0	0.514073	0.514073	0	Tumor cells	Tumor_KC_Basal
P1_Tumor_CTCTAATAGCGTTCCG-P1	0	0.292953	0	0	Tumor cells	Tumor_KC_Diff
P1_Tumor_CTCTAATAGGGCACTA-P1	0	0.683854	0	0	Tumor cells	Tumor_KC_Diff
P1_Tumor_CTCTAATGTCCAGTAT-P1	0	0.549655	0.218507	0	Epithelial	Pilosebaceous
P1_Tumor_CTCTGGTTCCACGTTC-P1	0.561238	0.561238	0.561238	0	Tumor cells	TSK
P1_Tumor_CTGAAACGTACTTGAC-P1	0	0.641028	0.641028	0	Epithelial	Pilosebaceous
P1_Tumor_CTGCGGAAGTGTTAGA-P1	0	0.355718	0	0	Tumor cells	Tumor_KC_Diff
P1_Tumor_CTGGTCTAGACCGGAT-P1	0	0.48291	0	0	Tumor cells	Tumor_KC_Diff
P1_Tumor_CTGGTCTAGAGTTGGC-P1	0	0.599951	0.599951	0	Tumor cells	Tumor_KC_Basal
P1_Tumor_CTGTTTACATGTAGTC-P1	0.869377	0	0	0.869377	Melanocyte	Melanocyte
P1_Tumor_CTGTTTATCCTTGACC-P1	0.182883	0.337435	0	0	Tumor cells	Tumor_KC_Diff
P1_Tumor_CTTAACTGTAGGCTGA-P1	0	0	0	0.607845	Endothelial	Endothelial Cell
P1_Tumor_CTTACCGGTACTCTCC-P1	0	0.493401	0	0	Epithelial	Keratinocyte
P1_Tumor_CTTACCGGTGGTGTAG-P1	0	0.583079	0.333448	0	Epithelial	Pilosebaceous
P1_Tumor_CTTAGGATCGGCGCTA-P1	0	0.417872	0	0	Tumor cells	TSK
P1_Tumor_CTTGGCTCACCTTGTC-P1	0	0	0	0	Melanocyte	Melanocyte
P1_Tumor_CTTTGCGTCCACGTGG-P1	0	0.806992	0	0.806992	Melanocyte	Melanocyte
P1_Tumor_GAAATGATCTGTCTAT-P1	0	0.992434	0.992434	0	Tumor cells	Tumor_KC_Diff
P1_Tumor_GAACATCAGGAGTTTA-P1	0	0	0	0	Tumor cells	Tumor_KC_Diff
P1_Tumor_GAACATCGTATTACCG-P1	0	0.928863	0.568612	0.568612	Fibroblast	Fibroblast
P1_Tumor_GAACCTAGTACCCAAT-P1	0	0.26564	0	0	Tumor cells	Tumor_KC_Basal
P1_Tumor_GAACGGATCATGTGGT-P1	0	0	0	0	Endothelial	Endothelial Cell
P1_Tumor_GAAGCAGCATCCCATC-P1	0	0	0.508437	0	Endothelial	Endothelial Cell
P1_Tumor_GAATGAATCCCTCAGT-P1	0	0.483235	0.483235	0	Tumor cells	Tumor_KC_Basal
P1_Tumor_GACACGCTCTACTCAT-P1	0.494447	0.494447	0	0.494447	Endothelial	Endothelial Cell
P1_Tumor_GACAGAGAGAACAATC-P1	0	0	0	0	Tumor cells	TSK
P1_Tumor_GACAGAGCAGCTCCGA-P1	0	0	0	0	Epithelial	Pilosebaceous
P1_Tumor_GACCAATAGTCCAGGA-P1	0.264488	0	0	0	Tumor cells	Tumor_KC_Basal
P1_Tumor_GACCAATCAGCCTTGG-P1	0	0	0	0	Tumor cells	Tumor_KC_Diff
P1_Tumor_GACCAATCAGTACACT-P1	0	0.4166	0	0	Tumor cells	Tumor_KC_Diff
P1_Tumor_GACCTGGTCGTCCAGG-P1	0	0	0	0	Tumor cells	Tumor_KC_Basal
P1_Tumor_GACGGCTGTTCGGCAC-P1	0	0	0	0.603121	Melanocyte	Melanocyte
P1_Tumor_GACGTTAAGGAATGGA-P1	0.254491	0.457178	0.254491	0	Tumor cells	Tumor_KC_Diff
P1_Tumor_GACGTTATCTGCGACG-P1	0	0	0	0	Epithelial	Pilosebaceous
P1_Tumor_GACGTTATCTTGCATT-P1	0	1.06961	0.391069	0	Epithelial	Pilosebaceous
P1_Tumor_GACTACATCTACTATC-P1	0	0.264721	0.47383	0	Tumor cells	Tumor_KC_Diff
P1_Tumor_GACTGCGAGAGTCTGG-P1	0	0	0.57001	0	Epithelial	Pilosebaceous
P1_Tumor_GACTGCGGTAGCTGCC-P1	0	0	0	0	Tumor cells	Tumor_KC_Diff
P1_Tumor_GAGGTGATCGAACTGT-P1	0	0	0	1.02789	Endothelial	Endothelial Cell
P1_Tumor_GATCAGTGTAGCGCTC-P1	0	0.18967	0	0	Tumor cells	Tumor_KC_Diff
P1_Tumor_GATCGATCACGGATAG-P1	0	0	0.717641	0	Epithelial	Pilosebaceous
P1_Tumor_GATCGATCACTCTGTC-P1	0	0	0	0	Tumor cells	Tumor_KC_Diff
P1_Tumor_GATCGATGTAGCTCCG-P1	0	0.255163	0.458276	0	Tumor cells	Tumor_KC_Diff
P1_Tumor_GATCGATTCAACACCA-P1	0	0.393422	0.393422	0	Tumor cells	Tumor_KC_Basal
P1_Tumor_GATCGATTCCTATGTT-P1	0.474242	0	0.474242	0	Tumor cells	Tumor_KC_Basal
P1_Tumor_GATCGCGCAGCCTTTC-P1	0.578242	0.578242	0	0	Tumor cells	Tumor_KC_Basal
P1_Tumor_GATCGCGGTCATATGC-P1	0	0	0	0	Tumor cells	Tumor_KC_Basal
P1_Tumor_GATCGCGTCCCTTGCA-P1	0	0	0	0	Tumor cells	Tumor_KC_Diff
P1_Tumor_GATCGCGTCCGTACAA-P1	0	0.382689	0.658786	0	Tumor cells	Tumor_KC_Diff
P1_Tumor_GATCGCGTCTGGAGCC-P1	0.699202	0	0	0.409506	Epithelial	Pilosebaceous
P1_Tumor_GATGAGGAGAAACGAG-P1	0	0.342535	0	0	Tumor cells	Tumor_KC_Diff
P1_Tumor_GATGAGGGTATCGCAT-P1	0	0	0	0	Tumor cells	Tumor_KC_Cyc
P1_Tumor_GCACATAAGTCCTCCT-P1	0	0.453382	0	0.764188	Melanocyte	Melanocyte
P1_Tumor_GCACTCTAGAGGTAGA-P1	0	0.439779	0	0	Tumor cells	Tumor_KC_Diff
P1_Tumor_GCAGCCACACTGCCAG-P1	0	0.314312	0	0	Tumor cells	Tumor_KC_Diff
P1_Tumor_GCAGTTAAGTCTCCTC-P1	0.255203	0	0.255203	0	Tumor cells	Tumor_KC_Diff
P1_Tumor_GCAGTTACAAACCTAC-P1	0	0	0	0	Epithelial	Pilosebaceous
P1_Tumor_GCAGTTAGTCTGATCA-P1	0	0.751125	0	0	Fibroblast	Fibroblast
P1_Tumor_GCATACAAGTGTACTC-P1	0	0	1.09146	0	Epithelial	Pilosebaceous
P1_Tumor_GCATACACACTACAGT-P1	0.224451	0.562416	0	0	Tumor cells	Tumor_KC_Diff
P1_Tumor_GCATACAGTTCACGGC-P1	0.513049	0	0	0	Tumor cells	Tumor_KC_Cyc
P1_Tumor_GCATGATGTTACTGAC-P1	0	0.696464	0	0	Tumor cells	Tumor_KC_Diff
P1_Tumor_GCATGATTCGGTGTCG-P1	0.474609	0	0	0	Tumor cells	Tumor_KC_Diff
P1_Tumor_GCATGCGAGGCCCGTT-P1	0	0	0	0	Epithelial	Keratinocyte
P1_Tumor_GCATGCGGTTCGGGCT-P1	0	0.618697	0	0.251149	Tumor cells	Tumor_KC_Diff
P1_Tumor_GCATGTACAAAGGTGC-P1	0.371427	0.641645	0.371427	0	Melanocyte	Melanocyte
P1_Tumor_GCATGTAGTCGCGGTT-P1	0	0	0	1.06299	Tumor cells	Tumor_KC_Diff
P1_Tumor_GCCAAATAGAACAACT-P1	0	0	0	0	Tumor cells	Tumor_KC_Basal
P1_Tumor_GCGACCAAGGTCGGAT-P1	1.06237	0	0	0	Tumor cells	Tumor_KC_Diff
P1_Tumor_GCGCCAAAGGAATGGA-P1	0	0	0.722295	0	Tumor cells	Tumor_KC_Cyc
P1_Tumor_GCGCGATGTGCACGAA-P1	0	0	1.00852	0	Melanocyte	Melanocyte
P1_Tumor_GCGGGTTCAATAGCAA-P1	0	0.285409	0	0	Tumor cells	Tumor_KC_Diff
P1_Tumor_GCGGGTTGTCCAACTA-P1	0	1.19991	0	0	Epithelial	Pilosebaceous
P1_Tumor_GCGGGTTGTCCTCTTG-P1	0	0	0	0	Tumor cells	Tumor_KC_Diff
P1_Tumor_GCGGGTTTCAACACTG-P1	0	0	0	0	Melanocyte	Melanocyte
P1_Tumor_GCGGGTTTCCCTTGCA-P1	0	1.41341	0	0	Tumor cells	Tumor_KC_Diff
P1_Tumor_GCTCCTAGTGCACCAC-P1	0	0	0	0	Tumor cells	Tumor_KC_Basal
P1_Tumor_GCTGCAGCATGTCCTC-P1	0	0.459572	0	0	Tumor cells	Tumor_KC_Diff
P1_Tumor_GCTGCTTGTACATCCA-P1	0.20977	0	0.20977	0	Tumor cells	Tumor_KC_Diff
P1_Tumor_GCTGGGTGTTCTGGTA-P1	0	1.14792	0.540698	0	Tumor cells	Tumor_KC_Cyc
P1_Tumor_GCTTGAAAGGGATCTG-P1	0.563218	0	0	0	Epithelial	Pilosebaceous
P1_Tumor_GGAAAGCCAAAGCGGT-P1	0.209439	0	0	0	Tumor cells	Tumor_KC_Diff
P1_Tumor_GGAAAGCTCACTCTTA-P1	0.336815	0.336815	0	0	Tumor cells	Tumor_KC_Cyc
P1_Tumor_GGAAAGCTCGAGAACG-P1	0	0.710277	0	0	Tumor cells	Tumor_KC_Diff
P1_Tumor_GGAAAGCTCTCGTATT-P1	0	0.862555	0.52153	0	Epithelial	Pilosebaceous
P1_Tumor_GGAATAATCTCTAGGA-P1	0	0	0	0	Tumor cells	Tumor_KC_Diff
P1_Tumor_GGACATTGTACAGACG-P1	0	0.461689	0	0	Tumor cells	Tumor_KC_Cyc
P1_Tumor_GGACGTCAGGCTAGAC-P1	0	0	0	0	Tumor cells	Tumor_KC_Diff
P1_Tumor_GGACGTCCAATAACGA-P1	0.744883	0	0	0	Melanocyte	Melanocyte
P1_Tumor_GGACGTCTCCTCGCAT-P1	0	0.318901	0	0	Tumor cells	Tumor_KC_Basal
P1_Tumor_GGAGCAAAGGTGCACA-P1	0	0.471327	0	0	Tumor cells	Tumor_KC_Diff
P1_Tumor_GGCAATTGTAAGTAGT-P1	0	0	0	0	Myeloid	LC
P1_Tumor_GGCAATTTCCTACAGA-P1	0	0	0	0	Tumor cells	Tumor_KC_Diff
P1_Tumor_GGCCGATAGATAGCAT-P1	0.414515	0.414515	0.414515	0	Tumor cells	Tumor_KC_Diff
P1_Tumor_GGCCGATAGTTTAGGA-P1	0	0	0.749974	0	Tumor cells	Tumor_KC_Diff
P1_Tumor_GGCGACTCAGGACCCT-P1	0	0	0.283745	0	Tumor cells	Tumor_KC_Diff
P1_Tumor_GGCGACTGTCCTCCAT-P1	0	1.0661	0	0	Tumor cells	Tumor_KC_Diff
P1_Tumor_GGCGTGTAGGTGCTAG-P1	0	0	0	0	Tumor cells	Tumor_KC_Diff
P1_Tumor_GGCGTGTCAAGCGATG-P1	0	0	0.212422	0	Tumor cells	Tumor_KC_Diff
P1_Tumor_GGCGTGTGTTCCGGCA-P1	0	0.424478	0.424478	0	Tumor cells	Tumor_KC_Basal
P1_Tumor_GGCTCGATCAACGGGA-P1	0	0.209876	0	0	Tumor cells	Tumor_KC_Cyc
P1_Tumor_GGGAATGTCAAACCAC-P1	0	1.05953	0.48756	0	Tumor cells	Tumor_KC_Basal
P1_Tumor_GGGACCTAGGTGCTAG-P1	0	0	0	0	Tumor cells	Tumor_KC_Diff
P1_Tumor_GGGACCTGTTCACGGC-P1	0	0.940602	0	0	Epithelial	Pilosebaceous
P1_Tumor_GGGAGATCATCACCCT-P1	0	0	0	0.751154	Fibroblast	Fibroblast
P1_Tumor_GGGAGATTCCATGAAC-P1	0	0.933802	0.572155	0	Tumor cells	Tumor_KC_Diff
P1_Tumor_GGGCATCCACTGTCGG-P1	0.643526	0	0	0	Epithelial	Pilosebaceous
P1_Tumor_GGGCATCTCATCGCTC-P1	0	0.912498	0.912498	0	Epithelial	Pilosebaceous
P1_Tumor_GGTGAAGGTCAGATAA-P1	0	0	0	0.648059	Endothelial	Endothelial Cell
P1_Tumor_GGTGCGTGTCATGCAT-P1	0	0	0	0	Tumor cells	Tumor_KC_Diff
P1_Tumor_GGTGCGTGTCGAGATG-P1	0	0	0	0	Epithelial	Keratinocyte
P1_Tumor_GTAACTGGTGGTGTAG-P1	0.352562	0	0.352562	0	Tumor cells	Tumor_KC_Diff
P1_Tumor_GTACTCCAGACAGACC-P1	0.25815	0.25815	0.25815	0	Tumor cells	Tumor_KC_Cyc
P1_Tumor_GTACTCCCAAGCCGTC-P1	0.281885	0.501535	0.281885	0	Tumor cells	Tumor_KC_Cyc
P1_Tumor_GTAGGCCAGCTAAACA-P1	0	0	0	0	Tumor cells	Tumor_KC_Diff
P1_Tumor_GTAGTCATCGGTCTAA-P1	0	0.562275	0	0.562275	Melanocyte	Melanocyte
P1_Tumor_GTATTCTCATATGCTG-P1	0	0	0	0	Epithelial	Pilosebaceous
P1_Tumor_GTCAAGTTCACATAGC-P1	1.19921	0	0	0	Tumor cells	Tumor_KC_Diff
P1_Tumor_GTCACAATCTATCGCC-P1	0	0.622688	0	0	Epithelial	Keratinocyte
P1_Tumor_GTCACGGAGAAGGGTA-P1	0	0.299565	0	0	Tumor cells	Tumor_KC_Diff
P1_Tumor_GTCACGGTCGTTTATC-P1	0	0	0	0	Tumor cells	Tumor_KC_Diff
P1_Tumor_GTCATTTCAGCTGGCT-P1	0.545169	0.545169	0	0	Tumor cells	Tumor_KC_Diff
P1_Tumor_GTCCTCAAGAGTACAT-P1	0	0	0	0.604436	Fibroblast	Fibroblast
P1_Tumor_GTCCTCAAGTACGTTC-P1	0.586085	0	0	0	Epithelial	Pilosebaceous
P1_Tumor_GTCGGGTAGCCGATTT-P1	0	0.470604	0	0	Epithelial	Keratinocyte
P1_Tumor_GTCGGGTCACGTCTCT-P1	0	0.352713	0.191827	0	Tumor cells	Tumor_KC_Diff
P1_Tumor_GTCTCGTAGCATGGCA-P1	0	0	0	0	Endothelial	Endothelial Cell
P1_Tumor_GTCTCGTCAGTATGCT-P1	0	0	0	0	Tumor cells	TSK
P1_Tumor_GTCTTCGCACCGATAT-P1	0.366159	0	0	0	Epithelial	Pilosebaceous
P1_Tumor_GTGAAGGTCGGCTTGG-P1	0	0.360061	0.196149	0.196149	Tumor cells	Tumor_KC_Cyc
P1_Tumor_GTGCAGCGTCAGTGGA-P1	0	0.947833	0	0	Epithelial	Pilosebaceous
P1_Tumor_GTGCGGTTCATGCAAC-P1	0	0.702219	0	0	Tumor cells	Tumor_KC_Diff
P1_Tumor_GTTAAGCGTCGTGGCT-P1	0.481173	0.481173	0	0	Tumor cells	Tumor_KC_Diff
P1_Tumor_GTTCATTCACGCGAAA-P1	0.590143	0	0	0	Tumor cells	Tumor_KC_Diff
P1_Tumor_GTTCTCGCAAGTAATG-P1	0	0.914375	0	0	Endothelial	Endothelial Cell
P1_Tumor_GTTCTCGCAGACTCGC-P1	0	0	0.479714	1.04621	Melanocyte	Melanocyte
P1_Tumor_GTTTCTACATTAGGCT-P1	0	0	0	0	Tumor cells	Tumor_KC_Basal
P1_Tumor_GTTTCTAGTATTAGCC-P1	0	0	0.241535	0	Epithelial	Pilosebaceous
P1_Tumor_TAAGAGAGTGTTGAGG-P1	0	0	0.443106	0	Tumor cells	Tumor_KC_Basal
P1_Tumor_TAAGCGTCATGGGAAC-P1	0.406954	0	0	0	Tumor cells	Tumor_KC_Diff
P1_Tumor_TAAGTGCCAGTCACTA-P1	0.882956	1.65901	0.882956	0	Tumor cells	Tumor_KC_Diff
P1_Tumor_TACCTATTCTATCCCG-P1	0	0.920057	0	0	Melanocyte	Melanocyte
P1_Tumor_TACGGATAGGTGCTTT-P1	0	0	0	0.958079	Melanocyte	Melanocyte
P1_Tumor_TACGGGCGTACATCCA-P1	0	0	0	0	Myeloid	PDC
P1_Tumor_TACTCATGTTGGAGGT-P1	0	0	0	0	Tumor cells	Tumor_KC_Basal
P1_Tumor_TACTTACAGCGATTCT-P1	0	0.971652	0.436599	0	Epithelial	Keratinocyte
P1_Tumor_TACTTGTAGATGGCGT-P1	0.197847	0.197847	0.197847	0	Tumor cells	Tumor_KC_Diff
P1_Tumor_TACTTGTGTAGCTAAA-P1	0	0	0	0	Tumor cells	Tumor_KC_Basal
P1_Tumor_TAGAGCTTCCCACTTG-P1	0	0.456763	0	0	Tumor cells	Tumor_KC_Diff
P1_Tumor_TAGGCATAGGAATCGC-P1	0	0	0	0.518268	Endothelial	Endothelial Cell
P1_Tumor_TAGTGGTCACACTGCG-P1	0	0	0.624898	0	Tumor cells	Tumor_KC_Diff
P1_Tumor_TAGTGGTCACTGCCAG-P1	0.322385	0.322385	0	0	Tumor cells	Tumor_KC_Diff
P1_Tumor_TAGTGGTTCTTGCCGT-P1	0.193781	0.193781	0.193781	0	Tumor cells	Tumor_KC_Diff
P1_Tumor_TAGTTGGTCCAAAGTC-P1	0.699711	0.699711	0	0	Epithelial	Pilosebaceous
P1_Tumor_TAGTTGGTCCCAAGAT-P1	0	0	0	0	Tumor cells	Tumor_KC_Basal
P1_Tumor_TAGTTGGTCTTAGCCC-P1	0	0.427277	0	0	Tumor cells	Tumor_KC_Diff
P1_Tumor_TATCTCACACTATCTT-P1	0	0.517227	0	0	Endothelial	Endothelial Cell
P1_Tumor_TATCTCACATGGTCAT-P1	1.01678	1.51041	0	0	Tumor cells	Tumor_KC_Diff
P1_Tumor_TATCTCAGTGCCTGCA-P1	0	0.874234	0.382319	0.382319	Tumor cells	Tumor_KC_Basal
P1_Tumor_TATTACCAGGATATAC-P1	0	0.602372	0	0	Endothelial	Endothelial Cell
P1_Tumor_TATTACCGTTCGTCTC-P1	0.786977	0	0	0	Epithelial	Pilosebaceous
P1_Tumor_TCAATCTAGTTGAGAT-P1	0.539801	0	0	0	Melanocyte	Melanocyte
P1_Tumor_TCAATCTGTCGGCATC-P1	0.894209	0	0	0.543893	Tumor cells	Tumor_KC_Diff
P1_Tumor_TCACGAACAGACGCCT-P1	0.429476	0	0.429476	0	Tumor cells	Tumor_KC_Diff
P1_Tumor_TCAGATGGTCGCGTGT-P1	0	0	0.411488	0	Tumor cells	Tumor_KC_Cyc
P1_Tumor_TCAGCAAAGATGCCTT-P1	0	0.675762	0	0	Epithelial	Pilosebaceous
P1_Tumor_TCAGCAATCATGCTCC-P1	0	0.994755	0.449814	0	Tumor cells	Tumor_KC_Diff
P1_Tumor_TCAGCTCTCACTGGGC-P1	0	0	0.293733	0	Tumor cells	Tumor_KC_Basal
P1_Tumor_TCAGGTACACAGATTC-P1	0	1.29241	0	0	Tumor cells	Tumor_KC_Diff
P1_Tumor_TCATTACAGAGATGAG-P1	0	0	0.614706	0	Epithelial	Keratinocyte
P1_Tumor_TCATTTGAGGCAGGTT-P1	0.811799	0.48611	0	0.48611	Melanocyte	Melanocyte
P1_Tumor_TCATTTGTCATTCACT-P1	0.531558	0	0.30069	0	Tumor cells	Tumor_KC_Diff
P1_Tumor_TCGGGACTCTTGTATC-P1	0.183455	0.338415	0	0	Tumor cells	Tumor_KC_Diff
P1_Tumor_TCGGTAACACATTAGC-P1	0	0	0	0	Tumor cells	Tumor_KC_Cyc
P1_Tumor_TCGTACCAGCCACGTC-P1	0	0	0	0	Tumor cells	Tumor_KC_Diff
P1_Tumor_TCGTACCGTAAGGATT-P1	0	0	0	0	Tumor cells	Tumor_KC_Diff
P1_Tumor_TCGTAGACAATCGAAA-P1	0.273731	0	0	0	Tumor cells	Tumor_KC_Diff
P1_Tumor_TCTCATATCCAGTATG-P1	0.717292	0	0	0	Endothelial	Endothelial Cell
P1_Tumor_TCTCTAACACCCATGG-P1	0	0.5025	0	0	Melanocyte	Melanocyte
P1_Tumor_TCTCTAAGTCACACGC-P1	0	0	0.250845	0	Tumor cells	Tumor_KC_Basal
P1_Tumor_TCTGGAACATGCCTTC-P1	0	1.13908	0	0	Tumor cells	Tumor_KC_Basal
P1_Tumor_TCTTTCCAGACCGGAT-P1	0.395947	0.678836	0.395947	0	Epithelial	Pilosebaceous
P1_Tumor_TCTTTCCTCTGGGCCA-P1	0.624656	0	0.624656	0	Epithelial	Pilosebaceous
P1_Tumor_TGAAAGACACACCGAC-P1	0	0	0	0	Tumor cells	Tumor_KC_Basal
P1_Tumor_TGAAAGACAGGGAGAG-P1	0	0	0	0	Tumor cells	Tumor_KC_Basal
P1_Tumor_TGACAACCAGTCGATT-P1	0	0.491742	0.491742	0	Epithelial	Pilosebaceous
P1_Tumor_TGACAACTCCGTTGTC-P1	0	0	0	0	Tumor cells	Tumor_KC_Diff
P1_Tumor_TGACTAGAGAGCAATT-P1	0	0	0	0	Epithelial	Keratinocyte
P1_Tumor_TGAGCATGTAGGCTGA-P1	0.544378	0	0	0	Tumor cells	Tumor_KC_Diff
P1_Tumor_TGAGCCGCAAGGTTCT-P1	0	0.802075	0	0	Epithelial	Pilosebaceous
P1_Tumor_TGAGGGAAGTGGAGAA-P1	0	0.952763	0.952763	0	Epithelial	Keratinocyte
P1_Tumor_TGATTTCGTAGCGTAG-P1	0.24534	0	0	0	Tumor cells	Tumor_KC_Diff
P1_Tumor_TGATTTCTCGTCCGTT-P1	0.194143	0.356654	0.194143	0	Tumor cells	Tumor_KC_Diff
P1_Tumor_TGCCAAACATGCATGT-P1	0.940983	0	0	0	Epithelial	Pilosebaceous
P1_Tumor_TGCCCATCAATGGAAT-P1	0	0	0	0	Epithelial	Pilosebaceous
P1_Tumor_TGCGCAGAGCATGGCA-P1	0	0.880552	0	0	Melanocyte	Melanocyte
P1_Tumor_TGCGCAGGTTCTGGTA-P1	0	0.764341	1.19245	0	Tumor cells	Tumor_KC_Diff
P1_Tumor_TGCGGGTGTCTGCCAG-P1	0.964764	0	1.77028	0	Tumor cells	Tumor_KC_Basal
P1_Tumor_TGCGTGGTCTGTACGA-P1	0	0	0	0	Tumor cells	Tumor_KC_Basal
P1_Tumor_TGCTACCCAGATTGCT-P1	0.365017	0.507304	0.365017	0	Tumor cells	Tumor_KC_Diff
P1_Tumor_TGGACGCGTCCCGACA-P1	0	0	0.641901	0	Epithelial	Pilosebaceous
P1_Tumor_TGGACGCTCGGTGTCG-P1	0	0	0	0	Epithelial	Pilosebaceous
P1_Tumor_TGGCCAGCAGCATGAG-P1	0	0.56694	0	0	Tumor cells	Tumor_KC_Diff
P1_Tumor_TGGCCAGTCATTTGGG-P1	0	0.767111	0	0	Epithelial	Pilosebaceous
P1_Tumor_TGGCTGGGTCATGCAT-P1	0	0.463978	0	0	Tumor cells	Tumor_KC_Diff
P1_Tumor_TGGGAAGGTCGCATCG-P1	0	0.301898	0	0	Tumor cells	Tumor_KC_Diff
P1_Tumor_TGGGCGTAGCGATATA-P1	0	0.553796	0.220432	0	Tumor cells	Tumor_KC_Diff
P1_Tumor_TGGGCGTAGTGTGAAT-P1	0	0	0	0	Tumor cells	Tumor_KC_Basal
P1_Tumor_TGGTTAGTCCGAACGC-P1	0	0	0	0	Tumor cells	Tumor_KC_Diff
P1_Tumor_TGGTTCCGTGTGAAAT-P1	0	0	0	0	Melanocyte	Melanocyte
P1_Tumor_TGTATTCAGAGGTAGA-P1	0.272545	0.486495	0.272545	0	Tumor cells	Tumor_KC_Basal
P1_Tumor_TGTATTCCAATACGCT-P1	0	0	0	0	Epithelial	Pilosebaceous
P1_Tumor_TTAGGACCAGTATAAG-P1	0	0	0	0	Tumor cells	Tumor_KC_Diff
P1_Tumor_TTAGGACGTAGCAAAT-P1	0.305072	0.538506	0.305072	0	Tumor cells	Tumor_KC_Diff
P1_Tumor_TTAGGACTCAAGGTAA-P1	0	1.04022	0.649672	0	Tumor cells	Tumor_KC_Diff
P1_Tumor_TTAGTTCAGTTACGGG-P1	0	0.26729	0.26729	0	Tumor cells	Tumor_KC_Basal
P1_Tumor_TTATGCTCACGGCCAT-P1	0	0	0	0	Tumor cells	Tumor_KC_Diff
P1_Tumor_TTATGCTTCAGAGGTG-P1	0	0.339901	0	0	Tumor cells	Tumor_KC_Diff
P1_Tumor_TTCTACAAGCGATGAC-P1	0	0	0	0	Tumor cells	Tumor_KC_Diff
P1_Tumor_TTCTACAGTGAAATCA-P1	0	0.421518	0.421518	0	Epithelial	Pilosebaceous
P1_Tumor_TTCTCAAAGCTGTTCA-P1	0	0	0	0	Endothelial	Endothelial Cell
P1_Tumor_TTCTCAACAGTAAGAT-P1	0.503094	0	0.683473	0	Tumor cells	Tumor_KC_Diff
P1_Tumor_TTCTCCTCACCTCGTT-P1	0	0.583762	0	0	Tumor cells	Tumor_KC_Basal
P1_Tumor_TTCTTAGTCCTTCAAT.1-P1	0.648277	0	0.648277	0	Tumor cells	Tumor_KC_Diff
P1_Tumor_TTGACTTCAAGAGGCT-P1	0	0	0.947124	0	Epithelial	Pilosebaceous
P1_Tumor_TTGACTTGTCCCTTGT-P1	0.192937	0.354602	0	0	Tumor cells	Tumor_KC_Diff
P1_Tumor_TTGACTTGTCTCATCC-P1	0.444127	0.444127	0.444127	0	Tumor cells	Tumor_KC_Diff
P1_Tumor_TTGCCGTTCGTATCAG-P1	0	0	0.325561	0	Tumor cells	Tumor_KC_Diff
P1_Tumor_TTGCGTCTCAGTCAGT-P1	0	0	0	0	Epithelial	Pilosebaceous
P1_Tumor_TTGGCAAGTGAGTATA-P1	0	0.774412	0	0	Endothelial	Endothelial Cell
P1_Tumor_TTGGCAAGTGTGCGTC-P1	0	0	0	0	Endothelial	Endothelial Cell
P1_Tumor_TTGTAGGAGACTGTAA-P1	0	0.482949	0	1.05171	Melanocyte	Melanocyte
P1_Tumor_TTGTAGGGTTTGGGCC-P1	0.599063	0.599063	0.599063	0	Epithelial	Pilosebaceous
P1_Tumor_TTTACTGGTCCGACGT-P1	0.478964	0.478964	0.478964	0	Epithelial	Pilosebaceous
P1_Tumor_TTTATGCGTGCCTTGG-P1	0.39536	0	0.39536	0	Tumor cells	Tumor_KC_Diff
P1_Tumor_TTTCCTCTCAACCAAC-P1	0	0	0.339936	0.339936	Tumor cells	TSK
P1_Tumor_TTTGCGCGTACTCTCC-P1	0	0.96396	0	0	Epithelial	Keratinocyte
P1_Tumor_TTTGGTTCAGATCGGA-P1	0	0	0	0	Epithelial	Pilosebaceous
P1_Tumor_TTTGGTTTCTTAGAGC-P1	0	0	0	0	Tumor cells	TSK
P1_Tumor_TTTGTCACAGTCACTA-P1	0	0.353147	0	0	Tumor cells	Tumor_KC_Cyc
P2_Tumor_AAACCTGAGATCCGAG-P2	0	0	0	0	Myeloid	CLEC9A
P2_Tumor_AAACCTGAGCGATAGC-P2	0	0	0	0	Endothelial	Endothelial Cell
P2_Tumor_AAACCTGAGGATGCGT-P2	0	0	0	0	Myeloid	CD1C
P2_Tumor_AAACCTGCATTCTCAT-P2	0	0	0	0	Epithelial	Keratinocyte
P2_Tumor_AAACCTGGTCCATCCT-P2	0	0	0	0	Tumor cells	Tumor_KC_Cyc
P2_Tumor_AAACCTGGTCGCGTGT-P2	0	0.81267	0	0	Fibroblast	Fibroblast
P2_Tumor_AAACCTGTCAACTCTT-P2	0	0	0	0	Myeloid	LC
P2_Tumor_AAACCTGTCAAGAAGT-P2	1.51788	0	0	0	Myeloid	CD1C
P2_Tumor_AAACCTGTCATCGGAT-P2	0.753825	0	0	0	Myeloid	CD1C
P2_Tumor_AAACCTGTCTCGCTTG-P2	0	1.07913	0	0	Myeloid	CD1C
P2_Tumor_AAACGGGAGCAATATG-P2	0	0.889494	0	0	Myeloid	Mac
P2_Tumor_AAACGGGCACCACCAG-P2	0	0.66991	0.390034	0	Tumor cells	Tumor_KC_Basal
P2_Tumor_AAACGGGCACTGTCGG-P2	1.11999	0	0	0	Myeloid	ASDC
P2_Tumor_AAACGGGCATGGAATA-P2	0.979789	0.605379	0	0	Epithelial	Keratinocyte
P2_Tumor_AAACGGGGTACTCGCG-P2	0	0.509708	0	0	Epithelial	Keratinocyte
P2_Tumor_AAACGGGGTCAGAAGC-P2	0	1.58186	0	1.07568	Lymphoid	Tcell
P2_Tumor_AAACGGGGTCCCTTGT-P2	0	0.973186	0.973186	0	Epithelial	Pilosebaceous
P2_Tumor_AAACGGGGTCGAGTTT-P2	0	0	0	0	Myeloid	Mac
P2_Tumor_AAACGGGTCCTATTCA-P2	0	0.752635	0	0	Epithelial	Keratinocyte
P2_Tumor_AAACGGGTCTCTTATG-P2	0.273069	0.273069	0	0	Tumor cells	Tumor_KC_Basal
P2_Tumor_AAACGGGTCTTGCATT-P2	0	0	0	0	Myeloid	LC
P2_Tumor_AAAGATGAGTCTTGCA-P2	0	0.347671	0.347671	0	Tumor cells	Tumor_KC_Diff
P2_Tumor_AAAGATGCAAATCCGT-P2	0.225677	0.409684	0	0	Epithelial	Pilosebaceous
P2_Tumor_AAAGATGCATTGGGCC-P2	0	0	0	0	Myeloid	CD1C
P2_Tumor_AAAGATGGTAGCTCCG-P2	0	1.45642	0	0	Epithelial	Keratinocyte
P2_Tumor_AAAGCAACACGGTTTA-P2	0	0	0	0.456901	Tumor cells	Tumor_KC_Diff
P2_Tumor_AAAGCAATCGCCAGCA-P2	0	0	0.914285	0	Endothelial	Endothelial Cell
P2_Tumor_AAAGCAATCGGCATCG-P2	0	0.932398	0	0	Tumor cells	Tumor_KC_Basal
P2_Tumor_AAAGTAGCAAAGTCAA-P2	0	0	0	0	Myeloid	LC
P2_Tumor_AAAGTAGCACTTACGA-P2	0.872284	0.872284	0.872284	0.528381	Tumor cells	Tumor_KC_Cyc
P2_Tumor_AAAGTAGGTAAATGTG-P2	0	0	0	0	Epithelial	Pilosebaceous
P2_Tumor_AAAGTAGGTACAAGTA-P2	0	0	1.13324	0	Epithelial	Pilosebaceous
P2_Tumor_AAAGTAGGTACAGCAG-P2	0.321695	0	0	0	Tumor cells	Tumor_KC_Cyc
P2_Tumor_AAAGTAGTCAAACGGG-P2	0.838035	0	0	0	Epithelial	Pilosebaceous
P2_Tumor_AAAGTAGTCGGAAACG-P2	0	0	0	0	Myeloid	PDC
P2_Tumor_AAAGTAGTCTCCGGTT-P2	0	0	0	0	Myeloid	LC
P2_Tumor_AAATGCCCAAGACGTG-P2	0	0	0	0	Tumor cells	Tumor_KC_Diff
P2_Tumor_AAATGCCCAAGCCATT-P2	0	0	0	0	Tumor cells	Tumor_KC_Basal
P2_Tumor_AAATGCCCACCAGCAC-P2	0	0.969971	0	0	Epithelial	Pilosebaceous
P2_Tumor_AAATGCCCACTACAGT-P2	0	1.04947	0	0	Myeloid	CD1C
P2_Tumor_AAATGCCGTATCGCAT-P2	0	0.675194	0	0	Myeloid	CD1C
P2_Tumor_AAATGCCGTTCAGGCC-P2	0	0.630804	0	0	Myeloid	LC
P2_Tumor_AAATGCCGTTCAGTAC-P2	0	0	0	0	Epithelial	Keratinocyte
P2_Tumor_AACACGTAGAGACTAT-P2	0.521113	0	0.521113	0	Tumor cells	Tumor_KC_Cyc
P2_Tumor_AACACGTAGTCGTACT-P2	0	0	0	0	Myeloid	LC
P2_Tumor_AACACGTCAAAGTCAA-P2	0	0.64706	0	0	Myeloid	ASDC
P2_Tumor_AACACGTCAAGCGTAG-P2	0	0	0	0	Epithelial	Pilosebaceous
P2_Tumor_AACACGTCATGCTAGT-P2	0.1964	0.360487	0	0	Tumor cells	Tumor_KC_Diff
P2_Tumor_AACCATGCAAGGCTCC-P2	0	0.769902	0	0	Myeloid	CD1C
P2_Tumor_AACCATGCACCAGATT-P2	0	0	0	0	Myeloid	CD1C
P2_Tumor_AACCATGCAGACAAGC-P2	0	0	0	0	Epithelial	Pilosebaceous
P2_Tumor_AACCGCGCATTGGCGC-P2	0	0	0	0	Myeloid	LC
P2_Tumor_AACCGCGGTACCGTAT-P2	0	0	0	0	Myeloid	CLEC9A
P2_Tumor_AACCGCGGTCGCCATG-P2	0	0	0	0	Myeloid	PDC
P2_Tumor_AACGTTGAGAAACGCC-P2	0	0	0	0	Myeloid	LC
P2_Tumor_AACGTTGCACACAGAG-P2	0.917658	0	0	0	Tumor cells	Tumor_KC_Basal
P2_Tumor_AACGTTGTCTCCAACC-P2	0.716113	0	0	0	Myeloid	CD1C
P2_Tumor_AACTCAGCACAACTGT-P2	0	1.12615	0	0	Epithelial	Keratinocyte
P2_Tumor_AACTCAGCAGTCTTCC-P2	0.95497	0.587396	0	0	Epithelial	Pilosebaceous
P2_Tumor_AACTCAGCATCACCCT-P2	0	0	0.941746	0	Myeloid	LC
P2_Tumor_AACTCAGCATTGGGCC-P2	0.821205	0	0	0	Myeloid	Mac
P2_Tumor_AACTCAGGTGTGCCTG-P2	0	0	0	0	Myeloid	ASDC
P2_Tumor_AACTCAGTCCATGAAC-P2	0.648233	0	0	0	Myeloid	LC
P2_Tumor_AACTCAGTCTGCAGTA-P2	1.02899	0	0	0	Myeloid	PDC
P2_Tumor_AACTCCCAGACTGTAA-P2	1.06262	0	0	0	Endothelial	Endothelial Cell
P2_Tumor_AACTCCCCAGCATGAG-P2	0	0	0	0	Tumor cells	Tumor_KC_Diff
P2_Tumor_AACTCCCCATCCCACT-P2	0	0	0	0	Myeloid	CD1C
P2_Tumor_AACTCCCGTATAAACG-P2	0.929419	0	0	0	Tumor cells	Tumor_KC_Diff
P2_Tumor_AACTCCCGTGTGAATA-P2	0	0.957386	0.957386	0	Epithelial	Pilosebaceous
P2_Tumor_AACTCCCGTTCCACTC-P2	0	0.719015	0	0	Myeloid	LC
P2_Tumor_AACTCTTAGAGGACGG-P2	0	0.864339	0	0	Myeloid	PDC
P2_Tumor_AACTCTTAGCAAATCA-P2	0	0	0	0	Myeloid	CD1C
P2_Tumor_AACTCTTCAATGGTCT-P2	1.07651	1.07651	0	0	Myeloid	LC
P2_Tumor_AACTCTTGTAGCTGCC-P2	0.377686	0.865719	0	0	Myeloid	LC
P2_Tumor_AACTCTTGTCTGATTG-P2	0.61962	0	0	0	Myeloid	LC
P2_Tumor_AACTCTTGTGTCGCTG-P2	0	0.209567	0	0	Tumor cells	Tumor_KC_Diff
P2_Tumor_AACTCTTGTTAAGATG-P2	0	0	0	0	Myeloid	CD1C
P2_Tumor_AACTCTTTCCGAAGAG-P2	0	0	0	0	Epithelial	Pilosebaceous
P2_Tumor_AACTGGTCAGACGCAA-P2	0	0	0	1.005	Myeloid	Mac
P2_Tumor_AACTGGTGTAAAGTCA-P2	0	0.925264	0	0	Tumor cells	Tumor_KC_Cyc
P2_Tumor_AACTGGTGTCCGTCAG-P2	0	0	0	0	Epithelial	Pilosebaceous
P2_Tumor_AACTGGTGTCTCCACT-P2	0	0	0	0	Epithelial	Pilosebaceous
P2_Tumor_AACTGGTTCGCAAACT-P2	0.858187	0.51846	0	0	Myeloid	CD1C
P2_Tumor_AACTGGTTCGTACCGG-P2	0	0.487318	0	0	Myeloid	CD1C
P2_Tumor_AACTTTCAGCGATGAC-P2	0.406535	0.406535	0.406535	0	Tumor cells	Tumor_KC_Basal
P2_Tumor_AACTTTCCAATGGAAT-P2	0	0	0	0	Myeloid	LC
P2_Tumor_AACTTTCCACCGCTAG-P2	0	0.976854	0.439563	0	Myeloid	CD1C
P2_Tumor_AACTTTCCAGGACCCT-P2	0	0	0	0	Myeloid	LC
P2_Tumor_AACTTTCGTCAAACTC-P2	0	0	0	0	Epithelial	Pilosebaceous
P2_Tumor_AACTTTCGTCCGAATT-P2	0.604323	0	0	0	Epithelial	Keratinocyte
P2_Tumor_AACTTTCGTGAACCTT-P2	0	0	0	0	Lymphoid	Tcell
P2_Tumor_AACTTTCGTTGTACAC-P2	0	0	0	0	Myeloid	CD1C
P2_Tumor_AAGACCTAGACAAAGG-P2	0	0.715418	0	0	Myeloid	CD1C
P2_Tumor_AAGACCTAGGCGCTCT-P2	0.685682	1.08865	1.08865	0	Epithelial	Pilosebaceous
P2_Tumor_AAGACCTCACCTGGTG-P2	0	0	0.501432	0	Tumor cells	Tumor_KC_Basal
P2_Tumor_AAGACCTCACGCTTTC-P2	0.483092	0.483092	0.483092	0	Tumor cells	Tumor_KC_Basal
P2_Tumor_AAGACCTCATGCTGGC-P2	0	0	0.585027	0	Myeloid	LC
P2_Tumor_AAGACCTGTCTAGGTT-P2	0.432989	0	0.432989	0	Myeloid	LC
P2_Tumor_AAGACCTGTGCGCTTG-P2	0.321663	0.564655	0.321663	0	Tumor cells	Tumor_KC_Diff
P2_Tumor_AAGACCTTCATCTGTT-P2	0.303069	0	0	0	Tumor cells	Tumor_KC_Basal
P2_Tumor_AAGACCTTCGAGAGCA-P2	0	0	0	0	Myeloid	LC
P2_Tumor_AAGACCTTCTACTCAT-P2	0	0.265272	0.265272	0	Myeloid	CLEC9A
P2_Tumor_AAGACCTTCTCTAGGA-P2	0	0	0	0	Myeloid	PDC
P2_Tumor_AAGCCGCAGTGGTAGC-P2	0	0	0	0	Myeloid	Mac
P2_Tumor_AAGCCGCGTAACGCGA-P2	0	0	0.57588	0	Epithelial	Keratinocyte
P2_Tumor_AAGCCGCGTTGTCGCG-P2	0	0.348258	0	0	Myeloid	CLEC9A
P2_Tumor_AAGCCGCTCGCATGGC-P2	0.867051	0	0	0	Myeloid	CD1C
P2_Tumor_AAGCCGCTCTTCCTTC-P2	0	0.498282	0	0	Tumor cells	Tumor_KC_Diff
P2_Tumor_AAGGAGCAGAGCAATT-P2	0	0	0	0.91348	Myeloid	CD1C
P2_Tumor_AAGGAGCAGTGTCCCG-P2	0	1.24119	0	0	Epithelial	Pilosebaceous
P2_Tumor_AAGGAGCCATGCCTAA-P2	0	0	0.579448	0	Epithelial	Keratinocyte
P2_Tumor_AAGGAGCGTAAGTGGC-P2	0	0	0	0	Myeloid	CLEC9A
P2_Tumor_AAGGAGCGTAGAAGGA-P2	0	0	0	0	Epithelial	Pilosebaceous
P2_Tumor_AAGGAGCGTGAACCTT-P2	0	0	0	0	Epithelial	Keratinocyte
P2_Tumor_AAGGAGCTCATACGGT-P2	0	0	0	0.479831	Myeloid	LC
P2_Tumor_AAGGAGCTCCTTTCTC-P2	0	0	0	0	Epithelial	Pilosebaceous
P2_Tumor_AAGGCAGAGTAGCCGA-P2	0	0.698846	0	0	Myeloid	Mac
P2_Tumor_AAGGCAGCAGCGATCC-P2	0	0	0	0	Myeloid	Mac
P2_Tumor_AAGGCAGGTGTGTGCC-P2	0.511386	0	0	0	Myeloid	Mac
P2_Tumor_AAGGTTCAGTACGACG-P2	0	0.656343	0	0	Tumor cells	Tumor_KC_Basal
P2_Tumor_AAGGTTCCAAGTTCTG-P2	0	0	0	0	Epithelial	Pilosebaceous
P2_Tumor_AAGGTTCCACCCAGTG-P2	0	0	0	0	Epithelial	Pilosebaceous
P2_Tumor_AAGGTTCGTGGCCCTA-P2	0	0	0	0	Myeloid	LC
P2_Tumor_AAGGTTCTCTGTACGA-P2	0	0.310233	0.310233	0	Tumor cells	Tumor_KC_Basal
P2_Tumor_AAGTCTGAGCCATCGC-P2	0.591508	0	0	0.338866	Tumor cells	Tumor_KC_Diff
P2_Tumor_AAGTCTGAGGCACATG-P2	0.492806	0.492806	0.492806	0	Epithelial	Pilosebaceous
P2_Tumor_AAGTCTGGTATATGGA-P2	0	0.37373	0.645159	0	Epithelial	Keratinocyte
P2_Tumor_AAGTCTGGTCGCGGTT-P2	0	1.6276	0	0	Myeloid	PDC
P2_Tumor_AAGTCTGGTTACGGAG-P2	0	0.988762	0	0	Tumor cells	Tumor_KC_Diff
P2_Tumor_AATCCAGAGATGCCAG-P2	0	0.749885	0	0	Tumor cells	TSK
P2_Tumor_AATCCAGAGCCACGTC-P2	0.581458	0	0	0	Tumor cells	Tumor_KC_Basal
P2_Tumor_AATCCAGAGCCAGTAG-P2	0.997052	0	0	0	Myeloid	Mac
P2_Tumor_AATCCAGCATCACCCT-P2	0	0	0.773154	0	Myeloid	CLEC9A
P2_Tumor_AATCCAGGTCCTAGCG-P2	0	0	0	0	Epithelial	Keratinocyte
P2_Tumor_AATCCAGTCACGATGT-P2	0	0	0	0	Tumor cells	Tumor_KC_Diff
P2_Tumor_AATCCAGTCCATGCTC-P2	0	0	0.74962	0	Myeloid	LC
P2_Tumor_AATCGGTAGTAATCCC-P2	0	0	0.530649	0	Myeloid	ASDC
P2_Tumor_AATCGGTTCACGCGGT-P2	0	0.937378	0	0	Epithelial	Pilosebaceous
P2_Tumor_AATCGGTTCAGGATCT-P2	0	0.750386	0.750386	0	Myeloid	CD1C
P2_Tumor_AATCGGTTCAGTGCAT-P2	0.6268	0	0	0	Myeloid	CD1C
P2_Tumor_ACACCAACAACCGCCA-P2	0	0	0	0.421933	Myeloid	MDSC
P2_Tumor_ACACCAAGTAGAGTGC-P2	0	0	0	0	Myeloid	Mac
P2_Tumor_ACACCAAGTCGAACAG-P2	0.687299	0	0	0	Tumor cells	Tumor_KC_Diff
P2_Tumor_ACACCAAGTTAGGGTG-P2	0	0	0	0	Tumor cells	Tumor_KC_Basal
P2_Tumor_ACACCAATCTCCCTGA-P2	0	0	0	0	Myeloid	Mac
P2_Tumor_ACACCAATCTGGCGTG-P2	0	0	0	0	Myeloid	Mac
P2_Tumor_ACACCAATCTTAGCCC-P2	0	0.674744	0	0	Tumor cells	Tumor_KC_Diff
P2_Tumor_ACACCCTCAAGCTGGA-P2	0	0.427704	0	0.427704	Myeloid	CD1C
P2_Tumor_ACACCCTCACTTACGA-P2	0	0	0	0	Myeloid	CD1C
P2_Tumor_ACACCCTGTAAGGATT-P2	0.496955	0	0	0	Myeloid	Mac
P2_Tumor_ACACCCTGTAGCGTCC-P2	0	0	0	0	Myeloid	Mac
P2_Tumor_ACACCCTTCTGGTATG-P2	0	0	0	0	Myeloid	CD1C
P2_Tumor_ACACCCTTCTTAGAGC-P2	0.907355	0	0	0	Epithelial	Keratinocyte
P2_Tumor_ACACCGGAGACCTTTG-P2	0	0	0.590466	0	Myeloid	LC
P2_Tumor_ACACCGGAGAGCTGCA-P2	0	0	0	0	Tumor cells	Tumor_KC_Cyc
P2_Tumor_ACACCGGAGCGTCTAT-P2	0	0.528582	0.872568	0	Tumor cells	Tumor_KC_Cyc
P2_Tumor_ACACCGGAGTGTACCT-P2	0	0	0	0	Myeloid	CD1C
P2_Tumor_ACACCGGGTGCTGTAT-P2	0	0	0	0	Endothelial	Endothelial Cell
P2_Tumor_ACACCGGTCACGCATA-P2	0.2527	0.454251	0	0	Tumor cells	Tumor_KC_Diff
P2_Tumor_ACACTGAAGAAGGGTA-P2	0.365078	0	0	0	Epithelial	Pilosebaceous
P2_Tumor_ACACTGAAGGCTATCT-P2	0	0	0	0	Myeloid	LC
P2_Tumor_ACACTGACAAACGTGG-P2	0	1.28643	0	0	Myeloid	LC
P2_Tumor_ACACTGACAGCTGTTA-P2	0	0	0	0	Epithelial	Pilosebaceous
P2_Tumor_ACACTGAGTAGCGATG-P2	0	0	0	0	Myeloid	PDC
P2_Tumor_ACACTGATCACTGGGC-P2	0	0	0.734012	0	Epithelial	Pilosebaceous
P2_Tumor_ACACTGATCACTTACT-P2	0	0	0	0	Myeloid	Mac
P2_Tumor_ACACTGATCGATGAGG-P2	0	0.975857	0	0	Tumor cells	Tumor_KC_Diff
P2_Tumor_ACAGCCGAGCTCCTCT-P2	0	0	0	0	Myeloid	LC
P2_Tumor_ACAGCCGCAAGGCTCC-P2	0	0.886967	0	0	Myeloid	LC
P2_Tumor_ACAGCCGGTAACGTTC-P2	0	0	0	0	Epithelial	Keratinocyte
P2_Tumor_ACAGCCGGTGCATCTA-P2	0.979789	1.46506	0	0	Myeloid	LC
P2_Tumor_ACAGCTAAGATGCCTT-P2	0	0	0	0	Tumor cells	Tumor_KC_Basal
P2_Tumor_ACAGCTAAGCTAGTGG-P2	0.480513	0	0	0	Myeloid	LC
P2_Tumor_ACAGCTACAGTTCATG-P2	0	0	0.937189	0	Myeloid	CD1C
P2_Tumor_ACAGCTAGTGGCCCTA-P2	0	0	0	0.531082	Myeloid	CLEC9A
P2_Tumor_ACAGCTAGTTTCCACC-P2	0	0	0.875784	0	Myeloid	CD1C
P2_Tumor_ACAGCTATCAGTTAGC-P2	0	0.717024	0.299692	0	Tumor cells	Tumor_KC_Diff
P2_Tumor_ACATACGAGTGTGAAT-P2	0	0	0	0	Myeloid	CD1C
P2_Tumor_ACATACGCAGTCTTCC-P2	0	0.93521	0	0	Myeloid	Mac
P2_Tumor_ACATACGCATATGAGA-P2	0.92133	0	0	0	Myeloid	PDC
P2_Tumor_ACATACGCATGCTAGT-P2	0	0	0	0	Myeloid	LC
P2_Tumor_ACATACGTCCTGTAGA-P2	0	0.790185	0	0	Myeloid	LC
P2_Tumor_ACATCAGCAATGGATA-P2	0	0	0.964061	0	Lymphoid	Tcell
P2_Tumor_ACATCAGCATGTCTCC-P2	0.57588	0.57588	0	0	Myeloid	Mac
P2_Tumor_ACATCAGGTCAGAGGT-P2	0	0	0	0	Tumor cells	Tumor_KC_Diff
P2_Tumor_ACATCAGGTTGGTTTG-P2	0.591005	0	0	0	Myeloid	CD1C
P2_Tumor_ACATCAGTCGGCGCTA-P2	0	0	0	0	Myeloid	CD1C
P2_Tumor_ACATCAGTCGGTGTCG-P2	0	0	0	0	Epithelial	Keratinocyte
P2_Tumor_ACATGGTAGTGGAGTC-P2	0	0.756725	0.448296	0	Epithelial	Pilosebaceous
P2_Tumor_ACATGGTAGTTAGGTA-P2	0	0	0	0	Myeloid	Mac
P2_Tumor_ACATGGTCACAACGTT-P2	0	0.411299	0	0	Epithelial	Pilosebaceous
P2_Tumor_ACATGGTTCAAGCCTA-P2	0.61064	0	0	0	Endothelial	Endothelial Cell
P2_Tumor_ACATGGTTCTTGCAAG-P2	0.785415	0	0	0	Epithelial	Pilosebaceous
P2_Tumor_ACCAGTAAGATGCCAG-P2	0	0.412434	0	0	Tumor cells	Tumor_KC_Diff
P2_Tumor_ACCAGTAAGCGATATA-P2	0	0	0	0	Epithelial	Keratinocyte
P2_Tumor_ACCAGTAAGCGATTCT-P2	0	0	0	0	Myeloid	CD1C
P2_Tumor_ACCAGTAAGCTAAACA-P2	0	0	0	0	Myeloid	CD1C
P2_Tumor_ACCAGTAAGTGAACAT-P2	0	0	0	1.11667	Lymphoid	Tcell
P2_Tumor_ACCCACTAGCGGCTTC-P2	0	0	0	0	Myeloid	ASDC
P2_Tumor_ACCCACTAGTACATGA-P2	0	0.924529	0	0	Myeloid	CD1C
P2_Tumor_ACCCACTGTACAGTGG-P2	0	0	0.406585	0	Tumor cells	Tumor_KC_Basal
P2_Tumor_ACCCACTGTACCTACA-P2	0.478847	0.930404	0	0	Tumor cells	Tumor_KC_Diff
P2_Tumor_ACCCACTGTGAGTATA-P2	0.673808	0	0.278059	0	Tumor cells	Tumor_KC_Diff
P2_Tumor_ACCCACTTCAACACTG-P2	0	0	0	0	Myeloid	Mac
P2_Tumor_ACCCACTTCCGTTGTC-P2	0	0	0	0	Myeloid	CD1C
P2_Tumor_ACCCACTTCGGCTACG-P2	0	0.28815	0	0	Tumor cells	Tumor_KC_Diff
P2_Tumor_ACCGTAAAGGAGTACC-P2	0	0.476233	0	0	Tumor cells	Tumor_KC_Diff
P2_Tumor_ACCGTAAAGTCGTTTG-P2	0.449917	0	0	0	Myeloid	Mac
P2_Tumor_ACCGTAACATTAGGCT-P2	0	0.590987	0.590987	0	Epithelial	Pilosebaceous
P2_Tumor_ACCGTAAGTCCGAATT-P2	0.400007	0.400007	0.684949	0	Tumor cells	Tumor_KC_Basal
P2_Tumor_ACCGTAATCCCATTAT-P2	0.305513	0.305513	0	0.305513	Myeloid	LC
P2_Tumor_ACCGTAATCGCAAGCC-P2	0	0	0	0	Lymphoid	Tcell
P2_Tumor_ACCGTAATCGGAAACG-P2	0	0	0	0	Myeloid	PDC
P2_Tumor_ACCTTTAAGTACCGGA-P2	0	0.448992	0.448992	0	Tumor cells	Tumor_KC_Diff
P2_Tumor_ACCTTTAAGTTACCCA-P2	0	0	0	0	Myeloid	CLEC9A
P2_Tumor_ACCTTTAGTGACTCAT-P2	0	0	0	0	Myeloid	PDC
P2_Tumor_ACCTTTATCCAAAGTC-P2	0.80562	0	0	0	Myeloid	LC
P2_Tumor_ACGAGCCAGACTTTCG-P2	0.28835	0.28835	0.28835	0	Tumor cells	Tumor_KC_Cyc
P2_Tumor_ACGAGCCAGATAGCAT-P2	0	0	0	0	Myeloid	CLEC9A
P2_Tumor_ACGAGCCAGTGTTTGC-P2	0	0	0	0	Myeloid	PDC
P2_Tumor_ACGAGCCGTCCTGCTT-P2	0	0	0	0	Epithelial	Keratinocyte
P2_Tumor_ACGAGCCGTGTCAATC-P2	0	0	0	0	Lymphoid	Tcell
P2_Tumor_ACGAGGAAGCCGCCTA-P2	0	0	0	0	Epithelial	Pilosebaceous
P2_Tumor_ACGAGGAAGCTGTTCA-P2	0	0.271147	0	0	Tumor cells	Tumor_KC_Diff
P2_Tumor_ACGAGGACACATGACT-P2	0.476083	0	0.476083	0	Tumor cells	Tumor_KC_Diff
P2_Tumor_ACGAGGACATTTGCCC-P2	0	0.717507	0	0	Tumor cells	Tumor_KC_Diff
P2_Tumor_ACGAGGAGTACGCTGC-P2	0	0	0	0	Epithelial	Pilosebaceous
P2_Tumor_ACGAGGAGTAGAGTGC-P2	0	0	0	0	Epithelial	Keratinocyte
P2_Tumor_ACGAGGATCAACACGT-P2	0	0	0	0	Tumor cells	Tumor_KC_Basal
P2_Tumor_ACGATACAGTAAGTAC-P2	0	0	0	0	Myeloid	CD1C
P2_Tumor_ACGATACCAAGTCATC-P2	0.597404	0	0	0	Tumor cells	Tumor_KC_Diff
P2_Tumor_ACGATACGTAATCGTC-P2	0	0.834183	0	0	Tumor cells	Tumor_KC_Basal
P2_Tumor_ACGATACGTCTTCAAG-P2	0	0	0	0	Myeloid	Mac
P2_Tumor_ACGATACTCGACGGAA-P2	0.762689	0	0	0	Myeloid	CD1C
P2_Tumor_ACGATGTAGGTAGCTG-P2	0	0	0	0	Fibroblast	Fibroblast
P2_Tumor_ACGATGTAGTCACGCC-P2	0	0.568878	0	0	Myeloid	ASDC
P2_Tumor_ACGATGTAGTGAAGTT-P2	0	0	0	0	Tumor cells	TSK
P2_Tumor_ACGATGTAGTGGAGTC-P2	0	0	0	0	Myeloid	Mac
P2_Tumor_ACGATGTCATTTGCCC-P2	0	0.847984	0	0	Tumor cells	Tumor_KC_Diff
P2_Tumor_ACGATGTGTATATCCG-P2	0	0.728312	0	0	Myeloid	CD1C
P2_Tumor_ACGATGTTCAAACAAG-P2	0	0.498117	0	0	Myeloid	CD1C
P2_Tumor_ACGCAGCAGCTGCGAA-P2	0.663751	0.663751	0	0	Myeloid	CLEC9A
P2_Tumor_ACGCAGCCATCGATGT-P2	0.607845	0	0.983179	0	Myeloid	Mac
P2_Tumor_ACGCAGCCATTGGGCC-P2	0	0	0	0	Myeloid	CD1C
P2_Tumor_ACGCAGCTCACATGCA-P2	0	0.516489	0	0	Tumor cells	Tumor_KC_Cyc
P2_Tumor_ACGCAGCTCAGGATCT-P2	0	0	0	0	Myeloid	PDC
P2_Tumor_ACGCAGCTCCGGCACA-P2	0.600397	0	0	0	Epithelial	Keratinocyte
P2_Tumor_ACGCAGCTCGCCAGCA-P2	0	0.379485	0.379485	0	Epithelial	Pilosebaceous
P2_Tumor_ACGCAGCTCTGCAGTA-P2	0	1.02336	1.02336	0	Tumor cells	Tumor_KC_Diff
P2_Tumor_ACGCCAGAGCCAGTAG-P2	0.784896	0	0.784896	0	Myeloid	LC
P2_Tumor_ACGCCAGGTCTCTCGT-P2	0.631339	0.631339	0	0	Epithelial	Keratinocyte
P2_Tumor_ACGCCAGTCCGTTGCT-P2	0	0	0	0	Myeloid	CD1C
P2_Tumor_ACGCCAGTCTGCTGTC-P2	0	0.725827	0	0	Myeloid	LC
P2_Tumor_ACGCCGAAGAAGAAGC-P2	0	0	1.383	0	Tumor cells	Tumor_KC_Basal
P2_Tumor_ACGCCGAAGGTGGGTT-P2	0.360513	0.360513	0.360513	0	Epithelial	Pilosebaceous
P2_Tumor_ACGCCGACACGGATAG-P2	0	0	0	0	Myeloid	Mac
P2_Tumor_ACGCCGAGTGACGCCT-P2	0	0	0	0	Myeloid	CD1C
P2_Tumor_ACGCCGATCAGATAAG-P2	0	0	0.644986	0	Myeloid	LC
P2_Tumor_ACGCCGATCCGGGTGT-P2	0	0.413438	0.413438	0	Epithelial	Pilosebaceous
P2_Tumor_ACGCCGATCTCGTATT-P2	0	1.11618	0	0	Epithelial	Pilosebaceous
P2_Tumor_ACGGAGAAGAGCTATA-P2	0	0	0	0	Epithelial	Keratinocyte
P2_Tumor_ACGGAGAAGGCATGTG-P2	0.691302	0	0	0	Epithelial	Pilosebaceous
P2_Tumor_ACGGAGAAGTGTCCAT-P2	0	0	0	0	Epithelial	Keratinocyte
P2_Tumor_ACGGAGACAACACCTA-P2	0	0	0	0	Myeloid	CD1C
P2_Tumor_ACGGAGACAGCTATTG-P2	1.02188	0	0	0	Endothelial	Endothelial Cell
P2_Tumor_ACGGAGACATGAACCT-P2	0	0	0	0.576836	Myeloid	CD1C
P2_Tumor_ACGGAGAGTCTTGATG-P2	0	0	0	0	Myeloid	LC
P2_Tumor_ACGGCCAAGAGCTGCA-P2	0	0.386583	0	0	Epithelial	Pilosebaceous
P2_Tumor_ACGGCCAAGGGAAACA-P2	0	0.344933	0	0	Epithelial	Pilosebaceous
P2_Tumor_ACGGCCAAGGTAGCCA-P2	0	0.51356	0	0	Myeloid	Mac
P2_Tumor_ACGGCCATCCTTTCGG-P2	0	1.02807	0	0	Myeloid	CD1C
P2_Tumor_ACGGGCTCAGTAAGCG-P2	0	0.924346	0	0	Myeloid	Mac
P2_Tumor_ACGGGCTCATTACCTT-P2	0	0	0.697323	0	Myeloid	CLEC9A
P2_Tumor_ACGGGTCAGACTAGGC-P2	0	0	0	0	Epithelial	Pilosebaceous
P2_Tumor_ACGGGTCAGCAGGTCA-P2	0.344202	0.344202	0	0	Tumor cells	Tumor_KC_Basal
P2_Tumor_ACGGGTCAGCGCCTTG-P2	0	0.932585	0	0	Myeloid	Mac
P2_Tumor_ACGGGTCCATGGTCAT-P2	1.40736	0	0.707239	0	Myeloid	ASDC
P2_Tumor_ACGGGTCGTCACCTAA-P2	0	0.438603	0	0	Epithelial	Pilosebaceous
P2_Tumor_ACGGGTCGTTCATGGT-P2	0	0	0	0	Myeloid	CD1C
P2_Tumor_ACGGGTCTCGCCCTTA-P2	0	0	0	0	Myeloid	CD1C
P2_Tumor_ACGTCAAAGAGTGAGA-P2	0.44685	0.44685	0	0	Tumor cells	Tumor_KC_Cyc
P2_Tumor_ACGTCAACAATAGCGG-P2	0	1.26577	0	0	Epithelial	Pilosebaceous
P2_Tumor_ACGTCAATCCTATTCA-P2	0	0	0	0	Tumor cells	Tumor_KC_Cyc
P2_Tumor_ACGTCAATCTGGGCCA-P2	0	0	0.455863	0	Epithelial	Keratinocyte
P2_Tumor_ACTATCTAGAGCCTAG-P2	0	0	0	0	Myeloid	Mac
P2_Tumor_ACTATCTGTGATAAAC-P2	0	1.06835	0	0	Epithelial	Keratinocyte
P2_Tumor_ACTATCTTCCTGTACC-P2	0	0	0.371678	0	Tumor cells	Tumor_KC_Basal
P2_Tumor_ACTATCTTCGTATCAG-P2	0	0	0	0	Tumor cells	Tumor_KC_Diff
P2_Tumor_ACTGAACAGACCGGAT-P2	1.05573	0.661157	0	0	Myeloid	CD1C
P2_Tumor_ACTGAACAGGTAAACT-P2	0	0.840611	0.50615	0	Epithelial	Pilosebaceous
P2_Tumor_ACTGAACGTGAGTATA-P2	1.04677	0	0	0	Myeloid	LC
P2_Tumor_ACTGAGTAGGCTAGAC-P2	0	0.441694	0.441694	0	Myeloid	LC
P2_Tumor_ACTGAGTGTCTAAAGA-P2	0.679387	1.08022	0.679387	0	Epithelial	Pilosebaceous
P2_Tumor_ACTGAGTGTCTAACGT-P2	0	0	0	0.746805	Endothelial	Endothelial Cell
P2_Tumor_ACTGAGTGTTATCACG-P2	0.771212	0.771212	0	0	Epithelial	Pilosebaceous
P2_Tumor_ACTGAGTTCCTAGGGC-P2	0	0.518378	0	0	Myeloid	CD1C
P2_Tumor_ACTGATGAGGAGCGAG-P2	0.367944	1.02211	0.367944	0.367944	Tumor cells	Tumor_KC_Cyc
P2_Tumor_ACTGATGTCGATCCCT-P2	0	0	0	0	Lymphoid	Tcell
P2_Tumor_ACTGCTCCACACCGAC-P2	0	0	1.11805	0	Myeloid	PDC
P2_Tumor_ACTGCTCCATGCCTAA-P2	1.13054	0	0	0	Myeloid	CD1C
P2_Tumor_ACTGCTCTCACAAACC-P2	0.390667	0	0	0	Tumor cells	Tumor_KC_Cyc
P2_Tumor_ACTGTCCAGCGTTTAC-P2	0	0	0	0	Epithelial	Pilosebaceous
P2_Tumor_ACTGTCCCATGGGAAC-P2	0	0	0	0	Myeloid	CD1C
P2_Tumor_ACTGTCCGTCTGGTCG-P2	0	0	0	0	Myeloid	PDC
P2_Tumor_ACTGTCCTCATGTCCC-P2	0.475322	0	0	0	Myeloid	CD1C
P2_Tumor_ACTGTCCTCGAGAGCA-P2	0.646974	0	0	0	Myeloid	Mac
P2_Tumor_ACTTACTAGTGTACGG-P2	0	0	0.361594	0	Epithelial	Pilosebaceous
P2_Tumor_ACTTACTCATCACCCT-P2	0	0.96396	0	0	Myeloid	Mac
P2_Tumor_ACTTACTGTCGATTGT-P2	0.298538	0.528139	0	0	Tumor cells	Tumor_KC_Basal
P2_Tumor_ACTTACTGTGTGTGCC-P2	0	0	0	0	Epithelial	Pilosebaceous
P2_Tumor_ACTTACTTCAGTGTTG-P2	0	0	0	0	Epithelial	Keratinocyte
P2_Tumor_ACTTGTTAGAATTCCC-P2	0	0.499183	0	0	Tumor cells	Tumor_KC_Cyc
P2_Tumor_ACTTGTTAGCAATATG-P2	0	0	0	0	Myeloid	Mac
P2_Tumor_ACTTGTTAGCCAGAAC-P2	0	0	0	0	Tumor cells	Tumor_KC_Basal
P2_Tumor_ACTTGTTAGCCATCGC-P2	0	0	0.997052	0	Epithelial	Keratinocyte
P2_Tumor_ACTTGTTAGGTGATTA-P2	0.525201	0	0	0	Myeloid	CD1C
P2_Tumor_ACTTGTTCAAGTTAAG-P2	0.79455	0	0	0	Tumor cells	Tumor_KC_Diff
P2_Tumor_ACTTGTTGTCGCTTTC-P2	0	0	0	0	Myeloid	Mac
P2_Tumor_ACTTGTTGTCGTGGCT-P2	0	0	0	0	Myeloid	PDC
P2_Tumor_ACTTGTTGTCTAGTCA-P2	0	0	1.04953	0	Myeloid	CD1C
P2_Tumor_ACTTGTTTCGATCCCT-P2	0	0.769778	0	0	Epithelial	Keratinocyte
P2_Tumor_ACTTGTTTCTCCGGTT-P2	0	0	0	0	Myeloid	Mac
P2_Tumor_ACTTTCACATGCCTTC-P2	0	0.261532	0	0	Tumor cells	Tumor_KC_Diff
P2_Tumor_ACTTTCAGTCACACGC-P2	0.595389	0	0.595389	0	Epithelial	Pilosebaceous
P2_Tumor_ACTTTCAGTTATGTGC-P2	0	0	0	0	Myeloid	CLEC9A
P2_Tumor_ACTTTCATCGGTGTTA-P2	0.920784	1.18384	0	0	Tumor cells	Tumor_KC_Diff
P2_Tumor_AGAATAGAGTTGTCGT-P2	0	0	0	0	Myeloid	LC
P2_Tumor_AGAATAGCAAGGTTTC-P2	0.798025	0	0	0	Myeloid	Mac
P2_Tumor_AGAATAGCACGTGAGA-P2	0	0	0	0	Tumor cells	Tumor_KC_Basal
P2_Tumor_AGAATAGGTAACGCGA-P2	0	1.01769	1.01769	0	Epithelial	Keratinocyte
P2_Tumor_AGAATAGGTGATAAAC-P2	0	0	0	0	Myeloid	Mac
P2_Tumor_AGAATAGTCCTTGACC-P2	0	0.772401	0	0	Tumor cells	Tumor_KC_Diff
P2_Tumor_AGACGTTCAGTGGAGT-P2	0	0	0	0	Tumor cells	Tumor_KC_Basal
P2_Tumor_AGACGTTGTCACCTAA-P2	0	0	0	0	Myeloid	Mac
P2_Tumor_AGACGTTGTTCCCTTG-P2	0.334541	0.334541	0.334541	0	Tumor cells	Tumor_KC_Diff
P2_Tumor_AGACGTTGTTGCGCAC-P2	0.27268	0.942893	0	0	Tumor cells	Tumor_KC_Diff
P2_Tumor_AGACGTTTCGTAGATC-P2	0	0	0	0	Myeloid	CLEC9A
P2_Tumor_AGACGTTTCTTGTCAT-P2	0	0	0.566198	0	Tumor cells	Tumor_KC_Diff
P2_Tumor_AGAGCGACACCTGGTG-P2	0.560013	0	0	0	Myeloid	LC
P2_Tumor_AGAGCGACACGCGAAA-P2	0	0.46106	0.25687	0	Tumor cells	Tumor_KC_Diff
P2_Tumor_AGAGCTTAGCTGCAAG-P2	0.363414	0.629388	0.363414	0	Tumor cells	Tumor_KC_Cyc
P2_Tumor_AGAGTGGAGCGTCAAG-P2	0	0	0	0	Myeloid	LC
P2_Tumor_AGAGTGGGTAGCCTAT-P2	0	0	0	0	Myeloid	CD1C
P2_Tumor_AGAGTGGGTTGGGACA-P2	0	0	0	0	Epithelial	Pilosebaceous
P2_Tumor_AGAGTGGTCAGTTTGG-P2	0	0	0	0	Epithelial	Keratinocyte
P2_Tumor_AGAGTGGTCTCACATT-P2	0	0	0	0	Epithelial	Eccrine
P2_Tumor_AGATCTGAGTGTACGG-P2	0	0	0	0	Lymphoid	B Cell
P2_Tumor_AGATCTGCACAGGAGT-P2	0	0	0.719015	0	Tumor cells	Tumor_KC_Diff
P2_Tumor_AGATCTGCATCAGTCA-P2	0	0.495647	0.495647	0	Epithelial	Pilosebaceous
P2_Tumor_AGATCTGGTCGAGATG-P2	0	0	0	0	Myeloid	ASDC
P2_Tumor_AGATCTGGTTCAGCGC-P2	0	0	0.281136	0	Tumor cells	Tumor_KC_Diff
P2_Tumor_AGATCTGTCCACGTTC-P2	0	0	0	0	Myeloid	Mac
P2_Tumor_AGATCTGTCCGATATG-P2	0	0	0	0	Myeloid	LC
P2_Tumor_AGATTGCTCTAACCGA-P2	0	0.655852	0	0	Myeloid	LC
P2_Tumor_AGATTGCTCTTGAGGT-P2	0	0	0	0	Myeloid	CD1C
P2_Tumor_AGCAGCCAGTCGTACT-P2	1.11694	0	0	0	Endothelial	Endothelial Cell
P2_Tumor_AGCAGCCCATACGCTA-P2	1.12264	0	0	0	Myeloid	CD1C
P2_Tumor_AGCAGCCGTTATCGGT-P2	0	0	0	0	Myeloid	LC
P2_Tumor_AGCATACCAAGGTTCT-P2	0	1.02554	0	0	Lymphoid	Tcell
P2_Tumor_AGCATACGTATGCTTG-P2	0	0.4851	0.4851	0	Myeloid	CD1C
P2_Tumor_AGCATACGTCACAAGG-P2	0	0	0	0	Endothelial	Endothelial Cell
P2_Tumor_AGCATACGTGAGGGAG-P2	0	0	0	0	Myeloid	Mac
P2_Tumor_AGCATACTCCTTGGTC-P2	0	0	0	0	Tumor cells	Tumor_KC_Cyc
P2_Tumor_AGCATACTCTGTCCGT-P2	0	0	0	0	Melanocyte	Melanocyte
P2_Tumor_AGCCTAAAGAGACGAA-P2	0.60062	0.973237	0	0	Tumor cells	Tumor_KC_Diff
P2_Tumor_AGCCTAAGTTCCACGG-P2	0.989505	0	0.612453	0	Epithelial	Keratinocyte
P2_Tumor_AGCCTAATCGTCTGCT-P2	0	0.635487	0	0	Myeloid	CD1C
P2_Tumor_AGCGGTCAGGCCCTCA-P2	0	1.0937	0	0	Myeloid	LC
P2_Tumor_AGCGGTCGTCTACCTC-P2	0	0	0	0	Myeloid	CD1C
P2_Tumor_AGCGGTCTCAAGCCTA-P2	0	0	0	0	Myeloid	LC
P2_Tumor_AGCGGTCTCAGGCAAG-P2	0	0.524919	0	0	Tumor cells	Tumor_KC_Diff
P2_Tumor_AGCGGTCTCCTTGCCA-P2	0	0	0	0	Myeloid	LC
P2_Tumor_AGCGTATAGTTCGATC-P2	0	0.339075	0	0	Epithelial	Keratinocyte
P2_Tumor_AGCGTCGAGATCCTGT-P2	0	0	0	0	Myeloid	CD1C
P2_Tumor_AGCGTCGCACTATCTT-P2	0	0	0	0	Myeloid	Mac
P2_Tumor_AGCGTCGCAGGGTTAG-P2	0	0	0	0	Epithelial	Pilosebaceous
P2_Tumor_AGCGTCGCAGTGACAG-P2	0	0.388759	0	0	Epithelial	Pilosebaceous
P2_Tumor_AGCGTCGCAGTGGGAT-P2	0	0	0	0	Myeloid	LC
P2_Tumor_AGCGTCGGTCTTTCAT-P2	0	0	0	0.864419	Myeloid	LC
P2_Tumor_AGCGTCGTCACCCTCA-P2	0	0	0.251843	0	Tumor cells	Tumor_KC_Diff
P2_Tumor_AGCGTCGTCACCTCGT-P2	0	0	0	0	Myeloid	CD1C
P2_Tumor_AGCGTCGTCCCAACGG-P2	0	0	0	0	Tumor cells	Tumor_KC_Basal
P2_Tumor_AGCTCCTAGCCATCGC-P2	0	0.628632	0.628632	0	Myeloid	Mac
P2_Tumor_AGCTCCTAGCTAGTCT-P2	0	0	0	0	Myeloid	LC
P2_Tumor_AGCTCCTAGCTTTGGT-P2	1.04635	0	0.654207	0	Myeloid	Mac
P2_Tumor_AGCTCCTAGTGCGTGA-P2	0	0	0	0	Myeloid	LC
P2_Tumor_AGCTCCTGTACATGTC-P2	0	0	0	0	Myeloid	Mac
P2_Tumor_AGCTCCTGTCCTCCAT-P2	0	0.515075	0	0	Tumor cells	Tumor_KC_Diff
P2_Tumor_AGCTCCTGTGCACTTA-P2	0	0	0	0	Myeloid	LC
P2_Tumor_AGCTCCTGTTCGCTAA-P2	0.494796	0.494796	0.824319	0	Epithelial	Pilosebaceous
P2_Tumor_AGCTCCTTCACAGGCC-P2	0	0	0	0	Myeloid	LC
P2_Tumor_AGCTCCTTCCACGAAT-P2	0.859441	0	0.859441	0	Tumor cells	Tumor_KC_Diff
P2_Tumor_AGCTCCTTCCTTTCTC-P2	0	0.804776	0	0	Tumor cells	Tumor_KC_Cyc
P2_Tumor_AGCTCCTTCTGATACG-P2	0.298718	0.298718	0.298718	0	Epithelial	Keratinocyte
P2_Tumor_AGCTCTCAGCTACCTA-P2	0	0	0	0	Myeloid	LC
P2_Tumor_AGCTCTCGTTCATGGT-P2	0.286603	0	0	0	Tumor cells	Tumor_KC_Diff
P2_Tumor_AGCTCTCTCTGCCAGG-P2	0	0	0	0	Myeloid	CD1C
P2_Tumor_AGCTCTCTCTTGCATT-P2	0	0	0	0	Tumor cells	Tumor_KC_Diff
P2_Tumor_AGCTTGAAGTGGGTTG-P2	0	0.601066	0	0.601066	Tumor cells	Tumor_KC_Basal
P2_Tumor_AGCTTGAAGTTCGCGC-P2	0	0.711278	0.417589	0	Tumor cells	Tumor_KC_Diff
P2_Tumor_AGCTTGACAATACGCT-P2	0	0	0.601961	0.601961	Epithelial	Keratinocyte
P2_Tumor_AGCTTGACACATTAGC-P2	0.355577	0.617349	0.355577	0	Tumor cells	Tumor_KC_Diff
P2_Tumor_AGCTTGACAGCTCGAC-P2	0	0	0	0	Myeloid	LC
P2_Tumor_AGCTTGACAGGACGTA-P2	0	0	0	0	Myeloid	CD1C
P2_Tumor_AGGCCACAGACAGGCT-P2	0	0	0.68671	0	Epithelial	Keratinocyte
P2_Tumor_AGGCCACAGACCTAGG-P2	0.325412	0.325412	0.325412	0	Myeloid	ASDC
P2_Tumor_AGGCCACAGTGTCCAT-P2	0	1.10102	1.10102	0	Epithelial	Keratinocyte
P2_Tumor_AGGCCACCATCTATGG-P2	0	0	0	0	Endothelial	Endothelial Cell
P2_Tumor_AGGCCACGTACTTGAC-P2	0.466557	0.466557	0	0	Myeloid	CD1C
P2_Tumor_AGGCCGTAGCTAACTC-P2	0	0	0	0	Myeloid	CD1C
P2_Tumor_AGGCCGTAGTACGCCC-P2	0.514641	0	0	0	Tumor cells	Tumor_KC_Cyc
P2_Tumor_AGGCCGTTCCAGTATG-P2	0	0	0	0.794484	Lymphoid	Tcell
P2_Tumor_AGGCCGTTCCGTAGGC-P2	0	0	0	0	Myeloid	PDC
P2_Tumor_AGGGAGTCACGGTAGA-P2	0	0	0.63965	0	Tumor cells	Tumor_KC_Diff
P2_Tumor_AGGGAGTGTCCGAACC-P2	0	0.768597	0	0	Epithelial	Keratinocyte
P2_Tumor_AGGGAGTTCAAAGACA-P2	0	0	0	0	Tumor cells	Tumor_KC_Cyc
P2_Tumor_AGGGAGTTCATAAAGG-P2	0	0	0.545322	0	Tumor cells	Tumor_KC_Cyc
P2_Tumor_AGGGATGCAATTCCTT-P2	0	0	0	0	Myeloid	Mac
P2_Tumor_AGGGATGCACATCCAA-P2	0	0	0.294046	0	Epithelial	Pilosebaceous
P2_Tumor_AGGGATGCAGGTCCAC-P2	0	0.481444	0	0	Tumor cells	Tumor_KC_Cyc
P2_Tumor_AGGGATGGTATATCCG-P2	0	0	0	0	Myeloid	CD1C
P2_Tumor_AGGGATGGTGTTCTTT-P2	0	0	1.10668	0	Myeloid	Mac
P2_Tumor_AGGGATGTCGACAGCC-P2	0.407745	0	0	0	Epithelial	Pilosebaceous
P2_Tumor_AGGGTGAAGTGCCATT-P2	0	0	0.762262	0	Fibroblast	Fibroblast
P2_Tumor_AGGGTGACAAGAAAGG-P2	0	0	0	0	Myeloid	CD1C
P2_Tumor_AGGGTGACATAGAAAC-P2	0	0	0	1.13481	Myeloid	Mac
P2_Tumor_AGGGTGAGTCGTGGCT-P2	0	0	0	0	Tumor cells	Tumor_KC_Basal
P2_Tumor_AGGGTGAGTTAAGTAG-P2	0	1.06473	0	0	Myeloid	CD1C
P2_Tumor_AGGGTGATCAATCTCT-P2	0	0	1.32243	0	Myeloid	ASDC
P2_Tumor_AGGGTGATCAGAGGTG-P2	0	0.566395	0	0	Myeloid	LC
P2_Tumor_AGGTCATAGAGCCCAA-P2	0	0.89605	0.89605	0	Epithelial	Pilosebaceous
P2_Tumor_AGGTCATAGAGGTTGC-P2	0	0	0	0	Myeloid	PDC
P2_Tumor_AGGTCATAGCCCGAAA-P2	0	0.356499	0	0	Epithelial	Pilosebaceous
P2_Tumor_AGGTCATAGTTGCAGG-P2	0	0	0	0	Myeloid	Mac
P2_Tumor_AGGTCATCACCCATGG-P2	0	0	0	0	Myeloid	LC
P2_Tumor_AGGTCATCACCGTTGG-P2	0	0.326699	0	0	Tumor cells	Tumor_KC_Diff
P2_Tumor_AGGTCATCATTCGACA-P2	0	0	0.741874	0	Endothelial	Endothelial Cell
P2_Tumor_AGGTCCGCAAACTGCT-P2	0	0.892801	0	0	Myeloid	CD1C
P2_Tumor_AGGTCCGCAAAGCAAT-P2	0.535831	0.535831	0	0	Myeloid	ASDC
P2_Tumor_AGGTCCGCAAGAAAGG-P2	0	0	0	0	Myeloid	Mac
P2_Tumor_AGGTCCGTCCCATTAT-P2	0	0.638973	0	0	Epithelial	Pilosebaceous
P2_Tumor_AGTAGTCAGAAGCCCA-P2	0	0.524496	0	0	Tumor cells	Tumor_KC_Basal
P2_Tumor_AGTAGTCAGCTAGTGG-P2	0.802075	0	0	0	Tumor cells	Tumor_KC_Diff
P2_Tumor_AGTAGTCCAGCTGCAC-P2	0	0.626435	0	0	Myeloid	CD1C
P2_Tumor_AGTAGTCGTACTTGAC-P2	0	0	0	0	Endothelial	Endothelial Cell
P2_Tumor_AGTAGTCGTCAGAAGC-P2	0.476661	0.476661	0	0.476661	Myeloid	Mac
P2_Tumor_AGTAGTCGTGCAACGA-P2	1.23519	0	0	0	Myeloid	PDC
P2_Tumor_AGTAGTCGTGTTAAGA-P2	0.294648	0.294648	0.294648	0	Tumor cells	Tumor_KC_Diff
P2_Tumor_AGTAGTCTCGCAGGCT-P2	0.283551	0.970469	0	0	Tumor cells	Tumor_KC_Cyc
P2_Tumor_AGTAGTCTCGTAGGTT-P2	0	0	0	0	Myeloid	LC
P2_Tumor_AGTCTTTCAGGATTGG-P2	0	0	0	0	Myeloid	ASDC
P2_Tumor_AGTCTTTCATTGGGCC-P2	0.495447	0	0	0.495447	Myeloid	ASDC
P2_Tumor_AGTCTTTGTAAACCTC-P2	0.292013	0	0	0	Epithelial	Pilosebaceous
P2_Tumor_AGTCTTTGTTGGACCC-P2	0.772903	0	0.772903	0	Epithelial	Keratinocyte
P2_Tumor_AGTGAGGAGCCCAATT-P2	0.657282	0	0	0	Myeloid	LC
P2_Tumor_AGTGAGGAGCTAGCCC-P2	0	0	0	0	Myeloid	LC
P2_Tumor_AGTGAGGAGTGGGTTG-P2	0.567386	0	0.567386	0	Myeloid	ASDC
P2_Tumor_AGTGAGGTCACAGTAC-P2	0	0	0	0	Myeloid	CLEC9A
P2_Tumor_AGTGAGGTCAGTGCAT-P2	0	0	0.661247	0	Myeloid	CD1C
P2_Tumor_AGTGAGGTCATGCAAC-P2	0	0	0	0	Myeloid	CD1C
P2_Tumor_AGTGGGAAGAGCTTCT-P2	0	0	0	0	Myeloid	LC
P2_Tumor_AGTGGGAAGCGAGAAA-P2	0.28223	0	0.502088	0	Tumor cells	Tumor_KC_Basal
P2_Tumor_AGTGGGACACTCGACG-P2	0.617645	0	0	0	Epithelial	Keratinocyte
P2_Tumor_AGTGGGACAGACAAAT-P2	0	0	0	0	Epithelial	Pilosebaceous
P2_Tumor_AGTGGGATCAATAAGG-P2	0	0	0	0	Endothelial	Endothelial Cell
P2_Tumor_AGTGGGATCCGAGCCA-P2	0	1.12517	0	0	Myeloid	LC
P2_Tumor_AGTGGGATCTGTGCAA-P2	1.12208	0	0	0	Myeloid	LC
P2_Tumor_AGTGTCAAGATACACA-P2	0	0.306202	0	0	Tumor cells	Tumor_KC_Cyc
P2_Tumor_AGTGTCACAAACCCAT-P2	0.46132	0	0	0	Tumor cells	Tumor_KC_Basal
P2_Tumor_AGTGTCACAAACTGCT-P2	0.71382	0	0	0	Myeloid	CD1C
P2_Tumor_AGTGTCACAAAGCAAT-P2	0	0	0	0	Tumor cells	Tumor_KC_Cyc
P2_Tumor_AGTGTCAGTAGCTTGT-P2	0	0.531009	0	0	Tumor cells	Tumor_KC_Diff
P2_Tumor_AGTGTCAGTTTGGGCC-P2	0	0	0	0	Myeloid	CD1C
P2_Tumor_AGTTGGTCAGTATAAG-P2	0	0	0	0	Myeloid	PDC
P2_Tumor_AGTTGGTCATTCGACA-P2	0.864419	0	0	0	Myeloid	Mac
P2_Tumor_AGTTGGTGTACGAAAT-P2	1.08209	0	0	0	Epithelial	Pilosebaceous
P2_Tumor_AGTTGGTGTCTGATCA-P2	0	0	0	0	Epithelial	Keratinocyte
P2_Tumor_AGTTGGTGTTATTCTC-P2	0.374282	0.646	0	0	Tumor cells	Tumor_KC_Diff
P2_Tumor_AGTTGGTGTTGCCTCT-P2	0	0	0	0	Myeloid	CD1C
P2_Tumor_AGTTGGTTCACAGGCC-P2	0	0	0	0	Endothelial	Endothelial Cell
P2_Tumor_AGTTGGTTCGCCCTTA-P2	0	0	0	0	Myeloid	ASDC
P2_Tumor_AGTTGGTTCTTAACCT-P2	0	0	0.729534	0	Epithelial	Pilosebaceous
P2_Tumor_ATAACGCAGCACAGGT-P2	0	0.371595	0.371595	0	Tumor cells	Tumor_KC_Diff
P2_Tumor_ATAACGCCAACTGGCC-P2	0	0	0	0	Myeloid	CD1C
P2_Tumor_ATAACGCGTATTACCG-P2	0	0.431868	0	0	Tumor cells	Tumor_KC_Diff
P2_Tumor_ATAACGCTCACCATAG-P2	0	0	0	0	Tumor cells	Tumor_KC_Cyc
P2_Tumor_ATAACGCTCGCCAGCA-P2	0	0	0	0	Myeloid	LC
P2_Tumor_ATAACGCTCTGAGGGA-P2	0	0	0	0	Tumor cells	Tumor_KC_Diff
P2_Tumor_ATAACGCTCTTATCTG-P2	0.536921	0	0	0	Myeloid	LC
P2_Tumor_ATAAGAGGTCTACCTC-P2	0	0	0	0	Myeloid	LC
P2_Tumor_ATAAGAGTCAAGAAGT-P2	0	0	0	0	Myeloid	Mac
P2_Tumor_ATAAGAGTCTACGAGT-P2	0	0	0.792825	0	Tumor cells	Tumor_KC_Basal
P2_Tumor_ATAAGAGTCTCCAACC-P2	0	0	0	0	Myeloid	LC
P2_Tumor_ATAGACCAGACAGAGA-P2	0	0.960462	0	0	Lymphoid	Tcell
P2_Tumor_ATAGACCCACCAGGTC-P2	0	0.940222	0	0	Myeloid	LC
P2_Tumor_ATAGACCGTGCTCTTC-P2	0	0	0	0	Epithelial	Keratinocyte
P2_Tumor_ATAGACCTCACGAAGG-P2	0	0	0	0	Epithelial	Pilosebaceous
P2_Tumor_ATCACGAAGAACTGTA-P2	0.727427	0.727427	0	0	Myeloid	LC
P2_Tumor_ATCACGAAGCCAGTAG-P2	0	0	0	0	Myeloid	Mac
P2_Tumor_ATCACGACAAGAAAGG-P2	0	0.718206	0	0	Myeloid	CD1C
P2_Tumor_ATCACGAGTCATACTG-P2	0	0.523485	0	0	Lymphoid	Tcell
P2_Tumor_ATCACGAGTTAAGTAG-P2	0	0.487027	0	0	Tumor cells	Tumor_KC_Diff
P2_Tumor_ATCATCTAGACTGGGT-P2	1.09318	1.09318	0	0	Epithelial	Pilosebaceous
P2_Tumor_ATCATCTAGCTCAACT-P2	0.48148	0	0	0	Tumor cells	Tumor_KC_Basal
P2_Tumor_ATCATCTAGTACGCGA-P2	0	0	0	0	Epithelial	Pilosebaceous
P2_Tumor_ATCATCTCAAGTTGTC-P2	0	0	1.06698	0	Myeloid	Mac
P2_Tumor_ATCATCTGTCAGTGGA-P2	1.02154	0	0	0	Tumor cells	Tumor_KC_Diff
P2_Tumor_ATCATCTGTTACCGAT-P2	0	0.369981	0.369981	0	Tumor cells	Tumor_KC_Diff
P2_Tumor_ATCATCTTCACTTCAT-P2	0	0.544287	0	0	Myeloid	Mac
P2_Tumor_ATCATCTTCCTATGTT-P2	0	0	0	0	Myeloid	PDC
P2_Tumor_ATCATCTTCGATGAGG-P2	0	0.376908	0	0	Epithelial	Pilosebaceous
P2_Tumor_ATCATGGAGAGTCTGG-P2	0	0.594296	0	0	Myeloid	CLEC9A
P2_Tumor_ATCATGGAGCTCCCAG-P2	0	0	0	0	Myeloid	PDC
P2_Tumor_ATCATGGAGGCAGTCA-P2	0	0	0	0	Myeloid	CD1C
P2_Tumor_ATCATGGCACAAGACG-P2	0.475967	0	0	0.475967	Melanocyte	Melanocyte
P2_Tumor_ATCATGGGTACTTGAC-P2	0	0	0	0	Epithelial	Pilosebaceous
P2_Tumor_ATCCACCAGCAATATG-P2	0.821062	0	0.821062	0	Epithelial	Keratinocyte
P2_Tumor_ATCCACCGTACAGCAG-P2	0	0	0	0	Lymphoid	Tcell
P2_Tumor_ATCCACCGTTACTGAC-P2	0	0.548727	0	0	Tumor cells	Tumor_KC_Cyc
P2_Tumor_ATCCACCGTTCCATGA-P2	0.466424	0.783246	0	0	Myeloid	PDC
P2_Tumor_ATCCACCTCTTGCAAG-P2	0.363762	0.363762	0	0	Tumor cells	Tumor_KC_Diff
P2_Tumor_ATCCGAAAGTCATCCA-P2	0	0.345607	0	0	Melanocyte	Melanocyte
P2_Tumor_ATCCGAACATCGGAAG-P2	0	0.707709	0	0	Myeloid	LC
P2_Tumor_ATCCGAAGTAAGTTCC-P2	0	0	0	0	Myeloid	ASDC
P2_Tumor_ATCCGAATCTTGAGAC-P2	0	0	0	0	Myeloid	CLEC9A
P2_Tumor_ATCGAGTAGAAACCGC-P2	0	1.12055	0	0	Epithelial	Pilosebaceous
P2_Tumor_ATCGAGTAGCAGGTCA-P2	0	0.773343	0	0	Tumor cells	Tumor_KC_Diff
P2_Tumor_ATCGAGTCACGCGAAA-P2	0	0	0	0	Myeloid	LC
P2_Tumor_ATCGAGTGTCTAGTGT-P2	0.2695	0.656447	0	0	Tumor cells	Tumor_KC_Diff
P2_Tumor_ATCGAGTTCACCTTAT-P2	0	0	0	0	Myeloid	Mac
P2_Tumor_ATCGAGTTCATGTCTT-P2	0	0	0	0	Myeloid	CD1C
P2_Tumor_ATCGAGTTCCTATGTT-P2	0	0	0	0	Myeloid	LC
P2_Tumor_ATCGAGTTCTGAAAGA-P2	0	0	0.805414	0	Epithelial	Keratinocyte
P2_Tumor_ATCTACTAGACTGTAA-P2	0	0	0	0	Tumor cells	Tumor_KC_Diff
P2_Tumor_ATCTACTGTCTTCGTC-P2	0	0	0.717239	0	Epithelial	Keratinocyte
P2_Tumor_ATCTACTGTTCGTCTC-P2	0	0	0	0	Endothelial	Endothelial Cell
P2_Tumor_ATCTGCCAGAGTCTGG-P2	0	0.791898	0	0	Epithelial	Keratinocyte
P2_Tumor_ATCTGCCAGGCGCTCT-P2	0	0	0	0	Myeloid	CD1C
P2_Tumor_ATCTGCCCAATCCAAC-P2	0	0	0	0	Tumor cells	Tumor_KC_Cyc
P2_Tumor_ATCTGCCCATCTGGTA-P2	0	1.02645	0	0	Myeloid	CD1C
P2_Tumor_ATCTGCCGTCTCGTTC-P2	0	0	0	0	Myeloid	CD1C
P2_Tumor_ATCTGCCTCCATGAGT-P2	0	0	0.533927	0	Lymphoid	Tcell
P2_Tumor_ATGAGGGAGAGCTGCA-P2	0	0.831611	0	0	Fibroblast	Fibroblast
P2_Tumor_ATGAGGGGTATATGAG-P2	0	0.883206	0.883206	0	Myeloid	Mac
P2_Tumor_ATGAGGGGTTACAGAA-P2	0	1.57317	0	0	Myeloid	CD1C
P2_Tumor_ATGAGGGTCTCACATT-P2	0	0	0	0	Epithelial	Keratinocyte
P2_Tumor_ATGCGATAGATCCCGC-P2	0.467557	0.467557	0	0	Tumor cells	Tumor_KC_Basal
P2_Tumor_ATGCGATAGATCCTGT-P2	0	0	0	0	Myeloid	CD1C
P2_Tumor_ATGCGATCAAGCGATG-P2	0	0	0	0	Myeloid	CD1C
P2_Tumor_ATGCGATCAATGAAAC-P2	0	0	0.673823	0	Epithelial	Keratinocyte
P2_Tumor_ATGCGATGTCCGAATT-P2	0.705886	0	0	0	Epithelial	Pilosebaceous
P2_Tumor_ATGCGATGTGCCTGCA-P2	0	1.02137	0	0	Epithelial	Pilosebaceous
P2_Tumor_ATGGGAGCAGGGTTAG-P2	0	0.631875	0	0	Epithelial	Keratinocyte
P2_Tumor_ATGGGAGGTATGAAAC-P2	0	0.532229	0	0	Tumor cells	TSK
P2_Tumor_ATGGGAGTCTGACCTC-P2	0.664117	0	0	0	Myeloid	CD1C
P2_Tumor_ATGTGTGAGGTAAACT-P2	0	0	0	0	Myeloid	PDC
P2_Tumor_ATGTGTGAGGTGCTAG-P2	0	0.544774	0	0	Tumor cells	Tumor_KC_Diff
P2_Tumor_ATGTGTGCAGTAAGCG-P2	0	0	0	0	Myeloid	LC
P2_Tumor_ATGTGTGGTTCCATGA-P2	0	0.795149	0	0	Myeloid	CD1C
P2_Tumor_ATGTGTGTCCTCAATT-P2	0	0	0	0	Epithelial	Pilosebaceous
P2_Tumor_ATTACTCAGGCAATTA-P2	0	0	0	0	Endothelial	Endothelial Cell
P2_Tumor_ATTACTCAGGCCCTCA-P2	1.05744	0	0	1.05744	Lymphoid	Tcell
P2_Tumor_ATTACTCAGTACGTTC-P2	0	0	0	0	Epithelial	Keratinocyte
P2_Tumor_ATTACTCCACAAGTAA-P2	0	0.92603	0.410888	0	Tumor cells	Tumor_KC_Diff
P2_Tumor_ATTACTCCATACTACG-P2	0	0	0	0	Epithelial	Keratinocyte
P2_Tumor_ATTACTCGTAAGAGGA-P2	0.371141	0	0.202691	0	Tumor cells	Tumor_KC_Diff
P2_Tumor_ATTACTCGTCACCTAA-P2	0	0.722868	0	0	Endothelial	Endothelial Cell
P2_Tumor_ATTACTCTCTGCTGCT-P2	0	0	0.982186	0	Myeloid	PDC
P2_Tumor_ATTATCCAGAATGTTG-P2	0	0	0	0	Myeloid	Mac
P2_Tumor_ATTATCCGTCTCACCT-P2	0.350726	0.609872	0	0	Epithelial	Pilosebaceous
P2_Tumor_ATTCTACGTTGGTAAA-P2	0.691302	0.691302	0.691302	0	Myeloid	LC
P2_Tumor_ATTCTACTCGTCTGCT-P2	0.715044	0	0	0	Myeloid	CD1C
P2_Tumor_ATTGGACCACGGTAAG-P2	0.922516	0	0	0	Endothelial	Endothelial Cell
P2_Tumor_ATTGGACGTCGATTGT-P2	0	0	0	0	Endothelial	Endothelial Cell
P2_Tumor_ATTGGACTCAACCATG-P2	0	0	0	0	Tumor cells	Tumor_KC_Basal
P2_Tumor_ATTGGACTCCGTCAAA-P2	0	0	0	0	Epithelial	Keratinocyte
P2_Tumor_ATTGGTGAGAATAGGG-P2	0	0	0	0	Epithelial	Pilosebaceous
P2_Tumor_ATTGGTGAGTGGGATC-P2	0	0.975857	0	0	Myeloid	CD1C
P2_Tumor_ATTGGTGGTGAACCTT-P2	0	0	0	0	Epithelial	Pilosebaceous
P2_Tumor_ATTGGTGGTTACAGAA-P2	0	0	0	0	Tumor cells	Tumor_KC_Diff
P2_Tumor_ATTGGTGGTTGCGCAC-P2	0	0	0	0	Myeloid	Mac
P2_Tumor_ATTGGTGTCAGTTAGC-P2	0	0.630024	0	0	Myeloid	CD1C
P2_Tumor_ATTGGTGTCATACGGT-P2	0.373335	0	0	0	Myeloid	ASDC
P2_Tumor_ATTGGTGTCCGCTGTT-P2	0	0	0	0	Myeloid	PDC
P2_Tumor_ATTTCTGAGAGACTTA-P2	0	0.823924	0	0	Endothelial	Endothelial Cell
P2_Tumor_ATTTCTGAGCTAACAA-P2	0	0	0	0	Myeloid	Mac
P2_Tumor_ATTTCTGCACCAGGTC-P2	0	0	0	0	Myeloid	Mac
P2_Tumor_ATTTCTGCATGCAACT-P2	0	0	0	0	Tumor cells	Tumor_KC_Diff
P2_Tumor_ATTTCTGGTCTCTTAT-P2	0	0	0	0	Endothelial	Endothelial Cell
P2_Tumor_CAACCAAAGAATTGTG-P2	0	0	1.11295	0	Myeloid	CLEC9A
P2_Tumor_CAACCAAAGCATCATC-P2	0.40988	0.699762	0	0	Tumor cells	Tumor_KC_Basal
P2_Tumor_CAACCAAAGGCTATCT-P2	0	0	0.806786	0	Myeloid	ASDC
P2_Tumor_CAACCAACAGTGAGTG-P2	0	0	0	0	Myeloid	PDC
P2_Tumor_CAACCAACATGTAAGA-P2	0	0	0.80906	0	Fibroblast	Fibroblast
P2_Tumor_CAACCAACATTGGCGC-P2	0	0	0	0	Myeloid	Mac
P2_Tumor_CAACCAAGTGCATCTA-P2	0.706666	0	0	0	Lymphoid	Tcell
P2_Tumor_CAACCTCAGGATTCGG-P2	0	0	0	0	Tumor cells	Tumor_KC_Basal
P2_Tumor_CAACCTCAGTTAGCGG-P2	0	0.899825	0	0	Tumor cells	TSK
P2_Tumor_CAACCTCCACTTAACG-P2	0	0	0	0	Myeloid	PDC
P2_Tumor_CAACCTCGTAGGCTGA-P2	0	0	0	0	Myeloid	CD1C
P2_Tumor_CAACCTCGTGTTAAGA-P2	0	0	0	0	Myeloid	CD1C
P2_Tumor_CAACCTCTCGAGGTAG-P2	0	0	0	0	Epithelial	Pilosebaceous
P2_Tumor_CAACCTCTCGGTTCGG-P2	0.383343	0.659777	0.209929	0	Tumor cells	Tumor_KC_Cyc
P2_Tumor_CAACTAGAGACGCTTT-P2	0.815752	0	0	0	Epithelial	Pilosebaceous
P2_Tumor_CAACTAGAGCCCAATT-P2	0.367697	0.367697	0	0	Epithelial	Pilosebaceous
P2_Tumor_CAACTAGCAATGGATA-P2	0	0	0	0	Myeloid	CD1C
P2_Tumor_CAACTAGCACGAAACG-P2	0.363214	0.363214	0	0	Tumor cells	Tumor_KC_Diff
P2_Tumor_CAACTAGTCCCTGACT-P2	0	0	0	0	Epithelial	Keratinocyte
P2_Tumor_CAACTAGTCTCCCTGA-P2	1.08106	1.08106	0	0	Myeloid	PDC
P2_Tumor_CAACTAGTCTGTCCGT-P2	0.586368	0.586368	0	0	Myeloid	CD1C
P2_Tumor_CAAGAAAAGGAGCGTT-P2	0	0	0	0	Myeloid	MDSC
P2_Tumor_CAAGAAAAGGCAGGTT-P2	0	0.69088	0	0	Tumor cells	Tumor_KC_Basal
P2_Tumor_CAAGAAACACCACGTG-P2	0	0	0	0	Myeloid	Mac
P2_Tumor_CAAGAAACACGGTAGA-P2	0.898028	0	0	0	Myeloid	Mac
P2_Tumor_CAAGAAAGTGAAGGCT-P2	0	0	0	0	Myeloid	LC
P2_Tumor_CAAGATCAGAGCCTAG-P2	0	0	0	0	Tumor cells	Tumor_KC_Cyc
P2_Tumor_CAAGATCAGCGTAATA-P2	0	0	0	0	Tumor cells	Tumor_KC_Diff
P2_Tumor_CAAGATCAGCTGAAAT-P2	0	0.588962	0	0.588962	Myeloid	CD1C
P2_Tumor_CAAGATCCAACTGGCC-P2	0	0	0	0	Tumor cells	Tumor_KC_Basal
P2_Tumor_CAAGATCCACCAGGCT-P2	0	1.34236	0	0	Epithelial	Pilosebaceous
P2_Tumor_CAAGATCCATGGTCAT-P2	0.298072	0.71382	0.298072	0	Epithelial	Pilosebaceous
P2_Tumor_CAAGATCGTTATCGGT-P2	0	0	0	0	Myeloid	CD1C
P2_Tumor_CAAGGCCAGCACCGTC-P2	0.192993	0.493857	0	0	Tumor cells	Tumor_KC_Diff
P2_Tumor_CAAGGCCAGCCGGTAA-P2	0	0.339203	0.592031	0.339203	Endothelial	Endothelial Cell
P2_Tumor_CAAGGCCAGCTAACTC-P2	0	0	0	0	Myeloid	LC
P2_Tumor_CAAGGCCCAGTCAGAG-P2	0	0	1.09199	0	Endothelial	Endothelial Cell
P2_Tumor_CAAGGCCGTGTTCGAT-P2	0	0	0	0	Myeloid	CD1C
P2_Tumor_CAAGGCCGTTAGGGTG-P2	0	1.05744	0	0	Endothelial	Endothelial Cell
P2_Tumor_CAAGTTGAGACTAGAT-P2	0	0.482486	0	0	Tumor cells	Tumor_KC_Diff
P2_Tumor_CAAGTTGAGAGCTGCA-P2	0.53314	0.879025	0	0	Lymphoid	Tcell
P2_Tumor_CAAGTTGAGCCACGTC-P2	0	0	1.05855	0	Tumor cells	Tumor_KC_Diff
P2_Tumor_CAAGTTGAGCTCCTCT-P2	0	0	0	0	Myeloid	Mac
P2_Tumor_CAAGTTGAGGAGTTTA-P2	0	0	0	0	Tumor cells	Tumor_KC_Diff
P2_Tumor_CAAGTTGCAACACCCG-P2	0	0	0	0	Endothelial	Endothelial Cell
P2_Tumor_CAAGTTGCACCACGTG-P2	0	0	0	0	Myeloid	PDC
P2_Tumor_CAAGTTGCAGACAGGT-P2	1.00919	0.626841	0	0	Epithelial	Pilosebaceous
P2_Tumor_CAAGTTGGTTGGTAAA-P2	0	0	0	0	Epithelial	Keratinocyte
P2_Tumor_CAAGTTGTCACTTATC-P2	0	0.686612	0	0	Tumor cells	Tumor_KC_Cyc
P2_Tumor_CAAGTTGTCCTTGACC-P2	0	0	0	0	Epithelial	Keratinocyte
P2_Tumor_CACAAACAGAAGGCCT-P2	0	0	0	0	Myeloid	LC
P2_Tumor_CACAAACAGTACGACG-P2	0	0	0	0	Myeloid	CD1C
P2_Tumor_CACAAACCAAGACACG-P2	0	0.710382	0.710382	0	Myeloid	LC
P2_Tumor_CACAAACCAAGGTTCT-P2	0	0	0	0	Tumor cells	Tumor_KC_Diff
P2_Tumor_CACAAACCAGATTGCT-P2	0.420978	0	0.420978	0	Epithelial	Pilosebaceous
P2_Tumor_CACAAACGTCTTCGTC-P2	0.804662	0	0	0.804662	Myeloid	Mac
P2_Tumor_CACAAACGTTCCACTC-P2	0.887051	0	0	0	Lymphoid	Tcell
P2_Tumor_CACAAACTCCATGCTC-P2	0	0	0	0	Myeloid	Mac
P2_Tumor_CACAAACTCCGCGCAA-P2	0	0	0.551177	0	Myeloid	CLEC9A
P2_Tumor_CACACAACAACGATCT-P2	0.270204	0.270204	0.270204	0	Endothelial	Endothelial Cell
P2_Tumor_CACACAACACTGCCAG-P2	0	0	0	0	Myeloid	Mac
P2_Tumor_CACACAACAGGAATCG-P2	1.02992	0	0	0	Epithelial	Keratinocyte
P2_Tumor_CACACAACATCAGTAC-P2	0	0	0	0	Lymphoid	Tcell
P2_Tumor_CACACAAGTATGAATG-P2	0	1.40314	0	0	Tumor cells	Tumor_KC_Cyc
P2_Tumor_CACACAAGTCTCCACT-P2	0	0	0	0	Lymphoid	Tcell
P2_Tumor_CACACAATCCAGTAGT-P2	0	0	0	0	Myeloid	CD1C
P2_Tumor_CACACCTCAGTCAGAG-P2	0	0.57108	0	0	Epithelial	Pilosebaceous
P2_Tumor_CACACCTGTAACGTTC-P2	0	0	0	0	Myeloid	CD1C
P2_Tumor_CACACCTGTAGCGATG-P2	0	0.558504	0	0	Myeloid	LC
P2_Tumor_CACACCTGTCAAACTC-P2	0	0	0	0.638003	Tumor cells	Tumor_KC_Cyc
P2_Tumor_CACACCTTCAGAGGTG-P2	0	0	0	0	Tumor cells	Tumor_KC_Diff
P2_Tumor_CACACTCAGAAACGAG-P2	0.451383	0.250947	0.250947	0	Tumor cells	TSK
P2_Tumor_CACACTCAGAATTCCC-P2	0	0	0	0.930255	Myeloid	ASDC
P2_Tumor_CACACTCAGTCCGTAT-P2	0.870263	0	0	0	Myeloid	CD1C
P2_Tumor_CACACTCCACTCTGTC-P2	0	0	0	0	Myeloid	Mac
P2_Tumor_CACACTCCATCCTAGA-P2	0.997159	0	0.997159	0	Myeloid	PDC
P2_Tumor_CACACTCTCATCGGAT-P2	0.893824	0	0	0	Myeloid	LC
[truncated: 11,234 more rows]

## Sheet: ED7b
	RHOT1	RHOT2	TRAK1	TRAK2	cell_subtypes
AAACCTGAGAAAGTGG-0	0	0	0	0	Fibroblasts
AAACCTGAGAAGGTGA-0	0	0	0	0	Macrophages
AAACCTGAGGGAGTAA-0	0	0	0	0	Vascular_ECs
AAACCTGAGTTAACGA-0	0	0	0	0	Fibroblasts
AAACCTGCAATGGATA-0	0	0	0	0	Fibroblasts
AAACCTGCAATGTAAG-0	0	0	0	0	Macrophages
AAACCTGCACGTGAGA-0	0	0	0	0	Fibroblasts
AAACCTGCAGGTGCCT-0	0	0	0	0	Vascular_ECs
AAACCTGCAGTAAGCG-0	0	0	0	0	Fibroblasts
AAACCTGGTGCACGAA-0	0	0	0	0	Fibroblasts
AAACCTGTCATCGCTC-0	0	0	0	0	Macrophages
AAACCTGTCCAGATCA-0	0	0	0	0	Macrophages
AAACCTGTCGTCCAGG-0	0	0	0	0	Fibroblasts
AAACCTGTCTCAACTT-0	0	0	0	0	Fibroblasts
AAACCTGTCTTGCATT-0	0	0	0	0	Fibroblasts
AAACGGGAGACCTTTG-0	0	0	0	0	Fibroblasts
AAACGGGAGCTAGTGG-0	0	0	0	0	Fibroblasts
AAACGGGAGGCATGTG-0	0	0	0	0	Macrophages
AAACGGGAGTAACCCT-0	0	0	0	0	Macrophages
AAACGGGAGTGGGCTA-0	0	0	0	0	Fibroblasts
AAACGGGCAATAGAGT-0	0	0	0	0	Vascular_ECs
AAACGGGCAATGGTCT-0	0	0	0	0	Fibroblasts
AAACGGGCACATTAGC-0	0	0	0	0	Macrophages
AAACGGGCACCGGAAA-0	0	0	0	0	B_cells
AAACGGGCAGTTCCCT-0	0	0	0	0	Macrophages
AAACGGGCATCCCATC-0	0	0	0	0	Macrophages
AAACGGGGTTGTCTTT-0	0	0	0	0	Fibroblasts
AAACGGGTCCATGCTC-0	0	0	0	0	Fibroblasts
AAACGGGTCGTCCGTT-0	0	0	0	0	Smooth_muscle_cells
AAACGGGTCTAAGCCA-0	0	0	0	0	Vascular_ECs
AAACGGGTCTTAACCT-0	0	0	0	0	Fibroblasts
AAACGGGTCTTGTTTG-0	0	0	3.05217	0	Macrophages
AAAGATGAGATGGGTC-0	0	0	0	0	Fibroblasts
AAAGATGAGTATCGAA-0	0	0	0	0	Fibroblasts
AAAGATGAGTGTCTCA-0	0	0	0	0	Pericytes
AAAGATGCAATGACCT-0	0	0	0	0	Vascular_ECs
AAAGATGCACACAGAG-0	0	0	0	0	Pericytes
AAAGATGCACCACCAG-0	0	0	0	0	Macrophages
AAAGATGCACCATGTA-0	0	0	0	0	Fibroblasts
AAAGATGCACGCGAAA-0	0	0	0	0	Fibroblasts
AAAGATGCACGTCAGC-0	0	0	0	0	Fibroblasts
AAAGATGCAGCTGTGC-0	0	0	0	0	Vascular_ECs
AAAGATGCAGGGTATG-0	0	0	0	0	Healthy_Keratinocytes
AAAGATGCAGGTGCCT-0	0	0	0	0	Macrophages
AAAGATGCAGTTAACC-0	0	0	0	0	Healthy_Keratinocytes
AAAGATGCATATACCG-0	0	0	0	0	Vascular_ECs
AAAGATGCATCACAAC-0	0	0	0	0	Fibroblasts
AAAGATGCATCACGTA-0	0	0	0	0	Fibroblasts
AAAGATGCATGTCCTC-0	0	0	0	0	Fibroblasts
AAAGATGGTAGTGAAT-0	0	0	0	0	Fibroblasts
AAAGATGGTATGAATG-0	0	0	0	0	Fibroblasts
AAAGATGGTGACGCCT-0	0	0	0	0	T_cells
AAAGATGGTGCAACGA-0	0	0	0	0	Fibroblasts
AAAGATGGTTCGGGCT-0	0	0	0	0	Fibroblasts
AAAGATGTCACTTACT-0	0	0	0	0	Fibroblasts
AAAGATGTCATCACCC-0	0	0	0	0	Fibroblasts
AAAGATGTCGGAAATA-0	0	0	0	0	Vascular_ECs
AAAGATGTCGGCCGAT-0	0	0	0	0	Macrophages
AAAGATGTCTTACCTA-0	0	0	0	0	T_cells
AAAGATGTCTTCCTTC-0	0	0	0	0	Macrophages
AAAGCAAAGATGTAAC-0	0	0	0	0	Fibroblasts
AAAGCAAAGGGTTCCC-0	0	0	0	0	Fibroblasts
AAAGCAACACATGACT-0	0	0	0	0	Vascular_ECs
AAAGCAACACCACGTG-0	0	0	0	0	Vascular_ECs
AAAGCAACAGCCAATT-0	0	0	0	0	Fibroblasts
AAAGCAACAGCTGCAC-0	0	0	0	0	Vascular_ECs
AAAGCAAGTACAGTTC-0	0	0	0	0	Fibroblasts
AAAGCAAGTCTCTTTA-0	0	0	0	2.19722	Fibroblasts
AAAGCAAGTTACGTCA-0	0	0	0	0	Fibroblasts
AAAGCAATCCACGAAT-0	0	0	0	0	Pericytes
AAAGCAATCCAGGGCT-0	0	0	0	0	Fibroblasts
AAAGCAATCCGTCAAA-0	0	0	0	0	Macrophages
AAAGCAATCCGTTGCT-0	0	0	0	0	Macrophages
AAAGCAATCTGATACG-0	0	0	0	0	Vascular_ECs
AAAGTAGAGGCCCTCA-0	0	3.10557	0	0	Macrophages
AAAGTAGCACCAGATT-0	0	0	0	0	Fibroblasts
AAAGTAGCACCGATAT-0	0	0	0	0	Fibroblasts
AAAGTAGCAGACAAGC-0	0	0	0	0	Vascular_ECs
AAAGTAGCATCCAACA-0	0	0	0	0	Macrophages
AAAGTAGGTCAGTGGA-0	0	0	0	0	Fibroblasts
AAAGTAGGTCGCATAT-0	0	0	0	0	Healthy_Keratinocytes
AAAGTAGGTCGCCATG-0	0	0	0	0	Fibroblasts
AAAGTAGGTCGTGGCT-0	0	0	0	0	Macrophages
AAAGTAGGTCTGCCAG-0	0	0	0	0	Fibroblasts
AAAGTAGGTGTGACCC-0	3.08543	0	0	0	Fibroblasts
AAAGTAGTCGTTTGCC-0	0	0	0	0	Macrophages
AAAGTAGTCTGGTGTA-0	0	0	0	0	Macrophages
AAATGCCAGAGTACCG-0	0	0	0	0	Vascular_ECs
AAATGCCAGAGTTGGC-0	0	0	0	0	Healthy_Keratinocytes
AAATGCCAGATGTAAC-0	0	0	0	0	Fibroblasts
AAATGCCAGCCCGAAA-0	0	0	0	0	Fibroblasts
AAATGCCAGTACTTGC-0	0	0	0	0	Fibroblasts
AAATGCCCAATGGAGC-0	0	0	0	0	Macrophages
AAATGCCCAGGCTCAC-0	0	0	0	0	Fibroblasts
AAATGCCCAGTGACAG-0	3.22272	0	0	0	Fibroblasts
AAATGCCCATCCCACT-0	0	0	0	0	Fibroblasts
AAATGCCCATGTAGTC-0	0	0	0	0	Fibroblasts
AAATGCCGTCATATCG-0	0	0	0	0	Fibroblasts
AAATGCCGTCTCTTTA-0	0	0	0	0	Vascular_ECs
AAATGCCGTGACCAAG-0	2.64175	0	0	0	Fibroblasts
AAATGCCTCACCATAG-0	0	0	0	0	Fibroblasts
AAATGCCTCAGTACGT-0	0	0	0	0	Macrophages
AAATGCCTCATATCGG-0	0	0	0	0	Vascular_ECs
AAATGCCTCCACTCCA-0	0	0	0	0	Vascular_ECs
AAATGCCTCTGGCGTG-0	0	0	0	0	Healthy_Keratinocytes
AAATGCCTCTTCTGGC-0	0	0	0	0	Pericytes
AACACGTAGAATTGTG-0	0	0	0	0	Fibroblasts
AACACGTAGACGCTTT-0	0	0	0	0	Macrophages
AACACGTAGGCCCGTT-0	1.39339	0	0	0	Fibroblasts
AACACGTCAAGGTTCT-0	0	0	0	0	Fibroblasts
AACACGTCACACCGAC-0	0	0	0	0	Vascular_ECs
AACACGTCACCGATAT-0	0	0	0	0	Pericytes
AACACGTCACCGCTAG-0	0	0	0	0	Fibroblasts
AACACGTCACTTCTGC-0	0	0	0	0	Vascular_ECs
AACACGTCATGGTTGT-0	0	0	0	0	Fibroblasts
AACACGTGTCGAATCT-0	0	0	0	0	Vascular_ECs
AACACGTTCAGCATGT-0	0	0	0	0	Macrophages
AACACGTTCATAAAGG-0	0	2.69288	0	0	Healthy_Keratinocytes
AACACGTTCATGCAAC-0	0	0	0	0	Vascular_ECs
AACACGTTCCAGTAGT-0	0	0	0	0	Fibroblasts
AACACGTTCCTTGCCA-0	0	0	0	0	T_cells
AACACGTTCTCCAGGG-0	0	0	0	0	Vascular_ECs
AACACGTTCTTGCATT-0	0	0	0	0	T_cells
AACCATGAGCCTATGT-0	0	0	0	0	Healthy_Keratinocytes
AACCATGAGGTAAACT-0	0	0	0	0	Macrophages
AACCATGCAATGAATG-0	0	0	0	0	Fibroblasts
AACCATGCACTTGGAT-0	0	0	0	0	Macrophages
AACCATGCAGCTCCGA-0	0	2.48702	0	0	Macrophages
AACCATGCAGCTGGCT-0	0	0	0	0	Fibroblasts
AACCATGCATTCGACA-0	0	0	0	0	Vascular_ECs
AACCATGGTACCGGCT-0	0	0	0	0	Fibroblasts
AACCATGGTCCGAATT-0	0	0	0	0	Fibroblasts
AACCATGTCATCTGCC-0	0	0	0	0	Fibroblasts
AACCATGTCATGCTCC-0	0	0	0	0	Fibroblasts
AACCATGTCATGTCCC-0	0	0	0	0	Fibroblasts
AACCATGTCCTAGAAC-0	0	0	0	0	Macrophages
AACCATGTCCTTGCCA-0	0	0	0	0	Fibroblasts
AACCGCGAGACTACAA-0	0	0	0	0	Fibroblasts
AACCGCGAGAGGTTGC-0	0	0	0	0	Healthy_Keratinocytes
AACCGCGAGATAGGAG-0	0	2.85609	0	0	Fibroblasts
AACCGCGAGCGATTCT-0	0	0	0	0	Fibroblasts
AACCGCGAGGCTAGAC-0	0	0	0	0	Smooth_muscle_cells
AACCGCGCAAAGTCAA-0	0	0	0	0	Macrophages
AACCGCGCAAATACAG-0	0	0	0	0	Fibroblasts
AACCGCGCACATTTCT-0	0	0	0	0	Macrophages
AACCGCGCATTCCTCG-0	0	0	0	0	Fibroblasts
AACCGCGGTGGTCCGT-0	0	0	0	0	Macrophages
AACCGCGGTTAAAGTG-0	0	0	0	0	Vascular_ECs
AACCGCGGTTCGTGAT-0	0	0	0	0	Fibroblasts
AACCGCGTCAGTGTTG-0	0	0	0	0	Fibroblasts
AACCGCGTCCGGGTGT-0	0	0	0	0	Fibroblasts
AACCGCGTCTGAAAGA-0	0	0	2.72292	0	Macrophages
AACGTTGAGAGGACGG-0	0	0	0	0	Fibroblasts
AACGTTGAGCTCAACT-0	0	0	0	0	Healthy_Keratinocytes
AACGTTGAGGACTGGT-0	0	0	0	0	Vascular_ECs
AACGTTGAGGATCGCA-0	0	0	0	0	Fibroblasts
AACGTTGCACAAGACG-0	0	0	0	0	Fibroblasts
AACGTTGCATACCATG-0	0	0	0	0	Fibroblasts
AACGTTGCATTCACTT-0	0	0	0	0	Macrophages
AACGTTGGTCCAAGTT-0	0	0	0	0	Macrophages
AACGTTGGTTGCGCAC-0	0	0	0	0	Macrophages
AACGTTGGTTGGTGGA-0	0	0	0	0	Healthy_Keratinocytes
AACGTTGGTTTAGGAA-0	0	0	0	0	Fibroblasts
AACGTTGTCATAACCG-0	0	0	2.83021	0	Fibroblasts
AACGTTGTCGCACTCT-0	0	0	0	0	Fibroblasts
AACGTTGTCTCAACTT-0	0	0	0	0	Fibroblasts
AACGTTGTCTGTCAAG-0	0	0	0	0	Fibroblasts
AACTCAGAGCACAGGT-0	0	0	0	0	Healthy_Keratinocytes
AACTCAGAGTATCTCG-0	0	0	0	0	Macrophages
AACTCAGCAATCAGAA-0	0	0	0	0	Fibroblasts
AACTCAGCAGATGGCA-0	0	3.26534	0	0	Macrophages
AACTCAGCAGGGATTG-0	0	0	0	0	Pericytes
AACTCAGCATACTCTT-0	0	0	0	0	Fibroblasts
AACTCAGCATTGCGGC-0	0	0	0	0	Fibroblasts
AACTCAGGTAAGGGAA-0	0	0	0	0	Macrophages
AACTCAGGTACTTCTT-0	0	0	0	0	Healthy_Keratinocytes
AACTCAGGTCAATACC-0	0	0	0	0	Macrophages
AACTCAGGTCATCGGC-0	0	0	0	0	Fibroblasts
AACTCAGGTCCGAGTC-0	0	0	0	0	Macrophages
AACTCAGGTCTTGTCC-0	0	0	0	0	Fibroblasts
AACTCAGGTGAACCTT-0	0	0	2.92346	0	Fibroblasts
AACTCAGGTGGTGTAG-0	0	0	0	0	Fibroblasts
AACTCAGGTTCAGACT-0	0	1.97083	0	0	Fibroblasts
AACTCAGGTTGGTAAA-0	0	0	0	0	Fibroblasts
AACTCAGTCCACGACG-0	0	0	0	0	Vascular_ECs
AACTCAGTCCTACAGA-0	0	0	0	0	Fibroblasts
AACTCAGTCCTGCTTG-0	0	0	0	0	Fibroblasts
AACTCCCCACAGCCCA-0	0	0	0	0	Macrophages
AACTCCCCATGAACCT-0	0	0	0	0	Fibroblasts
AACTCCCCATTAGCCA-0	0	0	0	0	Vascular_ECs
AACTCCCGTCATCGGC-0	0	0	0	0	Fibroblasts
AACTCCCGTCTAAACC-0	0	0	0	0	Fibroblasts
AACTCCCTCAACCAAC-0	0	0	0	0	Fibroblasts
AACTCCCTCAACGGCC-0	0	0	0	0	Macrophages
AACTCCCTCTACTATC-0	0	0	0	0	Fibroblasts
AACTCCCTCTCCGGTT-0	0	2.15701	0	0	Fibroblasts
AACTCTTAGACGACGT-0	0	0	0	0	Macrophages
AACTCTTAGCGCCTCA-0	0	0	0	0	Fibroblasts
AACTCTTAGGAGTCTG-0	0	0	0	0	Vascular_ECs
AACTCTTAGTCCTCCT-0	0	0	0	0	Vascular_ECs
AACTCTTAGTCGTACT-0	0	0	0	0	Macrophages
AACTCTTAGTGTCCCG-0	0	0	0	0	Fibroblasts
AACTCTTAGTTAACGA-0	0	0	0	0	Vascular_ECs
AACTCTTCAACACCCG-0	0	0	0	0	Smooth_muscle_cells
AACTCTTCATCGATGT-0	0	0	0	0	Vascular_ECs
AACTCTTCATGGGACA-0	0	0	0	0	Fibroblasts
AACTCTTCATGTCTCC-0	0	0	0	0	Vascular_ECs
AACTCTTTCAAGGTAA-0	0	0	0	0	Fibroblasts
AACTCTTTCGGCGCTA-0	0	0	0	0	Healthy_Keratinocytes
AACTCTTTCTAACTGG-0	0	0	0	0	Fibroblasts
AACTCTTTCTGTCAAG-0	0	0	0	0	Vascular_ECs
AACTGGTCACAGGAGT-0	0	0	0	0	Macrophages
AACTGGTCATAGGATA-0	0	0	0	0	Fibroblasts
AACTGGTCATGCTAGT-0	0	0	0	0	Fibroblasts
AACTGGTGTCAACATC-0	0	0	0	0	Macrophages
AACTGGTGTCTACCTC-0	0	0	0	0	Macrophages
AACTGGTGTGAGCGAT-0	0	0	0	0	Vascular_ECs
AACTGGTTCGTCTGCT-0	0	0	0	0	Macrophages
AACTGGTTCGTTACAG-0	0	0	0	0	Macrophages
AACTGGTTCGTTACGA-0	0	0	0	0	Fibroblasts
AACTTTCAGAGCTATA-0	0	0	0	0	Pericytes
AACTTTCAGGAACTGC-0	0	0	0	0	Macrophages
AACTTTCAGGCTAGGT-0	0	0	0	0	Macrophages
AACTTTCAGTCAAGGC-0	0	2.42187	0	0	Vascular_ECs
AACTTTCAGTCGAGTG-0	0	0	0	0	Healthy_Keratinocytes
AACTTTCAGTGGACGT-0	0	0	0	0	Fibroblasts
AACTTTCCAAGGGTCA-0	0	0	0	0	Macrophages
AACTTTCCAGGATCGA-0	0	0	0	0	Macrophages
AACTTTCGTACTTAGC-0	0	0	0	0	Fibroblasts
AACTTTCGTATATGAG-0	0	0	0	0	Fibroblasts
AACTTTCGTATTAGCC-0	0	0	0	0	Vascular_ECs
AACTTTCGTCAGGACA-0	0	0	0	0	Fibroblasts
AACTTTCGTCTAGGTT-0	0	0	0	0	Macrophages
AACTTTCGTTCATGGT-0	0	0	0	0	Macrophages
AACTTTCGTTCCACTC-0	0	0	0	0	Vascular_ECs
AACTTTCTCAGTGCAT-0	0	0	0	0	Fibroblasts
AACTTTCTCGTCGTTC-0	0	0	0	0	Vascular_ECs
AAGACCTAGAAAGTGG-0	0	0	0	0	Fibroblasts
AAGACCTAGACTTTCG-0	0	0	0	0	Fibroblasts
AAGACCTAGCCTCGTG-0	0	0	0	0	Fibroblasts
AAGACCTAGGCCGAAT-0	0	0	0	0	Vascular_ECs
AAGACCTAGTCGCCGT-0	0	0	0	0	Fibroblasts
AAGACCTCAATAGCGG-0	0	0	0	0	Fibroblasts
AAGACCTCAATCACAC-0	0	0	0	0	Macrophages
AAGACCTCACCTCGTT-0	0	0	0	0	B_cells
AAGACCTCAGACGCTC-0	0	0	0	0	Fibroblasts
AAGACCTGTAAACGCG-0	0	0	0	0	Healthy_Keratinocytes
AAGACCTGTCGAAAGC-0	0	1.29909	0	0	Vascular_ECs
AAGACCTGTGACGCCT-0	0	0	0	0	Macrophages
AAGACCTGTTACGTCA-0	0	0	0	3.24615	Macrophages
AAGACCTGTTCCCTTG-0	0	0	0	0	Macrophages
AAGACCTGTTTAGGAA-0	0	0	0	0	Macrophages
AAGACCTTCATTTGGG-0	0	0	0	0	Fibroblasts
AAGACCTTCTCTGCTG-0	0	0	0	0	Fibroblasts
AAGCCGCAGAAACGCC-0	0	0	0	0	Macrophages
AAGCCGCAGAGATGAG-0	0	0	0	0	Macrophages
AAGCCGCAGCAGGCTA-0	0	0	0	0	Vascular_ECs
AAGCCGCAGTGCTGCC-0	0	0	0	0	Fibroblasts
AAGCCGCCAATGACCT-0	0	0	0	0	Macrophages
AAGCCGCGTGTGAATA-0	0	0	0	0	Fibroblasts
AAGCCGCGTTAAGATG-0	0	0	0	0	Macrophages
AAGCCGCGTTGGGACA-0	0	0	0	0	Vascular_ECs
AAGCCGCTCAACACAC-0	0	0	0	0	Fibroblasts
AAGCCGCTCACCTTAT-0	0	0	0	0	Fibroblasts
AAGCCGCTCATAGCAC-0	0	2.59463	0	0	Macrophages
AAGCCGCTCCTAGGGC-0	0	0	3.00538	0	Fibroblasts
AAGCCGCTCTGCAAGT-0	0	0	0	0	Pericytes
AAGCCGCTCTTGAGAC-0	0	0	0	0	Vascular_ECs
AAGGAGCAGCGTGTCC-0	0	0	0	0	Macrophages
AAGGAGCCAAGCTGAG-0	0	0	0	0	Healthy_Keratinocytes
AAGGAGCCACCTGGTG-0	0	0	0	0	Fibroblasts
AAGGAGCCAGCGTTCG-0	0	0	0	0	Vascular_ECs
AAGGAGCCATAGGATA-0	0	0	0	0	Fibroblasts
AAGGAGCCATCCCACT-0	0	0	0	0	Macrophages
AAGGAGCCATCCCATC-0	0	0	0	0	Macrophages
AAGGAGCCATTGCGGC-0	0	2.63572	0	0	Macrophages
AAGGAGCGTAGAAGGA-0	0	0	0	0	Vascular_ECs
AAGGAGCGTCAAGCGA-0	0	0	0	0	Fibroblasts
AAGGAGCGTCGACTAT-0	0	0	0	0	Fibroblasts
AAGGAGCGTGACGCCT-0	0	0	0	0	Fibroblasts
AAGGAGCGTGTGACGA-0	0	0	0	0	Macrophages
AAGGAGCTCAGCTTAG-0	0	0	0	0	Healthy_Keratinocytes
AAGGAGCTCCTCAATT-0	0	0	0	0	Healthy_Keratinocytes
AAGGAGCTCGAGCCCA-0	0	0	0	0	Macrophages
AAGGAGCTCGCAGGCT-0	0	0	0	0	Healthy_Keratinocytes
AAGGAGCTCGGCGCTA-0	0	0	0	0	Fibroblasts
AAGGAGCTCTCCTATA-0	0	0	0	0	Vascular_ECs
AAGGAGCTCTCTGTCG-0	0	0	0	0	Fibroblasts
AAGGAGCTCTTCCTTC-0	0	0	0	0	Vascular_ECs
AAGGAGCTCTTGTCAT-0	0	0	0	0	Fibroblasts
AAGGCAGAGACCTAGG-0	0	0	2.5821	0	Macrophages
AAGGCAGAGCTTATCG-0	0	0	0	0	T_cells
AAGGCAGCAAGTCATC-0	0	0	0	0	T_cells
AAGGCAGCAATCTGCA-0	0	0	0	0	Fibroblasts
AAGGCAGCATACCATG-0	0	0	0	0	Macrophages
AAGGCAGCATATGGTC-0	0	0	0	0	Macrophages
AAGGCAGGTCGCGGTT-0	0	0	0	0	Fibroblasts
AAGGCAGGTTACTGAC-0	0	0	0	0	Fibroblasts
AAGGCAGGTTGCGCAC-0	0	0	0	0	B_cells
AAGGCAGTCATCATTC-0	0	0	0	0	Fibroblasts
AAGGCAGTCCCTCTTT-0	0	0	0	0	Vascular_ECs
AAGGCAGTCTACCAGA-0	0	0	0	0	Fibroblasts
AAGGTTCAGAATTGTG-0	0	0	0	0	Fibroblasts
AAGGTTCAGATAGGAG-0	0	0	0	0	Vascular_ECs
AAGGTTCAGGACACCA-0	0	0	0	0	Fibroblasts
AAGGTTCAGTCCATAC-0	0	0	0	0	Pericytes
AAGGTTCCAAAGTCAA-0	0	0	0	0	Fibroblasts
AAGGTTCCAACACCCG-0	0	0	0	0	Fibroblasts
AAGGTTCCAAGGCTCC-0	0	0	0	0	Fibroblasts
AAGGTTCCACAAGTAA-0	0	0	0	0	Healthy_Keratinocytes
AAGGTTCCACTTCTGC-0	0	2.83321	0	0	Macrophages
AAGGTTCCATGATCCA-0	0	0	0	0	T_cells
AAGGTTCGTCCCTTGT-0	0	0	0	0	Smooth_muscle_cells
AAGGTTCGTCTCACCT-0	0	0	0	0	Fibroblasts
AAGGTTCGTGAAATCA-0	0	0	0	0	Fibroblasts
AAGGTTCTCAAGCCTA-0	0	0	0	0	Macrophages
AAGGTTCTCACAATGC-0	0	0	0	0	Fibroblasts
AAGGTTCTCCCATTAT-0	0	0	0	0	Fibroblasts
AAGGTTCTCCCGACTT-0	0	0	0	0	Macrophages
AAGGTTCTCCCTCAGT-0	0	0	0	0	Fibroblasts
AAGGTTCTCGCGTTTC-0	0	0	0	0	Fibroblasts
AAGGTTCTCGGCATCG-0	0	0	0	0	Healthy_Keratinocytes
AAGTCTGAGATTACCC-0	0	0	0	0	Fibroblasts
AAGTCTGAGCGATATA-0	0	0	0	0	Fibroblasts
AAGTCTGAGCTGCCCA-0	0	0	0	0	Vascular_ECs
AAGTCTGAGGATGCGT-0	0	0	0	0	Fibroblasts
AAGTCTGAGTGAACAT-0	0	0	0	0	Macrophages
AAGTCTGCAAATTGCC-0	0	0	0	0	Fibroblasts
AAGTCTGCAAGTACCT-0	0	0	0	0	Vascular_ECs
AAGTCTGCACAACGCC-0	0	0	0	0	Vascular_ECs
AAGTCTGCAGATCTGT-0	0	0	0	0	Fibroblasts
AAGTCTGCATCGGTTA-0	0	0	0	0	Healthy_Keratinocytes
AAGTCTGTCACATACG-0	0	0	0	0	Healthy_Keratinocytes
AAGTCTGTCAGCAACT-0	0	0	0	0	Fibroblasts
AAGTCTGTCATAAAGG-0	0	0	0	0	Macrophages
AAGTCTGTCTCCAGGG-0	0	0	0	0	Fibroblasts
AAGTCTGTCTGGCGTG-0	0	0	0	0	Macrophages
AATCCAGAGAGCAATT-0	0	0	0	0	Fibroblasts
AATCCAGAGCGTGTCC-0	0	0	0	0	Fibroblasts
AATCCAGAGGTACTCT-0	0	0	0	0	Vascular_ECs
AATCCAGAGGTGCTTT-0	0	0	0	0	Fibroblasts
AATCCAGCACAACGTT-0	0	0	0	0	Macrophages
AATCCAGCACATTAGC-0	0	0	0	0	Vascular_ECs
AATCCAGCAGCGTTCG-0	0	0	0	0	Macrophages
AATCCAGCAGCTGTTA-0	0	0	0	0	Macrophages
AATCCAGCATCGACGC-0	0	0	0	0	Fibroblasts
AATCCAGGTAAGCACG-0	0	0	0	0	Healthy_Keratinocytes
AATCCAGGTACCCAAT-0	0	0	0	0	Fibroblasts
AATCCAGGTCTTGTCC-0	0	0	0	0	Fibroblasts
AATCCAGGTGAAGGCT-0	0	0	0	0	Pericytes
AATCCAGGTGTTAAGA-0	0	0	0	0	Vascular_ECs
AATCCAGGTTCCGGCA-0	0	0	0	0	Macrophages
AATCCAGTCCTCGCAT-0	0	0	0	0	Fibroblasts
AATCCAGTCGCATGGC-0	0	0	0	0	Vascular_ECs
AATCCAGTCGCCTGAG-0	0	0	0	0	Fibroblasts
AATCGGTAGAGTAAGG-0	0	0	0	0	Healthy_Keratinocytes
AATCGGTAGATAGGAG-0	0	0	0	0	Fibroblasts
AATCGGTAGGTGCACA-0	0	0	0	0	Macrophages
AATCGGTAGTAACCCT-0	0	0	0	0	Macrophages
AATCGGTAGTCAAGCG-0	0	0	0	0	Fibroblasts
AATCGGTAGTCCCACG-0	0	0	0	0	Macrophages
AATCGGTCAAAGGTGC-0	0	0	0	0	Fibroblasts
AATCGGTCAAGCCGTC-0	0	0	0	0	Fibroblasts
AATCGGTCAAGCTGGA-0	0	0	0	0	Vascular_ECs
AATCGGTCACATAACC-0	0	0	0	0	Fibroblasts
AATCGGTCAGACGCCT-0	0	0	0	0	Vascular_ECs
AATCGGTCAGATCGGA-0	0	0	0	0	Pericytes
AATCGGTCAGCTGCAC-0	0	0	0	0	Macrophages
AATCGGTCAGTTAACC-0	0	0	0	0	Fibroblasts
AATCGGTCATCAGTCA-0	0	2.89882	0	0	Healthy_Keratinocytes
AATCGGTGTCAAAGCG-0	0	0	0	0	Macrophages
AATCGGTGTCCGAATT-0	0	0	0	0	Macrophages
AATCGGTGTCTAAAGA-0	0	0	0	2.84993	Fibroblasts
AATCGGTGTCTTTCAT-0	0	0	0	0	Vascular_ECs
AATCGGTGTTGTGGCC-0	0	0	0	0	Fibroblasts
AATCGGTTCACATAGC-0	0	0	0	0	Fibroblasts
AATCGGTTCGGAATCT-0	0	0	0	0	Fibroblasts
AATCGGTTCGTGGTCG-0	0	0	0	0	Fibroblasts
ACACCAAAGAAGGTGA-0	0	0	0	0	B_cells
ACACCAAAGCCAACAG-0	0	0	0	0	Fibroblasts
ACACCAAAGCCAGGAT-0	0	0	0	0	Fibroblasts
ACACCAAAGCTGCGAA-0	0	0	0	0	Macrophages
ACACCAAAGGACTGGT-0	0	0	0	0	Fibroblasts
ACACCAAAGGTAGCCA-0	0	0	0	0	Fibroblasts
ACACCAACAACGATCT-0	0	0	0	0	Macrophages
ACACCAACACAGACTT-0	0	0	0	0	Fibroblasts
ACACCAACACAGATTC-0	0	0	0	0	Healthy_Keratinocytes
ACACCAACACGTGAGA-0	0	0	0	0	T_cells
ACACCAACAGGAACGT-0	0	0	0	0	Macrophages
ACACCAAGTCCAGTGC-0	0	0	0	0	Fibroblasts
ACACCAAGTCCATGAT-0	0	0	0	0	Vascular_ECs
ACACCAATCGAACGGA-0	0	0	0	0	Smooth_muscle_cells
ACACCAATCTAAGCCA-0	0	0	0	0	Fibroblasts
ACACCAATCTGCGACG-0	0	0	0	0	Macrophages
ACACCCTAGCGTCTAT-0	0	0	0	0	Fibroblasts
ACACCCTAGCTGATAA-0	0	0	0	0	Pericytes
ACACCCTAGGCTCAGA-0	0	0	3.13454	0	Fibroblasts
ACACCCTAGTTCCACA-0	0	0	0	0	Vascular_ECs
ACACCCTCAACAACCT-0	0	0	0	0	Vascular_ECs
ACACCCTCAAGCTGGA-0	0	0	0	0	Macrophages
ACACCCTCACACATGT-0	0	0	0	0	Fibroblasts
ACACCCTCACCTGGTG-0	0	0	0	0	Fibroblasts
ACACCCTCACGCCAGT-0	0	0	0	0	T_cells
ACACCCTCACGCTTTC-0	0	0	0	0	Vascular_ECs
ACACCCTCAGCTTAAC-0	0	0	0	0	Macrophages
ACACCCTCATCGACGC-0	0	0	0	0	Vascular_ECs
ACACCCTCATGACATC-0	0	0	0	0	Pericytes
ACACCCTCATGGTCTA-0	0	0	0	0	Fibroblasts
ACACCCTGTAAAGGAG-0	0	0	0	0	Vascular_ECs
ACACCCTGTACATCCA-0	0	0	0	0	Fibroblasts
ACACCCTGTGATGATA-0	0	0	0	0	Fibroblasts
ACACCCTGTTGATTGC-0	0	0	0	0	Fibroblasts
ACACCCTTCAACACGT-0	0	0	0	0	Macrophages
ACACCCTTCATCATTC-0	0	0	0	0	Vascular_ECs
ACACCCTTCCTTTCTC-0	0	0	0	0	Macrophages
ACACCCTTCGAATCCA-0	0	0	0	3.21811	Fibroblasts
ACACCCTTCTTCATGT-0	0	0	0	0	Macrophages
ACACCGGAGCAGGTCA-0	1.98532	0	0	0	Fibroblasts
ACACCGGAGCGTCTAT-0	0	0	0	0	Fibroblasts
ACACCGGAGCTCCCAG-0	0	0	0	0	Fibroblasts
ACACCGGAGGCGATAC-0	0	0	0	0	Fibroblasts
ACACCGGAGGTAAACT-0	0	0	0	0	Macrophages
ACACCGGCAAGTTGTC-0	0	0	0	0	Fibroblasts
ACACCGGCACGGCTAC-0	0	0	0	0	Fibroblasts
ACACCGGCATGGGAAC-0	0	0	0	0	Fibroblasts
ACACCGGCATGTCCTC-0	0	0	0	0	Macrophages
ACACCGGGTAGTAGTA-0	0	0	0	0	Vascular_ECs
ACACCGGGTCTCTTTA-0	0	0	0	0	Fibroblasts
ACACCGGGTTAGATGA-0	0	0	0	0	Vascular_ECs
ACACCGGGTTCCTCCA-0	0	0	0	0	Macrophages
ACACCGGTCCGAGCCA-0	0	0	0	0	Fibroblasts
ACACCGGTCCGTCAAA-0	0	0	0	0	Fibroblasts
ACACCGGTCCTCGCAT-0	0	0	0	0	Fibroblasts
ACACTGAAGCAACGGT-0	0	0	0	0	Vascular_ECs
ACACTGAAGCAGGCTA-0	0	0	0	0	Healthy_Keratinocytes
ACACTGAAGGCATGTG-0	0	0	0	0	Vascular_ECs
ACACTGAAGTACCGGA-0	0	0	0	0	Vascular_ECs
ACACTGAAGTGAATTG-0	0	0	0	0	Vascular_ECs
ACACTGACAAGAAGAG-0	0	0	0	0	Fibroblasts
ACACTGACAATGAATG-0	0	0	0	0	Fibroblasts
ACACTGACACGGTAGA-0	0	0	0	0	Fibroblasts
ACACTGACACGTGAGA-0	0	0	0	0	Fibroblasts
ACACTGACATCACGAT-0	0	0	0	0	Fibroblasts
ACACTGAGTTATGCGT-0	0	0	0	0	Macrophages
ACACTGAGTTCCAACA-0	0	0	0	0	Fibroblasts
ACACTGAGTTCGAATC-0	0	0	0	0	Fibroblasts
ACACTGATCAATACCG-0	0	0	0	0	Fibroblasts
ACACTGATCAGCAACT-0	0	0	0	0	Vascular_ECs
ACACTGATCGAACGGA-0	0	0	0	0	Fibroblasts
ACACTGATCTATCGCC-0	0	0	0	0	Fibroblasts
ACAGCCGAGACTACAA-0	0	0	0	0	Fibroblasts
ACAGCCGAGTCGCCGT-0	0	0	0	0	Fibroblasts
ACAGCCGCAACAACCT-0	0	0	0	0	Fibroblasts
ACAGCCGCAATACGCT-0	0	0	0	0	Fibroblasts
ACAGCCGGTCAACATC-0	0	0	0	0	Vascular_ECs
ACAGCCGTCAACGAAA-0	0	0	0	0	Fibroblasts
ACAGCCGTCATGTCTT-0	0	0	0	0	Fibroblasts
ACAGCCGTCGCACTCT-0	0	0	0	0	Macrophages
ACAGCTAAGCGATAGC-0	0	3.30493	0	0	Smooth_muscle_cells
ACAGCTAAGTGGACGT-0	0	0	0	0	Vascular_ECs
ACAGCTACACAACGTT-0	0	0	0	0	Fibroblasts
ACAGCTACAGCTCGCA-0	0	0	0	0	Healthy_Keratinocytes
ACAGCTACAGGCGATA-0	0	0	0	0	Fibroblasts
ACAGCTAGTACTTGAC-0	0	0	0	0	Fibroblasts
ACAGCTAGTATCAGTC-0	0	0	0	0	Macrophages
ACAGCTAGTCTGATTG-0	0	0	0	0	Fibroblasts
ACAGCTAGTGCAGACA-0	0	0	0	0	Macrophages
ACAGCTAGTGTCTGAT-0	0	0	0	0	Fibroblasts
ACAGCTAGTGTTGGGA-0	0	0	0	0	Fibroblasts
ACAGCTATCATGGTCA-0	0	0	0	0	Vascular_ECs
ACAGCTATCTCTGCTG-0	0	0	0	0	Vascular_ECs
ACAGCTATCTCTGTCG-0	0	1.90375	0	0	Healthy_Keratinocytes
ACAGCTATCTTACCTA-0	0	0	0	0	Pericytes
ACATACGAGACATAAC-0	0	0	0	0	Macrophages
ACATACGAGCAGCGTA-0	0	0	0	0	Fibroblasts
ACATACGAGTCTTGCA-0	0	0	0	0	Vascular_ECs
ACATACGAGTTCGCGC-0	0	0	0	0	T_cells
ACATACGCACAGACTT-0	0	0	0	0	Fibroblasts
ACATACGCACTCGACG-0	0	0	0	0	Macrophages
ACATACGCAGCCTTTC-0	0	0	0	0	Fibroblasts
ACATACGCAGCTGTTA-0	0	0	0	0	Fibroblasts
ACATACGCAGTGGGAT-0	0	0	0	0	Healthy_Keratinocytes
ACATACGCAGTTCCCT-0	0	0	0	0	Vascular_ECs
ACATACGCATTAGGCT-0	0	0	0	0	Fibroblasts
ACATACGGTAAGTGTA-0	0	0	0	0	Fibroblasts
ACATACGGTCCCTACT-0	0	0	0	0	Fibroblasts
ACATACGGTTAAAGAC-0	0	0	0	0	Vascular_ECs
ACATACGGTTCGTTGA-0	0	0	0	0	Macrophages
ACATACGTCACGGTTA-0	0	0	0	0	Macrophages
ACATACGTCCATTCTA-0	0	0	0	0	Fibroblasts
ACATACGTCGGTTAAC-0	0	0	0	0	Vascular_ECs
ACATCAGAGCACGCCT-0	0	3.19762	0	0	Fibroblasts
ACATCAGAGCTACCTA-0	0	0	0	0	Fibroblasts
ACATCAGAGTGCGATG-0	0	0	0	0	Macrophages
ACATCAGAGTTAGCGG-0	0	0	0	0	Fibroblasts
ACATCAGAGTTGAGAT-0	0	0	0	0	Vascular_ECs
ACATCAGCAAGGTGTG-0	0	0	0	0	Fibroblasts
ACATCAGCACGAAATA-0	0	0	0	0	Fibroblasts
ACATCAGCACGGTAGA-0	0	1.73493	0	0	Fibroblasts
ACATCAGCACTACAGT-0	0	0	0	0	Fibroblasts
ACATCAGCAGACAAGC-0	2.40063	0	0	0	Fibroblasts
ACATCAGCAGCTCGAC-0	0	0	0	0	Macrophages
ACATCAGCAGGACCCT-0	0	0	0	0	Fibroblasts
ACATCAGCATAAGACA-0	0	0	0	0	Macrophages
ACATCAGCATCGACGC-0	0	0	0	0	Fibroblasts
ACATCAGCATTAGGCT-0	0	0	0	0	Macrophages
ACATCAGGTACTCGCG-0	0	0	0	0	Pericytes
ACATCAGGTCACCTAA-0	0	0	0	0	Macrophages
ACATCAGGTCTCCATC-0	0	0	0	0	Fibroblasts
ACATCAGGTGCGAAAC-0	0	0	0	0	Fibroblasts
ACATCAGGTTGGTAAA-0	0	0	0	0	Vascular_ECs
ACATCAGTCATGTCTT-0	0	0	0	0	Fibroblasts
ACATCAGTCCCTAATT-0	0	0	0	0	Fibroblasts
ACATCAGTCCTCGCAT-0	0	0	0	0	Macrophages
ACATCAGTCTCGGACG-0	0	0	0	0	Fibroblasts
ACATCAGTCTTAGCCC-0	0	0	0	0	Fibroblasts
ACATGGTAGATCCTGT-0	0	2.47797	0	0	Fibroblasts
ACATGGTAGCAGGCTA-0	0	0	0	0	Fibroblasts
ACATGGTCATCGGACC-0	0	0	0	0	Healthy_Keratinocytes
ACATGGTCATTGGTAC-0	0	0	0	0	Fibroblasts
ACATGGTGTAACGTTC-0	0	0	0	0	Vascular_ECs
ACATGGTGTACCAGTT-0	0	0	0	0	Fibroblasts
ACATGGTGTAGCGTAG-0	0	0	0	0	Vascular_ECs
ACATGGTGTATAAACG-0	0	0	0	0	Fibroblasts
ACATGGTGTCTAGTGT-0	0	0	0	0	Macrophages
ACATGGTTCACCATAG-0	0	0	0	0	Vascular_ECs
ACATGGTTCCGAATGT-0	1.66166	0	0	0	Vascular_ECs
ACATGGTTCGGATGGA-0	0	0	0	0	Macrophages
ACCAGTAAGAAGATTC-0	0	0	0	0	Macrophages
ACCAGTAAGGTGTTAA-0	0	0	0	0	Fibroblasts
ACCAGTAAGTTAACGA-0	0	0	0	0	Macrophages
ACCAGTACAAGCGCTC-0	0	0	0	0	Macrophages
ACCAGTACATCCCATC-0	0	0	0	0	Macrophages
ACCAGTAGTAATAGCA-0	0	0	0	0	Fibroblasts
ACCAGTAGTCGCGAAA-0	0	0	0	0	Fibroblasts
ACCAGTAGTGCCTGGT-0	0	0	0	0	Vascular_ECs
ACCAGTAGTGCGAAAC-0	0	0	0	0	Fibroblasts
ACCAGTAGTGTAAGTA-0	0	0	0	0	Macrophages
ACCAGTAGTGTCGCTG-0	0	0	0	0	Macrophages
ACCAGTATCAAACAAG-0	0	0	0	0	Pericytes
ACCAGTATCAGTTCGA-0	0	0	0	0	Macrophages
ACCAGTATCATCTGTT-0	0	0	0	0	Fibroblasts
ACCAGTATCCAACCAA-0	0	0	0	0	Fibroblasts
ACCAGTATCGCTTGTC-0	0	0	0	0	Fibroblasts
ACCAGTATCGGTCTAA-0	0	0	0	0	Fibroblasts
ACCAGTATCTGATACG-0	0	0	0	0	Pericytes
ACCCACTAGTTATCGC-0	0	0	0	0	Pericytes
ACCCACTCACATCTTT-0	0	0	1.4079	0	Healthy_Keratinocytes
ACCCACTCAGACTCGC-0	0	0	0	0	Fibroblasts
ACCCACTCATGGTCTA-0	0	0	0	0	Fibroblasts
ACCCACTGTAAGTGTA-0	0	0	0	0	Macrophages
ACCCACTGTAGGCTGA-0	0	0	0	0	Healthy_Keratinocytes
ACCCACTGTATGAATG-0	0	0	0	0	Fibroblasts
ACCCACTGTCGCTTCT-0	0	0	0	0	Fibroblasts
ACCCACTGTGGACGAT-0	0	0	0	0	Fibroblasts
ACCCACTGTGGTTTCA-0	0	0	0	0	Vascular_ECs
ACCCACTTCCAGGGCT-0	0	3.28492	0	0	Fibroblasts
ACCCACTTCCTGCTTG-0	0	0	0	0	Fibroblasts
ACCGTAAAGAAACCGC-0	0	0	0	0	Macrophages
ACCGTAAAGATCCTGT-0	0	0	0	0	Vascular_ECs
ACCGTAAAGCCACGCT-0	0	0	0	0	Vascular_ECs
ACCGTAAAGTAGCCGA-0	0	0	0	0	Pericytes
ACCGTAAAGTTGTCGT-0	0	0	0	0	Macrophages
ACCGTAACACTGTGTA-0	0	0	0	0	Macrophages
ACCGTAAGTAAGTTCC-0	0	0	0	0	Vascular_ECs
ACCGTAAGTAATAGCA-0	0	0	0	0	Healthy_Keratinocytes
ACCGTAAGTACTTCTT-0	0	0	0	0	Macrophages
ACCGTAAGTCAACATC-0	2.5821	0	0	0	Fibroblasts
ACCGTAAGTCGTTGTA-0	0	0	0	0	Fibroblasts
ACCGTAAGTTACGTCA-0	0	0	0	0	Fibroblasts
ACCGTAAGTTCACCTC-0	0	0	0	0	Macrophages
ACCGTAATCAAAGACA-0	0	0	0	0	Fibroblasts
ACCGTAATCACGGTTA-0	0	0	0	0	Fibroblasts
ACCGTAATCATGCTCC-0	0	0	0	0	Fibroblasts
ACCGTAATCGTCGTTC-0	0	0	0	0	Fibroblasts
ACCGTAATCTACCTGC-0	0	0	0	0	Fibroblasts
ACCGTAATCTGTGCAA-0	0	0	0	0	Vascular_ECs
ACCTTTAAGAGTCTGG-0	0	0	0	0	Fibroblasts
ACCTTTAAGCTAAACA-0	0	0	0	0	Fibroblasts
ACCTTTAAGTAATCCC-0	0	0	0	0	Fibroblasts
ACCTTTACATACAGCT-0	0	0	0	0	Fibroblasts
ACCTTTAGTCGGGTCT-0	0	0	0	0	Macrophages
ACCTTTAGTGAGTATA-0	0	0	0	0	Fibroblasts
ACCTTTATCAACACAC-0	0	0	0	0	Fibroblasts
ACCTTTATCAACGGCC-0	0	0	0	0	Macrophages
ACCTTTATCCTGTACC-0	0	0	0	0	Macrophages
ACCTTTATCGTGGGAA-0	0	0	0	0	Vascular_ECs
ACGAGCCAGACAATAC-0	0	0	0	0	Fibroblasts
ACGAGCCAGAGGTACC-0	0	0	0	0	Fibroblasts
ACGAGCCAGAGTAAGG-0	0	0	0	0	B_cells
ACGAGCCAGCAGACTG-0	0	0	0	0	Fibroblasts
ACGAGCCAGGAACTGC-0	0	0	0	0	Fibroblasts
ACGAGCCAGGTGTTAA-0	0	0	0	0	Fibroblasts
ACGAGCCAGTACGCCC-0	0	0	0	0	Fibroblasts
ACGAGCCCAAAGAATC-0	0	0	0	0	Vascular_ECs
ACGAGCCCAACTGCGC-0	0	0	0	0	Fibroblasts
ACGAGCCCACCTCGGA-0	0	0	0	0	Fibroblasts
ACGAGCCCACGGTGTC-0	0	0	0	0	Fibroblasts
ACGAGCCCAGCTGCAC-0	0	0	0	0	Macrophages
ACGAGCCCATGATCCA-0	0	0	0	0	Macrophages
ACGAGCCTCAACACGT-0	0	0	0	0	Vascular_ECs
ACGAGCCTCCGCATCT-0	0	0	0	0	Fibroblasts
ACGAGCCTCTGAGTGT-0	0	0	0	0	Fibroblasts
ACGAGCCTCTGTCTAT-0	0	0	0	0	Fibroblasts
ACGAGGAAGACGCACA-0	0	0	0	0	Fibroblasts
ACGAGGAAGACTCGGA-0	0	0	0	0	Macrophages
ACGAGGAAGCCCAGCT-0	0	0	0	0	Fibroblasts
ACGAGGACACAAGCCC-0	0	0	0	0	Healthy_Keratinocytes
ACGAGGACACCACCAG-0	0	0	0	0	Macrophages
ACGAGGACATTCACTT-0	0	0	0	0	Fibroblasts
ACGAGGAGTACCGAGA-0	0	0	0	0	Fibroblasts
ACGAGGATCAGTCCCT-0	0	0	0	0	Fibroblasts
ACGAGGATCTGGTGTA-0	0	0	0	0	Fibroblasts
ACGATACAGAGCTATA-0	0	0	0	0	Fibroblasts
ACGATACAGGCTAGCA-0	0	0	0	0	Fibroblasts
ACGATACAGGGTTTCT-0	0	0	0	0	Vascular_ECs
ACGATACCAAAGAATC-0	0	0	0	0	Fibroblasts
ACGATACCACAGTCGC-0	0	0	0	0	Macrophages
ACGATACCACTTGGAT-0	0	0	0	0	Fibroblasts
ACGATACCAGATGGCA-0	0	0	0	0	Macrophages
ACGATACCATCAGTCA-0	0	0	0	0	Fibroblasts
ACGATACCATCTCCCA-0	0	0	0	0	Vascular_ECs
ACGATACGTAGAGGAA-0	0	0	0	0	Macrophages
ACGATACGTAGCGCTC-0	0	0	0	0	Fibroblasts
ACGATACGTAGCTAAA-0	0	0	0	0	Vascular_ECs
ACGATACGTAGCTGCC-0	0	0	0	0	Healthy_Keratinocytes
ACGATACGTATAAACG-0	0	0	0	0	Vascular_ECs
ACGATACGTCGCTTCT-0	0	0	0	0	Fibroblasts
ACGATACGTCTGATTG-0	0	0	0	0	Fibroblasts
ACGATACGTGACGCCT-0	0	0	0	0	Vascular_ECs
ACGATACGTGAGTATA-0	0	0	0	0	Fibroblasts
ACGATACGTGCAGTAG-0	0	0	0	0	Vascular_ECs
ACGATACTCAGTTCGA-0	0	0	0	0	Macrophages
ACGATACTCATATCGG-0	0	0	0	0	Vascular_ECs
ACGATACTCCACGCAG-0	0	0	2.14095	0	Fibroblasts
ACGATACTCCAGTATG-0	0	0	0	0	Fibroblasts
ACGATACTCCTGCCAT-0	0	0	0	0	B_cells
ACGATACTCCTTAATC-0	0	0	0	0	Healthy_Keratinocytes
ACGATACTCTTTCCTC-0	0	3.6154	0	0	Vascular_ECs
ACGATGTAGAGCTTCT-0	2.91517	0	0	0	Pericytes
ACGATGTAGCCCTAAT-0	0	3.00174	3.00174	0	Fibroblasts
ACGATGTAGCTAACTC-0	0	0	0	0	Macrophages
ACGATGTAGGAGCGTT-0	0	0	0	0	Fibroblasts
ACGATGTAGGATGCGT-0	0	0	0	0	Fibroblasts
ACGATGTAGTAATCCC-0	0	0	0	0	Fibroblasts
ACGATGTCAAGTAATG-0	2.35623	0	0	0	Vascular_ECs
ACGATGTCAGTCTTCC-0	0	0	0	0	Fibroblasts
ACGATGTCATGGTAGG-0	0	0	0	0	Fibroblasts
ACGATGTCATTCACTT-0	0	2.40154	0	0	Healthy_Keratinocytes
ACGATGTGTGGTCCGT-0	0	0	0	0	Healthy_Keratinocytes
ACGATGTGTGTGGTTT-0	0	0	0	0	Macrophages
ACGATGTTCACAATGC-0	0	0	0	0	Fibroblasts
ACGATGTTCCCTCTTT-0	0	0	0	0	Vascular_ECs
ACGATGTTCGCCAGCA-0	0	0	0	0	Fibroblasts
ACGATGTTCTAGCACA-0	0	0	0	0	Fibroblasts
ACGATGTTCTCAAACG-0	0	0	0	0	Fibroblasts
ACGCAGCAGCTAGTTC-0	0	0	0	0	Vascular_ECs
ACGCAGCCACCACGTG-0	0	0	0	0	Fibroblasts
ACGCAGCCAGTCAGAG-0	0	0	0	0	Vascular_ECs
ACGCAGCCATCGGTTA-0	0	0	0	0	Macrophages
ACGCAGCGTCTGATCA-0	0	0	0	0	Fibroblasts
ACGCAGCGTGGTACAG-0	0	0	0	0	Fibroblasts
ACGCAGCGTGTGACCC-0	0	0	0	0	Fibroblasts
ACGCAGCGTTGGGACA-0	0	0	0	0	Healthy_Keratinocytes
ACGCAGCTCAACACCA-0	0	0	0	0	Fibroblasts
ACGCAGCTCCTAGAAC-0	0	0	0	0	Macrophages
ACGCAGCTCTGCTGCT-0	0	0	0	0	Fibroblasts
ACGCAGCTCTGGCGTG-0	0	0	0	0	Macrophages
ACGCCAGAGAGGGCTT-0	0	0	0	0	Fibroblasts
ACGCCAGAGCCGGTAA-0	0	0	0	0	Fibroblasts
ACGCCAGCAAGACACG-0	0	0	0	0	Fibroblasts
ACGCCAGCAGGTCTCG-0	0	0	0	0	Fibroblasts
ACGCCAGCATTGAGCT-0	0	0	0	0	Fibroblasts
ACGCCAGGTAAGAGAG-0	0	0	0	0	Macrophages
ACGCCAGGTACATCCA-0	0	0	0	0	Fibroblasts
ACGCCAGGTACCGTTA-0	0	0	0	0	Fibroblasts
ACGCCAGGTAGCACGA-0	0	0	0	0	Fibroblasts
ACGCCAGTCCTGCCAT-0	0	0	0	0	Smooth_muscle_cells
ACGCCAGTCCTGCTTG-0	0	0	0	0	Pericytes
ACGCCAGTCCTTTACA-0	0	0	0	0	Healthy_Keratinocytes
ACGCCAGTCTCTGCTG-0	0	0	0	0	Macrophages
ACGCCGAAGAGGTTGC-0	0	0	0	0	Vascular_ECs
ACGCCGAAGATCCCAT-0	0	0	0	0	Vascular_ECs
ACGCCGAAGGCGACAT-0	0	0	0	0	Vascular_ECs
ACGCCGACAAATTGCC-0	0	0	0	0	Healthy_Keratinocytes
ACGCCGACAAGGTTTC-0	0	0	0	0	Fibroblasts
ACGCCGACACCGAATT-0	0	0	0	0	Fibroblasts
ACGCCGACATCGGTTA-0	0	0	0	0	Healthy_Keratinocytes
ACGCCGACATGGTTGT-0	0	0	0	0	Fibroblasts
ACGCCGAGTCCGAACC-0	0	0	0	0	Fibroblasts
ACGCCGAGTCGACTGC-0	0	0	0	0	Macrophages
ACGCCGAGTGACTACT-0	0	0	0	0	Macrophages
ACGCCGAGTTCTGGTA-0	0	0	0	0	Pericytes
ACGCCGATCACCTCGT-0	0	0	0	0	Macrophages
ACGCCGATCATGTAGC-0	0	0	0	0	Fibroblasts
ACGCCGATCCTGTACC-0	0	0	0	0	Vascular_ECs
ACGCCGATCGACCAGC-0	0	0	0	0	Fibroblasts
ACGCCGATCTGCTTGC-0	0	0	0	0	Macrophages
ACGCCGATCTTTACAC-0	0	0	0	0	Fibroblasts
ACGGAGAAGAGATGAG-0	0	0	0	0	Pericytes
ACGGAGAAGGCACATG-0	0	0	0	0	Healthy_Keratinocytes
ACGGAGACATCCGTGG-0	0	0	0	0	Fibroblasts
ACGGAGAGTCTTGTCC-0	0	0	0	0	Vascular_ECs
ACGGAGAGTGTGAAAT-0	0	0	0	0	Fibroblasts
ACGGAGAGTGTGACCC-0	0	0	0	0	Smooth_muscle_cells
ACGGAGAGTTACCAGT-0	0	0	0	0	Macrophages
ACGGAGATCAGATAAG-0	0	0	0	0	Macrophages
ACGGAGATCATGTCTT-0	0	0	0	0	Vascular_ECs
ACGGAGATCGTCACGG-0	0	0	0	0	Healthy_Keratinocytes
ACGGAGATCTTGCAAG-0	0	0	2.92848	0	Fibroblasts
ACGGCCAAGAGTGAGA-0	0	0	0	0	Macrophages
ACGGCCAAGATGCCAG-0	0	0	0	0	Fibroblasts
ACGGCCAAGCGAGAAA-0	0	0	0	0	Macrophages
ACGGCCAAGCTCAACT-0	0	0	0	0	Fibroblasts
ACGGCCAAGTGGGATC-0	0	0	0	0	Fibroblasts
ACGGCCACAAGTCTGT-0	0	0	0	0	Macrophages
ACGGCCACACCGAATT-0	0	0	0	0	Fibroblasts
ACGGCCAGTAGCGATG-0	0	0	0	0	Macrophages
ACGGCCAGTAGCTCCG-0	0	0	2.90044	0	Fibroblasts
ACGGCCAGTCTGATCA-0	0	0	0	0	Fibroblasts
ACGGCCAGTGACTCAT-0	0	0	0	0	Fibroblasts
ACGGCCAGTGTGACCC-0	0	0	0	0	Fibroblasts
ACGGCCAGTTCGCTAA-0	0	0	0	0	Vascular_ECs
ACGGCCATCAAGCCTA-0	0	0	0	0	Fibroblasts
ACGGCCATCAGCTCTC-0	0	0	0	0	Macrophages
ACGGCCATCCTCAATT-0	0	0	0	0	Fibroblasts
ACGGCCATCGGCTTGG-0	0	0	0	0	Healthy_Keratinocytes
ACGGCCATCGTACGGC-0	0	0	0	0	Macrophages
ACGGCCATCTGTCTCG-0	0	0	0	0	Fibroblasts
ACGGCCATCTTCAACT-0	0	0	0	0	Macrophages
ACGGGCTAGATCTGAA-0	0	0	0	0	Fibroblasts
ACGGGCTAGCAATCTC-0	0	0	0	0	Lymphatic_ECs
ACGGGCTAGGGTCGAT-0	0	0	0	0	Fibroblasts
ACGGGCTAGTTAGGTA-0	0	0	0	0	Macrophages
ACGGGCTCACGTTGGC-0	0	0	0	0	Fibroblasts
ACGGGCTCAGGCGATA-0	0	0	0	0	Macrophages
ACGGGCTCATGGTTGT-0	0	0	0	0	Fibroblasts
ACGGGCTGTATATGGA-0	0	0	0	0	Macrophages
ACGGGCTGTCGGCTCA-0	0	0	0	0	Macrophages
ACGGGCTTCACATAGC-0	0	0	0	0	Healthy_Keratinocytes
ACGGGCTTCCGTCAAA-0	0	0	0	0	Fibroblasts
ACGGGCTTCTACTATC-0	0	0	0	0	Fibroblasts
ACGGGTCAGACAATAC-0	0	0	0	0	Smooth_muscle_cells
ACGGGTCAGAGATGAG-0	0	0	0	0	Fibroblasts
ACGGGTCAGGTGCACA-0	0	0	0	0	Fibroblasts
ACGGGTCCAATGGAAT-0	0	0	0	0	Macrophages
ACGGGTCGTACTCTCC-0	0	0	0	0	Vascular_ECs
ACGGGTCGTAGAAAGG-0	0	0	0	0	Macrophages
ACGGGTCGTAGCTCCG-0	0	0	0	0	Fibroblasts
ACGGGTCGTAGGGTAC-0	0	0	0	0	Fibroblasts
ACGGGTCGTGTGACCC-0	0	0	0	0	Fibroblasts
ACGGGTCGTTTAGGAA-0	0	0	0	0	Fibroblasts
ACGGGTCTCACAGGCC-0	0	0	0	0	Vascular_ECs
ACGGGTCTCACCATAG-0	0	0	0	0	Vascular_ECs
ACGTCAAAGCTGCGAA-0	0	0	0	0	Fibroblasts
ACGTCAAAGTTTAGGA-0	0	0	0	0	Healthy_Keratinocytes
ACGTCAACAACACCTA-0	0	0	0	0	Fibroblasts
ACGTCAACAGCTCCGA-0	0	0	0	0	Macrophages
ACGTCAACATTGAGCT-0	0	0	0	0	Macrophages
ACGTCAAGTCAGCTAT-0	0	0	0	0	Fibroblasts
ACGTCAAGTCGGCACT-0	0	0	0	0	Vascular_ECs
ACGTCAAGTCGTCTTC-0	0	0	0	0	Fibroblasts
ACGTCAAGTGACAAAT-0	0	0	0	0	Smooth_muscle_cells
ACGTCAATCACCCGAG-0	0	0	0	0	Macrophages
ACGTCAATCAGGTTCA-0	0	0	0	0	Pericytes
ACGTCAATCATGCTCC-0	0	0	0	0	Vascular_ECs
ACGTCAATCCGTTGCT-0	0	0	0	0	Vascular_ECs
ACGTCAATCTAACTGG-0	0	0	0	0	Healthy_Keratinocytes
ACTATCTAGACAGACC-0	0	0	0	0	Macrophages
ACTATCTAGCATCATC-0	0	0	0	0	Fibroblasts
ACTATCTAGCGATAGC-0	0	0	0	0	Fibroblasts
ACTATCTAGCTCTCGG-0	0	0	0	0	Macrophages
ACTATCTCAACCGCCA-0	0	0	0	0	Vascular_ECs
ACTATCTCAAGCCGTC-0	0	0	0	0	Vascular_ECs
ACTATCTCATCTACGA-0	0	0	0	0	Macrophages
ACTATCTCATGGTCAT-0	0	0	0	0	Fibroblasts
ACTATCTCATTCCTGC-0	0	0	0	0	Fibroblasts
ACTATCTGTACCGAGA-0	0	0	0	0	Fibroblasts
ACTATCTGTAGCTGCC-0	0	0	0	0	Fibroblasts
ACTATCTGTCCAGTAT-0	0	0	0	0	Fibroblasts
ACTATCTGTGTTTGTG-0	0	0	0	0	Macrophages
ACTATCTTCATCGGAT-0	0	0	0	0	Macrophages
ACTATCTTCCTTTCGG-0	0	0	0	0	Fibroblasts
ACTGAACCAGGCGATA-0	0	0	0	0	Fibroblasts
ACTGAACCAGTTCATG-0	0	0	0	0	Fibroblasts
ACTGAACCATTATCTC-0	0	0	0	0	Healthy_Keratinocytes
ACTGAACGTCCTAGCG-0	0	0	0	0	Macrophages
ACTGAACGTGGAAAGA-0	0	0	0	0	Fibroblasts
ACTGAACGTGGTACAG-0	0	0	0	0	Fibroblasts
ACTGAACGTTCAGCGC-0	0	0	0	0	Fibroblasts
ACTGAACGTTCATGGT-0	0	0	0	0	Pericytes
ACTGAACGTTCCGGCA-0	2.44559	0	0	0	Vascular_ECs
ACTGAACTCCGGGTGT-0	0	0	0	0	Fibroblasts
ACTGAGTAGCCGATTT-0	0	0	0	0	Pericytes
ACTGAGTAGCTCAACT-0	0	0	0	0	Fibroblasts
ACTGAGTAGGATGGTC-0	0	0	0	0	Macrophages
ACTGAGTAGTATTGGA-0	0	0	0	0	Fibroblasts
ACTGAGTAGTGGTAAT-0	0	0	0	0	Macrophages
ACTGAGTAGTGTCTCA-0	0	0	0	0	Vascular_ECs
ACTGAGTCAAGCGTAG-0	0	0	0	0	Vascular_ECs
ACTGAGTCAGCAGTTT-0	0	0	0	0	Vascular_ECs
ACTGAGTCAGGTCGTC-0	0	0	0	0	Healthy_Keratinocytes
ACTGAGTGTAACGACG-0	0	0	0	0	Fibroblasts
ACTGAGTGTCGGCTCA-0	0	0	0	0	Macrophages
ACTGAGTGTCTTTCAT-0	0	0	0	0	Healthy_Keratinocytes
ACTGAGTGTGTTCGAT-0	0	0	1.8965	0	Healthy_Keratinocytes
ACTGAGTGTTTGACAC-0	0	0	0	0	Vascular_ECs
ACTGAGTTCACTCTTA-0	0	0	0	0	Fibroblasts
ACTGAGTTCAGAGACG-0	0	0	0	0	Macrophages
ACTGAGTTCGCCTGTT-0	0	0	3.86325	0	Macrophages
ACTGAGTTCTGTTGAG-0	0	0	0	0	Macrophages
ACTGATGAGAGACGAA-0	0	0	0	0	Vascular_ECs
ACTGATGAGCGATTCT-0	0	0	0	0	Fibroblasts
ACTGATGAGGCATTGG-0	0	0	0	0	Healthy_Keratinocytes
ACTGATGAGGGAAACA-0	0	0	0	0	Fibroblasts
ACTGATGAGGGTCGAT-0	0	0	0	0	Vascular_ECs
ACTGATGAGGTGTTAA-0	0	0	0	0	Fibroblasts
ACTGATGAGTTTCCTT-0	0	0	0	0	Healthy_Keratinocytes
ACTGATGCACCTTGTC-0	0	0	0	0	Macrophages
ACTGATGCACGGTGTC-0	0	0	0	0	Vascular_ECs
ACTGATGCATCCGCGA-0	0	0	0	0	Vascular_ECs
ACTGATGCATCTCCCA-0	0	0	0	0	Fibroblasts
ACTGATGCATTCACTT-0	0	0	0	0	Fibroblasts
ACTGATGCATTCGACA-0	0	0	0	0	Fibroblasts
ACTGATGGTCTTGCGG-0	0	0	0	0	Fibroblasts
ACTGATGGTGGCAAAC-0	0	0	0	0	Fibroblasts
ACTGATGGTGTGACCC-0	0	0	0	0	Macrophages
ACTGATGGTTCAACCA-0	0	0	0	0	Fibroblasts
ACTGATGGTTCAGTAC-0	0	0	0	0	Macrophages
ACTGATGTCACCGTAA-0	0	0	0	0	Macrophages
ACTGATGTCATAGCAC-0	0	0	0	0	Macrophages
ACTGATGTCCTCATTA-0	0	0	0	0	Vascular_ECs
ACTGATGTCGCCAAAT-0	0	0	0	0	Vascular_ECs
ACTGCTCAGCGGATCA-0	0	0	0	0	Fibroblasts
ACTGCTCAGCTGTTCA-0	0	0	0	0	Fibroblasts
ACTGCTCAGTAGCCGA-0	0	0	0	0	Fibroblasts
ACTGCTCCAAGCGAGT-0	0	0	0	0	Fibroblasts
ACTGCTCCAAGCTGGA-0	0	0	0	0	Macrophages
ACTGCTCCAATAGCAA-0	0	0	0	0	Lymphatic_ECs
ACTGCTCCACGGCCAT-0	0	2.73902	0	0	Fibroblasts
ACTGCTCCAGGGTTAG-0	0	0	0	0	Fibroblasts
ACTGCTCCATAGACTC-0	0	0	0	0	Fibroblasts
ACTGCTCCATGAAGTA-0	0	0	0	0	Lymphatic_ECs
ACTGCTCCATTTCACT-0	0	0	0	0	Fibroblasts
ACTGCTCGTCAGAAGC-0	0	0	0	0	Macrophages
ACTGCTCGTCGCTTTC-0	0	0	0	0	B_cells
ACTGCTCGTCTAACGT-0	0	0	0	0	Fibroblasts
ACTGCTCGTGCAACTT-0	0	0	0	0	Fibroblasts
ACTGCTCGTTGCGCAC-0	0	0	0	0	Macrophages
ACTGCTCTCAACACTG-0	0	0	0	0	Fibroblasts
ACTGCTCTCATGCTCC-0	0	0	0	0	Macrophages
ACTGCTCTCCCTCAGT-0	0	0	0	0	Vascular_ECs
ACTGCTCTCGATAGAA-0	0	0	0	0	Macrophages
ACTGCTCTCGTGACAT-0	0	0	0	0	Fibroblasts
ACTGCTCTCTCTGTCG-0	0	0	0	0	Macrophages
ACTGTCCAGAATCTCC-0	0	0	0	0	Vascular_ECs
ACTGTCCAGAGAGCTC-0	0	0	0	0	Fibroblasts
ACTGTCCAGAGTCGGT-0	0	0	0	0	Macrophages
ACTGTCCAGCTCCTCT-0	0	0	0	0	Fibroblasts
ACTGTCCAGCTTTGGT-0	0	0	0	0	Fibroblasts
ACTGTCCAGTACGCGA-0	0	0	0	0	B_cells
ACTGTCCAGTACGTAA-0	0	0	0	0	Fibroblasts
ACTGTCCCAACGCACC-0	0	0	0	0	Macrophages
ACTGTCCCAACTGGCC-0	0	0	0	0	Macrophages
ACTGTCCCAAGTTAAG-0	0	0	0	0	Vascular_ECs
ACTGTCCCAAGTTGTC-0	0	0	0	0	Macrophages
ACTGTCCCACAGACAG-0	0	2.94881	0	0	Macrophages
ACTGTCCCACCTCGTT-0	0	0	0	0	Fibroblasts
ACTGTCCCACGAGAGT-0	0	0	0	0	Fibroblasts
ACTGTCCCAGCATACT-0	0	0	0	0	Vascular_ECs
ACTGTCCGTAAGTTCC-0	0	0	0	0	Pericytes
ACTGTCCGTACCGTTA-0	0	0	0	0	Fibroblasts
ACTGTCCGTCGATTGT-0	0	0	0	0	Fibroblasts
ACTGTCCGTCTGATTG-0	0	0	0	0	Fibroblasts
ACTGTCCGTTATGTGC-0	0	0	0	0	Macrophages
ACTGTCCTCAAACCGT-0	0	0	0	0	Fibroblasts
ACTGTCCTCAACACTG-0	0	0	0	0	Macrophages
ACTGTCCTCTGAGGGA-0	0	0	0	0	Fibroblasts
ACTTACTAGCTGATAA-0	0	0	0	0	Fibroblasts
ACTTACTAGGTGCACA-0	0	0	0	0	Macrophages
ACTTACTAGTTGCAGG-0	0	0	0	0	Fibroblasts
ACTTACTCAATACGCT-0	0	0	0	0	Fibroblasts
ACTTACTGTGACAAAT-0	0	2.94028	0	0	Fibroblasts
ACTTACTGTGCGGTAA-0	0	0	0	0	Vascular_ECs
ACTTACTTCACTTATC-0	0	0	0	0	Macrophages
ACTTACTTCATGGTCA-0	0	0	2.62615	0	Fibroblasts
ACTTACTTCCCAAGTA-0	0	0	0	0	Fibroblasts
ACTTACTTCTGGCGAC-0	0	0	0	0	Fibroblasts
ACTTGTTAGAGTAATC-0	0	0	0	0	Macrophages
ACTTGTTAGAGTCTGG-0	0	0	0	0	Fibroblasts
ACTTGTTAGATGCCTT-0	0	0	0	0	Healthy_Keratinocytes
ACTTGTTAGATGGGTC-0	0	0	0	0	Macrophages
ACTTGTTAGCTATGCT-0	0	0	0	0	Macrophages
ACTTGTTAGGCCCGTT-0	0	0	0	0	Fibroblasts
ACTTGTTAGTCGTTTG-0	0	0	0	0	Macrophages
ACTTGTTCAAAGTCAA-0	0	0	0	0	Macrophages
ACTTGTTCAATCTGCA-0	0	0	0	0	Macrophages
ACTTGTTCATCACCCT-0	0	0	0	0	Fibroblasts
ACTTGTTGTCGTCTTC-0	0	0	0	0	Macrophages
ACTTGTTGTGAGCGAT-0	0	0	0	0	Macrophages
ACTTGTTGTTCGGCAC-0	0	0	0	0	Fibroblasts
ACTTGTTGTTGAGTTC-0	0	0	0	0	Macrophages
ACTTGTTTCAACCATG-0	0	0	0	0	T_cells
ACTTGTTTCACTTACT-0	0	0	0	0	Macrophages
ACTTGTTTCATAGCAC-0	0	0	0	0	Fibroblasts
ACTTGTTTCTATCCTA-0	0	0	0	0	Fibroblasts
ACTTGTTTCTGGCGTG-0	0	0	0	0	Vascular_ECs
ACTTTCAAGGAGTAGA-0	0	0	0	0	Fibroblasts
ACTTTCACAAGCGCTC-0	0	0	0	0	Fibroblasts
ACTTTCACATGACATC-0	0	0	0	0	Fibroblasts
ACTTTCAGTAAGGATT-0	0	0	0	0	Fibroblasts
ACTTTCAGTCTAGCGC-0	0	0	0	0	Macrophages
ACTTTCAGTCTGGTCG-0	0	0	0	0	Vascular_ECs
ACTTTCAGTGACTACT-0	0	0	0	0	Fibroblasts
ACTTTCATCCCTAATT-0	0	0	0	0	Macrophages
ACTTTCATCCTAGGGC-0	0	0	0	0	Pericytes
ACTTTCATCTAGAGTC-0	0	0	0	0	Fibroblasts
AGAATAGAGCAGATCG-0	0	0	0	0	Fibroblasts
AGAATAGAGGACAGCT-0	0	0	0	0	Macrophages
AGAATAGAGGCCCGTT-0	0	0	0	0	Pericytes
AGAATAGAGGTGATTA-0	0	0	0	0	Fibroblasts
AGAATAGCACCAACCG-0	0	0	0	0	Fibroblasts
AGAATAGCAGGGTTAG-0	0	0	0	0	Macrophages
AGAATAGCAGTATCTG-0	0	0	2.81238	0	Macrophages
AGAATAGCATCACGAT-0	0	0	0	0	T_cells
AGAATAGGTACTTGAC-0	0	0	0	0	Fibroblasts
AGAATAGGTATAGGGC-0	0	0	0	0	Pericytes
AGAATAGTCACGAAGG-0	0	0	0	0	Fibroblasts
AGAATAGTCCAAATGC-0	0	0	0	0	Fibroblasts
AGAATAGTCCTAGGGC-0	0	1.79301	0	0	Vascular_ECs
AGAATAGTCCTTAATC-0	0	0	0	0	Fibroblasts
AGAATAGTCCTTTCGG-0	0	0	0	0	Macrophages
AGAATAGTCGGCATCG-0	0	0	0	0	Vascular_ECs
AGACGTTAGACTTGAA-0	0	0	0	0	Macrophages
AGACGTTAGAGTACAT-0	0	0	0	0	Fibroblasts
AGACGTTAGCCAGTTT-0	0	0	0	0	Fibroblasts
AGACGTTAGGACATTA-0	0	0	0	0	Fibroblasts
AGACGTTAGTCAAGGC-0	0	0	0	0	Macrophages
AGACGTTCAAACCTAC-0	0	0	0	0	B_cells
AGACGTTCACAAGCCC-0	0	0	0	0	Fibroblasts
AGACGTTCACAGTCGC-0	0	0	0	0	Fibroblasts
AGACGTTCACTTAAGC-0	0	0	0	0	Fibroblasts
AGACGTTCACTTACGA-0	0	0	0	0	Fibroblasts
AGACGTTGTTAAAGTG-0	0	0	0	3.11787	Vascular_ECs
AGACGTTGTTGACGTT-0	0	0	0	0	Fibroblasts
AGACGTTGTTGGACCC-0	0	0	0	0	Healthy_Keratinocytes
AGACGTTTCAGTACGT-0	0	0	0	0	Fibroblasts
AGACGTTTCGCTTAGA-0	0	0	0	0	Fibroblasts
AGAGCGAAGATAGCAT-0	0	0	0	0	Fibroblasts
AGAGCGAAGCAGCCTC-0	0	0	0	0	Vascular_ECs
AGAGCGAAGCGTTCCG-0	0	0	0	0	Vascular_ECs
AGAGCGAAGTATTGGA-0	0	0	0	0	Fibroblasts
AGAGCGACAAACGTGG-0	0	0	0	0	Vascular_ECs
AGAGCGACAAGGTGTG-0	0	0	0	0	Fibroblasts
AGAGCGACAATCGGTT-0	0	0	0	0	Fibroblasts
AGAGCGACAGGACCCT-0	0	2.0521	0	0	Vascular_ECs
AGAGCGAGTAGAGGAA-0	2.26083	0	0	0	Vascular_ECs
AGAGCGAGTGTCAATC-0	0	0	0	0	Macrophages
AGAGCGAGTTAAGACA-0	0	0	0	0	Fibroblasts
AGAGCGAGTTGGAGGT-0	0	0	0	0	Fibroblasts
AGAGCGATCATCGCTC-0	0	0	0	0	Healthy_Keratinocytes
AGAGCGATCCGCGCAA-0	0	0	0	0	Vascular_ECs
AGAGCGATCCTAGGGC-0	0	0	0	0	Fibroblasts
AGAGCGATCTCTGAGA-0	3.12617	0	0	0	Fibroblasts
AGAGCGATCTGTCAAG-0	0	0	0	0	Macrophages
AGAGCTTAGACAATAC-0	0	0	0	0	Fibroblasts
AGAGCTTAGCTGATAA-0	0	0	0	0	Vascular_ECs
AGAGCTTAGCTGTTCA-0	0	0	0	0	Macrophages
AGAGCTTAGCTTCGCG-0	0	0	0	0	Macrophages
AGAGCTTAGGCAATTA-0	0	0	0	0	Smooth_muscle_cells
AGAGCTTAGGTCATCT-0	0	0	0	0	Healthy_Keratinocytes
AGAGCTTAGTGGTCCC-0	0	0	0	0	Fibroblasts
AGAGCTTCAAGCTGAG-0	0	0	0	0	B_cells
AGAGCTTCAATGTAAG-0	0	0	2.14693	0	Healthy_Keratinocytes
AGAGCTTCACACAGAG-0	0	0	0	0	Fibroblasts
AGAGCTTCACATAACC-0	0	0	0	0	Fibroblasts
AGAGCTTCAGACAAAT-0	0	0	0	0	Fibroblasts
AGAGCTTGTAGAAGGA-0	0	0	3.10354	0	Macrophages
AGAGCTTGTCGCGAAA-0	0	0	0	0	Fibroblasts
AGAGCTTGTTCCGTCT-0	0	0	0	0	Vascular_ECs
AGAGCTTGTTGAGTTC-0	0	0	0	0	Fibroblasts
AGAGCTTTCAGAGACG-0	0	0	0	0	Fibroblasts
AGAGTGGAGACCTAGG-0	0	0	0	0	Vascular_ECs
AGAGTGGAGAGGTACC-0	0	0	0	0	Macrophages
AGAGTGGAGAGTCTGG-0	0	0	0	0	Macrophages
AGAGTGGAGAGTGACC-0	0	0	0	0	Vascular_ECs
AGAGTGGAGCCGCCTA-0	0	0	0	0	Fibroblasts
AGAGTGGAGGACATTA-0	0	0	0	0	Pericytes
AGAGTGGAGGAGCGTT-0	0	0	0	0	Vascular_ECs
AGAGTGGAGGCCCTCA-0	0	0	0	0	Macrophages
AGAGTGGAGGGCTTGA-0	0	0	0	0	Fibroblasts
AGAGTGGAGTCTCGGC-0	0	0	0	0	Fibroblasts
AGAGTGGCACCGCTAG-0	0	0	0	0	Fibroblasts
AGAGTGGCAGACAAAT-0	0	0	0	0	Fibroblasts
AGAGTGGCAGCTGGCT-0	0	0	0	0	Fibroblasts
AGAGTGGGTCCGACGT-0	0	0	0	0	Fibroblasts
AGAGTGGGTCGGGTCT-0	0	0	0	0	Fibroblasts
AGAGTGGGTCTCACCT-0	0	0	0	0	Lymphatic_ECs
AGAGTGGGTTTGGCGC-0	0	0	0	0	Macrophages
AGAGTGGTCGCAAGCC-0	0	0	0	0	Fibroblasts
AGAGTGGTCTCGGACG-0	0	0	0	0	Fibroblasts
AGAGTGGTCTGTCTCG-0	0	0	0	0	Fibroblasts
AGATCTGAGCAATATG-0	0	0	0	0	Vascular_ECs
AGATCTGAGCGCTTAT-0	0	0	0	0	Fibroblasts
AGATCTGAGGAGCGAG-0	0	0	0	0	Macrophages
AGATCTGCAAACCTAC-0	0	0	0	0	Pericytes
AGATCTGCAAGTTAAG-0	0	0	0	0	Fibroblasts
AGATCTGCACCTGGTG-0	0	0	0	0	Vascular_ECs
AGATCTGGTCATGCAT-0	0	0	0	0	Fibroblasts
AGATCTGGTCTAGAGG-0	0	0	0	0	Macrophages
AGATCTGGTCTCGTTC-0	0	0	0	0	Macrophages
AGATCTGGTGTGAATA-0	0	0	0	0	Fibroblasts
AGATCTGTCACCAGGC-0	0	0	0	0	Fibroblasts
AGATCTGTCACGGTTA-0	0	0	0	0	Fibroblasts
AGATCTGTCATTGCGA-0	0	2.56532	0	0	Fibroblasts
AGATCTGTCCACGAAT-0	0	0	0	0	Fibroblasts
AGATCTGTCCCTCTTT-0	0	0	0	0	Fibroblasts
AGATCTGTCCGCAGTG-0	0	0	0	0	Macrophages
AGATCTGTCCGCGTTT-0	0	0	0	0	Fibroblasts
AGATCTGTCCTCATTA-0	0	0	0	0	Fibroblasts
AGATCTGTCGCAAACT-0	0	2.76373	0	0	Fibroblasts
AGATCTGTCTCGTTTA-0	0	0	0	0	Fibroblasts
AGATCTGTCTTAGAGC-0	0	0	0	0	Vascular_ECs
AGATTGCAGAATTGTG-0	0	0	0	0	Healthy_Keratinocytes
AGATTGCAGACAGACC-0	0	0	0	0	Fibroblasts
AGATTGCAGAGGTTAT-0	0	0	0	0	Fibroblasts
AGATTGCAGCCTATGT-0	0	0	0	0	Healthy_Keratinocytes
AGATTGCAGCCTTGAT-0	0	0	0	0	Fibroblasts
AGATTGCAGCGATATA-0	0	0	0	0	Pericytes
AGATTGCAGGGTATCG-0	0	0	0	0	Vascular_ECs
AGATTGCAGTCTCCTC-0	0	0	0	0	Vascular_ECs
AGATTGCAGTGACTCT-0	0	0	0	0	Macrophages
AGATTGCCAAGGTGTG-0	0	0	0	0	Fibroblasts
AGATTGCCACAACGCC-0	0	3.09544	0	0	Fibroblasts
AGATTGCCATCAGTAC-0	0	0	0	0	Fibroblasts
AGATTGCGTAAGTTCC-0	0	0	0	0	Fibroblasts
AGATTGCGTCAGATAA-0	0	0	0	0	Fibroblasts
AGATTGCTCCCAGGTG-0	0	0	0	0	Macrophages
AGATTGCTCCGAGCCA-0	0	0	0	0	Macrophages
AGATTGCTCCTGCCAT-0	0	0	0	0	Macrophages
AGATTGCTCGATAGAA-0	0	0	0	0	Vascular_ECs
AGCAGCCAGACTAGGC-0	0	0	0	0	Macrophages
AGCAGCCAGCTAGGCA-0	0	0	0	0	Fibroblasts
AGCAGCCAGTACGCCC-0	0	0	0	0	Macrophages
AGCAGCCCAAACTGCT-0	0	0	0	0	Macrophages
AGCAGCCCACAGGCCT-0	0	0	0	0	Fibroblasts
AGCAGCCCACCACCAG-0	0	0	0	0	Pericytes
AGCAGCCCAGCATACT-0	0	0	0	0	Fibroblasts
AGCAGCCCAGTCCTTC-0	0	0	3.22041	0	Macrophages
AGCAGCCCATGAGCGA-0	0	0	0	0	Macrophages
AGCAGCCGTAAATGAC-0	0	0	0	0	Fibroblasts
AGCAGCCGTATGAAAC-0	0	0	0	0	Fibroblasts
AGCAGCCGTTCAACCA-0	0	0	0	0	Fibroblasts
AGCAGCCTCGGAGCAA-0	0	0	0	0	Fibroblasts
AGCAGCCTCTGTACGA-0	0	0	0	0	Fibroblasts
AGCATACAGAGAACAG-0	0	0	0	0	Fibroblasts
AGCATACAGATATGCA-0	0	0	0	0	Fibroblasts
AGCATACAGCGTGAGT-0	0	0	0	0	Vascular_ECs
AGCATACAGGTGGGTT-0	0	0	0	0	Fibroblasts
AGCATACCAAGCCGCT-0	0	0	0	0	Fibroblasts
AGCATACCAATCACAC-0	0	0	0	0	Macrophages
AGCATACCACATCTTT-0	0	0	0	0	Fibroblasts
AGCATACCAGATTGCT-0	0	0	0	0	Fibroblasts
AGCATACCAGCGAACA-0	0	0	0	0	Fibroblasts
AGCATACCATGTTCCC-0	0	0	0	0	Macrophages
AGCATACGTGACGCCT-0	0	0	0	0	Fibroblasts
AGCATACGTTCAGCGC-0	0	0	0	0	Healthy_Keratinocytes
AGCATACGTTGCCTCT-0	0	0	0	0	Vascular_ECs
AGCATACTCAAACCGT-0	0	0	0	0	Fibroblasts
AGCATACTCCGAGCCA-0	1.9719	0	0	0	Fibroblasts
AGCATACTCTAGCACA-0	0	0	0	0	Fibroblasts
AGCATACTCTCGAGTA-0	0	0	0	0	Fibroblasts
AGCATACTCTTGGGTA-0	0	0	0	0	T_cells
AGCCTAAAGCTTCGCG-0	0	0	0	0	Macrophages
AGCCTAAAGGCCATAG-0	0	0	0	0	Healthy_Keratinocytes
AGCCTAAAGTCCATAC-0	0	0	0	0	Macrophages
AGCCTAAAGTGTCCAT-0	0	0	0	0	Macrophages
AGCCTAACAAGCGCTC-0	0	0	0	0	Fibroblasts
AGCCTAACACCAGGCT-0	0	0	0	0	Fibroblasts
AGCCTAACACGAAAGC-0	0	0	0	0	Macrophages
AGCCTAAGTGCAACTT-0	0	0	0	0	Fibroblasts
AGCCTAATCACGCATA-0	0	0	3.29487	0	Macrophages
AGCCTAATCATCACCC-0	0	0	0	0	Fibroblasts
AGCCTAATCCTGCAGG-0	0	0	0	0	T_cells
AGCCTAATCGCCAAAT-0	0	0	0	0	Vascular_ECs
AGCCTAATCGCGTTTC-0	0	0	0	0	Healthy_Keratinocytes
AGCCTAATCGGCTACG-0	0	0	0	0	Fibroblasts
AGCCTAATCTGCTGTC-0	0	0	0	0	Fibroblasts
AGCGGTCAGGCCCTCA-0	0	0	0	0	Fibroblasts
AGCGGTCAGGGTTTCT-0	0	0	0	0	Vascular_ECs
AGCGGTCAGTGGTAAT-0	0	0	0	0	Smooth_muscle_cells
AGCGGTCAGTGTTGAA-0	0	0	0	0	Vascular_ECs
AGCGGTCCAGACAAAT-0	0	0	0	0	Fibroblasts
AGCGGTCCAGCCTTGG-0	0	0	0	0	Macrophages
AGCGGTCCATTACGAC-0	0	0	0	0	Healthy_Keratinocytes
AGCGGTCGTATGGTTC-0	0	0	0	0	Fibroblasts
AGCGGTCGTGACGGTA-0	0	0	0	0	Pericytes
AGCGGTCTCGTCACGG-0	0	0	0	0	Fibroblasts
AGCGTATAGACCGGAT-0	0	0	0	0	Macrophages
AGCGTATAGCCAACAG-0	0	0	0	0	Healthy_Keratinocytes
AGCGTATAGGAGTCTG-0	0	0	0	0	Fibroblasts
AGCGTATCAGTACACT-0	0	0	0	0	T_cells
AGCGTATCATGGATGG-0	0	0	0	0	Fibroblasts
AGCGTATGTACGCACC-0	0	0	0	0	Vascular_ECs
AGCGTATGTACGCTGC-0	0	0	0	0	Macrophages
AGCGTATGTCAGAGGT-0	0	0	0	0	Pericytes
AGCGTATGTGACGGTA-0	0	0	0	0	Fibroblasts
AGCGTATGTGAGGCTA-0	0	0	0	0	B_cells
AGCGTATGTGTAAGTA-0	0	0	0	0	Fibroblasts
AGCGTATGTTAAAGTG-0	0	0	0	0	Fibroblasts
AGCGTATGTTAAGATG-0	0	0	0	0	Fibroblasts
AGCGTATTCAAGAAGT-0	0	0	0	0	Macrophages
AGCGTATTCCACGCAG-0	0	0	0	0	Fibroblasts
AGCGTATTCCCACTTG-0	0	0	0	0	Fibroblasts
AGCGTATTCGGTCCGA-0	0	0	0	0	Healthy_Keratinocytes
AGCGTATTCGGTTAAC-0	0	0	0	0	Fibroblasts
AGCGTCGAGGTGTGGT-0	0	0	0	0	Fibroblasts
AGCGTCGAGTGTCTCA-0	0	0	1.375	0	Fibroblasts
AGCGTCGCAATCCGAT-0	0	0	0	0	Fibroblasts
AGCGTCGGTACCAGTT-0	0	0	0	0	Fibroblasts
AGCGTCGGTCACTGGC-0	0	0	0	0	T_cells
AGCGTCGGTCATATGC-0	0	0	0	0	Fibroblasts
AGCGTCGGTCCGTTAA-0	0	0	0	0	Fibroblasts
AGCGTCGGTGAGGGAG-0	0	0	0	0	Healthy_Keratinocytes
AGCGTCGGTGCAACTT-0	0	0	0	0	Vascular_ECs
AGCGTCGGTGTTCGAT-0	0	0	0	0	Healthy_Keratinocytes
AGCGTCGTCATCTGTT-0	0	0	0	0	Fibroblasts
AGCGTCGTCTGCAAGT-0	0	0	0	0	Vascular_ECs
AGCTCCTAGCAACGGT-0	0	0	0	0	Fibroblasts
AGCTCCTAGTGCCATT-0	0	0	0	0	Healthy_Keratinocytes
AGCTCCTAGTTAGCGG-0	0	0	0	0	Fibroblasts
AGCTCCTAGTTGCAGG-0	0	0	0	0	Macrophages
AGCTCCTCACTACAGT-0	0	0	0	0	Healthy_Keratinocytes
AGCTCCTCAGGTGCCT-0	0	0	0	0	Vascular_ECs
AGCTCCTCATTGTGCA-0	0	0	0	0	Fibroblasts
AGCTCCTGTACTTAGC-0	0	0	0	0	Macrophages
AGCTCCTGTAGAGCTG-0	0	0	0	0	Vascular_ECs
AGCTCCTGTATGAAAC-0	0	0	0	0	Fibroblasts
AGCTCCTGTCAGGACA-0	0	0	0	0	Vascular_ECs
AGCTCCTGTCCAACTA-0	0	0	0	0	Macrophages
AGCTCCTGTCCTCTTG-0	0	0	0	0	Fibroblasts
AGCTCCTGTCTAGTCA-0	0	0	0	0	Fibroblasts
AGCTCCTGTGTTTGGT-0	0	0	0	0	B_cells
AGCTCCTTCATCACCC-0	0	0	0	0	Fibroblasts
AGCTCCTTCCCTAATT-0	0	0	0	0	Fibroblasts
AGCTCCTTCCTTGCCA-0	0	0	0	0	Fibroblasts
AGCTCCTTCGTTGACA-0	0	0	0	0	Fibroblasts
AGCTCCTTCTGTCTAT-0	0	0	0	0	Fibroblasts
AGCTCTCAGGGCATGT-0	0	0	2.31	0	Fibroblasts
AGCTCTCAGGTGCTTT-0	0	0	0	0	Fibroblasts
AGCTCTCCACCGAAAG-0	0	0	0	0	Fibroblasts
AGCTCTCCATGCGCAC-0	0	0	0	0	Vascular_ECs
AGCTCTCGTAGGAGTC-0	0	0	0	0	Fibroblasts
AGCTCTCGTGAGGGTT-0	0	0	0	0	Fibroblasts
AGCTCTCGTGTTCGAT-0	0	0	0	0	Pericytes
AGCTCTCTCCGCGTTT-0	0	0	0	0	Macrophages
AGCTCTCTCCTCAACC-0	0	0	0	0	Fibroblasts
AGCTCTCTCTAAGCCA-0	0	0	0	0	Fibroblasts
AGCTTGAAGCGGATCA-0	0	0	0	0	Vascular_ECs
AGCTTGAAGCGGCTTC-0	0	0	0	0	Fibroblasts
AGCTTGAAGCGTCTAT-0	0	0	0	0	B_cells
AGCTTGAAGCTGCAAG-0	0	0	0	0	Macrophages
AGCTTGAAGGGCACTA-0	0	0	0	0	Macrophages
AGCTTGAAGTGCCAGA-0	0	0	0	0	Fibroblasts
AGCTTGACAAGCGATG-0	0	0	0	0	Fibroblasts
AGCTTGACAATTGCTG-0	0	0	0	0	Macrophages
AGCTTGACACGCCAGT-0	0	0	0	0	Pericytes
AGCTTGACACTTGGAT-0	0	0	0	0	Vascular_ECs
AGCTTGAGTCCAAGTT-0	0	0	0	0	Macrophages
AGCTTGAGTCTTTCAT-0	0	0	0	0	Vascular_ECs
AGCTTGAGTGACTCAT-0	0	0	0	0	Fibroblasts
AGCTTGAGTTATGTGC-0	0	0	0	0	Fibroblasts
AGCTTGATCACCGGGT-0	0	0	0	0	Vascular_ECs
AGCTTGATCTATCGCC-0	0	0	0	0	Fibroblasts
AGCTTGATCTTGCCGT-0	0	0	0	0	Fibroblasts
AGGCCACAGAGTGACC-0	0	0	0	0	Fibroblasts
AGGCCACAGATGCCTT-0	0	0	0	0	Fibroblasts
AGGCCACAGCCACGTC-0	0	0	0	0	Healthy_Keratinocytes
AGGCCACAGCTGCCCA-0	0	0	0	0	Smooth_muscle_cells
AGGCCACAGGATTCGG-0	0	0	0	0	Fibroblasts
AGGCCACAGTGAAGTT-0	0	3.09343	0	0	Fibroblasts
AGGCCACCAAGGTTCT-0	0	0	0	0	Fibroblasts
AGGCCACCACAGCCCA-0	0	0	0	0	Fibroblasts
AGGCCACCACGTAAGG-0	0	0	0	0	Pericytes
AGGCCACCAGTATGCT-0	0	0	0	0	Fibroblasts
AGGCCACCATCCCATC-0	0	0	0	0	Fibroblasts
AGGCCACGTAAGAGAG-0	0	0	0	0	Healthy_Keratinocytes
AGGCCACGTCTGGAGA-0	0	1.36537	0	0	Fibroblasts
AGGCCACGTGGCCCTA-0	0	0	0	0	Fibroblasts
AGGCCACGTGTGAAAT-0	0	0	0	0	Macrophages
AGGCCACGTTCGCTAA-0	0	0	0	0	Vascular_ECs
AGGCCACGTTGGTAAA-0	0	0	0	0	Macrophages
AGGCCACTCAGATAAG-0	0	0	0	0	Fibroblasts
AGGCCACTCAGCATGT-0	0	0	0	0	Fibroblasts
AGGCCACTCGAATGGG-0	0	0	0	0	Fibroblasts
AGGCCACTCTACCAGA-0	0	0	0	0	Healthy_Keratinocytes
AGGCCGTAGAGGGATA-0	0	0	0	0	Macrophages
AGGCCGTAGGGCTTGA-0	0	0	0	0	Fibroblasts
AGGCCGTAGTACACCT-0	0	0	0	0	Fibroblasts
AGGCCGTAGTATGACA-0	0	0	0	0	Healthy_Keratinocytes
AGGCCGTCAAAGCAAT-0	0	0	0	0	Healthy_Keratinocytes
AGGCCGTCACATGACT-0	0	0	0	0	Fibroblasts
AGGCCGTCACTCGACG-0	0	0	0	0	Vascular_ECs
AGGCCGTCAGGGTATG-0	0	0	0	0	Fibroblasts
AGGCCGTCATAGGATA-0	0	0	0	0	Macrophages
AGGCCGTGTCAAACTC-0	0	0	0	0	Fibroblasts
AGGCCGTGTCAAGCGA-0	0	0	0	0	Vascular_ECs
AGGCCGTGTCTCACCT-0	0	0	0	0	Fibroblasts
AGGCCGTGTGATGATA-0	0	0	0	0	B_cells
AGGCCGTTCGCAGGCT-0	0	0	0	0	Healthy_Keratinocytes
AGGCCGTTCTGCCAGG-0	0	0	0	0	Macrophages
AGGCCGTTCTGCGTAA-0	0	0	0	0	Fibroblasts
AGGCCGTTCTTACCGC-0	0	3.08543	0	0	Fibroblasts
AGGGAGTAGAAACCAT-0	0	0	0	0	Fibroblasts
AGGGAGTAGACATAAC-0	0	0	0	0	Vascular_ECs
AGGGAGTAGATATGGT-0	0	0	0	0	B_cells
AGGGAGTAGGTGACCA-0	0	0	0	0	Vascular_ECs
AGGGAGTAGGTGCAAC-0	0	0	0	0	Fibroblasts
AGGGAGTAGTGATCGG-0	0	0	0	0	Pericytes
AGGGAGTAGTTCGCAT-0	0	0	0	0	Fibroblasts
AGGGAGTAGTTGAGTA-0	0	0	0	0	Vascular_ECs
AGGGAGTCAAAGTCAA-0	0	0	0	0	Fibroblasts
AGGGAGTCAAATCCGT-0	0	0	0	0	Vascular_ECs
AGGGAGTCAATCAGAA-0	0	0	0	0	Fibroblasts
AGGGAGTCAATGGATA-0	0	0	0	0	Fibroblasts
AGGGAGTCACGAAGCA-0	0	0	0	0	Vascular_ECs
AGGGAGTCAGATTGCT-0	0	0	0	0	Vascular_ECs
AGGGAGTCATGTAAGA-0	0	0	0	0	Vascular_ECs
AGGGAGTGTAAATGAC-0	0	0	0	0	Pericytes
AGGGAGTGTAGAGTGC-0	0	0	0	0	Healthy_Keratinocytes
AGGGAGTGTTAAGAAC-0	0	0	0	0	Pericytes
AGGGAGTTCCCATTTA-0	0	0	0	0	Erythrocytes
AGGGAGTTCGAGAACG-0	0	0	0	0	Fibroblasts
AGGGAGTTCGTACGGC-0	0	0	0	0	Fibroblasts
AGGGAGTTCTTGACGA-0	0	0	0	0	Macrophages
AGGGATGAGAAGGACA-0	0	0	0	0	Fibroblasts
AGGGATGAGACGCAAC-0	0	0	0	0	Macrophages
AGGGATGAGAGGTTGC-0	0	0	0	0	Vascular_ECs
AGGGATGAGGTGTGGT-0	0	0	0	0	Fibroblasts
AGGGATGCAAACTGCT-0	0	0	0	0	Fibroblasts
AGGGATGCAATAAGCA-0	0	0	0	0	Fibroblasts
AGGGATGCAATAGAGT-0	0	0	0	0	T_cells
AGGGATGCAATCGGTT-0	0	0	0	0	Fibroblasts
AGGGATGCACGAGAGT-0	2.30187	0	2.30187	0	Macrophages
AGGGATGCAGCGTTCG-0	0	0	0	0	Vascular_ECs
AGGGATGCAGTCGATT-0	0	0	0	0	Vascular_ECs
AGGGATGCAGTCTTCC-0	0	0	0	0	Pericytes
AGGGATGCATAGAAAC-0	0	0	0	0	Fibroblasts
AGGGATGCATGGTCTA-0	0	0	0	0	B_cells
AGGGATGGTCGGCATC-0	0	0	0	0	Macrophages
AGGGATGGTGTTCGAT-0	0	0	0	0	Fibroblasts
AGGGATGTCAACCAAC-0	0	0	0	0	Fibroblasts
AGGGATGTCAGAGACG-0	0	0	0	0	Smooth_muscle_cells
AGGGTGAAGCGGCTTC-0	0	0	0	0	B_cells
AGGGTGAAGGTGCACA-0	0	0	0	0	Vascular_ECs
AGGGTGAAGTACACCT-0	0	0	0	0	Fibroblasts
AGGGTGACACCACCAG-0	0	0	0	0	Macrophages
AGGGTGACAGTCGATT-0	0	0	0	0	Fibroblasts
AGGGTGACATATGGTC-0	0	0	0	0	Vascular_ECs
AGGGTGACATTCTTAC-0	0	0	0	0	Fibroblasts
AGGGTGAGTCTAGGTT-0	0	0	0	0	Macrophages
AGGGTGAGTGGTCCGT-0	0	0	0	0	Macrophages
AGGGTGAGTGTGGCTC-0	0	0	0	0	Macrophages
AGGGTGATCCGCGGTA-0	0	0	0	0	Fibroblasts
AGGGTGATCCTAGAAC-0	0	0	0	0	Fibroblasts
AGGGTGATCTCTGTCG-0	0	0	0	0	B_cells
AGGTCATAGAAGATTC-0	0	0	0	0	Macrophages
AGGTCATAGATATACG-0	0	0	0	0	Vascular_ECs
AGGTCATAGCCGATTT-0	0	1.32022	0	0	Fibroblasts
AGGTCATAGCGTGAGT-0	0	0	0	0	Fibroblasts
AGGTCATAGGTAGCCA-0	0	0	0	0	Healthy_Keratinocytes
AGGTCATAGTGGGTTG-0	0	0	0	0	Macrophages
AGGTCATCAAAGGAAG-0	0	0	0	0	Pericytes
AGGTCATCACGACTCG-0	0	0	0	0	Vascular_ECs
AGGTCATCAGGTCGTC-0	0	0	0	0	Macrophages
AGGTCATGTACTCTCC-0	0	0	0	0	Fibroblasts
AGGTCATGTAGCAAAT-0	0	0	0	0	Fibroblasts
AGGTCATGTCACCTAA-0	0	0	0	0	Macrophages
AGGTCATGTCCGTGAC-0	0	0	0	0	Macrophages
AGGTCATGTCGCATAT-0	0	0	0	0	Macrophages
AGGTCATGTCTAGAGG-0	0	0	0	0	Pericytes
AGGTCATGTGACCAAG-0	0	0	0	0	B_cells
AGGTCATGTGACTACT-0	0	0	0	0	Fibroblasts
AGGTCATGTTCACGGC-0	0	0	0	0	Fibroblasts
AGGTCATGTTCCATGA-0	0	0	0	0	Fibroblasts
AGGTCATGTTGTTTGG-0	0	0	0	0	Fibroblasts
AGGTCATTCACCCGAG-0	0	0	0	0	Fibroblasts
AGGTCATTCAGCGATT-0	0	0	0	0	Macrophages
AGGTCATTCATCGATG-0	0	0	0	0	Fibroblasts
AGGTCATTCCAAACAC-0	0	0	0	0	Smooth_muscle_cells
AGGTCATTCCGCTGTT-0	0	0	0	0	Fibroblasts
AGGTCCGAGCACACAG-0	0	0	0	0	Healthy_Keratinocytes
AGGTCCGAGCGACGTA-0	0	0	0	0	Fibroblasts
AGGTCCGAGCTAAGAT-0	0	0	0	0	Fibroblasts
AGGTCCGAGGTTACCT-0	0	0	0	0	Vascular_ECs
AGGTCCGAGTATTGGA-0	0	0	0	0	Fibroblasts
AGGTCCGAGTTCCACA-0	0	0	0	0	Healthy_Keratinocytes
AGGTCCGCACCGATAT-0	0	0	0	0	Fibroblasts
AGGTCCGCAGAAGCAC-0	0	0	0	0	Fibroblasts
AGGTCCGCAGGTCCAC-0	0	0	0	0	Fibroblasts
AGGTCCGCAGTGACAG-0	0	0	0	0	Fibroblasts
AGGTCCGCATCCGCGA-0	0	0	0	0	Healthy_Keratinocytes
AGGTCCGGTAAGGGAA-0	0	0	0	0	Macrophages
AGGTCCGGTAGGGACT-0	0	0	0	0	Vascular_ECs
AGGTCCGGTCACCTAA-0	0	0	0	0	Fibroblasts
AGGTCCGGTCCGACGT-0	0	0	0	0	Fibroblasts
AGGTCCGGTGAACCTT-0	0	0	0	0	Macrophages
AGGTCCGGTGTTCTTT-0	0	0	0	0	Fibroblasts
AGGTCCGGTTAGATGA-0	0	0	0	0	Fibroblasts
AGGTCCGGTTCACCTC-0	0	0	0	0	Fibroblasts
AGGTCCGTCAAACGGG-0	0	0	0	0	Fibroblasts
AGGTCCGTCCTGCTTG-0	0	0	0	0	Vascular_ECs
AGGTCCGTCGAACTGT-0	0	2.87483	0	0	Fibroblasts
AGGTCCGTCGTACGGC-0	0	0	0	0	Fibroblasts
AGTAGTCCACGTAAGG-0	0	0	0	0	Macrophages
AGTAGTCCAGCATACT-0	0	0	0	0	Fibroblasts
AGTAGTCCATAGAAAC-0	0	0	0	0	Fibroblasts
AGTAGTCCATGACATC-0	0	0	0	0	Fibroblasts
AGTAGTCGTCCATGAT-0	0	0	0	0	Macrophages
AGTAGTCGTCTAAAGA-0	0	0	0	0	Healthy_Keratinocytes
AGTAGTCGTCTCACCT-0	0	0	0	0	Vascular_ECs
AGTAGTCGTTCAGCGC-0	0	0	0	0	Fibroblasts
AGTAGTCTCGAACTGT-0	0	0	0	0	B_cells
AGTAGTCTCTCCCTGA-0	0	0	0	0	Fibroblasts
AGTAGTCTCTCCGGTT-0	0	0	0	0	Fibroblasts
AGTAGTCTCTCGCTTG-0	0	0	0	0	Fibroblasts
AGTCTTTAGAGCTTCT-0	0	0	0	0	Healthy_Keratinocytes
AGTCTTTAGGGCATGT-0	0	0	0	0	Macrophages
AGTCTTTAGTGCGTGA-0	0	0	0	0	Fibroblasts
AGTCTTTCAAGCTGTT-0	0	0	0	0	Fibroblasts
AGTCTTTCACGGCTAC-0	0	0	0	0	Fibroblasts
AGTCTTTCACTAAGTC-0	0	0	0	0	Fibroblasts
AGTCTTTCAGTCAGAG-0	0	0	0	0	Fibroblasts
AGTCTTTGTATAAACG-0	0	0	0	0	Fibroblasts
AGTCTTTGTTTGTTTC-0	0	0	0	0	Macrophages
AGTCTTTTCCAGGGCT-0	0	0	0	0	Fibroblasts
AGTGAGGAGGCCCTCA-0	0	0	0	0	Fibroblasts
AGTGAGGAGTTCGATC-0	0	0	0	0	Pericytes
AGTGAGGAGTTCGCAT-0	0	0	0	0	Fibroblasts
AGTGAGGCAACACCCG-0	0	0	0	0	Macrophages
AGTGAGGCAACTGCGC-0	0	0	0	0	Fibroblasts
AGTGAGGCAATGTTGC-0	0	0	0	0	Fibroblasts
AGTGAGGCAGCTGCTG-0	0	0	3.23671	0	Macrophages
AGTGAGGCAGTATAAG-0	0	0	0	0	Pericytes
AGTGAGGCATCGTCGG-0	0	0	0	0	Vascular_ECs
AGTGAGGGTAAACACA-0	0	0	0	0	Healthy_Keratinocytes
AGTGAGGGTGATAAAC-0	0	0	0	0	Pericytes
AGTGAGGGTGGACGAT-0	0	0	0	0	Smooth_muscle_cells
AGTGAGGGTTTAGCTG-0	0	0	0	0	Macrophages
AGTGAGGTCAGGCAAG-0	0	0	0	0	Macrophages
AGTGAGGTCGAGAACG-0	0	0	0	0	Macrophages
AGTGAGGTCGTGGACC-0	0	0	0	0	Fibroblasts
AGTGGGAAGCTCCTCT-0	0	0	0	0	Vascular_ECs
AGTGGGAAGGCTACGA-0	0	0	0	0	Vascular_ECs
AGTGGGAAGGGAGTAA-0	0	0	0	0	Vascular_ECs
AGTGGGAAGTAAGTAC-0	0	0	0	0	Fibroblasts
AGTGGGAAGTGGTAAT-0	0	0	0	0	Vascular_ECs
AGTGGGAAGTTCGCGC-0	0	0	0	0	Fibroblasts
AGTGGGAGTAGCAAAT-0	0	0	0	0	Macrophages
AGTGGGAGTCTAAAGA-0	0	0	0	0	Fibroblasts
AGTGGGAGTCTTGATG-0	0	0	0	0	Fibroblasts
AGTGGGAGTTATCACG-0	0	0	0	0	Vascular_ECs
AGTGGGATCAACGCTA-0	0	0	0	0	Macrophages
AGTGGGATCGCCAAAT-0	0	0	0	0	Fibroblasts
AGTGGGATCGTCTGAA-0	0	0	0	0	Fibroblasts
AGTGGGATCGTGGGAA-0	0	0	0	0	Fibroblasts
AGTGGGATCGTTTAGG-0	0	0	0	0	Macrophages
AGTGGGATCTGGCGTG-0	0	0	0	0	Healthy_Keratinocytes
AGTGTCAAGAAGGTTT-0	0	0	0	0	Fibroblasts
AGTGTCAAGAGATGAG-0	0	0	0	0	Vascular_ECs
AGTGTCAAGATTACCC-0	0	0	0	0	Vascular_ECs
AGTGTCAAGGCGACAT-0	0	0	0	0	Fibroblasts
AGTGTCAAGGTGCTAG-0	0	0	0	0	Fibroblasts
AGTGTCACAAGCTGAG-0	0	0	0	0	Macrophages
AGTGTCACAATACGCT-0	0	0	0	0	Macrophages
AGTGTCACACAGACTT-0	0	0	0	0	Fibroblasts
AGTGTCACAGCCAGAA-0	0	0	0	0	Macrophages
AGTGTCACATGGTTGT-0	0	0	0	0	Fibroblasts
AGTGTCACATTGTGCA-0	0	1.86218	0	0	Healthy_Keratinocytes
AGTGTCAGTATAGTAG-0	0	0	0	0	Macrophages
AGTGTCAGTCGTTGTA-0	0	0	0	0	Fibroblasts
AGTGTCAGTGGTCTCG-0	0	0	0	0	Fibroblasts
AGTGTCAGTGTTTGGT-0	0	0	0	0	Fibroblasts
AGTGTCATCAAGGTAA-0	0	0	0	0	Fibroblasts
AGTGTCATCAGTCAGT-0	0	0	0	0	Fibroblasts
AGTTGGTAGAAACCTA-0	0	0	0	0	Vascular_ECs
AGTTGGTAGCGTGAGT-0	0	0	0	0	Fibroblasts
AGTTGGTAGGGAAACA-0	0	0	0	0	Fibroblasts
AGTTGGTAGTGGTAGC-0	0	0	0	0	Fibroblasts
AGTTGGTAGTGTACGG-0	0	0	0	0	Lymphatic_ECs
AGTTGGTCAATGGTCT-0	0	0	0	0	Fibroblasts
AGTTGGTCACACCGAC-0	0	0	0	0	Macrophages
AGTTGGTCACAGCGTC-0	0	0	0	0	Fibroblasts
AGTTGGTCACCGAAAG-0	0	0	0	0	Vascular_ECs
AGTTGGTCACCTTGTC-0	0	0	0	0	Vascular_ECs
AGTTGGTCACTAAGTC-0	0	0	0	0	Fibroblasts
AGTTGGTCAGACAAAT-0	0	0	0	0	Fibroblasts
AGTTGGTCAGTAACGG-0	0	0	0	0	Macrophages
AGTTGGTCATCCCATC-0	0	0	0	0	Vascular_ECs
AGTTGGTGTGTAACGG-0	0	0	0	0	Fibroblasts
AGTTGGTGTTGGAGGT-0	0	0	0	0	Healthy_Keratinocytes
AGTTGGTTCAGCCTAA-0	0	0	0	0	Healthy_Keratinocytes
AGTTGGTTCCGTAGTA-0	0	0	0	0	Fibroblasts
AGTTGGTTCGCGGATC-0	0	0	0	0	T_cells
AGTTGGTTCTACTATC-0	0	0	0	0	Fibroblasts
AGTTGGTTCTTGCATT-0	0	0	0	0	Vascular_ECs
ATAACGCAGAGTGAGA-0	0	0	0	0	Fibroblasts
ATAACGCAGCCCAATT-0	0	0	0	0	Macrophages
ATAACGCAGCCTCGTG-0	0	0	0	0	Fibroblasts
ATAACGCAGTGGGTTG-0	0	0	0	0	Fibroblasts
ATAACGCCAAGCCGCT-0	0	0	0	0	Vascular_ECs
ATAACGCCACCAGGTC-0	0	0	0	0	Fibroblasts
ATAACGCCATTCACTT-0	0	0	0	0	Vascular_ECs
ATAACGCGTAGGAGTC-0	0	0	0	0	Fibroblasts
ATAACGCGTGTGCGTC-0	0	0	0	0	Fibroblasts
ATAACGCTCACCACCT-0	0	0	0	0	Macrophages
ATAACGCTCATCGATG-0	0	0	0	0	Fibroblasts
ATAACGCTCGGAGGTA-0	0	0	0	0	Macrophages
ATAACGCTCGTAGGTT-0	0	0	0	0	Vascular_ECs
ATAACGCTCTCCTATA-0	0	0	0	0	Fibroblasts
ATAACGCTCTGTGCAA-0	0	0	0	0	Fibroblasts
ATAACGCTCTTGAGAC-0	0	0	0	0	Fibroblasts
ATAAGAGAGAAGGACA-0	0	0	0	0	Vascular_ECs
ATAAGAGAGGCACATG-0	0	3.11068	0	0	Fibroblasts
ATAAGAGAGGGCACTA-0	0	0	0	0	Macrophages
ATAAGAGAGGTGATAT-0	0	0	0	0	Fibroblasts
ATAAGAGAGTACGCCC-0	0	0	0	0	Vascular_ECs
ATAAGAGCAAACTGTC-0	0	0	0	0	Healthy_Keratinocytes
ATAAGAGCAGATCGGA-0	0	0	3.13244	0	Fibroblasts
ATAAGAGCATCCGGGT-0	0	0	0	0	Fibroblasts
ATAAGAGGTAAGTGTA-0	0	0	0	0	Fibroblasts
ATAAGAGGTACATGTC-0	0	0	0	0	Macrophages
ATAAGAGGTAGGACAC-0	0	0	0	0	Macrophages
ATAAGAGGTCTAGGTT-0	0	0	0	0	Macrophages
ATAAGAGGTTCAACCA-0	0	0	0	0	Macrophages
ATAAGAGTCAATACCG-0	0	0	0	0	Fibroblasts
ATAAGAGTCCTTGCCA-0	0	0	0	0	Pericytes
ATAAGAGTCTGCGACG-0	0	0	0	0	Fibroblasts
ATAAGAGTCTTTAGGG-0	0	0	0	0	Fibroblasts
ATAGACCAGCTGCGAA-0	0	0	0	0	Macrophages
ATAGACCAGGACAGAA-0	0	0	0	0	Macrophages
ATAGACCAGGACATTA-0	0	0	0	0	Fibroblasts
ATAGACCAGGGCTTGA-0	0	0	0	0	Vascular_ECs
ATAGACCAGTAACCCT-0	0	0	0	0	Macrophages
ATAGACCAGTGTGGCA-0	0	0	0	0	Macrophages
ATAGACCCAATAACGA-0	0	0	0	0	Fibroblasts
ATAGACCCACCTCGTT-0	0	2.53164	0	0	Vascular_ECs
ATAGACCCAGAAGCAC-0	0	0	0	0	Macrophages
ATAGACCCAGGTTTCA-0	0	0	0	0	Vascular_ECs
ATAGACCCATATGCTG-0	0	0	0	0	Macrophages
ATAGACCGTAGATTAG-0	0	0	0	0	Fibroblasts
ATAGACCGTAGCGTAG-0	0	0	0	0	Healthy_Keratinocytes
ATAGACCGTCTCAACA-0	0	0	0	0	Fibroblasts
ATAGACCGTGTTTGTG-0	0	0	0	0	Fibroblasts
ATAGACCTCATGCAAC-0	0	0	0	0	Fibroblasts
ATAGACCTCCCTAACC-0	0	0	0	0	Fibroblasts
ATAGACCTCCGAACGC-0	0	0	0	0	Healthy_Keratinocytes
ATAGACCTCGAATCCA-0	0	0	0	0	Fibroblasts
ATCACGAAGCTTATCG-0	0	0	0	0	Smooth_muscle_cells
ATCACGACAAACCCAT-0	0	1.106	0	0	Fibroblasts
ATCACGACACATCTTT-0	0	0	0	0	Vascular_ECs
ATCACGACAGGTGCCT-0	0	0	0	0	Fibroblasts
ATCACGAGTACAGCAG-0	0	0	0	1.39888	Fibroblasts
ATCACGAGTCATGCCG-0	0	0	0	0	Fibroblasts
ATCACGAGTCCCTACT-0	0	0	0	0	Fibroblasts
ATCACGAGTGAGGGTT-0	0	0	0	0	Smooth_muscle_cells
ATCACGAGTGCCTGCA-0	0	0	0	0	Fibroblasts
ATCACGAGTTACGACT-0	0	0	0	0	Macrophages
ATCACGATCAAGGTAA-0	0	0	0	0	Macrophages
ATCACGATCGGCGCTA-0	0	0	0	0	Fibroblasts
ATCACGATCGGTTCGG-0	0	0	0	0	Macrophages
ATCACGATCTCCCTGA-0	0	0	0	0	Vascular_ECs
ATCATCTAGACCGGAT-0	0	0	0	0	Fibroblasts
ATCATCTAGCCAGGAT-0	0	0	0	0	Macrophages
ATCATCTAGCTAGCCC-0	0	0	0	0	Fibroblasts
ATCATCTAGTACTTGC-0	0	0	0	0	Vascular_ECs
ATCATCTAGTCGATAA-0	0	0	0	0	Macrophages
ATCATCTCAACACCTA-0	0	0	0	0	Fibroblasts
ATCATCTCAATCACAC-0	0	0	0	0	Macrophages
ATCATCTCATTCCTGC-0	3.12825	0	0	0	Macrophages
ATCATCTGTCGCGTGT-0	0	0	0	0	Lymphatic_ECs
ATCATCTGTGCCTGTG-0	0	0	0	0	Fibroblasts
ATCATCTGTGTGACCC-0	0	0	0	0	Fibroblasts
ATCATCTTCCTTTCTC-0	0	0	0	0	Pericytes
ATCATGGAGTACGTAA-0	0	0	0	0	Vascular_ECs
ATCATGGCACAGCCCA-0	0	0	0	0	Fibroblasts
ATCATGGCACCAGTTA-0	0	0	0	0	Fibroblasts
ATCATGGCACCCATGG-0	0	0	0	0	Fibroblasts
ATCATGGCAGGCTCAC-0	0	0	0	0	Fibroblasts
ATCATGGCATACTCTT-0	0	0	0	0	Vascular_ECs
ATCATGGCATCGTCGG-0	0	0	0	0	Fibroblasts
ATCATGGGTCACAAGG-0	0	0	0	0	Fibroblasts
ATCATGGGTCGAGATG-0	0	0	0	0	Fibroblasts
ATCATGGGTCGGATCC-0	0	0	0	0	Fibroblasts
ATCATGGTCCCTGACT-0	0	0	0	0	Pericytes
ATCATGGTCCGTCATC-0	0	0	0	0	Macrophages
ATCATGGTCTGGTGTA-0	0	0	0	0	Macrophages
ATCCACCAGAAGGTGA-0	0	0	0	0	Fibroblasts
ATCCACCAGCTACCTA-0	0	0	0	0	Fibroblasts
ATCCACCAGCTAGTTC-0	0	0	0	0	Fibroblasts
ATCCACCAGCTGTCTA-0	0	0	0	0	Fibroblasts
ATCCACCAGCTTCGCG-0	0	0	0	0	Fibroblasts
ATCCACCAGTATGACA-0	0	0	0	0	Macrophages
ATCCACCCAAGCGCTC-0	0	0	0	0	Fibroblasts
ATCCACCCAATGACCT-0	0	0	0	0	Fibroblasts
ATCCACCCACGCTTTC-0	0	0	0	0	Fibroblasts
ATCCACCCATTGCGGC-0	0	0	0	0	Healthy_Keratinocytes
ATCCACCGTAGCGCAA-0	0	0	0	0	Pericytes
ATCCACCGTGATAAGT-0	0	0	0	0	Vascular_ECs
ATCCACCGTGCTGTAT-0	0	0	0	0	Vascular_ECs
ATCCACCGTGTTCGAT-0	0	0	0	0	Pericytes
ATCCACCGTTCAGCGC-0	0	0	0	0	Macrophages
ATCCACCGTTCGCGAC-0	0	0	0	0	Fibroblasts
ATCCACCTCGGTGTCG-0	0	0	0	0	Vascular_ECs
ATCCACCTCTCCAACC-0	0	0	0	0	Fibroblasts
ATCCACCTCTCTAAGG-0	0	0	0	0	Vascular_ECs
ATCCGAAAGACTTTCG-0	0	0	0	0	Fibroblasts
ATCCGAAAGCTGATAA-0	0	0	0	0	Fibroblasts
ATCCGAAAGTACATGA-0	0	0	0	0	Fibroblasts
ATCCGAAAGTTGTCGT-0	0	0	0	0	Fibroblasts
ATCCGAACAGCTGGCT-0	0	0	0	0	Fibroblasts
ATCCGAAGTATCGCAT-0	0	0	0	0	Fibroblasts
ATCCGAAGTGTCCTCT-0	0	0	0	0	Vascular_ECs
ATCCGAAGTTCGCGAC-0	0	1.70741	0	0	Fibroblasts
ATCCGAAGTTGCTCCT-0	0	0	0	0	Fibroblasts
ATCCGAATCAACACGT-0	0	0	0	0	Vascular_ECs
ATCCGAATCACAATGC-0	0	0	0	0	Fibroblasts
ATCCGAATCACTATTC-0	0	0	0	0	Fibroblasts
ATCCGAATCCAAGTAC-0	0	0	0	0	Fibroblasts
ATCCGAATCTCTAGGA-0	0	0	0	0	Fibroblasts
ATCCGAATCTGCTGTC-0	0	2.83171	0	0	Fibroblasts
ATCGAGTAGTAGGTGC-0	0	0	0	0	Fibroblasts
ATCGAGTGTCGATTGT-0	0	0	0	0	Vascular_ECs
ATCGAGTGTCTCGTTC-0	0	0	0	0	Macrophages
ATCGAGTGTGCCTGGT-0	0	0	0	0	Macrophages
ATCGAGTGTTTGACTG-0	0	0	0	0	Macrophages
ATCGAGTTCACAACGT-0	0	0	0	0	Pericytes
ATCGAGTTCCCTCAGT-0	0	0	0	0	Fibroblasts
ATCGAGTTCGGATGTT-0	0	0	0	0	Macrophages
ATCTACTAGAGTTGGC-0	0	0	0	0	Vascular_ECs
ATCTACTAGCCAGTTT-0	0	0	0	0	Fibroblasts
ATCTACTAGGAATCGC-0	0	0	0	0	Fibroblasts
ATCTACTAGGCACATG-0	0	0	0	0	Macrophages
ATCTACTAGTCATCCA-0	0	0	0	0	Macrophages
ATCTACTCACACCGAC-0	0	0	0	0	Fibroblasts
ATCTACTCACATCCAA-0	0	0	0	1.42325	Fibroblasts
ATCTACTCAGGAATCG-0	0	0	0	0	Fibroblasts
ATCTACTCAGTAACGG-0	0	0	0	0	Vascular_ECs
ATCTACTGTACTCGCG-0	0	0	0	0	Macrophages
ATCTACTGTAGAGTGC-0	0	0	0	0	Fibroblasts
ATCTACTGTAGGGACT-0	0	0	0	0	Fibroblasts
ATCTACTGTCGGGTCT-0	0	0	0	0	Fibroblasts
ATCTACTGTGTCGCTG-0	0	0	0	0	Healthy_Keratinocytes
ATCTACTGTGTTGGGA-0	0	0	0	0	Fibroblasts
ATCTACTGTTGCCTCT-0	0	0	0	0	Macrophages
ATCTACTTCAGTGCAT-0	0	0	0	0	Fibroblasts
ATCTACTTCATGCAAC-0	0	0	0	0	Fibroblasts
ATCTACTTCCGTCAAA-0	0	0	0	0	Fibroblasts
ATCTACTTCGGCGGTT-0	0	0	0	0	Fibroblasts
ATCTGCCAGAGACTAT-0	0	0	0	0	Fibroblasts
ATCTGCCAGCACCGCT-0	0	0	0	0	Healthy_Keratinocytes
ATCTGCCAGTATCGAA-0	0	0	0	0	Fibroblasts
ATCTGCCAGTATTGGA-0	0	0	0	0	Healthy_Keratinocytes
ATCTGCCCAACACCCG-0	0	0	0	0	Fibroblasts
ATCTGCCCACCGTTGG-0	0	0	0	0	Macrophages
ATCTGCCCACTCTGTC-0	0	0	0	0	Fibroblasts
ATCTGCCCAGACAGGT-0	0	0	0	0	Fibroblasts
ATCTGCCCAGATCCAT-0	0	2.35796	0	0	Fibroblasts
ATCTGCCCAGCGATCC-0	0	0	0	0	Fibroblasts
ATCTGCCCAGTCACTA-0	0	0	0	0	Fibroblasts
ATCTGCCGTAGCACGA-0	0	0	0	0	Fibroblasts
ATCTGCCGTCCAGTGC-0	0	0	0	0	Fibroblasts
ATCTGCCGTGAAGGCT-0	0	3.29487	0	0	Vascular_ECs
ATCTGCCGTGGTACAG-0	0	0	0	0	Fibroblasts
ATCTGCCTCATGTCTT-0	0	0	0	0	Fibroblasts
ATCTGCCTCCTATTCA-0	0	0	0	0	B_cells
ATCTGCCTCGTTTATC-0	0	0	0	0	Healthy_Keratinocytes
ATCTGCCTCTATGTGG-0	0	0	0	0	Macrophages
ATGAGGGAGCTAGTTC-0	0	0	0	0	Macrophages
ATGAGGGAGCTGAACG-0	0	0	0	0	Healthy_Keratinocytes
ATGAGGGCAACAACCT-0	0	0	0	0	Macrophages
ATGAGGGCACCCAGTG-0	0	0	0	0	Macrophages
ATGAGGGCAGTTTACG-0	3.26534	0	0	0	Pericytes
ATGAGGGCATACGCCG-0	0	0	0	0	Fibroblasts
ATGAGGGCATCCAACA-0	0	0	0	0	Vascular_ECs
ATGAGGGGTAGCGATG-0	0	0	0	0	Macrophages
ATGAGGGGTATTACCG-0	0	0	0	0	Fibroblasts
ATGAGGGGTCAAAGAT-0	0	0	0	0	Vascular_ECs
ATGAGGGTCACTATTC-0	0	0	0	0	Macrophages
ATGAGGGTCTGGGCCA-0	0	0	0	0	Fibroblasts
ATGCGATAGACAATAC-0	0	3.01639	0	0	Macrophages
ATGCGATAGCGCTTAT-0	0	0	0	0	Fibroblasts
ATGCGATAGTGCTGCC-0	0	0	0	0	Fibroblasts
ATGCGATCAACTTGAC-0	0	0	0	0	Vascular_ECs
ATGCGATCACAGCCCA-0	0	0	0	0	T_cells
ATGCGATCACATTTCT-0	0	0	0	0	Fibroblasts
ATGCGATCAGAGCCAA-0	0	0	0	0	Vascular_ECs
ATGCGATCAGTCAGCC-0	0	0	0	0	Fibroblasts
ATGCGATCATGTCTCC-0	0	0	0	0	Healthy_Keratinocytes
ATGCGATCATTCCTGC-0	0	0	0	0	Fibroblasts
ATGCGATGTTACCGAT-0	0	0	0	0	Macrophages
ATGCGATGTTTGCATG-0	0	0	0	0	Fibroblasts
ATGCGATGTTTGGGCC-0	0	0	0	0	Healthy_Keratinocytes
ATGCGATTCAGAGACG-0	0	0	0	0	Fibroblasts
ATGCGATTCAGAGCTT-0	0	0	0	0	Fibroblasts
ATGCGATTCATGTCCC-0	0.999323	0	0	0	Fibroblasts
ATGCGATTCGGAGGTA-0	0	0	0	0	Fibroblasts
ATGCGATTCTGTTGAG-0	0	0	0	0	Macrophages
ATGCGATTCTTTACAC-0	0	0	0	0	Fibroblasts
ATGGGAGAGCGCCTCA-0	0	0	0	0	Fibroblasts
ATGGGAGAGGGTGTTG-0	0	0	0	0	Vascular_ECs
ATGGGAGAGTATCGAA-0	0	0	0	0	Vascular_ECs
ATGGGAGCATCAGTAC-0	0	0	0	0	Vascular_ECs
ATGGGAGGTAGTGAAT-0	0	0	0	0	Fibroblasts
ATGGGAGGTTGTCTTT-0	0	0	0	0	Lymphatic_ECs
ATGGGAGGTTTAGCTG-0	0	0	0	0	Macrophages
ATGGGAGTCATGTGGT-0	0	0	0	0	Macrophages
ATGGGAGTCCAACCAA-0	0	0	0	0	Macrophages
ATGGGAGTCCTCCTAG-0	0	0	0	0	Macrophages
ATGGGAGTCGAGAACG-0	0	0	0	0	Macrophages
ATGTGTGAGAGACTAT-0	0	0	0	0	Vascular_ECs
ATGTGTGAGAGATGAG-0	0	0	0	0	Vascular_ECs
ATGTGTGAGGAGTTTA-0	0	0	0	0	Macrophages
ATGTGTGAGGCATTGG-0	0	0	0	0	Fibroblasts
ATGTGTGAGTATGACA-0	0	0	0	0	Fibroblasts
ATGTGTGCAAGTTAAG-0	0	0	0	0	Macrophages
ATGTGTGCACAAGACG-0	0	0	0	0	Macrophages
ATGTGTGCACGGTGTC-0	0	0	0	0	Fibroblasts
ATGTGTGCAGACTCGC-0	0	0	0	0	Fibroblasts
ATGTGTGGTACAGTGG-0	0	0	0	0	T_cells
ATGTGTGGTCAATGTC-0	0	0	0	0	Macrophages
ATGTGTGGTCTCTTTA-0	0	0	0	0	Vascular_ECs
ATGTGTGGTGACAAAT-0	0	0	0	0	Macrophages
ATGTGTGGTTACAGAA-0	0	0	0	0	Fibroblasts
ATTACTCAGAGGGATA-0	0	0	0	0	Fibroblasts
ATTACTCAGAGTAAGG-0	0	0	0	0	Fibroblasts
ATTACTCAGCCCAACC-0	0	0	0	0	B_cells
ATTACTCAGCTCCCAG-0	0	0	0	0	Vascular_ECs
ATTACTCAGGCGACAT-0	0	0	0	0	Macrophages
ATTACTCAGTATCGAA-0	0	0	0	0	Healthy_Keratinocytes
ATTACTCAGTGACTCT-0	0	0	0	0	Fibroblasts
ATTACTCCAAGAGGCT-0	0	0	0	0	Vascular_ECs
ATTACTCCACACCGCA-0	0	0	0	0	Vascular_ECs
ATTACTCCACGCATCG-0	0	0	0	0	Vascular_ECs
ATTACTCCAGCTGTAT-0	0	0	0	0	Vascular_ECs
ATTACTCCAGTCACTA-0	0	0	0	0	Fibroblasts
ATTACTCGTACAGTGG-0	0	0	0	0	Fibroblasts
ATTACTCGTACATGTC-0	0	0	0	0	Fibroblasts
ATTACTCGTAGCTGCC-0	0	0	0	0	Fibroblasts
ATTACTCGTATAGGTA-0	0	0	0	0	Fibroblasts
ATTACTCTCAACACTG-0	0	0	0	0	Macrophages
ATTACTCTCAGGTAAA-0	0	0	0	0	Vascular_ECs
ATTACTCTCATTATCC-0	0	0	0	0	Healthy_Keratinocytes
ATTACTCTCTAAGCCA-0	0	0	0	0	Fibroblasts
ATTACTCTCTATCCTA-0	0	0	0	0	Lymphatic_ECs
ATTACTCTCTATCGCC-0	0	0	0	0	Macrophages
ATTATCCAGACTGGGT-0	0	0	0	0	Fibroblasts
ATTATCCAGATAGTCA-0	0	0	0	0	Healthy_Keratinocytes
ATTATCCAGCTAAGAT-0	0	0	0	0	Pericytes
ATTATCCAGGGATACC-0	0	0	0	0	Fibroblasts
ATTATCCAGTCGTTTG-0	0	0	0	0	Fibroblasts
ATTATCCCACCTATCC-0	0	0	0	0	Fibroblasts
ATTATCCCAGGGTTAG-0	0	0	0	0	Macrophages
ATTATCCCATCACAAC-0	0	0	0	0	Fibroblasts
ATTATCCGTACCGGCT-0	0	0	0	0	Fibroblasts
ATTATCCGTCTCCATC-0	0	0	0	0	Vascular_ECs
ATTATCCGTGCGCTTG-0	0	0	0	0	Vascular_ECs
ATTATCCGTGTTGAGG-0	0	0	0	0	Macrophages
ATTATCCGTTGTGGCC-0	0	0	0	0	Fibroblasts
ATTATCCGTTTGACAC-0	0	0	0	0	Macrophages
ATTATCCTCATAGCAC-0	0	0	0	2.91188	Fibroblasts
ATTCTACAGCCATCGC-0	0	0	0	0	Healthy_Keratinocytes
ATTCTACAGTGCGATG-0	0	0	0	0	Healthy_Keratinocytes
ATTCTACCAAACGCGA-0	0	0	0	0	Macrophages
ATTCTACCACGCCAGT-0	0	0	0	0	Fibroblasts
ATTCTACCAGGACGTA-0	0	0	0	0	Fibroblasts
ATTCTACCAGTAACGG-0	0	0	0	0	Fibroblasts
ATTCTACCAGTACACT-0	0	0	0	0	Macrophages
ATTCTACCATGCGCAC-0	0	0	0	0	Macrophages
ATTCTACCATTTCACT-0	0	0	0	0	T_cells
ATTCTACGTACCTACA-0	0	0	0	0	Fibroblasts
ATTCTACGTCTAAAGA-0	0	0	0	0	Fibroblasts
ATTCTACGTCTCAACA-0	0	0	0	0	Vascular_ECs
ATTCTACGTCTCCATC-0	0	0	0	0	Smooth_muscle_cells
ATTCTACTCAACGGCC-0	0	0	0	0	Fibroblasts
ATTCTACTCACAGGCC-0	0	0	0	0	Fibroblasts
ATTCTACTCACCATAG-0	0	0	0	0	Vascular_ECs
ATTCTACTCATGCAAC-0	0	0	0	0	Fibroblasts
ATTGGACAGAAACCGC-0	0	0	0	0	Macrophages
ATTGGACAGCCTTGAT-0	0	0	0	0	Fibroblasts
ATTGGACAGGCGTACA-0	0	0	0	0	Fibroblasts
ATTGGACAGGGCATGT-0	0	0	1.78968	0	Fibroblasts
ATTGGACCAATTGCTG-0	0	0	0	0	Melanocytes
ATTGGACCAGGTGGAT-0	0	0	0	0	Vascular_ECs
ATTGGACCAGTACACT-0	0	0	0	0	Smooth_muscle_cells
ATTGGACGTAAGTAGT-0	0	0	0	0	Macrophages
ATTGGACGTCCCGACA-0	0	0	0	0	Fibroblasts
ATTGGACGTCGGGTCT-0	0	0	0	0	Fibroblasts
ATTGGACGTTCCTCCA-0	0	0	0	0	Vascular_ECs
ATTGGACGTTCTGGTA-0	0	0	0	0	Fibroblasts
ATTGGACTCAGTCCCT-0	0	0	0	0	B_cells
ATTGGACTCCATGAGT-0	0	0	0	0	Fibroblasts
ATTGGACTCGCAAGCC-0	0	0	0	0	Fibroblasts
ATTGGTGAGACTGTAA-0	0	0	0	0	Vascular_ECs
ATTGGTGAGATATACG-0	0	0	0	0	B_cells
ATTGGTGAGGTGATTA-0	0	0	0	0	Macrophages
ATTGGTGCAAACTGTC-0	0	0	0	0	Macrophages
ATTGGTGCACATGTGT-0	0	0	0	0	Macrophages
ATTGGTGCACGTGAGA-0	0	0	0	0	Healthy_Keratinocytes
ATTGGTGCAGCTATTG-0	3.2044	0	0	0	Vascular_ECs
ATTGGTGCAGCTGCTG-0	0	0	1.69569	0	Vascular_ECs
ATTGGTGCATGCAATC-0	0	0	0	0	Healthy_Keratinocytes
ATTGGTGTCAAAGACA-0	0	0	0	0	Macrophages
ATTGGTGTCACTATTC-0	0	0	0	0	B_cells
ATTGGTGTCATTCACT-0	0	0	0	0	Fibroblasts
ATTGGTGTCCAGTATG-0	0	0	0	0	Healthy_Keratinocytes
ATTGGTGTCCCTAACC-0	0	0	0	0	Macrophages
ATTGGTGTCGATAGAA-0	0	0	0	0	Fibroblasts
ATTGGTGTCTCATTCA-0	0	0	0	0	Fibroblasts
ATTGGTGTCTGCGGCA-0	0	0	0	0	Fibroblasts
ATTTCTGAGAAACCAT-0	0	0	0	0	Vascular_ECs
ATTTCTGAGAACTGTA-0	0	0	0	0	Pericytes
ATTTCTGAGACTTTCG-0	0	0	0	0	Macrophages
ATTTCTGAGGCTCAGA-0	0	0	0	0	Fibroblasts
ATTTCTGAGGTTACCT-0	0	0	0	0	Fibroblasts
ATTTCTGAGTTACCCA-0	0	0	0	0	Macrophages
ATTTCTGAGTTCGCGC-0	0	0	0	0	Fibroblasts
ATTTCTGCAAGAAAGG-0	0	0	0	0	Macrophages
ATTTCTGCAGGCGATA-0	0	0	0	0	Fibroblasts
ATTTCTGCATCGATGT-0	0	0	0	0	Fibroblasts
ATTTCTGCATCTACGA-0	0	0	0	0	Macrophages
ATTTCTGGTAAGCACG-0	0	0	0	0	Fibroblasts
ATTTCTGGTGCACTTA-0	0	0	0	0	Fibroblasts
ATTTCTGGTTCTCATT-0	0	0	0	2.65272	Vascular_ECs
ATTTCTGGTTGTGGCC-0	0	0	0	0	Healthy_Keratinocytes
ATTTCTGTCACAACGT-0	0	0	0	0	Fibroblasts
ATTTCTGTCATCATTC-0	0	0	0	0	Macrophages
ATTTCTGTCGCAAACT-0	0	0	0	0	T_cells
ATTTCTGTCTACGAGT-0	0	0	0	0	Fibroblasts
CAACCAAAGAGACTTA-0	1.25473	0	0	0	Fibroblasts
CAACCAAAGGCTCAGA-0	0	0	0	0	Fibroblasts
CAACCAAAGTTCGCGC-0	0	0	3.18643	0	Smooth_muscle_cells
CAACCAACAAAGGAAG-0	0	0	0	0	Fibroblasts
CAACCAACAGACAAGC-0	0	0	0	0	T_cells
CAACCAAGTCATACTG-0	0	0	0	0	Fibroblasts
CAACCAAGTCCAGTTA-0	0	0	0	0	Macrophages
CAACCAAGTCGATTGT-0	0	0	0	0	Vascular_ECs
CAACCAAGTCTGCGGT-0	0	0	0	0	Macrophages
CAACCAAGTTGACGTT-0	0	0	0	0	Vascular_ECs
CAACCAATCCGGCACA-0	0	0	0	0	Vascular_ECs
CAACCAATCCTCCTAG-0	0	0	0	0	Vascular_ECs
CAACCAATCCTTCAAT-0	0	0	0	0	Fibroblasts
CAACCAATCTAAGCCA-0	0	0	0	0	Fibroblasts
CAACCAATCTGGTTCC-0	0	0	0	0	Vascular_ECs
CAACCTCCAAAGTCAA-0	0	0	0	0	Macrophages
CAACCTCCAAGCGCTC-0	0	0	0	0	T_cells
CAACCTCCACACCGAC-0	0	0	0	0	Macrophages
CAACCTCCACGGCTAC-0	0	0	0	0	Fibroblasts
CAACCTCCAGTAAGAT-0	0	0	0	0	Macrophages
CAACCTCGTAAGTGGC-0	0	0	0	0	Vascular_ECs
CAACCTCGTGGCCCTA-0	0	0	0	0	Macrophages
CAACCTCTCACGGTTA-0	0	0	0	0	Fibroblasts
CAACCTCTCGGCATCG-0	0	0	0	0	Macrophages
CAACCTCTCTAACTGG-0	0	0	0	0	Vascular_ECs
CAACCTCTCTTGAGGT-0	0	0	0	0	Fibroblasts
CAACTAGAGATAGCAT-0	0	0	0	0	Vascular_ECs
CAACTAGAGATATGCA-0	0	0	0	0	Fibroblasts
CAACTAGCAAAGCAAT-0	0	0	0	0	Fibroblasts
CAACTAGCAACAACCT-0	0	0	0	0	Fibroblasts
CAACTAGCAACTGGCC-0	0	0	0	0	Fibroblasts
CAACTAGCACGTGAGA-0	0	0	0	0	Vascular_ECs
CAACTAGCAGGCTGAA-0	0	0	0	0	Macrophages
CAACTAGCAGTCGTGC-0	0	0	0	0	Pericytes
CAACTAGCATTCACTT-0	0	0	0	0	Pericytes
CAACTAGGTATAGGGC-0	0	0	0	0	B_cells
CAACTAGGTCAAGCGA-0	0	0	0	0	Fibroblasts
CAACTAGGTGCCTTGG-0	0	0	0	0	Macrophages
CAACTAGGTGCGATAG-0	0	0	0	0	Vascular_ECs
CAACTAGGTGGTAACG-0	0	0	0	0	Macrophages
CAACTAGGTGTAATGA-0	0	0	0	0	Fibroblasts
CAACTAGGTTCAACCA-0	0	0	0	0	Fibroblasts
CAACTAGTCGGTGTTA-0	0	0	3.08344	0	Fibroblasts
CAACTAGTCGTAGGAG-0	0	0	0	0	Macrophages
CAACTAGTCGTCCAGG-0	0	0	0	0	Macrophages
CAACTAGTCTCAAGTG-0	2.34166	2.34166	0	0	Vascular_ECs
CAACTAGTCTCCTATA-0	0	0	0	0	Macrophages
CAAGAAAAGAAACGCC-0	0	0	0	0	Fibroblasts
CAAGAAAAGCCACGTC-0	0	0	0	0	Fibroblasts
CAAGAAAAGGATGTAT-0	0	0	0	0	Vascular_ECs
CAAGAAAAGTGAACGC-0	0	0	0	0	Fibroblasts
CAAGAAACAGATCCAT-0	0	0	0	0	Fibroblasts
CAAGAAATCAGTGTTG-0	0	0	0	0	Macrophages
CAAGAAATCGGAAACG-0	0	0	0	0	Smooth_muscle_cells
CAAGAAATCGTCCGTT-0	0	0	0	0	Fibroblasts
CAAGATCAGACTAGGC-0	0	0	0	0	Macrophages
CAAGATCAGAGGTACC-0	0	0	0	0	Fibroblasts
CAAGATCAGATGTGTA-0	0	0	0	0	Fibroblasts
CAAGATCAGGACTGGT-0	0	0	0	0	Fibroblasts
CAAGATCAGGCCCGTT-0	0	0	0	0	Macrophages
CAAGATCAGTACGTTC-0	0	0	0	0	Fibroblasts
CAAGATCAGTTTCCTT-0	0	0	0	0	Fibroblasts
CAAGATCCACACGCTG-0	0	2.09714	0	0	Fibroblasts
CAAGATCCACCCATTC-0	0	0	0	0	Fibroblasts
CAAGATCCACCGAATT-0	0	0	0	0	Vascular_ECs
CAAGATCGTCCAGTTA-0	0	0	0	0	Fibroblasts
CAAGATCGTCCGTTAA-0	0	0	0	0	Fibroblasts
CAAGATCGTGTCTGAT-0	0	0	0	0	Fibroblasts
CAAGATCGTTGGAGGT-0	0	0	1.96554	0	Vascular_ECs
CAAGATCTCAGCCTAA-0	0	0	0	0	Macrophages
CAAGATCTCATCGATG-0	0	0	0	0	Vascular_ECs
CAAGATCTCATTGCGA-0	0	0	0	0	Macrophages
CAAGATCTCCAGTATG-0	0	0	0	3.06963	Vascular_ECs
CAAGATCTCTTAGAGC-0	0	0	0	0	Vascular_ECs
CAAGGCCAGAATGTTG-0	0	0	0	0	Healthy_Keratinocytes
CAAGGCCAGACACGAC-0	0	0	0	0	Fibroblasts
CAAGGCCAGGAGTTGC-0	0	0	0	0	Fibroblasts
CAAGGCCAGGCGATAC-0	0	0	0	0	Fibroblasts
CAAGGCCAGTGGGCTA-0	0	0	0	0	Macrophages
CAAGGCCCACCGAAAG-0	0	0	0	0	Healthy_Keratinocytes
CAAGGCCCACGACTCG-0	0	0	0	0	Fibroblasts
CAAGGCCCACGGTGTC-0	0	0	0	0	Fibroblasts
CAAGGCCCACTGCCAG-0	0	0	0	0	Macrophages
CAAGGCCCAGAGCCAA-0	0	0	0	0	Healthy_Keratinocytes
CAAGGCCCAGATTGCT-0	0	0	0	0	Vascular_ECs
CAAGGCCCAGGACGTA-0	0	0	0	0	Macrophages
CAAGGCCGTCAATACC-0	0	0	0	0	Healthy_Keratinocytes
CAAGGCCGTCCTCTTG-0	0	0	0	0	Macrophages
CAAGGCCGTCGCATCG-0	0	0	0	0	Macrophages
CAAGGCCGTTAAGGGC-0	0	0	0	0	Macrophages
CAAGGCCGTTCACGGC-0	0	0	0	0	Fibroblasts
CAAGGCCGTTTGTTGG-0	0	0	0	0	Macrophages
CAAGGCCTCCACGTTC-0	0	0	0	0	Macrophages
CAAGGCCTCCGCAGTG-0	0	0	0	0	Lymphatic_ECs
CAAGGCCTCCGCGCAA-0	0	0	0	0	Fibroblasts
CAAGGCCTCCTTTACA-0	0	0	0	0	Fibroblasts
CAAGGCCTCGACAGCC-0	0	0	0	0	Fibroblasts
CAAGGCCTCGCCCTTA-0	0	0	0	0	T_cells
CAAGGCCTCTAACGGT-0	0	0	0	0	Vascular_ECs
CAAGTTGAGACGACGT-0	0	0	0	0	T_cells
CAAGTTGAGAGCCTAG-0	0	0	0	0	Macrophages
CAAGTTGAGAGCTGGT-0	0	0	0	0	Fibroblasts
CAAGTTGAGCAATATG-0	0	0	0	0	Fibroblasts
CAAGTTGAGGACTGGT-0	0	0	0	0	Fibroblasts
CAAGTTGCAACACCCG-0	0	0	0	0	Vascular_ECs
CAAGTTGCACATCCAA-0	0	0	0	0	Fibroblasts
CAAGTTGCATACTCTT-0	0	0	0	0	Fibroblasts
CAAGTTGCATCTGGTA-0	0	0	0	0	Macrophages
CAAGTTGCATGCCACG-0	0	0	0	0	Vascular_ECs
CAAGTTGCATGTCTCC-0	0	0	0	0	Fibroblasts
CAAGTTGGTAGCAAAT-0	0	0	0	0	T_cells
CAAGTTGGTATTCGTG-0	0	0	0	0	Fibroblasts
CAAGTTGTCACTGGGC-0	0	0	0	0	Vascular_ECs
CAAGTTGTCGCCGTGA-0	0	0	0	0	Vascular_ECs
CAAGTTGTCGCGTAGC-0	0	0	0	0	Fibroblasts
CACAAACAGAAGGTGA-0	0	0	0	0	Fibroblasts
CACAAACAGATAGGAG-0	0	0	0	0	Healthy_Keratinocytes
CACAAACAGATCTGCT-0	0	0	0	0	Fibroblasts
CACAAACAGCGCCTTG-0	0	0	0	0	Fibroblasts
CACAAACAGTCCATAC-0	0	0	0	0	Macrophages
CACAAACAGTTTGCGT-0	0	0	0	0	Fibroblasts
CACAAACCAAGTTAAG-0	0	0	0	0	Vascular_ECs
CACAAACCACGTCAGC-0	0	0	0	0	Healthy_Keratinocytes
CACAAACCACTATCTT-0	0	0	0	0	Vascular_ECs
CACAAACGTAGCGATG-0	0	0	0	0	Macrophages
CACAAACGTCTTCAAG-0	0	0	0	0	Fibroblasts
CACAAACGTGAAAGAG-0	0	0	0	0	Fibroblasts
CACAAACGTGTTCTTT-0	0	0	0	0	Macrophages
CACAAACGTTCGGCAC-0	0	0	0	0	Pericytes
CACAAACTCAACGAAA-0	0	0	0	0	Fibroblasts
CACAAACTCACGACTA-0	0	0	0	0	Fibroblasts
CACAAACTCACTCCTG-0	0	0	0	0	Macrophages
CACAAACTCATAAAGG-0	0	0	0	0	Vascular_ECs
CACAAACTCATGCATG-0	0	2.26314	0	0	Healthy_Keratinocytes
CACAAACTCGCTGATA-0	0	0	0	0	Fibroblasts
CACACAAAGGGCATGT-0	0	0	0	0	Vascular_ECs
CACACAACAAGGTGTG-0	0	0	0	0	Vascular_ECs
CACACAACACTTAACG-0	0	0	0	0	Macrophages
CACACAACAGGTGCCT-0	0	3.27019	0	0	Fibroblasts
CACACAACATGAAGTA-0	0	0	0	0	Macrophages
CACACAACATGCGCAC-0	0	0	0	0	Fibroblasts
CACACAACATTGTGCA-0	0	0	0	0	Fibroblasts
CACACAAGTCCGTTAA-0	0	0	0	0	Fibroblasts
CACACAAGTTCAGCGC-0	0	0	0	0	Fibroblasts
CACACAAGTTTGACAC-0	0	0	0	0	Macrophages
CACACAATCAACCAAC-0	0	0	0	0	Fibroblasts
CACACAATCAACCATG-0	0	0	0	0	Pericytes
CACACAATCAGATAAG-0	0	0	0	0	Macrophages
CACACAATCCGCGGTA-0	0	0	0	0	Fibroblasts
CACACAATCGAACTGT-0	0	0	0	0	Macrophages
CACACAATCTGGCGAC-0	0	0	0	0	Macrophages
CACACCTAGCAGCCTC-0	0	0	0	0	Vascular_ECs
CACACCTAGCCCAACC-0	0	0	0	0	Pericytes
CACACCTAGCTTTGGT-0	0	0	0	0	Fibroblasts
CACACCTAGGCGCTCT-0	0	0	0	0	T_cells
CACACCTAGGGCTTCC-0	0	0	0	0	Vascular_ECs
CACACCTAGTCGATAA-0	0	0	0	0	Vascular_ECs
CACACCTAGTTTAGGA-0	0	0	0	0	Vascular_ECs
CACACCTCACAAGTAA-0	0	0	0	0	Fibroblasts
CACACCTCACGTAAGG-0	0	0	0	0	Fibroblasts
CACACCTCAGATGAGC-0	0	0	0	0	Vascular_ECs
CACACCTGTAACGACG-0	0	0	0	0	Vascular_ECs
CACACCTGTAATCACC-0	0	0	3.23671	0	Macrophages
CACACCTGTCTCCACT-0	0	0	0	0	Fibroblasts
CACACCTGTCTCTTAT-0	0	0	0	0	Vascular_ECs
CACACCTGTGAGCGAT-0	0	0	0	0	Fibroblasts
CACACCTGTTAGTGGG-0	0	0	0	0	Fibroblasts
CACACCTGTTCGGCAC-0	0	0	0	0	Fibroblasts
CACACCTTCCATTCTA-0	0	0	0	0	Fibroblasts
CACACCTTCCTATTCA-0	0	0	0	0	Vascular_ECs
CACACCTTCCTCGCAT-0	0	0	0	0	Fibroblasts
CACACCTTCTGACCTC-0	0	0	0	0	Pericytes
CACACTCAGCTACCGC-0	0	0	0	0	Fibroblasts
CACACTCAGGGAACGG-0	0	0	0	0	Pericytes
CACACTCAGTATTGGA-0	0	0	0	0	Fibroblasts
CACACTCAGTGTACTC-0	0	0	0	0	Fibroblasts
CACACTCCACATTTCT-0	0	0	0	0	Macrophages
CACACTCCAGCCTATA-0	0	0	0	0	Fibroblasts
CACACTCCATTACGAC-0	0	0	0	0	Fibroblasts
CACACTCCATTTCAGG-0	0	0	0	0	Macrophages
CACACTCGTATTCTCT-0	0	0	0	0	Macrophages
CACACTCGTCACCTAA-0	0	0	0	0	Healthy_Keratinocytes
CACACTCGTCCTGCTT-0	0	0	0	0	Fibroblasts
CACACTCGTCTAACGT-0	0	0	0	0	Macrophages
CACACTCTCAGGCGAA-0	0	0	0	0	Vascular_ECs
CACACTCTCCTCAACC-0	0	0	0	0	Fibroblasts
CACACTCTCTTTAGGG-0	0	0	0	0	Fibroblasts
CACAGGCAGCAAATCA-0	0	0	0	0	Fibroblasts
CACAGGCAGCCTTGAT-0	0	0	0	0	Fibroblasts
CACAGGCAGCTCAACT-0	0	0	0	0	Fibroblasts
CACAGGCAGTCTCAAC-0	0	0	0	0	Vascular_ECs
CACAGGCAGTGTTGAA-0	0	0	0	0	Macrophages
CACAGGCAGTTTCCTT-0	0	0	0	0	Pericytes
CACAGGCCACGAAGCA-0	0	0	0	0	Fibroblasts
CACAGGCCAGGCGATA-0	0	0	0	0	Macrophages
CACAGGCGTAGCGTCC-0	0	0	0	0	Macrophages
CACAGGCGTCCGTTAA-0	2.3658	0	0	0	Healthy_Keratinocytes
CACAGGCGTTACCAGT-0	0	0	0	0	Fibroblasts
CACAGGCGTTCAGACT-0	0	0	0	0	Fibroblasts
CACAGGCGTTGCGTTA-0	0	0	0	0	Lymphatic_ECs
CACAGGCTCATTGCGA-0	0	0	0	0	Macrophages
CACAGGCTCTAACGGT-0	0	0	0	0	Fibroblasts
CACAGGCTCTGCCAGG-0	0	0	0	0	Fibroblasts
CACAGTAAGACTGTAA-0	0	0	0	0	Vascular_ECs
CACAGTACAATGGATA-0	0	0	0	0	Fibroblasts
CACAGTACAATTCCTT-0	0	0	0	0	Fibroblasts
CACAGTAGTCGGCATC-0	0	0	0	0	Vascular_ECs
CACAGTAGTGCGAAAC-0	0	0	0	0	Macrophages
CACAGTATCAAGGTAA-0	0	0	0	0	Pericytes
CACAGTATCAGCATGT-0	0	0	0	0	Fibroblasts
CACAGTATCCACGAAT-0	0	0	0	0	Macrophages
CACAGTATCCATTCTA-0	0	0	0	0	Pericytes
CACAGTATCGGAGGTA-0	0	0	0	0	Fibroblasts
CACAGTATCGGCATCG-0	0	2.88435	0	0	Fibroblasts
CACAGTATCGTGACAT-0	0	0	0	0	Fibroblasts
CACATAGAGAAACGAG-0	0	0	0	0	Fibroblasts
CACATAGAGAAGGACA-0	0	0	0	0	Fibroblasts
CACATAGAGATGTCGG-0	0	0	0	0	Macrophages
CACATAGAGGGTCTCC-0	0	0	0	0	Fibroblasts
CACATAGAGTGTACTC-0	0	0	0	0	Macrophages
CACATAGAGTGTTGAA-0	0	0	0	0	Macrophages
CACATAGAGTTCGCAT-0	0	0	0	0	Fibroblasts
CACATAGCAAAGGAAG-0	0	0	0	0	B_cells
CACATAGCAAGCGAGT-0	0	0	0	0	Fibroblasts
CACATAGCAATCAGAA-0	0	0	0	0	Vascular_ECs
CACATAGCACCATGTA-0	0	0	0	0	Macrophages
CACATAGCATCGATTG-0	0	0	0	0	Fibroblasts
CACATAGCATCTACGA-0	0	0	0	0	Pericytes
CACATAGGTACCTACA-0	0	0	0	0	Pericytes
CACATAGGTAGGGTAC-0	0	0	0	0	Healthy_Keratinocytes
CACATAGGTTCCACGG-0	0	0	0	0	Fibroblasts
CACATAGGTTTCGCTC-0	0	0	0	0	Macrophages
CACATAGTCACCCTCA-0	0	0	0	0	Vascular_ECs
CACATAGTCACTTCAT-0	0	0	0	0	Macrophages
CACATAGTCAGATAAG-0	0	0	0	0	Fibroblasts
CACATAGTCATGCTCC-0	0	0	0	0	Macrophages
CACATAGTCCCACTTG-0	0	0	0	0	Fibroblasts
CACATAGTCCGCGGTA-0	0	0	0	0	Fibroblasts
CACATAGTCGTTTATC-0	0	0	0	0	Fibroblasts
CACATAGTCTGTACGA-0	0	0	0	0	Fibroblasts
CACATAGTCTTGCAAG-0	0	0	0	0	Macrophages
CACATAGTCTTTAGTC-0	0	0	0	0	Fibroblasts
CACATTTAGTCAAGCG-0	0	0	0	0	Fibroblasts
CACATTTCACCGAATT-0	0	0	0	0	Fibroblasts
CACATTTCAGCTGGCT-0	0	0	0	0	Vascular_ECs
CACATTTCAGGGTACA-0	0	0	0	0	Vascular_ECs
CACATTTGTAAGAGAG-0	0	0	0	0	Fibroblasts
CACATTTGTTAAGACA-0	0	0	0	0	Fibroblasts
CACATTTGTTCGCGAC-0	0	0	0	0	Fibroblasts
CACATTTTCAACACCA-0	0	0	0	0	Fibroblasts
CACATTTTCATGTCCC-0	0	0	0	0	Fibroblasts
CACATTTTCCGAGCCA-0	0	0	0	0	Vascular_ECs
CACATTTTCCTAGAAC-0	0	0	0	0	Fibroblasts
CACATTTTCTGCGGCA-0	0	0	0	0	Fibroblasts
CACATTTTCTTTAGGG-0	2.68648	0	0	0	Healthy_Keratinocytes
CACCACTAGACTTGAA-0	0	0	0	0	Pericytes
CACCACTAGAGTCGGT-0	0	0	0	0	Macrophages
CACCACTAGCCAGTAG-0	0	2.96088	0	0	Vascular_ECs
CACCACTAGGCCCTTG-0	0	0	0	0	Macrophages
CACCACTAGTGCGATG-0	0	0	0	0	Fibroblasts
[truncated: 104,243 more rows]

## Sheet: ED7d_P4
idx	Score	MIRO2 neighbor	Signature
TTAGATAGGTCGATAC-1	-0.432559	FALSE	secretory-reticular
CGAGGCCAGGCATTGG-1	-0.406816	FALSE	secretory-reticular
TCTGCGTCCGGTTTCT-1	-0.393765	FALSE	secretory-reticular
CAATCCTGCCGTGGAG-1	-0.432559	FALSE	secretory-reticular
CTGAGCAAGTAACAAG-1	-0.414627	TRUE	secretory-reticular
ACGGAATTTAGCAAAT-1	-0.432559	TRUE	secretory-reticular
AAATGCTCGTTACGTT-1	-0.293124	TRUE	secretory-reticular
CACCTAATAGAGTCGT-1	-0.370075	TRUE	secretory-reticular
CATTTCTAGCAGACTA-1	-0.331262	TRUE	secretory-reticular
CCGAAAGTGGTGAGCA-1	-0.209377	TRUE	secretory-reticular
AGTCAGCCACCGCCTG-1	-0.412426	TRUE	secretory-reticular
TCATCACTCGAGCTCG-1	-0.235172	FALSE	secretory-reticular
CGGTGTACTTGATCCC-1	-0.426905	FALSE	secretory-reticular
GTACTTGGGCACTTCT-1	-0.431465	FALSE	secretory-reticular
GAGGTCCCAAAGATCT-1	-0.320927	FALSE	secretory-reticular
CTTGTTTATGTAGCCA-1	-0.271986	TRUE	secretory-reticular
GATGGCGCACACATTA-1	-0.379993	TRUE	secretory-reticular
ATAATAGTGTAGGGAC-1	-0.172916	TRUE	secretory-reticular
CGCTATTCAATGTATG-1	-0.181751	TRUE	secretory-reticular
ATATTGCTGTCAAAGT-1	-0.272987	TRUE	secretory-reticular
GGATTCAGTACGGTGG-1	-0.192985	TRUE	secretory-reticular
TTCTTAGTGAACGGTG-1	-0.148195	TRUE	secretory-reticular
AATGGTTCTCACAAGC-1	-0.226301	TRUE	secretory-reticular
TATACACGCAAAGTAT-1	-0.299423	FALSE	secretory-reticular
CTTCATAGCTCAAGAA-1	-0.290331	TRUE	secretory-reticular
ACACCCGAGAAATCCG-1	-0.421112	TRUE	secretory-reticular
CTGTATGGTGTAGAAA-1	-0.415357	TRUE	secretory-reticular
TACGTGCACTATGCTG-1	-0.419784	FALSE	secretory-reticular
GTATCAGCTTGGGTTC-1	-0.338873	TRUE	secretory-reticular
TAACAAAGGGAGAAGC-1	-0.284024	FALSE	secretory-reticular
TCTGAACCGGTCGGCT-1	0.00438022	TRUE	secretory-reticular
GGCTCGTGCCACCAGC-1	-0.283317	TRUE	secretory-reticular
TATAAGTGAGGATAGC-1	0.658271	TRUE	secretory-reticular
GCCCGCGCGTTTGACA-1	-0.357298	TRUE	secretory-reticular
TGCTGGTTGGACAATT-1	0.00177248	TRUE	secretory-reticular
GCCTAGCGATCTGACC-1	-0.432559	FALSE	secretory-reticular
CCATGCTCTGCAGGAA-1	-0.391954	TRUE	secretory-reticular
CGCTCGACATAATGAT-1	-0.424151	TRUE	secretory-reticular
GCTAATACCGAATGCC-1	-0.361726	TRUE	secretory-reticular
TTCCTCGAGGGTGTCT-1	-0.40125	TRUE	secretory-reticular
CAACGACCCGTTTACA-1	-0.421754	FALSE	secretory-reticular
CTTGTACTTGTTGACT-1	-0.42414	FALSE	secretory-reticular
TCTCTAATAGCTGGTA-1	-0.393582	FALSE	secretory-reticular
ATTATGCCATAGGGAG-1	-0.42576	FALSE	secretory-reticular
AGATGACTCGCCCACG-1	-0.426465	FALSE	secretory-reticular
GCCCAGTTGGTATGCC-1	-0.00382736	TRUE	secretory-reticular
ATTCCTCCGCCAGTGC-1	-0.0981537	TRUE	secretory-reticular
TCGTCCGCTGGCGTCT-1	0.0113274	TRUE	secretory-reticular
GGAGAAGTCATTGGCA-1	0.914749	TRUE	secretory-reticular
TTGTTAGCAAATTCGA-1	-0.0457537	TRUE	secretory-reticular
TCTAGCATCTTCGATG-1	0.27834	TRUE	secretory-reticular
TTCTAGGCCAATTGTG-1	0.025965	TRUE	secretory-reticular
TCACGGTCATCGCACA-1	0.23224	TRUE	secretory-reticular
ATGAAGCCAAGGAGCC-1	-0.270773	TRUE	secretory-reticular
AATGACTGTCAGCCGG-1	0.446686	TRUE	secretory-reticular
CCAAACAGAACCCTCG-1	-0.177218	TRUE	secretory-reticular
TATCGATGATTAAACG-1	-0.123115	TRUE	secretory-reticular
GAACACACATCAACCA-1	-0.161341	TRUE	secretory-reticular
CCCGTCAGCGTCTGAC-1	-0.200316	TRUE	secretory-reticular
AGCATCGTCGATAATT-1	-0.356446	TRUE	secretory-reticular
GACTAAGATCATGCAC-1	-0.164322	TRUE	secretory-reticular
TAGGGTGTTTCAAGAG-1	-0.354049	TRUE	secretory-reticular
TGGTTCGTAGCAAAGG-1	-0.268605	TRUE	secretory-reticular
CTGTTCACTGCCTGTG-1	-0.384503	TRUE	secretory-reticular
ATGTGCATCCGACGCA-1	-0.405851	TRUE	secretory-reticular
TTGTCGTTCAGTTACC-1	-0.378626	FALSE	secretory-reticular
CGGGATCAATGTAAGA-1	-0.432559	FALSE	secretory-reticular
GCAAGTGCACAGAGAA-1	-0.271043	TRUE	secretory-reticular
ACACCTTAAGTAGGGC-1	0.120351	TRUE	secretory-reticular
TTCGACGGGAAGGGCG-1	-0.110288	TRUE	secretory-reticular
TTCGCACTCGCGTGCT-1	0.228376	TRUE	secretory-reticular
TATTTGTTACCCTTTA-1	0.31449	TRUE	secretory-reticular
CGCTGTGACGCCGCAC-1	0.241912	TRUE	secretory-reticular
GTTGCACGGAGTTTCG-1	0.328643	TRUE	secretory-reticular
GTTTCCTGGAGGGTGA-1	0.387519	TRUE	secretory-reticular
ACACCCAGCATGCAGC-1	-0.0520259	TRUE	secretory-reticular
TCAACCATGTTCGGGC-1	0.302203	TRUE	secretory-reticular
TTACAACTACGCATCC-1	0.0848602	TRUE	secretory-reticular
TCCGATGGTGCGACAT-1	0.199247	TRUE	secretory-reticular
GGGCGTACATTTATAT-1	0.0328226	TRUE	secretory-reticular
AGCGACCAACGATATT-1	-0.0899342	TRUE	secretory-reticular
ACACAAAGACGGGTGG-1	0.503417	TRUE	secretory-reticular
ATCGCACGCCGGGAGA-1	-0.010237	TRUE	secretory-reticular
GCTCTAAACCCTGACG-1	-0.15917	TRUE	secretory-reticular
AATGCAACCGGGTACC-1	0.165865	TRUE	secretory-reticular
TCAAACAACCGCGTCG-1	-0.420803	TRUE	secretory-reticular
TATGCTCCCTACTTAC-1	-0.255797	TRUE	secretory-reticular
AAAGGGATGTAGCAAG-1	-0.397293	FALSE	secretory-reticular
ACGATCATACATAGAG-1	-0.418223	FALSE	secretory-reticular
ATGCATGATCCAGGAT-1	-0.427699	FALSE	secretory-reticular
CAGATACTAACATAGT-1	0.328838	FALSE	secretory-reticular
GATCGACACTATCTGA-1	-0.39233	FALSE	secretory-reticular
ATAGAGTACTGGGACA-1	0.182416	TRUE	secretory-reticular
CCTACTGCTTACACTT-1	1.24153	TRUE	secretory-reticular
CCTGCTATTTGAGAAG-1	0.218544	TRUE	secretory-reticular
CGCGTTCATGAAATAC-1	0.492703	TRUE	secretory-reticular
CATTATGCTTGTTGTG-1	0.451754	TRUE	secretory-reticular
CCAGGGACGTGGCCTC-1	0.787851	TRUE	secretory-reticular
TATGGATGTGCTACGC-1	0.342306	TRUE	secretory-reticular
GTACTAAGATTTGGAG-1	0.725577	TRUE	secretory-reticular
AGACCCGCCCTCCTCG-1	0.640819	TRUE	secretory-reticular
CGCATTAGCTAATAGG-1	-0.0259279	TRUE	secretory-reticular
GCTCTCGGGTACCGAA-1	-0.12829	TRUE	secretory-reticular
CACCGCCAGAAGGTTT-1	-0.0304307	TRUE	secretory-reticular
TCCCAAAGACGAAGGA-1	0.0724304	TRUE	secretory-reticular
ATGGATTGACCAAACG-1	-0.0128821	TRUE	secretory-reticular
GTCATGGACATGACTA-1	-0.288954	FALSE	secretory-reticular
CTACTGCCACCTGACC-1	-0.232985	TRUE	secretory-reticular
TTATATTTGGCAATCC-1	-0.361014	FALSE	secretory-reticular
AGCACCAGTACTCACG-1	-0.290988	TRUE	secretory-reticular
CATGGTCTAGATACCG-1	-0.422971	FALSE	secretory-reticular
TCTACCGTCCACAAGC-1	-0.422101	TRUE	secretory-reticular
CTAGTTGGGCCCGGTA-1	-0.38019	FALSE	secretory-reticular
TCCCGCGTACTCCTGG-1	-0.382953	FALSE	secretory-reticular
CAGAGCATGAGCTTGC-1	-0.38613	FALSE	secretory-reticular
ACACGGGAACTTAGGG-1	-0.431454	FALSE	secretory-reticular
AGAACGTGGTACATTC-1	-0.412592	FALSE	secretory-reticular
TGATCTCCGGCGCCAG-1	0.154874	TRUE	secretory-reticular
GTCCGGCTGAATTGCG-1	2.11122	TRUE	secretory-reticular
CTGGAAATGGATGCTT-1	0.458354	TRUE	secretory-reticular
TGATCGGTTTGACCCT-1	0.197734	TRUE	secretory-reticular
TAGAGTCTAAGCGAAC-1	0.374496	TRUE	secretory-reticular
GAGACTGATGGGTAGA-1	-0.0837195	TRUE	secretory-reticular
TAGCTAAGTCCGGGAG-1	0.943711	TRUE	secretory-reticular
GGGCGATATGTGTGAA-1	0.497774	TRUE	secretory-reticular
CTCGAGGTCGAACAGT-1	0.961597	TRUE	secretory-reticular
GATCCCTTTATACTGC-1	0.0985531	TRUE	secretory-reticular
GTCATGCACCTCCGTT-1	-0.0350851	TRUE	secretory-reticular
ACTTTCCTATAGCTTC-1	0.0432421	TRUE	secretory-reticular
TCGCTCGATATATTCC-1	0.0029339	TRUE	secretory-reticular
ATAGGTTGGGCAGATG-1	0.22718	TRUE	secretory-reticular
CAATTAAGGGTGATGA-1	-0.0404578	TRUE	secretory-reticular
ACCGACTGAGTCCCAC-1	-0.213257	TRUE	secretory-reticular
CCTGTCACCCGGGCTC-1	-0.135194	TRUE	secretory-reticular
GATCGGTGGCCATAAC-1	-0.215326	TRUE	secretory-reticular
CCTATGGGTTACCGTC-1	-0.204554	TRUE	secretory-reticular
TTGGGACACTGCCCGC-1	-0.399237	TRUE	secretory-reticular
CGAGGCTAAATATGGC-1	-0.29296	TRUE	secretory-reticular
TCAGGGTGTAACGTAA-1	-0.430602	FALSE	secretory-reticular
CGAGAGATGTGAACCT-1	-0.424654	FALSE	secretory-reticular
TCGCTGGGCGGATTGT-1	-0.394335	FALSE	secretory-reticular
AGATCTCAGGTGTGAT-1	-0.430432	FALSE	secretory-reticular
ATATTTAACCCTCAAG-1	-0.416235	TRUE	secretory-reticular
GATCATTCCAAACATT-1	0.887972	TRUE	secretory-reticular
TCCAGGCGAGTACGGT-1	-0.151036	TRUE	secretory-reticular
GTTTGACCAAATCCTA-1	0.151065	TRUE	secretory-reticular
CACAGCACCCACGGCA-1	0.065083	TRUE	secretory-reticular
TGCAAGAATGACGTAA-1	0.843632	TRUE	secretory-reticular
GCGAAGCCATACCCGT-1	0.42148	TRUE	secretory-reticular
TCCTTTCTTACGCTTA-1	0.190235	TRUE	secretory-reticular
GCTGCTCTCCGGACAC-1	0.134177	TRUE	secretory-reticular
ACTGTCTTCTTTAGAA-1	0.276829	TRUE	secretory-reticular
TCAAACTTAGATTGTT-1	0.130408	TRUE	secretory-reticular
CTATGTCACTAGCCCA-1	-0.0404131	TRUE	secretory-reticular
TGCGCAAAGCATTTGG-1	-0.0244283	TRUE	secretory-reticular
TTAATGTAGACCAGGT-1	-0.255812	TRUE	secretory-reticular
GGCGGTAGGATCATTG-1	-0.264174	TRUE	secretory-reticular
GGCAATAGTCAATGAG-1	-0.062793	TRUE	secretory-reticular
ACACGAGACTCCTTCT-1	0.233177	TRUE	secretory-reticular
GACACAAGGGAAGAAA-1	-0.0317221	TRUE	secretory-reticular
TCAGCAAATGCATCTC-1	-0.0771348	TRUE	secretory-reticular
GAGATCTGTCACTCCG-1	-0.147328	TRUE	secretory-reticular
ATGCCGGTCTTGCATA-1	-0.242461	TRUE	secretory-reticular
TTGGGCGGCGGTTGCC-1	-0.40512	FALSE	secretory-reticular
TTGTTGTGTGTCAAGA-1	-0.402451	FALSE	secretory-reticular
ACTGTACGATACACAT-1	-0.424748	FALSE	secretory-reticular
TCCACTTTATCTAGGT-1	-0.429733	FALSE	secretory-reticular
CGGGCAGCTAAACCGC-1	-0.30892	TRUE	secretory-reticular
TATGGGTACGTATCGT-1	2.07917	TRUE	secretory-reticular
GGGACTGCATAGATAG-1	0.220465	TRUE	secretory-reticular
ACGCATTCGTGAGTAC-1	0.00772186	TRUE	secretory-reticular
CTCTGGACGCCTGGTG-1	1.56547	TRUE	secretory-reticular
AGGGTTTAGTTCGGGA-1	0.257436	TRUE	secretory-reticular
GGGAGAACTCACAGTA-1	0.168632	TRUE	secretory-reticular
ATCAATCTGGGCTGCA-1	0.394215	TRUE	secretory-reticular
TCTTCGATACCAATAA-1	0.230642	TRUE	secretory-reticular
ACGTAGATTGCTGATG-1	0.270276	TRUE	secretory-reticular
TCTTGATGCGTAGCGA-1	-0.194048	TRUE	secretory-reticular
GGGCTGCCTAGGGCGA-1	0.281435	TRUE	secretory-reticular
CTCTCACAATCGATGA-1	-0.0948836	TRUE	secretory-reticular
CCAAGCGTAACTCGTA-1	0.0495328	TRUE	secretory-reticular
ACAACAGCATGAGCTA-1	-0.179882	TRUE	secretory-reticular
GTCCCAACGTAAAGTA-1	-0.303951	TRUE	secretory-reticular
TCGGAGTACATGAGTA-1	-0.0555448	TRUE	secretory-reticular
GGGAGTTAATGAGGCG-1	-0.359121	TRUE	secretory-reticular
CCGGGCGGTCTCGTCA-1	-0.374491	TRUE	secretory-reticular
CCGTAAGTTGGTCCCA-1	-0.404891	TRUE	secretory-reticular
GGAGGGCTTGGTTGGC-1	-0.398326	TRUE	secretory-reticular
TCGGACGCCCAGCCCA-1	-0.419691	TRUE	secretory-reticular
TCTGTGCCATCATAGT-1	-0.423017	FALSE	secretory-reticular
GTACTGGAGTTAGACC-1	-0.414659	FALSE	secretory-reticular
GGAATGCGCTAGCGTG-1	-0.406585	FALSE	secretory-reticular
GTGTGAATAACTTAGG-1	-0.354823	FALSE	secretory-reticular
TATTCGTGCCAGAATA-1	0.492728	TRUE	secretory-reticular
AGGGCTGCAGTTACAG-1	0.364158	TRUE	secretory-reticular
CTAGCATAGTATAATG-1	0.546789	TRUE	secretory-reticular
TAGGTTCGAGTTCGTC-1	1.91416	TRUE	secretory-reticular
GAATTATAGTGAAAGG-1	0.0395214	TRUE	secretory-reticular
CTATCGGGTCTCAACA-1	0.291692	TRUE	secretory-reticular
GCGCTAATTGAATAGA-1	0.120584	TRUE	secretory-reticular
ATGCGACAGTCCCATT-1	0.146362	TRUE	secretory-reticular
GGTAGTGCTCGCACCA-1	-0.105111	TRUE	secretory-reticular
AAGCTCGTGCCAAGTC-1	-0.092717	TRUE	secretory-reticular
TATTCAATTCTAATCC-1	-0.282545	TRUE	secretory-reticular
TTCAAAGTCTCTAGCC-1	-0.133893	TRUE	secretory-reticular
TTGAATATGGACTTTC-1	-0.402903	TRUE	secretory-reticular
AAGAGCTCTTTATCGG-1	-0.407198	TRUE	secretory-reticular
TTACTCCGGCCGGGAA-1	-0.422325	TRUE	secretory-reticular
AAACGAGACGGTTGAT-1	-0.426975	FALSE	secretory-reticular
GCTAAGTAGTTTCTCT-1	-0.43047	FALSE	secretory-reticular
ATAACGCCGGAGGGTC-1	-0.39675	FALSE	secretory-reticular
GGATCCGGAATATACT-1	-0.408818	FALSE	secretory-reticular
TGAAAGGACCTGACTC-1	-0.419935	FALSE	secretory-reticular
TCCGCGGCAGCATCTG-1	-0.432559	FALSE	secretory-reticular
TGCATATGTCTGTCAC-1	-0.416688	FALSE	secretory-reticular
TGTAGGAGAAATTTCC-1	-0.422191	FALSE	secretory-reticular
AGTGAGACTTCCAGTA-1	-0.418848	FALSE	secretory-reticular
AAGACTGCAAGCTACT-1	0.195714	FALSE	secretory-reticular
CTAGTCACGTCTTAAG-1	0.766884	TRUE	secretory-reticular
ACTCTTGTATAGTAAC-1	0.377155	TRUE	secretory-reticular
ATTAGGCGATGCTTTC-1	0.517683	TRUE	secretory-reticular
TTCGGGACTAATCGCG-1	-0.323474	TRUE	secretory-reticular
TGGACTGTTCGCTCAA-1	0.0830713	TRUE	secretory-reticular
AACGTGCGAAAGTCTC-1	0.623431	TRUE	secretory-reticular
CCACCCAAGGAAAGTG-1	0.0153109	TRUE	secretory-reticular
CCGCACAAAGACCAAC-1	-0.247293	TRUE	secretory-reticular
GCGATTGTTAACGTTA-1	-0.205614	TRUE	secretory-reticular
ACTCGTCAGTAATCCC-1	-0.396422	TRUE	secretory-reticular
GGTGATAAGGAGCAGT-1	-0.425631	TRUE	secretory-reticular
AAGAGGCATGGATCGC-1	-0.419848	FALSE	secretory-reticular
CACGTTCGTGCTCTAG-1	-0.422781	FALSE	secretory-reticular
CTATTTGGTTACGGAT-1	-0.427458	FALSE	secretory-reticular
GTACAGAGGCAAGGGT-1	-0.351658	FALSE	secretory-reticular
GGGCCGGCCGAAGTAC-1	-0.42878	FALSE	secretory-reticular
CCTGAACGATATATTC-1	-0.431451	FALSE	secretory-reticular
CCGGGCTGCTCCATAC-1	-0.432559	FALSE	secretory-reticular
TACTTGTTAGTAGTCC-1	-0.432559	FALSE	secretory-reticular
CCTAGGCGTAGCGATC-1	-0.416908	FALSE	secretory-reticular
CTGGCGCACAGGTCTG-1	-0.427806	FALSE	secretory-reticular
TAACATACAATGTGGG-1	1.64392	TRUE	secretory-reticular
TCTTCGAATAGACGTT-1	0.544406	TRUE	secretory-reticular
GATCGTGACTGATATC-1	1.14035	TRUE	secretory-reticular
GATCCGGGAATTAACA-1	0.47677	TRUE	secretory-reticular
TTATATACGCTGTCAC-1	-0.0532799	TRUE	secretory-reticular
GTCGCGTAACCCGTTG-1	-0.0844859	TRUE	secretory-reticular
AGCTCTAGACGTTCCA-1	-0.135847	TRUE	secretory-reticular
GTCAAGCGGACTCGGG-1	0.0529268	TRUE	secretory-reticular
CGAGGGACTGCGGTCG-1	-0.293222	TRUE	secretory-reticular
AATCGCCTCAGCGCCA-1	-0.293311	TRUE	secretory-reticular
CTTGTTGCTGAGTCAA-1	-0.420884	FALSE	secretory-reticular
GATATGAGACACTAAC-1	-0.425568	FALSE	secretory-reticular
TTATGATCTTAACGAA-1	-0.406083	FALSE	secretory-reticular
CGCCGCCCATGCCTGT-1	-0.40399	FALSE	secretory-reticular
CTGGGATAAATAATGG-1	-0.432559	FALSE	secretory-reticular
GTGCCCGTTCGGATTC-1	-0.429448	FALSE	secretory-reticular
TTCAATACTCTGAATC-1	-0.429123	FALSE	secretory-reticular
CGCACATGTCCACTAC-1	-0.430283	FALSE	secretory-reticular
AGAAGAGCGCCGTTCC-1	-0.432559	FALSE	secretory-reticular
GATAACTCGCACTGTG-1	-0.432559	FALSE	secretory-reticular
AGTCGACGGTCTCAAG-1	-0.425376	FALSE	secretory-reticular
GTGACCGCACACTACG-1	-0.426528	FALSE	secretory-reticular
GATTCGACGGTTCACG-1	-0.358901	TRUE	secretory-reticular
GTTTCTGCAGTCTCCC-1	0.246406	TRUE	secretory-reticular
GCTGCACGGTTTCTTA-1	0.0381642	TRUE	secretory-reticular
CGTGCAGACTGGGACA-1	-0.231563	TRUE	secretory-reticular
GTGTTACTATGCGTCC-1	-0.0916972	TRUE	secretory-reticular
TCCTCGGGCTGGGCTT-1	-0.125415	TRUE	secretory-reticular
GTGAGGACACTTAAGG-1	-0.15076	TRUE	secretory-reticular
ATACGCCGGCGAAACC-1	-0.271362	TRUE	secretory-reticular
TCTGCCAGAAACTGCA-1	-0.218247	FALSE	secretory-reticular
TTCTGCGGGTTAGCGG-1	-0.398859	FALSE	secretory-reticular
CTCGGTACCACTGCTC-1	-0.316175	FALSE	secretory-reticular
GTAAGTAACAGTCTGG-1	-0.315337	FALSE	secretory-reticular
GTGCGTGTATATGAGC-1	-0.168326	FALSE	secretory-reticular
ATTTGTCTTGGGAGCT-1	-0.390869	FALSE	secretory-reticular
CCTCGGACCGGGATAG-1	-0.242371	FALSE	secretory-reticular
TAGGTGCTCGCCTAGC-1	-0.336225	FALSE	secretory-reticular
CTTTAGGAACACTGTT-1	-0.220137	TRUE	secretory-reticular
TCGGGCCGTCGTGGTA-1	-0.402577	TRUE	secretory-reticular
AGTGCTTGCACGAATA-1	-0.371679	TRUE	secretory-reticular
TGCAGTTTCCTCCCAT-1	-0.423324	TRUE	secretory-reticular
TGAGAGATTTACCACG-1	-0.362785	TRUE	secretory-reticular
GAAACAGATGACCACC-1	-0.432559	FALSE	secretory-reticular
AGCAACATATCTTATT-1	-0.432559	FALSE	secretory-reticular
CAAGTGTGGTTGCAAA-1	-0.429526	FALSE	secretory-reticular
GCCTCATCTGGAAATA-1	-0.381276	FALSE	secretory-reticular
AACCCTACTGTCAATA-1	-0.397026	FALSE	secretory-reticular
ACGTATTACTCCGATC-1	-0.424708	FALSE	secretory-reticular
ACTTGACTCCCTCTTT-1	-0.2192	TRUE	secretory-reticular
CGCCTCCCTCCTCTAT-1	-0.0491224	TRUE	secretory-reticular
CTAGATTTACGACGGC-1	0.138287	TRUE	secretory-reticular
GATGCTGTATTTCATC-1	0.210181	TRUE	secretory-reticular
TGCGTTTGTTGACACT-1	-0.12573	TRUE	secretory-reticular
CGTGCCCTCCCGAAGA-1	-0.0814763	TRUE	secretory-reticular
ACTCTCTGACTTAGGT-1	-0.123277	TRUE	secretory-reticular
CTGGGTAGGCAGTTAA-1	-0.0731633	TRUE	secretory-reticular
GTTTGGCCCAAGTTAT-1	-0.112423	TRUE	secretory-reticular
GAATGTGGTCCGGATT-1	0.392995	TRUE	secretory-reticular
CCCAGTTAAGGCGCCG-1	0.0164044	FALSE	secretory-reticular
CGGTACTAGAATCAAA-1	-0.0764466	TRUE	secretory-reticular
GCTTAATGTAACTAAC-1	0.028193	TRUE	secretory-reticular
AGGACAGTCGAATCCC-1	0.0428866	TRUE	secretory-reticular
GACAGCCAGACCTGAC-1	-0.146024	TRUE	secretory-reticular
GGCGAAATCTAACTTG-1	0.149202	TRUE	secretory-reticular
CTGGTAACACATAGAA-1	-0.126002	TRUE	secretory-reticular
TAGCCATTTCAAAGTC-1	-0.241825	TRUE	secretory-reticular
GGGATTTACCGCACCT-1	-0.275936	TRUE	secretory-reticular
ATGCCATTTGCGACCA-1	-0.194358	TRUE	secretory-reticular
GAATAGACGCGACCCA-1	-0.405476	FALSE	secretory-reticular
TGTATGGCGCAGACAG-1	-0.362125	FALSE	secretory-reticular
GGATGAAGATCGCTGA-1	-0.432559	FALSE	secretory-reticular
CGACAATTTGATCTAA-1	-0.432559	FALSE	secretory-reticular
AAAGTTGACTCCCGTA-1	-0.42936	FALSE	secretory-reticular
CGCGGCTCAACTTGAA-1	-0.432559	FALSE	secretory-reticular
TCTTAGAGTGAACTCT-1	-0.431583	FALSE	secretory-reticular
CGTTGAGCGACCGTCG-1	0.0214903	TRUE	secretory-reticular
TGCCCGTACCGTTAAA-1	0.270687	TRUE	secretory-reticular
ACAAGGGCAGGCTCTG-1	0.205843	TRUE	secretory-reticular
GAGATCTTCCATGACA-1	0.783984	TRUE	secretory-reticular
AATGACGTAGGATGTC-1	0.3219	TRUE	secretory-reticular
GTGGTGGCCAAGTGAA-1	0.110332	TRUE	secretory-reticular
TCCCGTGTGCAATTTG-1	0.673651	TRUE	secretory-reticular
ACATCGTATGCAATGG-1	0.932302	TRUE	secretory-reticular
GCGAAACTTAACTGGA-1	0.775551	TRUE	secretory-reticular
AATTGAACGCTCTGGT-1	0.665392	TRUE	secretory-reticular
ACAAATGGTAGTGTTT-1	0.341151	TRUE	secretory-reticular
ATGGTCGCGTGGTTTC-1	0.70572	TRUE	secretory-reticular
TGTTATTGTATGTGGC-1	0.151722	TRUE	secretory-reticular
TTCCGGTTACCCACTT-1	0.205419	TRUE	secretory-reticular
GAGTGTGCGGTACCCA-1	-0.0397614	TRUE	secretory-reticular
CAAGATATTATAACGT-1	0.0128626	TRUE	secretory-reticular
ACACACCAGGACCAGT-1	-0.000102521	TRUE	secretory-reticular
ATGGGCCTCGGCCTCT-1	-0.130167	TRUE	secretory-reticular
AAGGTGATAAACCAGC-1	-0.208945	TRUE	secretory-reticular
TCTTACTTATGCCTCT-1	-0.232393	TRUE	secretory-reticular
AAAGTGTGATTTATCT-1	-0.329563	FALSE	secretory-reticular
TGCTCCACAGTTCTTA-1	-0.303158	FALSE	secretory-reticular
CTGGCTGATTCATCCT-1	-0.402695	FALSE	secretory-reticular
TAAGGCTGAATCCCTC-1	-0.384879	FALSE	secretory-reticular
TCTAGTGATATCGTGG-1	-0.423192	FALSE	secretory-reticular
TCGAAGAACCGAGCAC-1	-0.412548	FALSE	secretory-reticular
AAGTCAATTGTCGTCA-1	-0.423669	FALSE	secretory-reticular
GTCGTTATTCGCTTAT-1	0.00791765	TRUE	secretory-reticular
TCGTGTACTATGGATG-1	-0.431484	TRUE	secretory-reticular
GCGGAGAGGGAGAACG-1	0.490922	FALSE	secretory-reticular
TCACAGGGAATCGCAA-1	1.64276	TRUE	secretory-reticular
GACTGCACCAGCCCAG-1	0.717564	TRUE	secretory-reticular
TCCGCTGTCATCCCGG-1	1.57149	TRUE	secretory-reticular
AGATACTCAAGATCGA-1	0.551733	TRUE	secretory-reticular
ACTGAATGGCGAAAGT-1	0.825401	TRUE	secretory-reticular
TCCTACATCCACGGCC-1	0.327767	TRUE	secretory-reticular
TTCAGCCCTGGTCCAC-1	0.880863	TRUE	secretory-reticular
TTAGAGTTTAGAAGGA-1	0.303974	TRUE	secretory-reticular
GGTTAGCTATATGTCT-1	0.735842	TRUE	secretory-reticular
CTGGTTTCGAGCAAGA-1	-0.0437169	TRUE	secretory-reticular
TGGGCCCATACTAATT-1	-0.278513	TRUE	secretory-reticular
ACTTATTTATGTGCCA-1	0.242846	TRUE	secretory-reticular
TTAGTTATTCGTGGCA-1	0.167986	TRUE	secretory-reticular
AACCGCTAAGGGATGC-1	0.129709	TRUE	secretory-reticular
ATACGTCCACTCCTGT-1	-0.232079	TRUE	secretory-reticular
CGACACGCTCCGACAG-1	-0.0424519	TRUE	secretory-reticular
TCTGAACTCGTACCCG-1	-0.224201	FALSE	secretory-reticular
AGGATATAGGGATTTA-1	-0.204512	FALSE	secretory-reticular
GTGATCACTAACGCCT-1	-0.321704	FALSE	secretory-reticular
ACCGGGCCTTTGTTGA-1	-0.335125	FALSE	secretory-reticular
TTGACAGGAGCTCCCG-1	-0.347466	FALSE	secretory-reticular
CTCTTCTATTGACTGG-1	-0.37395	FALSE	secretory-reticular
CGTGGCCGAATATCTA-1	-0.395051	FALSE	secretory-reticular
GGTTTAGCCTTTCTTG-1	-0.426559	FALSE	secretory-reticular
TTACTAAAGGACTTTA-1	0.389579	TRUE	secretory-reticular
GGCTGAAATAGCAAAG-1	1.21373	TRUE	secretory-reticular
TTAGACGAGTCACCTC-1	1.48208	TRUE	secretory-reticular
GTAGTCGCGGGAATCA-1	1.58832	TRUE	secretory-reticular
GCAAACCCTACATTAT-1	0.557383	TRUE	secretory-reticular
GTTAAAGTAGGACTGG-1	0.641055	TRUE	secretory-reticular
ACCCTCCCTTGCTATT-1	0.877823	TRUE	secretory-reticular
CATGTCTCATTTATGG-1	0.152966	TRUE	secretory-reticular
AATAGAATCTGTTTCA-1	-0.136832	TRUE	secretory-reticular
TCTCATGAGATAGGGT-1	-0.0410329	TRUE	secretory-reticular
ATGACTATGCGACATT-1	-0.0242256	TRUE	secretory-reticular
CCTAACCCAAACAAGT-1	-0.20044	TRUE	secretory-reticular
AGTCAAGATGACACTT-1	0.0846926	TRUE	secretory-reticular
CGGGAGCTTCAGTGTA-1	-0.408234	TRUE	secretory-reticular
CCACAGTACCCATCCT-1	-0.382094	TRUE	secretory-reticular
GAGCGCGCACGAGTAG-1	-0.281752	FALSE	secretory-reticular
ACCAGTGCGGGAGACG-1	-0.241977	FALSE	secretory-reticular
TCCTTACGACGGTCCG-1	-0.377486	FALSE	secretory-reticular
TAGTCGATCACGGGTT-1	-0.0978985	FALSE	secretory-reticular
AGACGAAGTGCCGGTC-1	0.047073	FALSE	secretory-reticular
CGCTGGTGACTACCCT-1	-0.286885	FALSE	secretory-reticular
AGGCATTGTCGTAGGG-1	-0.212667	TRUE	secretory-reticular
TGGTAGAATATATGGG-1	-0.19476	TRUE	secretory-reticular
TTCTTATCCGCTGGGT-1	-0.137461	TRUE	secretory-reticular
AGTTTGGCACGGGTTG-1	-0.310399	TRUE	secretory-reticular
GCATCGGCCGTGTAGG-1	-0.403719	TRUE	secretory-reticular
ATGCGAGTCCCACCAC-1	-0.398654	FALSE	secretory-reticular
TCGGCGAACCCAAACC-1	-0.371467	FALSE	secretory-reticular
AGAGTAAACTTCACTA-1	-0.429548	FALSE	secretory-reticular
TGGCAAACTAAATTAC-1	-0.303451	TRUE	secretory-reticular
ACCGCAATAACTGCCT-1	-0.307554	TRUE	secretory-reticular
TCGCACCAGGAGGCAG-1	0.233567	TRUE	secretory-reticular
ACTTCAGGCTGATCCC-1	-0.238865	TRUE	secretory-reticular
ACAAATCGCACCGAAT-1	-0.0266372	TRUE	secretory-reticular
TCTGATGTATTCTGTC-1	0.638038	FALSE	secretory-reticular
CTTTACCGAATAGTAG-1	-0.110693	FALSE	secretory-reticular
GCAGATCCATAAGACT-1	0.433026	FALSE	secretory-reticular
TTCCTCGGACTAACCA-1	0.0886662	FALSE	secretory-reticular
TTATCCGGGATCTATA-1	-0.169866	FALSE	secretory-reticular
CTGGAAGACACGGTGG-1	-0.404836	FALSE	secretory-reticular
GTTCGTCTAAAGAACT-1	-0.310141	FALSE	secretory-reticular
GTCTATTGGTTCCGGT-1	-0.387795	FALSE	secretory-reticular
CTAGGCGCCCTATCAG-1	-0.349803	FALSE	secretory-reticular
AACGGACGTACGTATA-1	-0.39684	FALSE	secretory-reticular
AACACACGCTCGCCGC-1	-0.374406	TRUE	secretory-reticular
GCTACTATAGTAGAGT-1	-0.322868	TRUE	secretory-reticular
AGCATATCAATATGCT-1	-0.315575	TRUE	secretory-reticular
CGAACAGTATGGGCGT-1	-0.410736	TRUE	secretory-reticular
ACAATTGTGTCTCTTT-1	-0.256197	TRUE	secretory-reticular
GATCGCTACCCGATTT-1	-0.24335	FALSE	secretory-reticular
ATTGCGATCAGTAACT-1	-0.260872	TRUE	secretory-reticular
CAGCAGTCCAGACTAT-1	-0.222504	TRUE	secretory-reticular
AGAGGCTTCGGAAACC-1	-0.254221	TRUE	secretory-reticular
AAACAAGTATCTCCCA-1	-0.215627	TRUE	secretory-reticular
GGCAGCAAACCTATGC-1	-0.0883828	TRUE	secretory-reticular
ACTAGTTGCGATCGTC-1	-0.294354	TRUE	secretory-reticular
TTGGACCATCTGGCAA-1	-0.258072	TRUE	secretory-reticular
GAGCGCAAATACTCCG-1	-0.267753	TRUE	secretory-reticular
TTGGGACGTAAGAGTT-1	-0.408444	FALSE	secretory-reticular
GTTGAGTCCCGCCGGT-1	-0.159488	TRUE	secretory-reticular
AAATAGGGTGCTATTG-1	-0.32335	FALSE	secretory-reticular
AGCACTACCTCACCAG-1	-0.37268	FALSE	secretory-reticular
TGCCTTGGCCAGGCAA-1	-0.208645	FALSE	secretory-reticular
TCGTCTTAGGCGTTAA-1	-0.2921	FALSE	secretory-reticular
TTCTGACCGGGCTCAA-1	-0.25086	FALSE	secretory-reticular
CAGAACTTAGCCCTCT-1	-0.340833	TRUE	secretory-reticular
AGCTCCTTCGCACATC-1	-0.27348	TRUE	secretory-reticular
ACAGGCTTGCCCGACT-1	-0.199065	TRUE	secretory-reticular
GCTATACGTCTCGGAC-1	-0.356043	TRUE	secretory-reticular
GAGCCAGCTACCTGTG-1	-0.210732	TRUE	secretory-reticular
TGCTAAGTGTCTATTT-1	-0.255355	FALSE	secretory-reticular
GTCCTACGAATAGTCT-1	-0.037284	FALSE	secretory-reticular
CAGTGTCGGCTGGCCC-1	-0.278303	FALSE	secretory-reticular
CTATCGACGAAATACA-1	-0.160764	TRUE	secretory-reticular
CATCATTACCCTGAGG-1	-0.290742	TRUE	secretory-reticular
TAAGTTGCGACGTAGG-1	-0.237366	TRUE	secretory-reticular
AGTGCACGCTTAAGAA-1	-0.236987	TRUE	secretory-reticular
TGTGCCGGTGCCGGAA-1	0.0944975	TRUE	secretory-reticular
AGGAGGCCTTCGCGCG-1	-0.233213	TRUE	secretory-reticular
TCCGCGGCCCAATGAA-1	-0.168325	TRUE	secretory-reticular
TCCGTTAAGCTAATAT-1	-0.305551	TRUE	secretory-reticular
AAATCTAGCCCTGCTA-1	-0.306255	TRUE	secretory-reticular
CGCAGGCGATCCAAAC-1	0.167046	TRUE	secretory-reticular
CCATATGGAAACTATA-1	0.187913	TRUE	secretory-reticular
CACCGTATCCCATCCG-1	-0.0568852	TRUE	secretory-reticular
GGTCAAGACTACTTCG-1	-0.245325	TRUE	secretory-reticular
CCCGTTTCGCAGATGT-1	-0.118108	TRUE	secretory-reticular
GTTATAATACGGTGAA-1	0.0386694	TRUE	secretory-reticular
ACTTGTGGATGGAACG-1	-0.251431	TRUE	secretory-reticular
GTTCGCTGAGACGTCT-1	-0.188079	TRUE	secretory-reticular
GACACTGGAACCCGAT-1	-0.391511	TRUE	secretory-reticular
CCCAGGTCTGAAGGCT-1	-0.339407	TRUE	secretory-reticular
TATCCAATTGGTTATC-1	0.36492	TRUE	secretory-reticular
TCTCCCTGGGCAGCGT-1	-0.101609	TRUE	secretory-reticular
CCTATAATGAGTGCCC-1	0.0206381	TRUE	secretory-reticular
CAATGCGAGAAGTATC-1	-0.097415	FALSE	secretory-reticular
TACCAATAAAGTACCA-1	-0.257671	TRUE	secretory-reticular
GCTAGGCACCACGGAG-1	-0.206301	TRUE	secretory-reticular
GGTGGACTGCTCTGGC-1	0.299951	TRUE	secretory-reticular
TATTCCGAGCTGTTAT-1	-0.0480302	TRUE	secretory-reticular
TTGAGAAGTTTAGCAT-1	0.530924	TRUE	secretory-reticular
GTCCGGACCTGAAATT-1	0.133863	TRUE	secretory-reticular
CTGTGGTCGGGAGATA-1	0.266447	TRUE	secretory-reticular
CATGTAAGAGACATTT-1	0.063848	TRUE	secretory-reticular
CACGTTTCGTACACAC-1	-0.022337	TRUE	secretory-reticular
CATCCTCTCAAAGATC-1	-0.216218	FALSE	secretory-reticular
GATTAACCGAAAGCCC-1	-0.177253	FALSE	secretory-reticular
AACGCTGTTGCTGAAA-1	0.0280665	TRUE	secretory-reticular
TTCAGCTGGCGTGCCC-1	-0.0113697	TRUE	secretory-reticular
TAGAGGTTCTACTTGT-1	0.0205938	TRUE	secretory-reticular
GTATCAAACGTTAGCT-1	0.21513	TRUE	secretory-reticular
AATCATGTAAAGACTC-1	-0.102792	TRUE	secretory-reticular
AGTCACTAGCTCTCGA-1	0.392569	TRUE	secretory-reticular
GCGAAACGATCGGGAG-1	-0.335281	TRUE	secretory-reticular
CATGGATTGTCTTCCG-1	-0.0300333	TRUE	secretory-reticular
ATTGGATTACAGCGTA-1	-0.217073	TRUE	secretory-reticular
CACACACGCTAACGAG-1	-0.203048	TRUE	secretory-reticular
CTATGGGAAGCGGAAT-1	-0.268928	TRUE	secretory-reticular
TGCCTAATTGAAGATT-1	-0.311146	FALSE	secretory-reticular
TGGCAATGGGACGGCG-1	-0.00959419	FALSE	secretory-reticular
ACCTCCGCCCTCGCTG-1	-0.355386	TRUE	secretory-reticular
CGGCAATAAGATCGCC-1	-0.148331	TRUE	secretory-reticular
CCTTGACCACTTTATT-1	-0.420676	TRUE	secretory-reticular
TCATTTAGAAGTGTGA-1	-0.277793	TRUE	secretory-reticular
CAGAATAACACACGGA-1	-0.418373	FALSE	secretory-reticular
TCTGAGCAATTGACTG-1	-0.41727	FALSE	secretory-reticular
CAACGTGGTGGAGTCT-1	-0.405885	FALSE	secretory-reticular
CACAGTTCGCTTCCCA-1	-0.424306	FALSE	secretory-reticular
CACCCTAACAAGATCT-1	1.75017	TRUE	secretory-reticular
AAGCTCTTTCATGGTG-1	-0.055736	TRUE	secretory-reticular
CATGGGTATGCCTTAT-1	-0.0173403	FALSE	secretory-reticular
GCGCGTCATTGGTACA-1	-0.36243	TRUE	secretory-reticular
TCTGAAGCACGTGGTC-1	-0.113994	TRUE	secretory-reticular
AAGTTCACTCCAAGCT-1	0.346648	TRUE	secretory-reticular
TTGGACCTATAACAGT-1	0.024295	TRUE	secretory-reticular
ATCAGCCTCATGCTGC-1	0.0483923	TRUE	secretory-reticular
AGTACTCTTATGCCCA-1	0.222961	TRUE	secretory-reticular
GCGCTTAAATAATTGG-1	0.305416	TRUE	secretory-reticular
TTGTGAACCTAATCCG-1	0.315848	TRUE	secretory-reticular
AGTCGTCGACCACCAA-1	0.168048	TRUE	secretory-reticular
TCCTTTAAATCCGCTT-1	-0.073648	TRUE	secretory-reticular
ACTGAAACGCCGTTAG-1	0.0623571	TRUE	secretory-reticular
GCACACACTGGTAGCC-1	0.220282	TRUE	secretory-reticular
TAAGGGCCTGTCCGAT-1	0.383278	TRUE	secretory-reticular
GCTAGAGTAGAGATGT-1	0.668788	TRUE	secretory-reticular
CACAGGGCCATATAGT-1	-0.019319	TRUE	secretory-reticular
CCATGCCCTAGATTTC-1	-0.0705586	TRUE	secretory-reticular
TCGCGTAGCAGTGTCC-1	-0.422229	TRUE	secretory-reticular
GACGAGGCTAATAAAC-1	-0.149283	TRUE	secretory-reticular
CTACACTCGCAGATGG-1	-0.221995	TRUE	secretory-reticular
ACGCATACGTTTACTA-1	-0.207825	TRUE	secretory-reticular
GGAGCAACATTTCAAG-1	-0.23296	TRUE	secretory-reticular
CGAGAGGGTAGCCGCG-1	-0.406385	TRUE	secretory-reticular
TCGTGTTCGACCACAA-1	-0.36677	TRUE	secretory-reticular
TCTACCCAATAGAGAG-1	-0.252898	TRUE	secretory-reticular
ATAAACGTTGCACCAC-1	-0.15984	TRUE	secretory-reticular
TCAACTGCAGAGTCAG-1	-0.225039	TRUE	secretory-reticular
AGCTCCATATATGTTC-1	0.308589	TRUE	secretory-reticular
GTAACATCTAAGATAA-1	-0.209609	TRUE	secretory-reticular
CCGACAATAGGCCGCC-1	-0.211256	TRUE	secretory-reticular
ATGCTTAGGAGTTGAT-1	-0.201607	TRUE	secretory-reticular
AACCCGAGCAGAATCG-1	-0.161192	TRUE	secretory-reticular
CGGGTTTGTTAGGGCT-1	-0.378832	TRUE	secretory-reticular
AGGCACGTGACTGTCC-1	-0.369648	TRUE	secretory-reticular
GAGCACCTGTGTCCAG-1	-0.0260223	TRUE	secretory-reticular
CGCGACCGCGACAGAT-1	0.452165	TRUE	secretory-reticular
GTCCCGCGACGTTATG-1	0.844853	TRUE	secretory-reticular
GCAGTGTGGCTATAGG-1	0.0131239	TRUE	secretory-reticular
ATACTGCCTTACACCG-1	-0.0917053	TRUE	secretory-reticular
TACAGAAACGGTGGGC-1	-0.135533	TRUE	secretory-reticular
GGCGCGGAGATCTTTC-1	-0.128405	TRUE	secretory-reticular
CGTTAATGTCCCGACG-1	-0.0140122	TRUE	secretory-reticular
GCTAACTGAAGTCTGA-1	-0.000586693	TRUE	secretory-reticular
AGTGATAACCTGCGCG-1	-0.19027	TRUE	secretory-reticular
TATGATCTTCTCTTTA-1	0.205938	TRUE	secretory-reticular
TGTACCTACACGAGGG-1	-0.0611222	TRUE	secretory-reticular
ATATCGTTCCTCGAAC-1	-0.0792333	TRUE	secretory-reticular
CGGCGCCATCAATCCC-1	0.36789	TRUE	secretory-reticular
CCTGTTTGAAGACACG-1	0.553033	TRUE	secretory-reticular
GCCACTCAGAGCGCGA-1	0.774878	TRUE	secretory-reticular
TCGGCTTGTATCGACG-1	0.136601	TRUE	secretory-reticular
TAGATGGTTCCTTACT-1	0.064787	TRUE	secretory-reticular
ATCGTTAGCTAGCGGA-1	0.094631	TRUE	secretory-reticular
ACAGCGACATTCTCAT-1	0.15482	TRUE	secretory-reticular
ATTCAACCATTTAAGG-1	0.107007	TRUE	secretory-reticular
CACTCTTCTGCTAGCC-1	-0.23423	TRUE	secretory-reticular
CTAACTGATAATCGCC-1	0.246854	TRUE	secretory-reticular
TGATGTCAATTAAGTG-1	-0.283089	TRUE	secretory-reticular
CGCCGTTCAGCATAGT-1	-0.125774	TRUE	secretory-reticular
ATACTACCCGTACCAC-1	-0.306917	TRUE	secretory-reticular
CCACTGTTTGGATTAA-1	-0.223624	TRUE	secretory-reticular
CACTACGGGAGCTGCC-1	-0.0835417	TRUE	secretory-reticular
GACCAAACGTTGACTG-1	-0.130661	TRUE	secretory-reticular
AAGAGGCCCTTTGGAA-1	0.919958	TRUE	secretory-reticular
ACACGTAGGCCACAAG-1	-0.0584147	TRUE	secretory-reticular
TACTCTTACTTTACTG-1	0.225203	TRUE	secretory-reticular
AGAGCCGCCGAGATTT-1	0.167876	TRUE	secretory-reticular
GGCCTGCTTCTCCCGA-1	0.0594469	TRUE	secretory-reticular
TCAAGCGCGGACGGTA-1	-0.108617	TRUE	secretory-reticular
ACACTGGGACAGTCGT-1	-0.277358	TRUE	secretory-reticular
TGTGTAGTAGCACGTG-1	-0.390008	TRUE	secretory-reticular
CTAGCCACAGGCGAGC-1	-0.425768	FALSE	secretory-reticular
CGGATCCTCAAGGACT-1	-0.0897238	FALSE	secretory-reticular
GGGCGTGGTTTCCCAG-1	0.130388	TRUE	secretory-reticular
TGGCTATGTGACATAC-1	0.0650237	TRUE	secretory-reticular
CTTAGTGTAGTAGCAT-1	0.255548	TRUE	secretory-reticular
GGATTGCTGTGACTCC-1	0.028793	TRUE	secretory-reticular
ACTTCCATGCGGGACA-1	0.468616	TRUE	secretory-reticular
ACTCAAGTGCAAGGCT-1	0.324401	TRUE	secretory-reticular
ACAAGGATGCTTTAGG-1	0.218281	TRUE	secretory-reticular
TTGAACGACGTGCTGA-1	-0.124306	TRUE	secretory-reticular
ATTCATCGTTGAGGCA-1	0.114351	TRUE	secretory-reticular
TGCAACCCATCTGCGG-1	-0.113561	TRUE	secretory-reticular
AGTGCTAAACACAGCA-1	0.105472	TRUE	secretory-reticular
AACTCCAGAGCGTGTT-1	-0.256695	TRUE	secretory-reticular
TCTCCACAAGTTGAAT-1	0.341447	TRUE	secretory-reticular
CTTTGCATCGCTCTTG-1	0.146613	TRUE	secretory-reticular
TCACAAACCGAGGTAC-1	0.829692	TRUE	secretory-reticular
CCGTAGGAAATCCCTG-1	0.0176609	TRUE	secretory-reticular
AAACATTTCCCGGATT-1	0.505655	TRUE	secretory-reticular
GCCTCCGACAATTCAC-1	0.644695	TRUE	secretory-reticular
TCTGCATACCTTGCTT-1	0.434942	TRUE	secretory-reticular
ACCCATTTGTCCCTCT-1	0.67138	TRUE	secretory-reticular
CTGCAGAGAATCAGAG-1	-0.266295	TRUE	secretory-reticular
GGAAACTAAATGGGCC-1	0.0150175	TRUE	secretory-reticular
CAACCTACCGAGCAGT-1	0.61631	TRUE	secretory-reticular
CCGTAGGGTTGTTTAC-1	0.006763	TRUE	secretory-reticular
GGTTTGTGACCTGAGG-1	0.198966	TRUE	secretory-reticular
TAACCTAGGGAGTCCA-1	0.116964	TRUE	secretory-reticular
TTCCATCGACAGCGTG-1	0.234945	TRUE	secretory-reticular
ATCTCCCACGGAATAT-1	-0.269216	TRUE	secretory-reticular
GTTTCAAACGAGTTGT-1	-0.269084	TRUE	secretory-reticular
GGAACTTTGGCGATTA-1	1.21032	TRUE	secretory-reticular
CTGCAAGCACGTTCCG-1	0.17256	TRUE	secretory-reticular
CACAGTCCCGCTTCGC-1	0.600948	TRUE	secretory-reticular
TACGCTCGGTATTGGA-1	0.225162	TRUE	secretory-reticular
CTGGTAAAGTGTGGGC-1	-0.0739405	TRUE	secretory-reticular
CAACCAGTGGCCTACC-1	0.0343645	TRUE	secretory-reticular
TCTTCGCGGTGAGAGG-1	-0.219978	TRUE	secretory-reticular
TTCGGGTTGCCACGGG-1	-0.295765	TRUE	secretory-reticular
ACCGATAGGCATAACC-1	-0.384943	TRUE	secretory-reticular
AACCTCGCTTTAGCCC-1	0.255232	TRUE	secretory-reticular
GAGTGTCAACCAGAAA-1	0.899408	TRUE	secretory-reticular
GTGATCCTTGTCATGA-1	0.987898	TRUE	secretory-reticular
CTCAACTAACCCGGAT-1	2.05782	TRUE	secretory-reticular
AGTGGCGTCTGAAGGT-1	0.273337	TRUE	secretory-reticular
GGGAAGGGCTTTCTCA-1	0.862566	TRUE	secretory-reticular
AGGCCTGAGAATCTCG-1	1.53201	TRUE	secretory-reticular
AGCCACAGGTTACCCG-1	0.451102	TRUE	secretory-reticular
TGCAATCTAACACGGT-1	0.811748	TRUE	secretory-reticular
GTTTGGGTTTCGCCCG-1	0.155194	TRUE	secretory-reticular
CCTATGTCCACTCCAC-1	0.676733	TRUE	secretory-reticular
CTGCCTTTCTAGTAAA-1	0.792269	TRUE	secretory-reticular
TTAGTAAACCTGCTCT-1	0.844663	TRUE	secretory-reticular
TTGTGGTGGTACTAAG-1	0.559028	TRUE	secretory-reticular
CCTCCTGTTGTGTCGT-1	0.375548	TRUE	secretory-reticular
ACAAAGCATGACCTAG-1	0.668974	TRUE	secretory-reticular
ATAGCAACTAGGGAAG-1	0.107159	TRUE	secretory-reticular
CCGCTCTTCCGAACTA-1	-0.234379	TRUE	secretory-reticular
TAGAATAGCCGATGAA-1	0.0787253	TRUE	secretory-reticular
GGTCTCCGTCCAGGTT-1	0.0875899	TRUE	secretory-reticular
TAATTACGTCAGTAGA-1	0.501163	TRUE	secretory-reticular
TACGTAAAGCGGAGTG-1	-0.0929947	TRUE	secretory-reticular
GCTACAATCGAGGATA-1	0.0215277	TRUE	secretory-reticular
TCAGCCAATCCGTAAA-1	0.278448	TRUE	secretory-reticular
ATCATAGCCCTATGTA-1	0.0708436	TRUE	secretory-reticular
GAGGCCTGTTGATACA-1	-0.0862979	TRUE	secretory-reticular
ATATACGCTCGTGACG-1	0.428739	TRUE	secretory-reticular
CCCTTTAATGGAGTTC-1	-0.149512	TRUE	secretory-reticular
TTACACGATCTGCGAC-1	-0.152571	TRUE	secretory-reticular
TCGCATAAAGGGCGCA-1	-0.269036	TRUE	secretory-reticular
TGTAGCCATCCCATTC-1	-0.317647	TRUE	secretory-reticular
GGGTCTATCGCTTTCC-1	0.506114	TRUE	secretory-reticular
GGAGGGTCAAGTAAGA-1	0.430654	TRUE	secretory-reticular
CACGTCAATCAATGGA-1	0.346539	TRUE	secretory-reticular
CGCTTGGACGGATAGA-1	-0.16325	TRUE	secretory-reticular
CGCGGTACGGTATACA-1	-0.00660834	TRUE	secretory-reticular
GGCGTAGGGAAAGCTG-1	-0.291128	TRUE	secretory-reticular
AAACCTAAGCAGCCGG-1	0.820353	TRUE	secretory-reticular
ATTGCCTTTATGTTTG-1	1.70897	TRUE	secretory-reticular
CAGGCAGTCTTACCAG-1	-0.0175227	TRUE	secretory-reticular
AGCTAAGTACGCAGGC-1	1.2892	TRUE	secretory-reticular
AAATCCGATACACGCC-1	-0.0378394	FALSE	secretory-reticular
CGAGAGCTTTCACTAC-1	0.445115	TRUE	secretory-reticular
CGCCCAGCGTTTCACG-1	-0.0512552	TRUE	secretory-reticular
TTAAGTATTGTTATCC-1	0.525658	TRUE	secretory-reticular
AAACGGGCGTACGGGT-1	0.618037	TRUE	secretory-reticular
GTATCCTTTGGTAACC-1	-0.0539013	TRUE	secretory-reticular
CATAGTCAAATACATA-1	0.638941	TRUE	secretory-reticular
TCTATGCTATAACGAC-1	0.185212	TRUE	secretory-reticular
ACGTTCTGTACAAGTC-1	-0.188898	TRUE	secretory-reticular
CGCGAAGTGGCATACT-1	-0.0830011	TRUE	secretory-reticular
ACCAACCGCACTCCAC-1	-0.315889	TRUE	secretory-reticular
GTCATGCGCGAGGGCT-1	-0.160319	TRUE	secretory-reticular
TAGGCTAAAGTGGCAC-1	-0.268578	TRUE	secretory-reticular
TGGCTACACTCTACCT-1	-0.0972008	TRUE	secretory-reticular
TGTCCACGGCTCAACT-1	-0.240991	TRUE	secretory-reticular
AATTGCAGCAATCGAC-1	-0.172189	TRUE	secretory-reticular
GTCAACCAGGCCTATA-1	-0.128592	TRUE	secretory-reticular
ATCTTATCGCACACCC-1	-0.115498	TRUE	secretory-reticular
GTCTATTGCATGCTCG-1	-0.028508	TRUE	secretory-reticular
GCACGTGGTTTACTTA-1	-0.068952	TRUE	secretory-reticular
ATTCGCGCCTTGAGAG-1	0.202452	TRUE	secretory-reticular
AGCGATGCGCCTAATA-1	0.0879086	TRUE	secretory-reticular
TCTATAGGTGGGTAAT-1	-0.412661	TRUE	secretory-reticular
AGATACCAATAGAACC-1	-0.272304	TRUE	secretory-reticular
CGTGTATGGGAGCTGA-1	-0.4167	TRUE	secretory-reticular
ATGTACATGCGGTGAG-1	0.148046	TRUE	secretory-reticular
GTTCGGAGCACTCAAC-1	-0.0124029	TRUE	secretory-reticular
GCGAAGAATCTGACGG-1	0.100818	TRUE	secretory-reticular
GAACAACTGGGATGAA-1	0.278065	TRUE	secretory-reticular
TCGCCGACATATTCGC-1	-0.0348023	TRUE	secretory-reticular
CGTAGAGAGTAATTAT-1	0.0316239	TRUE	secretory-reticular
CGATAGTCGTACTGCA-1	-0.0338687	TRUE	secretory-reticular
CGCATGCCGAATGCGT-1	0.146802	TRUE	secretory-reticular
CTCTAGCCCTCGGAAA-1	0.374577	TRUE	secretory-reticular
TCCAACTCAGCTATCT-1	1.11198	TRUE	secretory-reticular
GTCTAGTGAGCCGCTT-1	0.707951	TRUE	secretory-reticular
TACCGAATAATTGTAA-1	1.85457	TRUE	secretory-reticular
ATATAACACGGGCGCA-1	-0.181571	TRUE	secretory-reticular
GCATGCTAATAACGAT-1	0.276246	TRUE	secretory-reticular
TCCGGGCTTGACGGGA-1	-0.2788	TRUE	secretory-reticular
ATTATTCAGAGTCACT-1	-0.158189	TRUE	secretory-reticular
TAGCAGTATGACTAAA-1	-0.282665	TRUE	secretory-reticular
TATGAAGAATTAAGGT-1	-0.14727	TRUE	secretory-reticular
CAAGGCCAGTGGTGCA-1	-0.189787	TRUE	secretory-reticular
TGCGTACGGCTAATTG-1	-0.177882	TRUE	secretory-reticular
CAGATAATGGGCGGGT-1	-0.156757	TRUE	secretory-reticular
GAGAACGGTTCTGACT-1	0.225451	TRUE	secretory-reticular
CGCTTCGGTCTAAGAC-1	-0.301018	TRUE	secretory-reticular
AGCATTACGAGGCAAG-1	-0.00195342	TRUE	secretory-reticular
AAGTTGTGATGTTATA-1	-0.122008	TRUE	secretory-reticular
TACTTAAACATGTACA-1	-0.279904	TRUE	secretory-reticular
AGTGAGTCGAATTAAC-1	-0.405331	FALSE	secretory-reticular
TCCTAAAGATTCAGAC-1	-0.303943	TRUE	secretory-reticular
TGGGTGCACAAGCCAT-1	-0.29238	TRUE	secretory-reticular
GGGAGCGACCGTAGTG-1	0.252024	TRUE	secretory-reticular
CATAGAGGAGATACTA-1	1.02924	TRUE	secretory-reticular
CTTCGATTGCGCAAGC-1	0.641115	TRUE	secretory-reticular
GTGCCTGAGACCAAAC-1	1.29803	TRUE	secretory-reticular
TCATCCTCAGCTGCTT-1	1.10535	TRUE	secretory-reticular
TGCAACTACTGGTTGA-1	0.568966	TRUE	secretory-reticular
ATGTTGATTAGAGACT-1	0.420582	TRUE	secretory-reticular
GTTTCTAGAGGCGCGG-1	0.319963	TRUE	secretory-reticular
TACAAGGGCTTCTTTA-1	0.165628	TRUE	secretory-reticular
ACAGGCACGGATCCTT-1	-0.0457767	TRUE	secretory-reticular
CCCAAGTCATTACACT-1	0.067741	TRUE	secretory-reticular
ACTCTGACCTAATAGA-1	-0.0965384	TRUE	secretory-reticular
GGATGGCTTGAAGTAT-1	0.0407856	TRUE	secretory-reticular
ACCCTCCCGTCAGGGC-1	0.182675	TRUE	secretory-reticular
AGCTTCTTCTCGAGCA-1	0.340204	TRUE	secretory-reticular
TTGCGCTTGATCAATA-1	0.799545	TRUE	secretory-reticular
TGGGTGTAATAGATTT-1	0.547073	TRUE	secretory-reticular
CATGGTTTATTAATCA-1	0.254266	TRUE	secretory-reticular
TTGCCTTCTCGCCGGG-1	-0.00547687	TRUE	secretory-reticular
CCCTACTTGAACAATG-1	0.555874	FALSE	secretory-reticular
GCAGCTGTCAACGCAT-1	0.445796	TRUE	secretory-reticular
ATCTACCATCTGCTCC-1	1.43494	TRUE	secretory-reticular
TCTCAAATCAATCGGG-1	0.283075	TRUE	secretory-reticular
ACTCCGGCCGACCACT-1	0.76385	TRUE	secretory-reticular
TACACCTCTTCGAATC-1	-0.2418	TRUE	secretory-reticular
GTGGCTGTTTCTGTTC-1	-0.0457146	TRUE	secretory-reticular
ACGACTCTAGGGCCGA-1	-0.345492	TRUE	secretory-reticular
TCGTTTACGCGACCCT-1	0.148444	TRUE	secretory-reticular
AGGATATCCGACTGCA-1	-0.317011	TRUE	secretory-reticular
GACACTTCCAATTACC-1	0.0459787	TRUE	secretory-reticular
ACGGTACAGTTCAATG-1	-0.196327	TRUE	secretory-reticular
CTTGATGACCATCCAG-1	-0.0743217	TRUE	secretory-reticular
CTGGTAAAGACTTACA-1	-0.0512601	TRUE	secretory-reticular
CGTGCACACCACTGTA-1	-0.366409	TRUE	secretory-reticular
CTTCAGTTGGACAACG-1	-0.37781	FALSE	secretory-reticular
TGATCTATCACACTCT-1	-0.242544	TRUE	secretory-reticular
TAGCAGATACTTAGGG-1	-0.329935	FALSE	secretory-reticular
CACCGGGCATCACAAG-1	-0.380478	TRUE	secretory-reticular
CTCGCTAGGTAAGCGA-1	-0.341953	FALSE	secretory-reticular
TTAGATAGGTCGATAC-1	-0.490666	FALSE	pro-inflammatory
CGAGGCCAGGCATTGG-1	-0.386707	FALSE	pro-inflammatory
TCTGCGTCCGGTTTCT-1	-0.255319	FALSE	pro-inflammatory
CAATCCTGCCGTGGAG-1	-0.490666	FALSE	pro-inflammatory
CTGAGCAAGTAACAAG-1	-0.341433	TRUE	pro-inflammatory
ACGGAATTTAGCAAAT-1	-0.490666	TRUE	pro-inflammatory
AAATGCTCGTTACGTT-1	-0.0138203	TRUE	pro-inflammatory
CACCTAATAGAGTCGT-1	-0.356573	TRUE	pro-inflammatory
CATTTCTAGCAGACTA-1	-0.14986	TRUE	pro-inflammatory
CCGAAAGTGGTGAGCA-1	0.170496	TRUE	pro-inflammatory
AGTCAGCCACCGCCTG-1	-0.372458	TRUE	pro-inflammatory
TCATCACTCGAGCTCG-1	-0.00571238	FALSE	pro-inflammatory
CGGTGTACTTGATCCC-1	-0.269458	FALSE	pro-inflammatory
GTACTTGGGCACTTCT-1	-0.468515	FALSE	pro-inflammatory
GAGGTCCCAAAGATCT-1	-0.223581	FALSE	pro-inflammatory
CTTGTTTATGTAGCCA-1	0.149817	TRUE	pro-inflammatory
GATGGCGCACACATTA-1	0.0877807	TRUE	pro-inflammatory
ATAATAGTGTAGGGAC-1	0.0289334	TRUE	pro-inflammatory
CGCTATTCAATGTATG-1	0.0545282	TRUE	pro-inflammatory
ATATTGCTGTCAAAGT-1	-0.0429538	TRUE	pro-inflammatory
GGATTCAGTACGGTGG-1	0.0718804	TRUE	pro-inflammatory
TTCTTAGTGAACGGTG-1	-0.0417801	TRUE	pro-inflammatory
AATGGTTCTCACAAGC-1	0.00873225	TRUE	pro-inflammatory
TATACACGCAAAGTAT-1	-0.185443	FALSE	pro-inflammatory
CTTCATAGCTCAAGAA-1	-0.00902066	TRUE	pro-inflammatory
ACACCCGAGAAATCCG-1	-0.285207	TRUE	pro-inflammatory
CTGTATGGTGTAGAAA-1	-0.27726	TRUE	pro-inflammatory
TACGTGCACTATGCTG-1	-0.431271	FALSE	pro-inflammatory
GTATCAGCTTGGGTTC-1	-0.315983	TRUE	pro-inflammatory
TAACAAAGGGAGAAGC-1	-0.301688	FALSE	pro-inflammatory
TCTGAACCGGTCGGCT-1	0.073353	TRUE	pro-inflammatory
GGCTCGTGCCACCAGC-1	-0.157684	TRUE	pro-inflammatory
TATAAGTGAGGATAGC-1	0.640075	TRUE	pro-inflammatory
GCCCGCGCGTTTGACA-1	-0.0627063	TRUE	pro-inflammatory
TGCTGGTTGGACAATT-1	-0.0287246	TRUE	pro-inflammatory
GCCTAGCGATCTGACC-1	-0.450312	FALSE	pro-inflammatory
CCATGCTCTGCAGGAA-1	-0.386719	TRUE	pro-inflammatory
CGCTCGACATAATGAT-1	-0.427556	TRUE	pro-inflammatory
GCTAATACCGAATGCC-1	-0.361291	TRUE	pro-inflammatory
TTCCTCGAGGGTGTCT-1	-0.444436	TRUE	pro-inflammatory
CAACGACCCGTTTACA-1	-0.476859	FALSE	pro-inflammatory
CTTGTACTTGTTGACT-1	-0.490666	FALSE	pro-inflammatory
TCTCTAATAGCTGGTA-1	-0.490666	FALSE	pro-inflammatory
ATTATGCCATAGGGAG-1	-0.490666	FALSE	pro-inflammatory
AGATGACTCGCCCACG-1	-0.473309	FALSE	pro-inflammatory
GCCCAGTTGGTATGCC-1	0.0243775	TRUE	pro-inflammatory
ATTCCTCCGCCAGTGC-1	-0.04881	TRUE	pro-inflammatory
TCGTCCGCTGGCGTCT-1	0.5928	TRUE	pro-inflammatory
GGAGAAGTCATTGGCA-1	1.16361	TRUE	pro-inflammatory
TTGTTAGCAAATTCGA-1	0.42975	TRUE	pro-inflammatory
TCTAGCATCTTCGATG-1	0.215494	TRUE	pro-inflammatory
TTCTAGGCCAATTGTG-1	-0.0407938	TRUE	pro-inflammatory
TCACGGTCATCGCACA-1	0.217424	TRUE	pro-inflammatory
ATGAAGCCAAGGAGCC-1	-0.124873	TRUE	pro-inflammatory
AATGACTGTCAGCCGG-1	0.345014	TRUE	pro-inflammatory
CCAAACAGAACCCTCG-1	-0.0378779	TRUE	pro-inflammatory
TATCGATGATTAAACG-1	-0.0873833	TRUE	pro-inflammatory
GAACACACATCAACCA-1	-0.233774	TRUE	pro-inflammatory
CCCGTCAGCGTCTGAC-1	0.0804574	TRUE	pro-inflammatory
AGCATCGTCGATAATT-1	-0.326939	TRUE	pro-inflammatory
GACTAAGATCATGCAC-1	0.019582	TRUE	pro-inflammatory
TAGGGTGTTTCAAGAG-1	-0.268217	TRUE	pro-inflammatory
TGGTTCGTAGCAAAGG-1	-0.0154757	TRUE	pro-inflammatory
CTGTTCACTGCCTGTG-1	-0.320045	TRUE	pro-inflammatory
ATGTGCATCCGACGCA-1	-0.406577	TRUE	pro-inflammatory
TTGTCGTTCAGTTACC-1	-0.442789	FALSE	pro-inflammatory
CGGGATCAATGTAAGA-1	-0.490666	FALSE	pro-inflammatory
GCAAGTGCACAGAGAA-1	-0.227545	TRUE	pro-inflammatory
ACACCTTAAGTAGGGC-1	0.142	TRUE	pro-inflammatory
TTCGACGGGAAGGGCG-1	-0.042581	TRUE	pro-inflammatory
TTCGCACTCGCGTGCT-1	-0.0500239	TRUE	pro-inflammatory
TATTTGTTACCCTTTA-1	-0.179454	TRUE	pro-inflammatory
CGCTGTGACGCCGCAC-1	-0.0268904	TRUE	pro-inflammatory
GTTGCACGGAGTTTCG-1	0.312627	TRUE	pro-inflammatory
GTTTCCTGGAGGGTGA-1	-0.15128	TRUE	pro-inflammatory
ACACCCAGCATGCAGC-1	-0.067897	TRUE	pro-inflammatory
TCAACCATGTTCGGGC-1	0.492031	TRUE	pro-inflammatory
TTACAACTACGCATCC-1	0.282539	TRUE	pro-inflammatory
TCCGATGGTGCGACAT-1	-0.13846	TRUE	pro-inflammatory
GGGCGTACATTTATAT-1	0.17581	TRUE	pro-inflammatory
AGCGACCAACGATATT-1	-0.323322	TRUE	pro-inflammatory
ACACAAAGACGGGTGG-1	-0.216467	TRUE	pro-inflammatory
ATCGCACGCCGGGAGA-1	-0.272235	TRUE	pro-inflammatory
GCTCTAAACCCTGACG-1	-0.345555	TRUE	pro-inflammatory
AATGCAACCGGGTACC-1	0.159032	TRUE	pro-inflammatory
TCAAACAACCGCGTCG-1	-0.38591	TRUE	pro-inflammatory
TATGCTCCCTACTTAC-1	-0.280018	TRUE	pro-inflammatory
AAAGGGATGTAGCAAG-1	-0.447326	FALSE	pro-inflammatory
ACGATCATACATAGAG-1	-0.490666	FALSE	pro-inflammatory
ATGCATGATCCAGGAT-1	-0.465518	FALSE	pro-inflammatory
CAGATACTAACATAGT-1	-0.256204	FALSE	pro-inflammatory
GATCGACACTATCTGA-1	-0.421941	FALSE	pro-inflammatory
ATAGAGTACTGGGACA-1	0.0377948	TRUE	pro-inflammatory
CCTACTGCTTACACTT-1	-0.303889	TRUE	pro-inflammatory
CCTGCTATTTGAGAAG-1	0.313885	TRUE	pro-inflammatory
CGCGTTCATGAAATAC-1	0.0104275	TRUE	pro-inflammatory
CATTATGCTTGTTGTG-1	0.32741	TRUE	pro-inflammatory
CCAGGGACGTGGCCTC-1	0.126205	TRUE	pro-inflammatory
TATGGATGTGCTACGC-1	0.467838	TRUE	pro-inflammatory
GTACTAAGATTTGGAG-1	0.619748	TRUE	pro-inflammatory
AGACCCGCCCTCCTCG-1	0.355972	TRUE	pro-inflammatory
CGCATTAGCTAATAGG-1	0.351595	TRUE	pro-inflammatory
GCTCTCGGGTACCGAA-1	0.205369	TRUE	pro-inflammatory
CACCGCCAGAAGGTTT-1	-0.0640913	TRUE	pro-inflammatory
TCCCAAAGACGAAGGA-1	-0.0958751	TRUE	pro-inflammatory
ATGGATTGACCAAACG-1	-0.374616	TRUE	pro-inflammatory
GTCATGGACATGACTA-1	-0.345848	FALSE	pro-inflammatory
CTACTGCCACCTGACC-1	-0.397385	TRUE	pro-inflammatory
TTATATTTGGCAATCC-1	-0.481501	FALSE	pro-inflammatory
AGCACCAGTACTCACG-1	-0.326026	TRUE	pro-inflammatory
CATGGTCTAGATACCG-1	-0.446378	FALSE	pro-inflammatory
TCTACCGTCCACAAGC-1	-0.427994	TRUE	pro-inflammatory
CTAGTTGGGCCCGGTA-1	-0.427313	FALSE	pro-inflammatory
TCCCGCGTACTCCTGG-1	-0.462696	FALSE	pro-inflammatory
CAGAGCATGAGCTTGC-1	-0.398325	FALSE	pro-inflammatory
ACACGGGAACTTAGGG-1	-0.477892	FALSE	pro-inflammatory
AGAACGTGGTACATTC-1	-0.45107	FALSE	pro-inflammatory
TGATCTCCGGCGCCAG-1	-0.223304	TRUE	pro-inflammatory
GTCCGGCTGAATTGCG-1	0.461572	TRUE	pro-inflammatory
CTGGAAATGGATGCTT-1	-0.271847	TRUE	pro-inflammatory
TGATCGGTTTGACCCT-1	-0.283101	TRUE	pro-inflammatory
TAGAGTCTAAGCGAAC-1	-0.41834	TRUE	pro-inflammatory
GAGACTGATGGGTAGA-1	-0.231952	TRUE	pro-inflammatory
TAGCTAAGTCCGGGAG-1	0.0294519	TRUE	pro-inflammatory
GGGCGATATGTGTGAA-1	-0.40657	TRUE	pro-inflammatory
CTCGAGGTCGAACAGT-1	-0.0263828	TRUE	pro-inflammatory
GATCCCTTTATACTGC-1	-0.357413	TRUE	pro-inflammatory
GTCATGCACCTCCGTT-1	0.129188	TRUE	pro-inflammatory
ACTTTCCTATAGCTTC-1	-0.295645	TRUE	pro-inflammatory
TCGCTCGATATATTCC-1	-0.107534	TRUE	pro-inflammatory
ATAGGTTGGGCAGATG-1	-0.118737	TRUE	pro-inflammatory
CAATTAAGGGTGATGA-1	-0.162688	TRUE	pro-inflammatory
ACCGACTGAGTCCCAC-1	-0.23361	TRUE	pro-inflammatory
CCTGTCACCCGGGCTC-1	-0.183222	TRUE	pro-inflammatory
GATCGGTGGCCATAAC-1	-0.232325	TRUE	pro-inflammatory
CCTATGGGTTACCGTC-1	-0.173763	TRUE	pro-inflammatory
TTGGGACACTGCCCGC-1	-0.371341	TRUE	pro-inflammatory
CGAGGCTAAATATGGC-1	-0.232445	TRUE	pro-inflammatory
TCAGGGTGTAACGTAA-1	-0.482273	FALSE	pro-inflammatory
CGAGAGATGTGAACCT-1	-0.48025	FALSE	pro-inflammatory
TCGCTGGGCGGATTGT-1	-0.3771	FALSE	pro-inflammatory
AGATCTCAGGTGTGAT-1	-0.490666	FALSE	pro-inflammatory
ATATTTAACCCTCAAG-1	-0.45868	TRUE	pro-inflammatory
GATCATTCCAAACATT-1	0.352157	TRUE	pro-inflammatory
TCCAGGCGAGTACGGT-1	-0.34274	TRUE	pro-inflammatory
GTTTGACCAAATCCTA-1	-0.330179	TRUE	pro-inflammatory
CACAGCACCCACGGCA-1	-0.336204	TRUE	pro-inflammatory
TGCAAGAATGACGTAA-1	0.715985	TRUE	pro-inflammatory
GCGAAGCCATACCCGT-1	0.0671681	TRUE	pro-inflammatory
TCCTTTCTTACGCTTA-1	0.00466999	TRUE	pro-inflammatory
GCTGCTCTCCGGACAC-1	0.172476	TRUE	pro-inflammatory
ACTGTCTTCTTTAGAA-1	0.165217	TRUE	pro-inflammatory
TCAAACTTAGATTGTT-1	0.160315	TRUE	pro-inflammatory
CTATGTCACTAGCCCA-1	-0.0165535	TRUE	pro-inflammatory
TGCGCAAAGCATTTGG-1	-0.147346	TRUE	pro-inflammatory
TTAATGTAGACCAGGT-1	-0.0778864	TRUE	pro-inflammatory
GGCGGTAGGATCATTG-1	-0.227886	TRUE	pro-inflammatory
GGCAATAGTCAATGAG-1	-0.319581	TRUE	pro-inflammatory
ACACGAGACTCCTTCT-1	-0.21595	TRUE	pro-inflammatory
GACACAAGGGAAGAAA-1	-0.264238	TRUE	pro-inflammatory
TCAGCAAATGCATCTC-1	-0.190205	TRUE	pro-inflammatory
GAGATCTGTCACTCCG-1	-0.151003	TRUE	pro-inflammatory
ATGCCGGTCTTGCATA-1	-0.221007	TRUE	pro-inflammatory
TTGGGCGGCGGTTGCC-1	-0.369907	FALSE	pro-inflammatory
TTGTTGTGTGTCAAGA-1	-0.341717	FALSE	pro-inflammatory
ACTGTACGATACACAT-1	-0.44848	FALSE	pro-inflammatory
TCCACTTTATCTAGGT-1	-0.452423	FALSE	pro-inflammatory
CGGGCAGCTAAACCGC-1	-0.338843	TRUE	pro-inflammatory
TATGGGTACGTATCGT-1	0.997441	TRUE	pro-inflammatory
GGGACTGCATAGATAG-1	-0.211674	TRUE	pro-inflammatory
ACGCATTCGTGAGTAC-1	-0.331052	TRUE	pro-inflammatory
CTCTGGACGCCTGGTG-1	0.434106	TRUE	pro-inflammatory
AGGGTTTAGTTCGGGA-1	0.321466	TRUE	pro-inflammatory
GGGAGAACTCACAGTA-1	0.295511	TRUE	pro-inflammatory
ATCAATCTGGGCTGCA-1	0.278489	TRUE	pro-inflammatory
TCTTCGATACCAATAA-1	0.206514	TRUE	pro-inflammatory
ACGTAGATTGCTGATG-1	0.323958	TRUE	pro-inflammatory
TCTTGATGCGTAGCGA-1	-0.160393	TRUE	pro-inflammatory
GGGCTGCCTAGGGCGA-1	0.188613	TRUE	pro-inflammatory
CTCTCACAATCGATGA-1	-0.183476	TRUE	pro-inflammatory
CCAAGCGTAACTCGTA-1	-0.388075	TRUE	pro-inflammatory
ACAACAGCATGAGCTA-1	-0.172871	TRUE	pro-inflammatory
GTCCCAACGTAAAGTA-1	-0.402094	TRUE	pro-inflammatory
TCGGAGTACATGAGTA-1	-0.400299	TRUE	pro-inflammatory
GGGAGTTAATGAGGCG-1	-0.339629	TRUE	pro-inflammatory
CCGGGCGGTCTCGTCA-1	-0.312908	TRUE	pro-inflammatory
CCGTAAGTTGGTCCCA-1	-0.47395	TRUE	pro-inflammatory
GGAGGGCTTGGTTGGC-1	-0.490666	TRUE	pro-inflammatory
TCGGACGCCCAGCCCA-1	-0.474158	TRUE	pro-inflammatory
TCTGTGCCATCATAGT-1	-0.396416	FALSE	pro-inflammatory
GTACTGGAGTTAGACC-1	-0.443876	FALSE	pro-inflammatory
GGAATGCGCTAGCGTG-1	-0.4359	FALSE	pro-inflammatory
GTGTGAATAACTTAGG-1	-0.413962	FALSE	pro-inflammatory
TATTCGTGCCAGAATA-1	0.546944	TRUE	pro-inflammatory
AGGGCTGCAGTTACAG-1	-0.210218	TRUE	pro-inflammatory
CTAGCATAGTATAATG-1	0.417656	TRUE	pro-inflammatory
TAGGTTCGAGTTCGTC-1	1.06399	TRUE	pro-inflammatory
GAATTATAGTGAAAGG-1	-0.123891	TRUE	pro-inflammatory
CTATCGGGTCTCAACA-1	-0.00117063	TRUE	pro-inflammatory
GCGCTAATTGAATAGA-1	-0.337224	TRUE	pro-inflammatory
ATGCGACAGTCCCATT-1	0.039045	TRUE	pro-inflammatory
GGTAGTGCTCGCACCA-1	-0.197087	TRUE	pro-inflammatory
AAGCTCGTGCCAAGTC-1	-0.0456595	TRUE	pro-inflammatory
TATTCAATTCTAATCC-1	-0.27348	TRUE	pro-inflammatory
TTCAAAGTCTCTAGCC-1	-0.264992	TRUE	pro-inflammatory
TTGAATATGGACTTTC-1	-0.416074	TRUE	pro-inflammatory
AAGAGCTCTTTATCGG-1	-0.400331	TRUE	pro-inflammatory
TTACTCCGGCCGGGAA-1	-0.3734	TRUE	pro-inflammatory
AAACGAGACGGTTGAT-1	-0.0617947	FALSE	pro-inflammatory
GCTAAGTAGTTTCTCT-1	-0.336209	FALSE	pro-inflammatory
ATAACGCCGGAGGGTC-1	-0.482089	FALSE	pro-inflammatory
GGATCCGGAATATACT-1	-0.470707	FALSE	pro-inflammatory
TGAAAGGACCTGACTC-1	-0.468026	FALSE	pro-inflammatory
TCCGCGGCAGCATCTG-1	-0.48244	FALSE	pro-inflammatory
TGCATATGTCTGTCAC-1	-0.490666	FALSE	pro-inflammatory
TGTAGGAGAAATTTCC-1	-0.440463	FALSE	pro-inflammatory
AGTGAGACTTCCAGTA-1	-0.405692	FALSE	pro-inflammatory
AAGACTGCAAGCTACT-1	-0.269044	FALSE	pro-inflammatory
CTAGTCACGTCTTAAG-1	0.300497	TRUE	pro-inflammatory
ACTCTTGTATAGTAAC-1	0.109511	TRUE	pro-inflammatory
ATTAGGCGATGCTTTC-1	0.5768	TRUE	pro-inflammatory
TTCGGGACTAATCGCG-1	-0.34999	TRUE	pro-inflammatory
TGGACTGTTCGCTCAA-1	0.0475104	TRUE	pro-inflammatory
AACGTGCGAAAGTCTC-1	0.0462857	TRUE	pro-inflammatory
CCACCCAAGGAAAGTG-1	-0.0889777	TRUE	pro-inflammatory
CCGCACAAAGACCAAC-1	-0.127754	TRUE	pro-inflammatory
GCGATTGTTAACGTTA-1	-0.179433	TRUE	pro-inflammatory
ACTCGTCAGTAATCCC-1	-0.397968	TRUE	pro-inflammatory
GGTGATAAGGAGCAGT-1	-0.429576	TRUE	pro-inflammatory
AAGAGGCATGGATCGC-1	-0.342639	FALSE	pro-inflammatory
CACGTTCGTGCTCTAG-1	-0.369722	FALSE	pro-inflammatory
CTATTTGGTTACGGAT-1	-0.481568	FALSE	pro-inflammatory
GTACAGAGGCAAGGGT-1	-0.464543	FALSE	pro-inflammatory
GGGCCGGCCGAAGTAC-1	-0.484713	FALSE	pro-inflammatory
CCTGAACGATATATTC-1	-0.476729	FALSE	pro-inflammatory
CCGGGCTGCTCCATAC-1	-0.490666	FALSE	pro-inflammatory
TACTTGTTAGTAGTCC-1	-0.485431	FALSE	pro-inflammatory
CCTAGGCGTAGCGATC-1	-0.482595	FALSE	pro-inflammatory
CTGGCGCACAGGTCTG-1	-0.483389	FALSE	pro-inflammatory
TAACATACAATGTGGG-1	0.434046	TRUE	pro-inflammatory
TCTTCGAATAGACGTT-1	-0.230665	TRUE	pro-inflammatory
GATCGTGACTGATATC-1	-0.0762402	TRUE	pro-inflammatory
GATCCGGGAATTAACA-1	0.535744	TRUE	pro-inflammatory
TTATATACGCTGTCAC-1	-0.0979941	TRUE	pro-inflammatory
GTCGCGTAACCCGTTG-1	-0.1554	TRUE	pro-inflammatory
AGCTCTAGACGTTCCA-1	-0.18113	TRUE	pro-inflammatory
GTCAAGCGGACTCGGG-1	-0.141622	TRUE	pro-inflammatory
CGAGGGACTGCGGTCG-1	-0.118876	TRUE	pro-inflammatory
AATCGCCTCAGCGCCA-1	-0.24397	TRUE	pro-inflammatory
CTTGTTGCTGAGTCAA-1	-0.400792	FALSE	pro-inflammatory
GATATGAGACACTAAC-1	-0.294394	FALSE	pro-inflammatory
TTATGATCTTAACGAA-1	-0.400816	FALSE	pro-inflammatory
CGCCGCCCATGCCTGT-1	-0.486347	FALSE	pro-inflammatory
CTGGGATAAATAATGG-1	-0.490666	FALSE	pro-inflammatory
GTGCCCGTTCGGATTC-1	-0.459172	FALSE	pro-inflammatory
TTCAATACTCTGAATC-1	-0.490666	FALSE	pro-inflammatory
CGCACATGTCCACTAC-1	-0.45449	FALSE	pro-inflammatory
AGAAGAGCGCCGTTCC-1	-0.490666	FALSE	pro-inflammatory
GATAACTCGCACTGTG-1	-0.481972	FALSE	pro-inflammatory
AGTCGACGGTCTCAAG-1	-0.444313	FALSE	pro-inflammatory
GTGACCGCACACTACG-1	-0.482136	FALSE	pro-inflammatory
GATTCGACGGTTCACG-1	-0.313234	TRUE	pro-inflammatory
GTTTCTGCAGTCTCCC-1	0.160218	TRUE	pro-inflammatory
GCTGCACGGTTTCTTA-1	0.201993	TRUE	pro-inflammatory
CGTGCAGACTGGGACA-1	-0.290165	TRUE	pro-inflammatory
GTGTTACTATGCGTCC-1	0.464989	TRUE	pro-inflammatory
TCCTCGGGCTGGGCTT-1	-0.103198	TRUE	pro-inflammatory
GTGAGGACACTTAAGG-1	-0.0771254	TRUE	pro-inflammatory
ATACGCCGGCGAAACC-1	-0.0671644	TRUE	pro-inflammatory
TCTGCCAGAAACTGCA-1	-0.239053	FALSE	pro-inflammatory
TTCTGCGGGTTAGCGG-1	-0.271244	FALSE	pro-inflammatory
CTCGGTACCACTGCTC-1	-0.281064	FALSE	pro-inflammatory
GTAAGTAACAGTCTGG-1	-0.272408	FALSE	pro-inflammatory
GTGCGTGTATATGAGC-1	-0.262972	FALSE	pro-inflammatory
ATTTGTCTTGGGAGCT-1	-0.288761	FALSE	pro-inflammatory
CCTCGGACCGGGATAG-1	-0.293083	FALSE	pro-inflammatory
TAGGTGCTCGCCTAGC-1	-0.398172	FALSE	pro-inflammatory
CTTTAGGAACACTGTT-1	-0.312041	TRUE	pro-inflammatory
TCGGGCCGTCGTGGTA-1	-0.441302	TRUE	pro-inflammatory
AGTGCTTGCACGAATA-1	-0.415088	TRUE	pro-inflammatory
TGCAGTTTCCTCCCAT-1	-0.464153	TRUE	pro-inflammatory
TGAGAGATTTACCACG-1	-0.380822	TRUE	pro-inflammatory
GAAACAGATGACCACC-1	-0.490666	FALSE	pro-inflammatory
AGCAACATATCTTATT-1	-0.463228	FALSE	pro-inflammatory
CAAGTGTGGTTGCAAA-1	-0.411526	FALSE	pro-inflammatory
GCCTCATCTGGAAATA-1	-0.460218	FALSE	pro-inflammatory
AACCCTACTGTCAATA-1	-0.490666	FALSE	pro-inflammatory
ACGTATTACTCCGATC-1	-0.486448	FALSE	pro-inflammatory
ACTTGACTCCCTCTTT-1	-0.134071	TRUE	pro-inflammatory
CGCCTCCCTCCTCTAT-1	0.243611	TRUE	pro-inflammatory
CTAGATTTACGACGGC-1	0.424077	TRUE	pro-inflammatory
GATGCTGTATTTCATC-1	0.550271	TRUE	pro-inflammatory
TGCGTTTGTTGACACT-1	-0.0293823	TRUE	pro-inflammatory
CGTGCCCTCCCGAAGA-1	0.0372197	TRUE	pro-inflammatory
ACTCTCTGACTTAGGT-1	-0.0638132	TRUE	pro-inflammatory
CTGGGTAGGCAGTTAA-1	-0.0103653	TRUE	pro-inflammatory
GTTTGGCCCAAGTTAT-1	0.0983806	TRUE	pro-inflammatory
GAATGTGGTCCGGATT-1	0.520799	TRUE	pro-inflammatory
CCCAGTTAAGGCGCCG-1	0.0708827	FALSE	pro-inflammatory
CGGTACTAGAATCAAA-1	-0.0416224	TRUE	pro-inflammatory
GCTTAATGTAACTAAC-1	-0.0437641	TRUE	pro-inflammatory
AGGACAGTCGAATCCC-1	-0.154911	TRUE	pro-inflammatory
GACAGCCAGACCTGAC-1	-0.258788	TRUE	pro-inflammatory
GGCGAAATCTAACTTG-1	0.0575973	TRUE	pro-inflammatory
CTGGTAACACATAGAA-1	-0.103656	TRUE	pro-inflammatory
TAGCCATTTCAAAGTC-1	-0.192994	TRUE	pro-inflammatory
GGGATTTACCGCACCT-1	-0.290154	TRUE	pro-inflammatory
ATGCCATTTGCGACCA-1	-0.241543	TRUE	pro-inflammatory
GAATAGACGCGACCCA-1	-0.285683	FALSE	pro-inflammatory
TGTATGGCGCAGACAG-1	-0.393942	FALSE	pro-inflammatory
GGATGAAGATCGCTGA-1	-0.490666	FALSE	pro-inflammatory
CGACAATTTGATCTAA-1	-0.490666	FALSE	pro-inflammatory
AAAGTTGACTCCCGTA-1	-0.475616	FALSE	pro-inflammatory
CGCGGCTCAACTTGAA-1	-0.441642	FALSE	pro-inflammatory
TCTTAGAGTGAACTCT-1	-0.477932	FALSE	pro-inflammatory
CGTTGAGCGACCGTCG-1	0.43516	TRUE	pro-inflammatory
TGCCCGTACCGTTAAA-1	0.748721	TRUE	pro-inflammatory
ACAAGGGCAGGCTCTG-1	0.404829	TRUE	pro-inflammatory
GAGATCTTCCATGACA-1	0.739426	TRUE	pro-inflammatory
AATGACGTAGGATGTC-1	0.433681	TRUE	pro-inflammatory
GTGGTGGCCAAGTGAA-1	-0.204494	TRUE	pro-inflammatory
TCCCGTGTGCAATTTG-1	0.673893	TRUE	pro-inflammatory
ACATCGTATGCAATGG-1	0.580204	TRUE	pro-inflammatory
GCGAAACTTAACTGGA-1	0.962071	TRUE	pro-inflammatory
AATTGAACGCTCTGGT-1	0.902557	TRUE	pro-inflammatory
ACAAATGGTAGTGTTT-1	0.251337	TRUE	pro-inflammatory
ATGGTCGCGTGGTTTC-1	0.480472	TRUE	pro-inflammatory
TGTTATTGTATGTGGC-1	0.324797	TRUE	pro-inflammatory
TTCCGGTTACCCACTT-1	0.357654	TRUE	pro-inflammatory
GAGTGTGCGGTACCCA-1	-0.151487	TRUE	pro-inflammatory
CAAGATATTATAACGT-1	-0.137311	TRUE	pro-inflammatory
ACACACCAGGACCAGT-1	-0.0891698	TRUE	pro-inflammatory
ATGGGCCTCGGCCTCT-1	-0.0226072	TRUE	pro-inflammatory
AAGGTGATAAACCAGC-1	-0.155016	TRUE	pro-inflammatory
TCTTACTTATGCCTCT-1	-0.196161	TRUE	pro-inflammatory
AAAGTGTGATTTATCT-1	-0.340277	FALSE	pro-inflammatory
TGCTCCACAGTTCTTA-1	-0.299554	FALSE	pro-inflammatory
CTGGCTGATTCATCCT-1	-0.442291	FALSE	pro-inflammatory
TAAGGCTGAATCCCTC-1	-0.412153	FALSE	pro-inflammatory
TCTAGTGATATCGTGG-1	-0.465328	FALSE	pro-inflammatory
TCGAAGAACCGAGCAC-1	-0.465338	FALSE	pro-inflammatory
AAGTCAATTGTCGTCA-1	-0.490666	FALSE	pro-inflammatory
GTCGTTATTCGCTTAT-1	-0.313575	TRUE	pro-inflammatory
TCGTGTACTATGGATG-1	-0.490666	TRUE	pro-inflammatory
GCGGAGAGGGAGAACG-1	-0.279489	FALSE	pro-inflammatory
TCACAGGGAATCGCAA-1	0.758476	TRUE	pro-inflammatory
GACTGCACCAGCCCAG-1	0.76307	TRUE	pro-inflammatory
TCCGCTGTCATCCCGG-1	1.1455	TRUE	pro-inflammatory
AGATACTCAAGATCGA-1	-0.0186991	TRUE	pro-inflammatory
ACTGAATGGCGAAAGT-1	0.275626	TRUE	pro-inflammatory
TCCTACATCCACGGCC-1	0.764395	TRUE	pro-inflammatory
TTCAGCCCTGGTCCAC-1	1.13651	TRUE	pro-inflammatory
TTAGAGTTTAGAAGGA-1	0.403723	TRUE	pro-inflammatory
GGTTAGCTATATGTCT-1	1.24426	TRUE	pro-inflammatory
CTGGTTTCGAGCAAGA-1	-0.0442662	TRUE	pro-inflammatory
TGGGCCCATACTAATT-1	-0.280121	TRUE	pro-inflammatory
ACTTATTTATGTGCCA-1	0.21334	TRUE	pro-inflammatory
TTAGTTATTCGTGGCA-1	0.914093	TRUE	pro-inflammatory
AACCGCTAAGGGATGC-1	0.140135	TRUE	pro-inflammatory
ATACGTCCACTCCTGT-1	-0.357756	TRUE	pro-inflammatory
CGACACGCTCCGACAG-1	-0.106908	TRUE	pro-inflammatory
TCTGAACTCGTACCCG-1	-0.0866873	FALSE	pro-inflammatory
AGGATATAGGGATTTA-1	-0.223351	FALSE	pro-inflammatory
GTGATCACTAACGCCT-1	-0.24828	FALSE	pro-inflammatory
ACCGGGCCTTTGTTGA-1	-0.376503	FALSE	pro-inflammatory
TTGACAGGAGCTCCCG-1	-0.363089	FALSE	pro-inflammatory
CTCTTCTATTGACTGG-1	-0.411069	FALSE	pro-inflammatory
CGTGGCCGAATATCTA-1	-0.366687	FALSE	pro-inflammatory
GGTTTAGCCTTTCTTG-1	-0.45981	FALSE	pro-inflammatory
TTACTAAAGGACTTTA-1	-0.279317	TRUE	pro-inflammatory
GGCTGAAATAGCAAAG-1	1.38867	TRUE	pro-inflammatory
TTAGACGAGTCACCTC-1	1.52226	TRUE	pro-inflammatory
GTAGTCGCGGGAATCA-1	1.73119	TRUE	pro-inflammatory
GCAAACCCTACATTAT-1	0.106807	TRUE	pro-inflammatory
GTTAAAGTAGGACTGG-1	1.24805	TRUE	pro-inflammatory
ACCCTCCCTTGCTATT-1	1.17009	TRUE	pro-inflammatory
CATGTCTCATTTATGG-1	0.302257	TRUE	pro-inflammatory
AATAGAATCTGTTTCA-1	-0.147791	TRUE	pro-inflammatory
TCTCATGAGATAGGGT-1	-0.158768	TRUE	pro-inflammatory
ATGACTATGCGACATT-1	-0.153288	TRUE	pro-inflammatory
CCTAACCCAAACAAGT-1	-0.322403	TRUE	pro-inflammatory
AGTCAAGATGACACTT-1	0.135919	TRUE	pro-inflammatory
CGGGAGCTTCAGTGTA-1	-0.428532	TRUE	pro-inflammatory
CCACAGTACCCATCCT-1	-0.36349	TRUE	pro-inflammatory
GAGCGCGCACGAGTAG-1	-0.13508	FALSE	pro-inflammatory
ACCAGTGCGGGAGACG-1	-0.364359	FALSE	pro-inflammatory
TCCTTACGACGGTCCG-1	-0.343566	FALSE	pro-inflammatory
TAGTCGATCACGGGTT-1	0.115279	FALSE	pro-inflammatory
AGACGAAGTGCCGGTC-1	0.402678	FALSE	pro-inflammatory
CGCTGGTGACTACCCT-1	0.0295874	FALSE	pro-inflammatory
AGGCATTGTCGTAGGG-1	-0.0598319	TRUE	pro-inflammatory
TGGTAGAATATATGGG-1	-0.0406933	TRUE	pro-inflammatory
TTCTTATCCGCTGGGT-1	0.177502	TRUE	pro-inflammatory
AGTTTGGCACGGGTTG-1	-0.0666214	TRUE	pro-inflammatory
GCATCGGCCGTGTAGG-1	-0.415034	TRUE	pro-inflammatory
ATGCGAGTCCCACCAC-1	-0.35162	FALSE	pro-inflammatory
TCGGCGAACCCAAACC-1	-0.35646	FALSE	pro-inflammatory
AGAGTAAACTTCACTA-1	-0.490666	FALSE	pro-inflammatory
TGGCAAACTAAATTAC-1	-0.354584	TRUE	pro-inflammatory
ACCGCAATAACTGCCT-1	-0.318775	TRUE	pro-inflammatory
TCGCACCAGGAGGCAG-1	-0.0172373	TRUE	pro-inflammatory
ACTTCAGGCTGATCCC-1	-0.230456	TRUE	pro-inflammatory
ACAAATCGCACCGAAT-1	0.00844668	TRUE	pro-inflammatory
TCTGATGTATTCTGTC-1	0.35111	FALSE	pro-inflammatory
CTTTACCGAATAGTAG-1	-0.320511	FALSE	pro-inflammatory
GCAGATCCATAAGACT-1	0.169488	FALSE	pro-inflammatory
TTCCTCGGACTAACCA-1	-0.273185	FALSE	pro-inflammatory
TTATCCGGGATCTATA-1	-0.171101	FALSE	pro-inflammatory
CTGGAAGACACGGTGG-1	-0.465219	FALSE	pro-inflammatory
GTTCGTCTAAAGAACT-1	-0.427843	FALSE	pro-inflammatory
GTCTATTGGTTCCGGT-1	-0.455843	FALSE	pro-inflammatory
CTAGGCGCCCTATCAG-1	-0.338317	FALSE	pro-inflammatory
AACGGACGTACGTATA-1	-0.473305	FALSE	pro-inflammatory
AACACACGCTCGCCGC-1	-0.350926	TRUE	pro-inflammatory
GCTACTATAGTAGAGT-1	-0.412056	TRUE	pro-inflammatory
AGCATATCAATATGCT-1	-0.345912	TRUE	pro-inflammatory
CGAACAGTATGGGCGT-1	-0.410061	TRUE	pro-inflammatory
ACAATTGTGTCTCTTT-1	-0.369089	TRUE	pro-inflammatory
GATCGCTACCCGATTT-1	0.174217	FALSE	pro-inflammatory
ATTGCGATCAGTAACT-1	0.144233	TRUE	pro-inflammatory
CAGCAGTCCAGACTAT-1	0.354993	TRUE	pro-inflammatory
AGAGGCTTCGGAAACC-1	0.502598	TRUE	pro-inflammatory
AAACAAGTATCTCCCA-1	0.140462	TRUE	pro-inflammatory
GGCAGCAAACCTATGC-1	0.431962	TRUE	pro-inflammatory
ACTAGTTGCGATCGTC-1	-0.0522626	TRUE	pro-inflammatory
TTGGACCATCTGGCAA-1	0.0459008	TRUE	pro-inflammatory
GAGCGCAAATACTCCG-1	-0.31098	TRUE	pro-inflammatory
TTGGGACGTAAGAGTT-1	-0.486597	FALSE	pro-inflammatory
GTTGAGTCCCGCCGGT-1	-0.388771	TRUE	pro-inflammatory
AAATAGGGTGCTATTG-1	-0.308867	FALSE	pro-inflammatory
AGCACTACCTCACCAG-1	-0.434285	FALSE	pro-inflammatory
TGCCTTGGCCAGGCAA-1	-0.240876	FALSE	pro-inflammatory
TCGTCTTAGGCGTTAA-1	-0.289842	FALSE	pro-inflammatory
TTCTGACCGGGCTCAA-1	-0.329148	FALSE	pro-inflammatory
CAGAACTTAGCCCTCT-1	-0.193876	TRUE	pro-inflammatory
AGCTCCTTCGCACATC-1	-0.334244	TRUE	pro-inflammatory
ACAGGCTTGCCCGACT-1	-0.133193	TRUE	pro-inflammatory
GCTATACGTCTCGGAC-1	-0.354558	TRUE	pro-inflammatory
GAGCCAGCTACCTGTG-1	0.0736345	TRUE	pro-inflammatory
TGCTAAGTGTCTATTT-1	-0.176177	FALSE	pro-inflammatory
GTCCTACGAATAGTCT-1	0.0473451	FALSE	pro-inflammatory
CAGTGTCGGCTGGCCC-1	-0.131791	FALSE	pro-inflammatory
CTATCGACGAAATACA-1	0.280707	TRUE	pro-inflammatory
CATCATTACCCTGAGG-1	-0.295085	TRUE	pro-inflammatory
TAAGTTGCGACGTAGG-1	0.135787	TRUE	pro-inflammatory
AGTGCACGCTTAAGAA-1	-0.417039	TRUE	pro-inflammatory
TGTGCCGGTGCCGGAA-1	0.210715	TRUE	pro-inflammatory
AGGAGGCCTTCGCGCG-1	-0.166541	TRUE	pro-inflammatory
TCCGCGGCCCAATGAA-1	-0.178323	TRUE	pro-inflammatory
TCCGTTAAGCTAATAT-1	-0.423613	TRUE	pro-inflammatory
AAATCTAGCCCTGCTA-1	-0.192009	TRUE	pro-inflammatory
CGCAGGCGATCCAAAC-1	-0.0201746	TRUE	pro-inflammatory
CCATATGGAAACTATA-1	0.222328	TRUE	pro-inflammatory
CACCGTATCCCATCCG-1	0.663326	TRUE	pro-inflammatory
GGTCAAGACTACTTCG-1	-0.199692	TRUE	pro-inflammatory
CCCGTTTCGCAGATGT-1	0.19527	TRUE	pro-inflammatory
GTTATAATACGGTGAA-1	0.123293	TRUE	pro-inflammatory
ACTTGTGGATGGAACG-1	-0.124368	TRUE	pro-inflammatory
GTTCGCTGAGACGTCT-1	-0.0155424	TRUE	pro-inflammatory
GACACTGGAACCCGAT-1	-0.465742	TRUE	pro-inflammatory
CCCAGGTCTGAAGGCT-1	-0.380788	TRUE	pro-inflammatory
TATCCAATTGGTTATC-1	0.331413	TRUE	pro-inflammatory
TCTCCCTGGGCAGCGT-1	-0.0895184	TRUE	pro-inflammatory
CCTATAATGAGTGCCC-1	-0.0440463	TRUE	pro-inflammatory
CAATGCGAGAAGTATC-1	-0.206902	FALSE	pro-inflammatory
TACCAATAAAGTACCA-1	-0.301023	TRUE	pro-inflammatory
GCTAGGCACCACGGAG-1	-0.217883	TRUE	pro-inflammatory
GGTGGACTGCTCTGGC-1	0.448629	TRUE	pro-inflammatory
TATTCCGAGCTGTTAT-1	0.120432	TRUE	pro-inflammatory
TTGAGAAGTTTAGCAT-1	1.5099	TRUE	pro-inflammatory
GTCCGGACCTGAAATT-1	0.629187	TRUE	pro-inflammatory
CTGTGGTCGGGAGATA-1	0.413032	TRUE	pro-inflammatory
CATGTAAGAGACATTT-1	0.5488	TRUE	pro-inflammatory
CACGTTTCGTACACAC-1	0.922222	TRUE	pro-inflammatory
CATCCTCTCAAAGATC-1	-0.000260488	FALSE	pro-inflammatory
GATTAACCGAAAGCCC-1	-0.109701	FALSE	pro-inflammatory
AACGCTGTTGCTGAAA-1	0.0542997	TRUE	pro-inflammatory
TTCAGCTGGCGTGCCC-1	0.0910613	TRUE	pro-inflammatory
TAGAGGTTCTACTTGT-1	0.419479	TRUE	pro-inflammatory
GTATCAAACGTTAGCT-1	0.117749	TRUE	pro-inflammatory
AATCATGTAAAGACTC-1	0.0230578	TRUE	pro-inflammatory
AGTCACTAGCTCTCGA-1	1.88404	TRUE	pro-inflammatory
GCGAAACGATCGGGAG-1	0.0155102	TRUE	pro-inflammatory
CATGGATTGTCTTCCG-1	0.553251	TRUE	pro-inflammatory
ATTGGATTACAGCGTA-1	-0.26184	TRUE	pro-inflammatory
CACACACGCTAACGAG-1	0.0289779	TRUE	pro-inflammatory
CTATGGGAAGCGGAAT-1	-0.0728471	TRUE	pro-inflammatory
TGCCTAATTGAAGATT-1	-0.128068	FALSE	pro-inflammatory
TGGCAATGGGACGGCG-1	-0.111116	FALSE	pro-inflammatory
ACCTCCGCCCTCGCTG-1	-0.391682	TRUE	pro-inflammatory
CGGCAATAAGATCGCC-1	-0.0658009	TRUE	pro-inflammatory
CCTTGACCACTTTATT-1	-0.422788	TRUE	pro-inflammatory
TCATTTAGAAGTGTGA-1	-0.13366	TRUE	pro-inflammatory
CAGAATAACACACGGA-1	-0.411921	FALSE	pro-inflammatory
TCTGAGCAATTGACTG-1	-0.393235	FALSE	pro-inflammatory
CAACGTGGTGGAGTCT-1	-0.282568	FALSE	pro-inflammatory
CACAGTTCGCTTCCCA-1	-0.463821	FALSE	pro-inflammatory
CACCCTAACAAGATCT-1	0.621974	TRUE	pro-inflammatory
AAGCTCTTTCATGGTG-1	-0.246883	TRUE	pro-inflammatory
CATGGGTATGCCTTAT-1	-0.0740349	FALSE	pro-inflammatory
GCGCGTCATTGGTACA-1	-0.409348	TRUE	pro-inflammatory
TCTGAAGCACGTGGTC-1	-0.153664	TRUE	pro-inflammatory
AAGTTCACTCCAAGCT-1	0.150114	TRUE	pro-inflammatory
TTGGACCTATAACAGT-1	0.576794	TRUE	pro-inflammatory
ATCAGCCTCATGCTGC-1	0.0633112	TRUE	pro-inflammatory
AGTACTCTTATGCCCA-1	0.168296	TRUE	pro-inflammatory
GCGCTTAAATAATTGG-1	0.515101	TRUE	pro-inflammatory
TTGTGAACCTAATCCG-1	0.575664	TRUE	pro-inflammatory
AGTCGTCGACCACCAA-1	0.567595	TRUE	pro-inflammatory
TCCTTTAAATCCGCTT-1	0.11052	TRUE	pro-inflammatory
ACTGAAACGCCGTTAG-1	0.0909402	TRUE	pro-inflammatory
GCACACACTGGTAGCC-1	0.149357	TRUE	pro-inflammatory
TAAGGGCCTGTCCGAT-1	0.991723	TRUE	pro-inflammatory
GCTAGAGTAGAGATGT-1	1.6577	TRUE	pro-inflammatory
CACAGGGCCATATAGT-1	0.121241	TRUE	pro-inflammatory
CCATGCCCTAGATTTC-1	0.042219	TRUE	pro-inflammatory
TCGCGTAGCAGTGTCC-1	-0.490666	TRUE	pro-inflammatory
GACGAGGCTAATAAAC-1	-0.0208808	TRUE	pro-inflammatory
CTACACTCGCAGATGG-1	-0.157176	TRUE	pro-inflammatory
ACGCATACGTTTACTA-1	-0.166164	TRUE	pro-inflammatory
GGAGCAACATTTCAAG-1	-0.233276	TRUE	pro-inflammatory
CGAGAGGGTAGCCGCG-1	-0.391228	TRUE	pro-inflammatory
TCGTGTTCGACCACAA-1	-0.411184	TRUE	pro-inflammatory
TCTACCCAATAGAGAG-1	-0.192001	TRUE	pro-inflammatory
ATAAACGTTGCACCAC-1	0.296841	TRUE	pro-inflammatory
TCAACTGCAGAGTCAG-1	0.0163398	TRUE	pro-inflammatory
AGCTCCATATATGTTC-1	0.71049	TRUE	pro-inflammatory
GTAACATCTAAGATAA-1	-0.100598	TRUE	pro-inflammatory
CCGACAATAGGCCGCC-1	-0.0122523	TRUE	pro-inflammatory
ATGCTTAGGAGTTGAT-1	-0.0952526	TRUE	pro-inflammatory
AACCCGAGCAGAATCG-1	0.0104298	TRUE	pro-inflammatory
CGGGTTTGTTAGGGCT-1	-0.367641	TRUE	pro-inflammatory
AGGCACGTGACTGTCC-1	-0.410254	TRUE	pro-inflammatory
GAGCACCTGTGTCCAG-1	-0.356827	TRUE	pro-inflammatory
CGCGACCGCGACAGAT-1	0.324906	TRUE	pro-inflammatory
GTCCCGCGACGTTATG-1	0.680225	TRUE	pro-inflammatory
GCAGTGTGGCTATAGG-1	-0.0896323	TRUE	pro-inflammatory
ATACTGCCTTACACCG-1	0.0873656	TRUE	pro-inflammatory
TACAGAAACGGTGGGC-1	-0.121579	TRUE	pro-inflammatory
GGCGCGGAGATCTTTC-1	0.0428991	TRUE	pro-inflammatory
CGTTAATGTCCCGACG-1	0.0283798	TRUE	pro-inflammatory
GCTAACTGAAGTCTGA-1	0.050511	TRUE	pro-inflammatory
AGTGATAACCTGCGCG-1	-0.139745	TRUE	pro-inflammatory
TATGATCTTCTCTTTA-1	0.260799	TRUE	pro-inflammatory
TGTACCTACACGAGGG-1	0.0696432	TRUE	pro-inflammatory
ATATCGTTCCTCGAAC-1	-0.332439	TRUE	pro-inflammatory
CGGCGCCATCAATCCC-1	0.472534	TRUE	pro-inflammatory
CCTGTTTGAAGACACG-1	1.03824	TRUE	pro-inflammatory
GCCACTCAGAGCGCGA-1	0.826943	TRUE	pro-inflammatory
TCGGCTTGTATCGACG-1	0.46413	TRUE	pro-inflammatory
TAGATGGTTCCTTACT-1	0.278858	TRUE	pro-inflammatory
ATCGTTAGCTAGCGGA-1	0.118306	TRUE	pro-inflammatory
ACAGCGACATTCTCAT-1	0.37665	TRUE	pro-inflammatory
ATTCAACCATTTAAGG-1	0.129549	TRUE	pro-inflammatory
CACTCTTCTGCTAGCC-1	0.297388	TRUE	pro-inflammatory
CTAACTGATAATCGCC-1	0.862359	TRUE	pro-inflammatory
TGATGTCAATTAAGTG-1	-0.165333	TRUE	pro-inflammatory
CGCCGTTCAGCATAGT-1	0.228049	TRUE	pro-inflammatory
ATACTACCCGTACCAC-1	-0.417661	TRUE	pro-inflammatory
CCACTGTTTGGATTAA-1	-0.235381	TRUE	pro-inflammatory
CACTACGGGAGCTGCC-1	-0.24127	TRUE	pro-inflammatory
GACCAAACGTTGACTG-1	0.0273449	TRUE	pro-inflammatory
AAGAGGCCCTTTGGAA-1	1.62277	TRUE	pro-inflammatory
ACACGTAGGCCACAAG-1	0.281936	TRUE	pro-inflammatory
TACTCTTACTTTACTG-1	0.740537	TRUE	pro-inflammatory
AGAGCCGCCGAGATTT-1	0.489131	TRUE	pro-inflammatory
GGCCTGCTTCTCCCGA-1	0.436217	TRUE	pro-inflammatory
TCAAGCGCGGACGGTA-1	0.0697432	TRUE	pro-inflammatory
ACACTGGGACAGTCGT-1	-0.0753931	TRUE	pro-inflammatory
TGTGTAGTAGCACGTG-1	-0.446598	TRUE	pro-inflammatory
CTAGCCACAGGCGAGC-1	-0.467805	FALSE	pro-inflammatory
CGGATCCTCAAGGACT-1	-0.0332049	FALSE	pro-inflammatory
GGGCGTGGTTTCCCAG-1	-0.0518751	TRUE	pro-inflammatory
TGGCTATGTGACATAC-1	-0.139515	TRUE	pro-inflammatory
CTTAGTGTAGTAGCAT-1	0.272771	TRUE	pro-inflammatory
GGATTGCTGTGACTCC-1	-0.0457786	TRUE	pro-inflammatory
ACTTCCATGCGGGACA-1	0.338638	TRUE	pro-inflammatory
ACTCAAGTGCAAGGCT-1	0.15704	TRUE	pro-inflammatory
ACAAGGATGCTTTAGG-1	0.187226	TRUE	pro-inflammatory
TTGAACGACGTGCTGA-1	-0.223848	TRUE	pro-inflammatory
ATTCATCGTTGAGGCA-1	0.0636594	TRUE	pro-inflammatory
TGCAACCCATCTGCGG-1	0.0325192	TRUE	pro-inflammatory
AGTGCTAAACACAGCA-1	-0.0862786	TRUE	pro-inflammatory
AACTCCAGAGCGTGTT-1	-0.178706	TRUE	pro-inflammatory
TCTCCACAAGTTGAAT-1	0.209469	TRUE	pro-inflammatory
CTTTGCATCGCTCTTG-1	0.335353	TRUE	pro-inflammatory
TCACAAACCGAGGTAC-1	0.881598	TRUE	pro-inflammatory
CCGTAGGAAATCCCTG-1	0.223851	TRUE	pro-inflammatory
AAACATTTCCCGGATT-1	0.762682	TRUE	pro-inflammatory
GCCTCCGACAATTCAC-1	0.759194	TRUE	pro-inflammatory
TCTGCATACCTTGCTT-1	0.375592	TRUE	pro-inflammatory
ACCCATTTGTCCCTCT-1	0.943797	TRUE	pro-inflammatory
CTGCAGAGAATCAGAG-1	-0.336394	TRUE	pro-inflammatory
GGAAACTAAATGGGCC-1	0.343463	TRUE	pro-inflammatory
CAACCTACCGAGCAGT-1	0.400593	TRUE	pro-inflammatory
CCGTAGGGTTGTTTAC-1	-0.0206005	TRUE	pro-inflammatory
GGTTTGTGACCTGAGG-1	0.253764	TRUE	pro-inflammatory
TAACCTAGGGAGTCCA-1	1.20561	TRUE	pro-inflammatory
TTCCATCGACAGCGTG-1	0.720687	TRUE	pro-inflammatory
ATCTCCCACGGAATAT-1	-0.39984	TRUE	pro-inflammatory
GTTTCAAACGAGTTGT-1	-0.367297	TRUE	pro-inflammatory
GGAACTTTGGCGATTA-1	1.87891	TRUE	pro-inflammatory
CTGCAAGCACGTTCCG-1	0.568598	TRUE	pro-inflammatory
CACAGTCCCGCTTCGC-1	1.05306	TRUE	pro-inflammatory
TACGCTCGGTATTGGA-1	0.477528	TRUE	pro-inflammatory
CTGGTAAAGTGTGGGC-1	-0.0052035	TRUE	pro-inflammatory
CAACCAGTGGCCTACC-1	0.432125	TRUE	pro-inflammatory
TCTTCGCGGTGAGAGG-1	-0.0507863	TRUE	pro-inflammatory
TTCGGGTTGCCACGGG-1	-0.116436	TRUE	pro-inflammatory
ACCGATAGGCATAACC-1	-0.438301	TRUE	pro-inflammatory
AACCTCGCTTTAGCCC-1	-0.165673	TRUE	pro-inflammatory
GAGTGTCAACCAGAAA-1	0.669763	TRUE	pro-inflammatory
GTGATCCTTGTCATGA-1	0.84745	TRUE	pro-inflammatory
CTCAACTAACCCGGAT-1	1.1211	TRUE	pro-inflammatory
AGTGGCGTCTGAAGGT-1	0.32957	TRUE	pro-inflammatory
GGGAAGGGCTTTCTCA-1	0.543631	TRUE	pro-inflammatory
AGGCCTGAGAATCTCG-1	1.44243	TRUE	pro-inflammatory
AGCCACAGGTTACCCG-1	0.621392	TRUE	pro-inflammatory
TGCAATCTAACACGGT-1	1.37281	TRUE	pro-inflammatory
GTTTGGGTTTCGCCCG-1	0.518538	TRUE	pro-inflammatory
CCTATGTCCACTCCAC-1	0.922537	TRUE	pro-inflammatory
CTGCCTTTCTAGTAAA-1	0.638077	TRUE	pro-inflammatory
TTAGTAAACCTGCTCT-1	1.37894	TRUE	pro-inflammatory
TTGTGGTGGTACTAAG-1	0.0457607	TRUE	pro-inflammatory
CCTCCTGTTGTGTCGT-1	0.379151	TRUE	pro-inflammatory
ACAAAGCATGACCTAG-1	0.687568	TRUE	pro-inflammatory
ATAGCAACTAGGGAAG-1	-0.15108	TRUE	pro-inflammatory
CCGCTCTTCCGAACTA-1	-0.383542	TRUE	pro-inflammatory
TAGAATAGCCGATGAA-1	0.339249	TRUE	pro-inflammatory
GGTCTCCGTCCAGGTT-1	0.0388701	TRUE	pro-inflammatory
TAATTACGTCAGTAGA-1	0.23485	TRUE	pro-inflammatory
TACGTAAAGCGGAGTG-1	-0.0773553	TRUE	pro-inflammatory
GCTACAATCGAGGATA-1	0.0333226	TRUE	pro-inflammatory
TCAGCCAATCCGTAAA-1	0.386453	TRUE	pro-inflammatory
ATCATAGCCCTATGTA-1	-0.108947	TRUE	pro-inflammatory
GAGGCCTGTTGATACA-1	-0.155115	TRUE	pro-inflammatory
ATATACGCTCGTGACG-1	0.409629	TRUE	pro-inflammatory
CCCTTTAATGGAGTTC-1	0.0789026	TRUE	pro-inflammatory
TTACACGATCTGCGAC-1	-0.385626	TRUE	pro-inflammatory
TCGCATAAAGGGCGCA-1	-0.229021	TRUE	pro-inflammatory
TGTAGCCATCCCATTC-1	-0.197655	TRUE	pro-inflammatory
GGGTCTATCGCTTTCC-1	1.32632	TRUE	pro-inflammatory
GGAGGGTCAAGTAAGA-1	0.450395	TRUE	pro-inflammatory
CACGTCAATCAATGGA-1	0.117314	TRUE	pro-inflammatory
CGCTTGGACGGATAGA-1	-0.364985	TRUE	pro-inflammatory
CGCGGTACGGTATACA-1	0.312162	TRUE	pro-inflammatory
GGCGTAGGGAAAGCTG-1	-0.333952	TRUE	pro-inflammatory
AAACCTAAGCAGCCGG-1	0.498803	TRUE	pro-inflammatory
ATTGCCTTTATGTTTG-1	1.27358	TRUE	pro-inflammatory
CAGGCAGTCTTACCAG-1	-0.0986313	TRUE	pro-inflammatory
AGCTAAGTACGCAGGC-1	0.944282	TRUE	pro-inflammatory
AAATCCGATACACGCC-1	-0.00939832	FALSE	pro-inflammatory
CGAGAGCTTTCACTAC-1	0.49624	TRUE	pro-inflammatory
CGCCCAGCGTTTCACG-1	-0.0567056	TRUE	pro-inflammatory
TTAAGTATTGTTATCC-1	0.596432	TRUE	pro-inflammatory
AAACGGGCGTACGGGT-1	1.08444	TRUE	pro-inflammatory
GTATCCTTTGGTAACC-1	0.169353	TRUE	pro-inflammatory
CATAGTCAAATACATA-1	1.53136	TRUE	pro-inflammatory
TCTATGCTATAACGAC-1	0.623544	TRUE	pro-inflammatory
ACGTTCTGTACAAGTC-1	-0.0179981	TRUE	pro-inflammatory
CGCGAAGTGGCATACT-1	-0.115252	TRUE	pro-inflammatory
ACCAACCGCACTCCAC-1	-0.10826	TRUE	pro-inflammatory
GTCATGCGCGAGGGCT-1	-0.15261	TRUE	pro-inflammatory
TAGGCTAAAGTGGCAC-1	-0.292342	TRUE	pro-inflammatory
TGGCTACACTCTACCT-1	-0.309491	TRUE	pro-inflammatory
TGTCCACGGCTCAACT-1	-0.212378	TRUE	pro-inflammatory
AATTGCAGCAATCGAC-1	-0.178995	TRUE	pro-inflammatory
GTCAACCAGGCCTATA-1	-0.0950916	TRUE	pro-inflammatory
ATCTTATCGCACACCC-1	-0.242876	TRUE	pro-inflammatory
GTCTATTGCATGCTCG-1	-0.0608298	TRUE	pro-inflammatory
GCACGTGGTTTACTTA-1	-0.118815	TRUE	pro-inflammatory
ATTCGCGCCTTGAGAG-1	0.262608	TRUE	pro-inflammatory
AGCGATGCGCCTAATA-1	0.243253	TRUE	pro-inflammatory
TCTATAGGTGGGTAAT-1	-0.459762	TRUE	pro-inflammatory
AGATACCAATAGAACC-1	-0.406434	TRUE	pro-inflammatory
CGTGTATGGGAGCTGA-1	-0.490666	TRUE	pro-inflammatory
ATGTACATGCGGTGAG-1	0.604582	TRUE	pro-inflammatory
GTTCGGAGCACTCAAC-1	0.201175	TRUE	pro-inflammatory
GCGAAGAATCTGACGG-1	-0.0516387	TRUE	pro-inflammatory
GAACAACTGGGATGAA-1	0.0171346	TRUE	pro-inflammatory
TCGCCGACATATTCGC-1	0.162328	TRUE	pro-inflammatory
CGTAGAGAGTAATTAT-1	0.128471	TRUE	pro-inflammatory
CGATAGTCGTACTGCA-1	-0.104571	TRUE	pro-inflammatory
CGCATGCCGAATGCGT-1	0.24841	TRUE	pro-inflammatory
CTCTAGCCCTCGGAAA-1	0.313371	TRUE	pro-inflammatory
TCCAACTCAGCTATCT-1	0.326864	TRUE	pro-inflammatory
GTCTAGTGAGCCGCTT-1	0.889097	TRUE	pro-inflammatory
TACCGAATAATTGTAA-1	1.41518	TRUE	pro-inflammatory
ATATAACACGGGCGCA-1	0.0527072	TRUE	pro-inflammatory
GCATGCTAATAACGAT-1	-0.0342194	TRUE	pro-inflammatory
TCCGGGCTTGACGGGA-1	-0.337719	TRUE	pro-inflammatory
ATTATTCAGAGTCACT-1	-0.125556	TRUE	pro-inflammatory
TAGCAGTATGACTAAA-1	-0.34473	TRUE	pro-inflammatory
TATGAAGAATTAAGGT-1	-0.161044	TRUE	pro-inflammatory
CAAGGCCAGTGGTGCA-1	-0.0199822	TRUE	pro-inflammatory
TGCGTACGGCTAATTG-1	-0.0898706	TRUE	pro-inflammatory
CAGATAATGGGCGGGT-1	-0.284201	TRUE	pro-inflammatory
GAGAACGGTTCTGACT-1	0.306359	TRUE	pro-inflammatory
CGCTTCGGTCTAAGAC-1	-0.219414	TRUE	pro-inflammatory
AGCATTACGAGGCAAG-1	0.0412199	TRUE	pro-inflammatory
AAGTTGTGATGTTATA-1	-0.11297	TRUE	pro-inflammatory
TACTTAAACATGTACA-1	-0.264491	TRUE	pro-inflammatory
AGTGAGTCGAATTAAC-1	-0.419225	FALSE	pro-inflammatory
TCCTAAAGATTCAGAC-1	-0.380001	TRUE	pro-inflammatory
TGGGTGCACAAGCCAT-1	-0.280417	TRUE	pro-inflammatory
GGGAGCGACCGTAGTG-1	0.251856	TRUE	pro-inflammatory
CATAGAGGAGATACTA-1	0.934784	TRUE	pro-inflammatory
CTTCGATTGCGCAAGC-1	0.529953	TRUE	pro-inflammatory
GTGCCTGAGACCAAAC-1	2.13761	TRUE	pro-inflammatory
TCATCCTCAGCTGCTT-1	1.01428	TRUE	pro-inflammatory
TGCAACTACTGGTTGA-1	0.594857	TRUE	pro-inflammatory
ATGTTGATTAGAGACT-1	0.109688	TRUE	pro-inflammatory
GTTTCTAGAGGCGCGG-1	0.290195	TRUE	pro-inflammatory
TACAAGGGCTTCTTTA-1	0.0384004	TRUE	pro-inflammatory
ACAGGCACGGATCCTT-1	0.18763	TRUE	pro-inflammatory
CCCAAGTCATTACACT-1	0.127716	TRUE	pro-inflammatory
ACTCTGACCTAATAGA-1	-0.285599	TRUE	pro-inflammatory
GGATGGCTTGAAGTAT-1	0.155542	TRUE	pro-inflammatory
ACCCTCCCGTCAGGGC-1	0.0758879	TRUE	pro-inflammatory
AGCTTCTTCTCGAGCA-1	0.344064	TRUE	pro-inflammatory
TTGCGCTTGATCAATA-1	0.545604	TRUE	pro-inflammatory
TGGGTGTAATAGATTT-1	0.506897	TRUE	pro-inflammatory
CATGGTTTATTAATCA-1	0.297395	TRUE	pro-inflammatory
TTGCCTTCTCGCCGGG-1	0.0099367	TRUE	pro-inflammatory
CCCTACTTGAACAATG-1	0.502259	FALSE	pro-inflammatory
GCAGCTGTCAACGCAT-1	0.404476	TRUE	pro-inflammatory
ATCTACCATCTGCTCC-1	1.32951	TRUE	pro-inflammatory
TCTCAAATCAATCGGG-1	-0.100291	TRUE	pro-inflammatory
ACTCCGGCCGACCACT-1	0.547354	TRUE	pro-inflammatory
TACACCTCTTCGAATC-1	-0.302157	TRUE	pro-inflammatory
GTGGCTGTTTCTGTTC-1	-0.0864091	TRUE	pro-inflammatory
ACGACTCTAGGGCCGA-1	-0.299547	TRUE	pro-inflammatory
TCGTTTACGCGACCCT-1	-0.0945119	TRUE	pro-inflammatory
AGGATATCCGACTGCA-1	-0.277271	TRUE	pro-inflammatory
GACACTTCCAATTACC-1	0.00606022	TRUE	pro-inflammatory
ACGGTACAGTTCAATG-1	-0.153043	TRUE	pro-inflammatory
CTTGATGACCATCCAG-1	-0.102408	TRUE	pro-inflammatory
CTGGTAAAGACTTACA-1	-0.0965428	TRUE	pro-inflammatory
CGTGCACACCACTGTA-1	-0.447686	TRUE	pro-inflammatory
CTTCAGTTGGACAACG-1	-0.451351	FALSE	pro-inflammatory
TGATCTATCACACTCT-1	-0.320913	TRUE	pro-inflammatory
TAGCAGATACTTAGGG-1	-0.411121	FALSE	pro-inflammatory
CACCGGGCATCACAAG-1	-0.43429	TRUE	pro-inflammatory
CTCGCTAGGTAAGCGA-1	-0.355346	FALSE	pro-inflammatory
TTAGATAGGTCGATAC-1	-0.502836	FALSE	secretory-papillary
CGAGGCCAGGCATTGG-1	-0.425819	FALSE	secretory-papillary
TCTGCGTCCGGTTTCT-1	-0.393611	FALSE	secretory-papillary
CAATCCTGCCGTGGAG-1	-0.48851	FALSE	secretory-papillary
CTGAGCAAGTAACAAG-1	-0.423547	TRUE	secretory-papillary
ACGGAATTTAGCAAAT-1	-0.479109	TRUE	secretory-papillary
AAATGCTCGTTACGTT-1	-0.195908	TRUE	secretory-papillary
CACCTAATAGAGTCGT-1	-0.445111	TRUE	secretory-papillary
CATTTCTAGCAGACTA-1	-0.404215	TRUE	secretory-papillary
CCGAAAGTGGTGAGCA-1	-0.0598499	TRUE	secretory-papillary
AGTCAGCCACCGCCTG-1	-0.403957	TRUE	secretory-papillary
TCATCACTCGAGCTCG-1	-0.264999	FALSE	secretory-papillary
CGGTGTACTTGATCCC-1	-0.458643	FALSE	secretory-papillary
GTACTTGGGCACTTCT-1	-0.500782	FALSE	secretory-papillary
GAGGTCCCAAAGATCT-1	-0.270535	FALSE	secretory-papillary
CTTGTTTATGTAGCCA-1	-0.0490575	TRUE	secretory-papillary
GATGGCGCACACATTA-1	-0.289809	TRUE	secretory-papillary
ATAATAGTGTAGGGAC-1	-0.229522	TRUE	secretory-papillary
CGCTATTCAATGTATG-1	-0.228376	TRUE	secretory-papillary
ATATTGCTGTCAAAGT-1	-0.217824	TRUE	secretory-papillary
GGATTCAGTACGGTGG-1	-0.278555	TRUE	secretory-papillary
TTCTTAGTGAACGGTG-1	-0.310661	TRUE	secretory-papillary
AATGGTTCTCACAAGC-1	-0.278011	TRUE	secretory-papillary
TATACACGCAAAGTAT-1	-0.348823	FALSE	secretory-papillary
CTTCATAGCTCAAGAA-1	-0.214848	TRUE	secretory-papillary
ACACCCGAGAAATCCG-1	-0.379738	TRUE	secretory-papillary
CTGTATGGTGTAGAAA-1	-0.39877	TRUE	secretory-papillary
TACGTGCACTATGCTG-1	-0.445131	FALSE	secretory-papillary
GTATCAGCTTGGGTTC-1	-0.433364	TRUE	secretory-papillary
TAACAAAGGGAGAAGC-1	-0.279588	FALSE	secretory-papillary
TCTGAACCGGTCGGCT-1	0.271835	TRUE	secretory-papillary
GGCTCGTGCCACCAGC-1	-0.233243	TRUE	secretory-papillary
TATAAGTGAGGATAGC-1	0.711764	TRUE	secretory-papillary
GCCCGCGCGTTTGACA-1	-0.29702	TRUE	secretory-papillary
TGCTGGTTGGACAATT-1	-0.0874456	TRUE	secretory-papillary
GCCTAGCGATCTGACC-1	-0.501484	FALSE	secretory-papillary
CCATGCTCTGCAGGAA-1	-0.426055	TRUE	secretory-papillary
CGCTCGACATAATGAT-1	-0.457281	TRUE	secretory-papillary
GCTAATACCGAATGCC-1	-0.44706	TRUE	secretory-papillary
TTCCTCGAGGGTGTCT-1	-0.494206	TRUE	secretory-papillary
CAACGACCCGTTTACA-1	-0.486208	FALSE	secretory-papillary
CTTGTACTTGTTGACT-1	-0.501539	FALSE	secretory-papillary
TCTCTAATAGCTGGTA-1	-0.47294	FALSE	secretory-papillary
ATTATGCCATAGGGAG-1	-0.484253	FALSE	secretory-papillary
AGATGACTCGCCCACG-1	-0.499405	FALSE	secretory-papillary
GCCCAGTTGGTATGCC-1	0.22523	TRUE	secretory-papillary
ATTCCTCCGCCAGTGC-1	-0.132785	TRUE	secretory-papillary
TCGTCCGCTGGCGTCT-1	0.420852	TRUE	secretory-papillary
GGAGAAGTCATTGGCA-1	0.503366	TRUE	secretory-papillary
TTGTTAGCAAATTCGA-1	0.156109	TRUE	secretory-papillary
TCTAGCATCTTCGATG-1	0.0627825	TRUE	secretory-papillary
TTCTAGGCCAATTGTG-1	-0.156322	TRUE	secretory-papillary
TCACGGTCATCGCACA-1	0.112015	TRUE	secretory-papillary
ATGAAGCCAAGGAGCC-1	-0.179299	TRUE	secretory-papillary
AATGACTGTCAGCCGG-1	0.457657	TRUE	secretory-papillary
CCAAACAGAACCCTCG-1	-0.226095	TRUE	secretory-papillary
TATCGATGATTAAACG-1	-0.154	TRUE	secretory-papillary
GAACACACATCAACCA-1	-0.242066	TRUE	secretory-papillary
CCCGTCAGCGTCTGAC-1	0.241516	TRUE	secretory-papillary
AGCATCGTCGATAATT-1	-0.373455	TRUE	secretory-papillary
GACTAAGATCATGCAC-1	0.0935033	TRUE	secretory-papillary
TAGGGTGTTTCAAGAG-1	-0.369535	TRUE	secretory-papillary
TGGTTCGTAGCAAAGG-1	-0.0772377	TRUE	secretory-papillary
CTGTTCACTGCCTGTG-1	-0.440927	TRUE	secretory-papillary
ATGTGCATCCGACGCA-1	-0.439318	TRUE	secretory-papillary
TTGTCGTTCAGTTACC-1	-0.440864	FALSE	secretory-papillary
CGGGATCAATGTAAGA-1	-0.493475	FALSE	secretory-papillary
GCAAGTGCACAGAGAA-1	-0.175885	TRUE	secretory-papillary
ACACCTTAAGTAGGGC-1	0.173764	TRUE	secretory-papillary
TTCGACGGGAAGGGCG-1	-0.138615	TRUE	secretory-papillary
TTCGCACTCGCGTGCT-1	0.329067	TRUE	secretory-papillary
TATTTGTTACCCTTTA-1	0.177595	TRUE	secretory-papillary
CGCTGTGACGCCGCAC-1	0.198592	TRUE	secretory-papillary
GTTGCACGGAGTTTCG-1	0.376498	TRUE	secretory-papillary
GTTTCCTGGAGGGTGA-1	0.330079	TRUE	secretory-papillary
ACACCCAGCATGCAGC-1	-0.170709	TRUE	secretory-papillary
TCAACCATGTTCGGGC-1	0.184473	TRUE	secretory-papillary
TTACAACTACGCATCC-1	0.0256381	TRUE	secretory-papillary
TCCGATGGTGCGACAT-1	0.120775	TRUE	secretory-papillary
GGGCGTACATTTATAT-1	-0.0395341	TRUE	secretory-papillary
AGCGACCAACGATATT-1	-0.33647	TRUE	secretory-papillary
ACACAAAGACGGGTGG-1	0.211456	TRUE	secretory-papillary
ATCGCACGCCGGGAGA-1	-0.207714	TRUE	secretory-papillary
GCTCTAAACCCTGACG-1	-0.163755	TRUE	secretory-papillary
AATGCAACCGGGTACC-1	-0.101347	TRUE	secretory-papillary
TCAAACAACCGCGTCG-1	-0.449079	TRUE	secretory-papillary
TATGCTCCCTACTTAC-1	-0.356023	TRUE	secretory-papillary
AAAGGGATGTAGCAAG-1	-0.477591	FALSE	secretory-papillary
ACGATCATACATAGAG-1	-0.491976	FALSE	secretory-papillary
ATGCATGATCCAGGAT-1	-0.502836	FALSE	secretory-papillary
CAGATACTAACATAGT-1	0.131276	FALSE	secretory-papillary
GATCGACACTATCTGA-1	-0.458564	FALSE	secretory-papillary
ATAGAGTACTGGGACA-1	0.110562	TRUE	secretory-papillary
CCTACTGCTTACACTT-1	0.927375	TRUE	secretory-papillary
CCTGCTATTTGAGAAG-1	0.124953	TRUE	secretory-papillary
CGCGTTCATGAAATAC-1	0.321519	TRUE	secretory-papillary
CATTATGCTTGTTGTG-1	0.241782	TRUE	secretory-papillary
CCAGGGACGTGGCCTC-1	1.05354	TRUE	secretory-papillary
TATGGATGTGCTACGC-1	0.252768	TRUE	secretory-papillary
GTACTAAGATTTGGAG-1	0.361986	TRUE	secretory-papillary
AGACCCGCCCTCCTCG-1	0.465304	TRUE	secretory-papillary
CGCATTAGCTAATAGG-1	0.00787236	TRUE	secretory-papillary
GCTCTCGGGTACCGAA-1	-0.129845	TRUE	secretory-papillary
CACCGCCAGAAGGTTT-1	-0.211546	TRUE	secretory-papillary
TCCCAAAGACGAAGGA-1	-0.259814	TRUE	secretory-papillary
ATGGATTGACCAAACG-1	-0.173328	TRUE	secretory-papillary
GTCATGGACATGACTA-1	-0.372914	FALSE	secretory-papillary
CTACTGCCACCTGACC-1	-0.0248986	TRUE	secretory-papillary
TTATATTTGGCAATCC-1	-0.442557	FALSE	secretory-papillary
AGCACCAGTACTCACG-1	-0.36687	TRUE	secretory-papillary
CATGGTCTAGATACCG-1	-0.467886	FALSE	secretory-papillary
TCTACCGTCCACAAGC-1	-0.464744	TRUE	secretory-papillary
CTAGTTGGGCCCGGTA-1	-0.466787	FALSE	secretory-papillary
TCCCGCGTACTCCTGG-1	-0.492344	FALSE	secretory-papillary
CAGAGCATGAGCTTGC-1	-0.43635	FALSE	secretory-papillary
ACACGGGAACTTAGGG-1	-0.502836	FALSE	secretory-papillary
AGAACGTGGTACATTC-1	-0.473146	FALSE	secretory-papillary
TGATCTCCGGCGCCAG-1	0.108647	TRUE	secretory-papillary
GTCCGGCTGAATTGCG-1	1.6446	TRUE	secretory-papillary
CTGGAAATGGATGCTT-1	0.442253	TRUE	secretory-papillary
TGATCGGTTTGACCCT-1	0.0502921	TRUE	secretory-papillary
TAGAGTCTAAGCGAAC-1	0.137087	TRUE	secretory-papillary
GAGACTGATGGGTAGA-1	-0.157683	TRUE	secretory-papillary
TAGCTAAGTCCGGGAG-1	0.7868	TRUE	secretory-papillary
GGGCGATATGTGTGAA-1	0.00552393	TRUE	secretory-papillary
CTCGAGGTCGAACAGT-1	0.931477	TRUE	secretory-papillary
GATCCCTTTATACTGC-1	-0.16232	TRUE	secretory-papillary
GTCATGCACCTCCGTT-1	-0.148139	TRUE	secretory-papillary
ACTTTCCTATAGCTTC-1	-0.0601996	TRUE	secretory-papillary
TCGCTCGATATATTCC-1	-0.26553	TRUE	secretory-papillary
ATAGGTTGGGCAGATG-1	-0.217958	TRUE	secretory-papillary
CAATTAAGGGTGATGA-1	-0.219089	TRUE	secretory-papillary
ACCGACTGAGTCCCAC-1	-0.300661	TRUE	secretory-papillary
CCTGTCACCCGGGCTC-1	-0.276245	TRUE	secretory-papillary
GATCGGTGGCCATAAC-1	-0.209628	TRUE	secretory-papillary
CCTATGGGTTACCGTC-1	-0.259282	TRUE	secretory-papillary
TTGGGACACTGCCCGC-1	-0.444679	TRUE	secretory-papillary
CGAGGCTAAATATGGC-1	-0.350763	TRUE	secretory-papillary
TCAGGGTGTAACGTAA-1	-0.473081	FALSE	secretory-papillary
CGAGAGATGTGAACCT-1	-0.49614	FALSE	secretory-papillary
TCGCTGGGCGGATTGT-1	-0.471346	FALSE	secretory-papillary
AGATCTCAGGTGTGAT-1	-0.479477	FALSE	secretory-papillary
ATATTTAACCCTCAAG-1	-0.452594	TRUE	secretory-papillary
GATCATTCCAAACATT-1	1.19673	TRUE	secretory-papillary
TCCAGGCGAGTACGGT-1	-0.285905	TRUE	secretory-papillary
GTTTGACCAAATCCTA-1	-0.0347545	TRUE	secretory-papillary
CACAGCACCCACGGCA-1	0.0505954	TRUE	secretory-papillary
TGCAAGAATGACGTAA-1	0.233744	TRUE	secretory-papillary
GCGAAGCCATACCCGT-1	0.35268	TRUE	secretory-papillary
TCCTTTCTTACGCTTA-1	0.141016	TRUE	secretory-papillary
GCTGCTCTCCGGACAC-1	0.00624994	TRUE	secretory-papillary
ACTGTCTTCTTTAGAA-1	0.0530945	TRUE	secretory-papillary
TCAAACTTAGATTGTT-1	0.0606378	TRUE	secretory-papillary
CTATGTCACTAGCCCA-1	-0.114747	TRUE	secretory-papillary
TGCGCAAAGCATTTGG-1	-0.10509	TRUE	secretory-papillary
TTAATGTAGACCAGGT-1	-0.270873	TRUE	secretory-papillary
GGCGGTAGGATCATTG-1	-0.24225	TRUE	secretory-papillary
GGCAATAGTCAATGAG-1	-0.25723	TRUE	secretory-papillary
ACACGAGACTCCTTCT-1	0.30012	TRUE	secretory-papillary
GACACAAGGGAAGAAA-1	-0.280862	TRUE	secretory-papillary
TCAGCAAATGCATCTC-1	-0.2581	TRUE	secretory-papillary
GAGATCTGTCACTCCG-1	-0.292159	TRUE	secretory-papillary
ATGCCGGTCTTGCATA-1	-0.311806	TRUE	secretory-papillary
TTGGGCGGCGGTTGCC-1	-0.429216	FALSE	secretory-papillary
TTGTTGTGTGTCAAGA-1	-0.301499	FALSE	secretory-papillary
ACTGTACGATACACAT-1	-0.438054	FALSE	secretory-papillary
TCCACTTTATCTAGGT-1	-0.480701	FALSE	secretory-papillary
CGGGCAGCTAAACCGC-1	-0.352184	TRUE	secretory-papillary
TATGGGTACGTATCGT-1	1.8333	TRUE	secretory-papillary
GGGACTGCATAGATAG-1	0.238508	TRUE	secretory-papillary
ACGCATTCGTGAGTAC-1	-0.121616	TRUE	secretory-papillary
CTCTGGACGCCTGGTG-1	2.02918	TRUE	secretory-papillary
AGGGTTTAGTTCGGGA-1	0.0870126	TRUE	secretory-papillary
GGGAGAACTCACAGTA-1	-0.0411856	TRUE	secretory-papillary
ATCAATCTGGGCTGCA-1	0.132323	TRUE	secretory-papillary
TCTTCGATACCAATAA-1	-0.0629862	TRUE	secretory-papillary
ACGTAGATTGCTGATG-1	0.120776	TRUE	secretory-papillary
TCTTGATGCGTAGCGA-1	-0.232396	TRUE	secretory-papillary
GGGCTGCCTAGGGCGA-1	0.140974	TRUE	secretory-papillary
CTCTCACAATCGATGA-1	-0.194839	TRUE	secretory-papillary
CCAAGCGTAACTCGTA-1	-0.072497	TRUE	secretory-papillary
ACAACAGCATGAGCTA-1	-0.335412	TRUE	secretory-papillary
GTCCCAACGTAAAGTA-1	-0.427609	TRUE	secretory-papillary
TCGGAGTACATGAGTA-1	-0.286074	TRUE	secretory-papillary
GGGAGTTAATGAGGCG-1	-0.399923	TRUE	secretory-papillary
CCGGGCGGTCTCGTCA-1	-0.419027	TRUE	secretory-papillary
CCGTAAGTTGGTCCCA-1	-0.445582	TRUE	secretory-papillary
GGAGGGCTTGGTTGGC-1	-0.448095	TRUE	secretory-papillary
TCGGACGCCCAGCCCA-1	-0.453546	TRUE	secretory-papillary
TCTGTGCCATCATAGT-1	-0.470488	FALSE	secretory-papillary
GTACTGGAGTTAGACC-1	-0.465302	FALSE	secretory-papillary
GGAATGCGCTAGCGTG-1	-0.433579	FALSE	secretory-papillary
GTGTGAATAACTTAGG-1	-0.411137	FALSE	secretory-papillary
TATTCGTGCCAGAATA-1	0.206179	TRUE	secretory-papillary
AGGGCTGCAGTTACAG-1	0.0637908	TRUE	secretory-papillary
CTAGCATAGTATAATG-1	0.270764	TRUE	secretory-papillary
TAGGTTCGAGTTCGTC-1	3.33212	TRUE	secretory-papillary
GAATTATAGTGAAAGG-1	-0.0878752	TRUE	secretory-papillary
CTATCGGGTCTCAACA-1	0.0620544	TRUE	secretory-papillary
GCGCTAATTGAATAGA-1	-0.171024	TRUE	secretory-papillary
ATGCGACAGTCCCATT-1	-0.217846	TRUE	secretory-papillary
GGTAGTGCTCGCACCA-1	-0.315356	TRUE	secretory-papillary
AAGCTCGTGCCAAGTC-1	-0.076439	TRUE	secretory-papillary
TATTCAATTCTAATCC-1	-0.33209	TRUE	secretory-papillary
TTCAAAGTCTCTAGCC-1	-0.399617	TRUE	secretory-papillary
TTGAATATGGACTTTC-1	-0.469579	TRUE	secretory-papillary
AAGAGCTCTTTATCGG-1	-0.312113	TRUE	secretory-papillary
TTACTCCGGCCGGGAA-1	-0.424065	TRUE	secretory-papillary
AAACGAGACGGTTGAT-1	-0.29002	FALSE	secretory-papillary
GCTAAGTAGTTTCTCT-1	-0.476679	FALSE	secretory-papillary
ATAACGCCGGAGGGTC-1	-0.48786	FALSE	secretory-papillary
GGATCCGGAATATACT-1	-0.498706	FALSE	secretory-papillary
TGAAAGGACCTGACTC-1	-0.491973	FALSE	secretory-papillary
TCCGCGGCAGCATCTG-1	-0.494743	FALSE	secretory-papillary
TGCATATGTCTGTCAC-1	-0.484208	FALSE	secretory-papillary
TGTAGGAGAAATTTCC-1	-0.438112	FALSE	secretory-papillary
AGTGAGACTTCCAGTA-1	-0.431137	FALSE	secretory-papillary
AAGACTGCAAGCTACT-1	0.207666	FALSE	secretory-papillary
CTAGTCACGTCTTAAG-1	0.741123	TRUE	secretory-papillary
ACTCTTGTATAGTAAC-1	0.203422	TRUE	secretory-papillary
ATTAGGCGATGCTTTC-1	0.217739	TRUE	secretory-papillary
TTCGGGACTAATCGCG-1	-0.324111	TRUE	secretory-papillary
TGGACTGTTCGCTCAA-1	-0.186564	TRUE	secretory-papillary
AACGTGCGAAAGTCTC-1	0.553031	TRUE	secretory-papillary
CCACCCAAGGAAAGTG-1	-0.25014	TRUE	secretory-papillary
CCGCACAAAGACCAAC-1	-0.305889	TRUE	secretory-papillary
GCGATTGTTAACGTTA-1	-0.208267	TRUE	secretory-papillary
ACTCGTCAGTAATCCC-1	-0.351212	TRUE	secretory-papillary
GGTGATAAGGAGCAGT-1	-0.429849	TRUE	secretory-papillary
AAGAGGCATGGATCGC-1	-0.458616	FALSE	secretory-papillary
CACGTTCGTGCTCTAG-1	-0.451894	FALSE	secretory-papillary
CTATTTGGTTACGGAT-1	-0.502166	FALSE	secretory-papillary
GTACAGAGGCAAGGGT-1	-0.446302	FALSE	secretory-papillary
GGGCCGGCCGAAGTAC-1	-0.48342	FALSE	secretory-papillary
CCTGAACGATATATTC-1	-0.502416	FALSE	secretory-papillary
CCGGGCTGCTCCATAC-1	-0.502836	FALSE	secretory-papillary
TACTTGTTAGTAGTCC-1	-0.499858	FALSE	secretory-papillary
CCTAGGCGTAGCGATC-1	-0.491782	FALSE	secretory-papillary
CTGGCGCACAGGTCTG-1	-0.50115	FALSE	secretory-papillary
TAACATACAATGTGGG-1	0.55829	TRUE	secretory-papillary
TCTTCGAATAGACGTT-1	0.0396675	TRUE	secretory-papillary
GATCGTGACTGATATC-1	0.747477	TRUE	secretory-papillary
GATCCGGGAATTAACA-1	0.260574	TRUE	secretory-papillary
TTATATACGCTGTCAC-1	-0.193195	TRUE	secretory-papillary
GTCGCGTAACCCGTTG-1	-0.304456	TRUE	secretory-papillary
AGCTCTAGACGTTCCA-1	-0.159717	TRUE	secretory-papillary
GTCAAGCGGACTCGGG-1	-0.193561	TRUE	secretory-papillary
CGAGGGACTGCGGTCG-1	-0.0860254	TRUE	secretory-papillary
AATCGCCTCAGCGCCA-1	-0.118735	TRUE	secretory-papillary
CTTGTTGCTGAGTCAA-1	-0.45111	FALSE	secretory-papillary
GATATGAGACACTAAC-1	-0.39153	FALSE	secretory-papillary
TTATGATCTTAACGAA-1	-0.497718	FALSE	secretory-papillary
CGCCGCCCATGCCTGT-1	-0.478542	FALSE	secretory-papillary
CTGGGATAAATAATGG-1	-0.48779	FALSE	secretory-papillary
GTGCCCGTTCGGATTC-1	-0.480665	FALSE	secretory-papillary
TTCAATACTCTGAATC-1	-0.502589	FALSE	secretory-papillary
CGCACATGTCCACTAC-1	-0.502836	FALSE	secretory-papillary
AGAAGAGCGCCGTTCC-1	-0.502836	FALSE	secretory-papillary
GATAACTCGCACTGTG-1	-0.50259	FALSE	secretory-papillary
AGTCGACGGTCTCAAG-1	-0.46076	FALSE	secretory-papillary
GTGACCGCACACTACG-1	-0.50218	FALSE	secretory-papillary
GATTCGACGGTTCACG-1	-0.398218	TRUE	secretory-papillary
GTTTCTGCAGTCTCCC-1	0.109868	TRUE	secretory-papillary
GCTGCACGGTTTCTTA-1	0.0991416	TRUE	secretory-papillary
CGTGCAGACTGGGACA-1	-0.139576	TRUE	secretory-papillary
GTGTTACTATGCGTCC-1	0.186421	TRUE	secretory-papillary
TCCTCGGGCTGGGCTT-1	-0.272315	TRUE	secretory-papillary
GTGAGGACACTTAAGG-1	-0.043514	TRUE	secretory-papillary
ATACGCCGGCGAAACC-1	0.000309418	TRUE	secretory-papillary
TCTGCCAGAAACTGCA-1	-0.0852003	FALSE	secretory-papillary
TTCTGCGGGTTAGCGG-1	-0.340919	FALSE	secretory-papillary
CTCGGTACCACTGCTC-1	-0.169209	FALSE	secretory-papillary
GTAAGTAACAGTCTGG-1	-0.369439	FALSE	secretory-papillary
GTGCGTGTATATGAGC-1	-0.188726	FALSE	secretory-papillary
ATTTGTCTTGGGAGCT-1	-0.431561	FALSE	secretory-papillary
CCTCGGACCGGGATAG-1	-0.262498	FALSE	secretory-papillary
TAGGTGCTCGCCTAGC-1	-0.347612	FALSE	secretory-papillary
CTTTAGGAACACTGTT-1	-0.387189	TRUE	secretory-papillary
TCGGGCCGTCGTGGTA-1	-0.471202	TRUE	secretory-papillary
AGTGCTTGCACGAATA-1	-0.45138	TRUE	secretory-papillary
TGCAGTTTCCTCCCAT-1	-0.495172	TRUE	secretory-papillary
TGAGAGATTTACCACG-1	-0.424675	TRUE	secretory-papillary
GAAACAGATGACCACC-1	-0.502836	FALSE	secretory-papillary
AGCAACATATCTTATT-1	-0.502836	FALSE	secretory-papillary
CAAGTGTGGTTGCAAA-1	-0.494261	FALSE	secretory-papillary
GCCTCATCTGGAAATA-1	-0.500027	FALSE	secretory-papillary
AACCCTACTGTCAATA-1	-0.501364	FALSE	secretory-papillary
ACGTATTACTCCGATC-1	-0.469463	FALSE	secretory-papillary
ACTTGACTCCCTCTTT-1	-0.240068	TRUE	secretory-papillary
CGCCTCCCTCCTCTAT-1	0.0618689	TRUE	secretory-papillary
CTAGATTTACGACGGC-1	0.140494	TRUE	secretory-papillary
GATGCTGTATTTCATC-1	0.113116	TRUE	secretory-papillary
TGCGTTTGTTGACACT-1	-0.148887	TRUE	secretory-papillary
CGTGCCCTCCCGAAGA-1	-0.207269	TRUE	secretory-papillary
ACTCTCTGACTTAGGT-1	-0.0903136	TRUE	secretory-papillary
CTGGGTAGGCAGTTAA-1	-0.204733	TRUE	secretory-papillary
GTTTGGCCCAAGTTAT-1	-0.125437	TRUE	secretory-papillary
GAATGTGGTCCGGATT-1	0.190685	TRUE	secretory-papillary
CCCAGTTAAGGCGCCG-1	-0.0163023	FALSE	secretory-papillary
CGGTACTAGAATCAAA-1	0.0878675	TRUE	secretory-papillary
GCTTAATGTAACTAAC-1	-0.0539617	TRUE	secretory-papillary
AGGACAGTCGAATCCC-1	-0.201528	TRUE	secretory-papillary
GACAGCCAGACCTGAC-1	-0.123082	TRUE	secretory-papillary
GGCGAAATCTAACTTG-1	-0.186013	TRUE	secretory-papillary
CTGGTAACACATAGAA-1	-0.23236	TRUE	secretory-papillary
TAGCCATTTCAAAGTC-1	-0.296895	TRUE	secretory-papillary
GGGATTTACCGCACCT-1	-0.293984	TRUE	secretory-papillary
ATGCCATTTGCGACCA-1	-0.312647	TRUE	secretory-papillary
GAATAGACGCGACCCA-1	-0.235356	FALSE	secretory-papillary
TGTATGGCGCAGACAG-1	-0.426102	FALSE	secretory-papillary
GGATGAAGATCGCTGA-1	-0.502412	FALSE	secretory-papillary
CGACAATTTGATCTAA-1	-0.502836	FALSE	secretory-papillary
AAAGTTGACTCCCGTA-1	-0.498929	FALSE	secretory-papillary
CGCGGCTCAACTTGAA-1	-0.470519	FALSE	secretory-papillary
TCTTAGAGTGAACTCT-1	-0.500143	FALSE	secretory-papillary
CGTTGAGCGACCGTCG-1	0.130479	TRUE	secretory-papillary
TGCCCGTACCGTTAAA-1	0.264703	TRUE	secretory-papillary
ACAAGGGCAGGCTCTG-1	0.291056	TRUE	secretory-papillary
GAGATCTTCCATGACA-1	0.434931	TRUE	secretory-papillary
AATGACGTAGGATGTC-1	0.25658	TRUE	secretory-papillary
GTGGTGGCCAAGTGAA-1	-0.0211208	TRUE	secretory-papillary
TCCCGTGTGCAATTTG-1	0.377286	TRUE	secretory-papillary
ACATCGTATGCAATGG-1	0.808307	TRUE	secretory-papillary
GCGAAACTTAACTGGA-1	0.510225	TRUE	secretory-papillary
AATTGAACGCTCTGGT-1	0.37968	TRUE	secretory-papillary
ACAAATGGTAGTGTTT-1	0.325335	TRUE	secretory-papillary
ATGGTCGCGTGGTTTC-1	0.51465	TRUE	secretory-papillary
TGTTATTGTATGTGGC-1	0.0678266	TRUE	secretory-papillary
TTCCGGTTACCCACTT-1	0.0639656	TRUE	secretory-papillary
GAGTGTGCGGTACCCA-1	-0.154392	TRUE	secretory-papillary
CAAGATATTATAACGT-1	-0.0121978	TRUE	secretory-papillary
ACACACCAGGACCAGT-1	-0.208686	TRUE	secretory-papillary
ATGGGCCTCGGCCTCT-1	-0.145401	TRUE	secretory-papillary
AAGGTGATAAACCAGC-1	-0.337111	TRUE	secretory-papillary
TCTTACTTATGCCTCT-1	-0.333768	TRUE	secretory-papillary
AAAGTGTGATTTATCT-1	-0.396154	FALSE	secretory-papillary
TGCTCCACAGTTCTTA-1	-0.267857	FALSE	secretory-papillary
CTGGCTGATTCATCCT-1	-0.480844	FALSE	secretory-papillary
TAAGGCTGAATCCCTC-1	-0.445594	FALSE	secretory-papillary
TCTAGTGATATCGTGG-1	-0.45386	FALSE	secretory-papillary
TCGAAGAACCGAGCAC-1	-0.465536	FALSE	secretory-papillary
AAGTCAATTGTCGTCA-1	-0.484602	FALSE	secretory-papillary
GTCGTTATTCGCTTAT-1	-0.160975	TRUE	secretory-papillary
TCGTGTACTATGGATG-1	-0.50259	TRUE	secretory-papillary
GCGGAGAGGGAGAACG-1	0.418921	FALSE	secretory-papillary
TCACAGGGAATCGCAA-1	1.85233	TRUE	secretory-papillary
GACTGCACCAGCCCAG-1	1.24274	TRUE	secretory-papillary
TCCGCTGTCATCCCGG-1	1.52995	TRUE	secretory-papillary
AGATACTCAAGATCGA-1	0.412061	TRUE	secretory-papillary
ACTGAATGGCGAAAGT-1	0.725576	TRUE	secretory-papillary
TCCTACATCCACGGCC-1	0.225966	TRUE	secretory-papillary
TTCAGCCCTGGTCCAC-1	0.557832	TRUE	secretory-papillary
TTAGAGTTTAGAAGGA-1	0.502397	TRUE	secretory-papillary
GGTTAGCTATATGTCT-1	0.916512	TRUE	secretory-papillary
CTGGTTTCGAGCAAGA-1	0.0146014	TRUE	secretory-papillary
TGGGCCCATACTAATT-1	-0.245474	TRUE	secretory-papillary
ACTTATTTATGTGCCA-1	0.158948	TRUE	secretory-papillary
TTAGTTATTCGTGGCA-1	0.584981	TRUE	secretory-papillary
AACCGCTAAGGGATGC-1	0.154664	TRUE	secretory-papillary
ATACGTCCACTCCTGT-1	-0.370945	TRUE	secretory-papillary
CGACACGCTCCGACAG-1	-0.067947	TRUE	secretory-papillary
TCTGAACTCGTACCCG-1	-0.192322	FALSE	secretory-papillary
AGGATATAGGGATTTA-1	-0.235387	FALSE	secretory-papillary
GTGATCACTAACGCCT-1	-0.291592	FALSE	secretory-papillary
ACCGGGCCTTTGTTGA-1	-0.406093	FALSE	secretory-papillary
TTGACAGGAGCTCCCG-1	-0.343742	FALSE	secretory-papillary
CTCTTCTATTGACTGG-1	-0.468639	FALSE	secretory-papillary
CGTGGCCGAATATCTA-1	-0.428274	FALSE	secretory-papillary
GGTTTAGCCTTTCTTG-1	-0.480093	FALSE	secretory-papillary
TTACTAAAGGACTTTA-1	0.0082972	TRUE	secretory-papillary
GGCTGAAATAGCAAAG-1	1.28868	TRUE	secretory-papillary
TTAGACGAGTCACCTC-1	1.32401	TRUE	secretory-papillary
GTAGTCGCGGGAATCA-1	1.51118	TRUE	secretory-papillary
GCAAACCCTACATTAT-1	0.641278	TRUE	secretory-papillary
GTTAAAGTAGGACTGG-1	1.09931	TRUE	secretory-papillary
ACCCTCCCTTGCTATT-1	0.650579	TRUE	secretory-papillary
CATGTCTCATTTATGG-1	0.233318	TRUE	secretory-papillary
AATAGAATCTGTTTCA-1	-0.0385284	TRUE	secretory-papillary
TCTCATGAGATAGGGT-1	0.13045	TRUE	secretory-papillary
ATGACTATGCGACATT-1	-0.0462665	TRUE	secretory-papillary
CCTAACCCAAACAAGT-1	-0.382887	TRUE	secretory-papillary
AGTCAAGATGACACTT-1	0.18508	TRUE	secretory-papillary
CGGGAGCTTCAGTGTA-1	-0.45594	TRUE	secretory-papillary
CCACAGTACCCATCCT-1	-0.404643	TRUE	secretory-papillary
GAGCGCGCACGAGTAG-1	-0.146223	FALSE	secretory-papillary
ACCAGTGCGGGAGACG-1	-0.361389	FALSE	secretory-papillary
TCCTTACGACGGTCCG-1	-0.452911	FALSE	secretory-papillary
TAGTCGATCACGGGTT-1	-0.175215	FALSE	secretory-papillary
AGACGAAGTGCCGGTC-1	0.0914459	FALSE	secretory-papillary
CGCTGGTGACTACCCT-1	-0.179776	FALSE	secretory-papillary
AGGCATTGTCGTAGGG-1	-0.0915126	TRUE	secretory-papillary
TGGTAGAATATATGGG-1	-0.264355	TRUE	secretory-papillary
TTCTTATCCGCTGGGT-1	0.0148456	TRUE	secretory-papillary
AGTTTGGCACGGGTTG-1	-0.319804	TRUE	secretory-papillary
GCATCGGCCGTGTAGG-1	-0.470838	TRUE	secretory-papillary
ATGCGAGTCCCACCAC-1	-0.441287	FALSE	secretory-papillary
TCGGCGAACCCAAACC-1	-0.387215	FALSE	secretory-papillary
AGAGTAAACTTCACTA-1	-0.492949	FALSE	secretory-papillary
TGGCAAACTAAATTAC-1	-0.293631	TRUE	secretory-papillary
ACCGCAATAACTGCCT-1	-0.219284	TRUE	secretory-papillary
TCGCACCAGGAGGCAG-1	0.0936797	TRUE	secretory-papillary
ACTTCAGGCTGATCCC-1	-0.219628	TRUE	secretory-papillary
ACAAATCGCACCGAAT-1	0.0552631	TRUE	secretory-papillary
TCTGATGTATTCTGTC-1	0.635863	FALSE	secretory-papillary
CTTTACCGAATAGTAG-1	-0.211125	FALSE	secretory-papillary
GCAGATCCATAAGACT-1	1.08131	FALSE	secretory-papillary
TTCCTCGGACTAACCA-1	-0.317513	FALSE	secretory-papillary
TTATCCGGGATCTATA-1	-0.135091	FALSE	secretory-papillary
CTGGAAGACACGGTGG-1	-0.451611	FALSE	secretory-papillary
GTTCGTCTAAAGAACT-1	-0.455305	FALSE	secretory-papillary
GTCTATTGGTTCCGGT-1	-0.435241	FALSE	secretory-papillary
CTAGGCGCCCTATCAG-1	-0.366508	FALSE	secretory-papillary
AACGGACGTACGTATA-1	-0.467421	FALSE	secretory-papillary
AACACACGCTCGCCGC-1	-0.371987	TRUE	secretory-papillary
GCTACTATAGTAGAGT-1	-0.348744	TRUE	secretory-papillary
AGCATATCAATATGCT-1	-0.332822	TRUE	secretory-papillary
CGAACAGTATGGGCGT-1	-0.405003	TRUE	secretory-papillary
ACAATTGTGTCTCTTT-1	-0.309933	TRUE	secretory-papillary
GATCGCTACCCGATTT-1	-0.119092	FALSE	secretory-papillary
ATTGCGATCAGTAACT-1	-0.203178	TRUE	secretory-papillary
CAGCAGTCCAGACTAT-1	0.0611547	TRUE	secretory-papillary
AGAGGCTTCGGAAACC-1	-0.074036	TRUE	secretory-papillary
AAACAAGTATCTCCCA-1	-0.115077	TRUE	secretory-papillary
GGCAGCAAACCTATGC-1	0.312673	TRUE	secretory-papillary
ACTAGTTGCGATCGTC-1	-0.114686	TRUE	secretory-papillary
TTGGACCATCTGGCAA-1	-0.185815	TRUE	secretory-papillary
GAGCGCAAATACTCCG-1	-0.316282	TRUE	secretory-papillary
TTGGGACGTAAGAGTT-1	-0.477045	FALSE	secretory-papillary
GTTGAGTCCCGCCGGT-1	-0.292598	TRUE	secretory-papillary
AAATAGGGTGCTATTG-1	-0.461516	FALSE	secretory-papillary
AGCACTACCTCACCAG-1	-0.347281	FALSE	secretory-papillary
TGCCTTGGCCAGGCAA-1	-0.333155	FALSE	secretory-papillary
TCGTCTTAGGCGTTAA-1	-0.128554	FALSE	secretory-papillary
TTCTGACCGGGCTCAA-1	-0.198131	FALSE	secretory-papillary
CAGAACTTAGCCCTCT-1	-0.167057	TRUE	secretory-papillary
AGCTCCTTCGCACATC-1	-0.402189	TRUE	secretory-papillary
ACAGGCTTGCCCGACT-1	-0.0801649	TRUE	secretory-papillary
GCTATACGTCTCGGAC-1	-0.324617	TRUE	secretory-papillary
GAGCCAGCTACCTGTG-1	-0.142034	TRUE	secretory-papillary
TGCTAAGTGTCTATTT-1	-0.275389	FALSE	secretory-papillary
GTCCTACGAATAGTCT-1	0.16972	FALSE	secretory-papillary
CAGTGTCGGCTGGCCC-1	-0.27788	FALSE	secretory-papillary
CTATCGACGAAATACA-1	0.193132	TRUE	secretory-papillary
CATCATTACCCTGAGG-1	-0.300012	TRUE	secretory-papillary
TAAGTTGCGACGTAGG-1	-0.183298	TRUE	secretory-papillary
AGTGCACGCTTAAGAA-1	-0.396722	TRUE	secretory-papillary
TGTGCCGGTGCCGGAA-1	0.44611	TRUE	secretory-papillary
AGGAGGCCTTCGCGCG-1	-0.122042	TRUE	secretory-papillary
TCCGCGGCCCAATGAA-1	0.0261411	TRUE	secretory-papillary
TCCGTTAAGCTAATAT-1	-0.357481	TRUE	secretory-papillary
AAATCTAGCCCTGCTA-1	-0.369497	TRUE	secretory-papillary
CGCAGGCGATCCAAAC-1	0.080758	TRUE	secretory-papillary
CCATATGGAAACTATA-1	0.360195	TRUE	secretory-papillary
CACCGTATCCCATCCG-1	0.428666	TRUE	secretory-papillary
GGTCAAGACTACTTCG-1	-0.300074	TRUE	secretory-papillary
CCCGTTTCGCAGATGT-1	-0.118535	TRUE	secretory-papillary
GTTATAATACGGTGAA-1	0.575279	TRUE	secretory-papillary
ACTTGTGGATGGAACG-1	-0.210911	TRUE	secretory-papillary
GTTCGCTGAGACGTCT-1	0.0145277	TRUE	secretory-papillary
GACACTGGAACCCGAT-1	-0.491057	TRUE	secretory-papillary
CCCAGGTCTGAAGGCT-1	-0.443061	TRUE	secretory-papillary
TATCCAATTGGTTATC-1	0.783652	TRUE	secretory-papillary
TCTCCCTGGGCAGCGT-1	0.235932	TRUE	secretory-papillary
CCTATAATGAGTGCCC-1	0.05855	TRUE	secretory-papillary
CAATGCGAGAAGTATC-1	-0.0179911	FALSE	secretory-papillary
TACCAATAAAGTACCA-1	-0.320313	TRUE	secretory-papillary
GCTAGGCACCACGGAG-1	-0.184247	TRUE	secretory-papillary
GGTGGACTGCTCTGGC-1	0.47786	TRUE	secretory-papillary
TATTCCGAGCTGTTAT-1	0.292557	TRUE	secretory-papillary
TTGAGAAGTTTAGCAT-1	1.13992	TRUE	secretory-papillary
GTCCGGACCTGAAATT-1	0.246533	TRUE	secretory-papillary
CTGTGGTCGGGAGATA-1	0.344667	TRUE	secretory-papillary
CATGTAAGAGACATTT-1	0.706026	TRUE	secretory-papillary
CACGTTTCGTACACAC-1	0.229519	TRUE	secretory-papillary
CATCCTCTCAAAGATC-1	-0.0560757	FALSE	secretory-papillary
GATTAACCGAAAGCCC-1	-0.189387	FALSE	secretory-papillary
AACGCTGTTGCTGAAA-1	0.190369	TRUE	secretory-papillary
TTCAGCTGGCGTGCCC-1	0.276573	TRUE	secretory-papillary
TAGAGGTTCTACTTGT-1	0.129809	TRUE	secretory-papillary
GTATCAAACGTTAGCT-1	0.153847	TRUE	secretory-papillary
AATCATGTAAAGACTC-1	0.0234036	TRUE	secretory-papillary
AGTCACTAGCTCTCGA-1	1.09677	TRUE	secretory-papillary
GCGAAACGATCGGGAG-1	-0.181345	TRUE	secretory-papillary
CATGGATTGTCTTCCG-1	0.393321	TRUE	secretory-papillary
ATTGGATTACAGCGTA-1	-0.0787653	TRUE	secretory-papillary
CACACACGCTAACGAG-1	-0.1287	TRUE	secretory-papillary
CTATGGGAAGCGGAAT-1	-0.109466	TRUE	secretory-papillary
TGCCTAATTGAAGATT-1	-0.337602	FALSE	secretory-papillary
TGGCAATGGGACGGCG-1	-0.112773	FALSE	secretory-papillary
ACCTCCGCCCTCGCTG-1	-0.439401	TRUE	secretory-papillary
CGGCAATAAGATCGCC-1	-0.175842	TRUE	secretory-papillary
CCTTGACCACTTTATT-1	-0.441588	TRUE	secretory-papillary
TCATTTAGAAGTGTGA-1	-0.250705	TRUE	secretory-papillary
CAGAATAACACACGGA-1	-0.346577	FALSE	secretory-papillary
TCTGAGCAATTGACTG-1	-0.436461	FALSE	secretory-papillary
CAACGTGGTGGAGTCT-1	-0.487924	FALSE	secretory-papillary
CACAGTTCGCTTCCCA-1	-0.441525	FALSE	secretory-papillary
CACCCTAACAAGATCT-1	2.947	TRUE	secretory-papillary
AAGCTCTTTCATGGTG-1	-0.0793617	TRUE	secretory-papillary
CATGGGTATGCCTTAT-1	0.452888	FALSE	secretory-papillary
GCGCGTCATTGGTACA-1	-0.134978	TRUE	secretory-papillary
TCTGAAGCACGTGGTC-1	-0.0672518	TRUE	secretory-papillary
AAGTTCACTCCAAGCT-1	0.276291	TRUE	secretory-papillary
TTGGACCTATAACAGT-1	0.444146	TRUE	secretory-papillary
ATCAGCCTCATGCTGC-1	0.092533	TRUE	secretory-papillary
AGTACTCTTATGCCCA-1	0.183531	TRUE	secretory-papillary
GCGCTTAAATAATTGG-1	0.631606	TRUE	secretory-papillary
TTGTGAACCTAATCCG-1	0.796809	TRUE	secretory-papillary
AGTCGTCGACCACCAA-1	0.698955	TRUE	secretory-papillary
TCCTTTAAATCCGCTT-1	0.00222583	TRUE	secretory-papillary
ACTGAAACGCCGTTAG-1	0.166271	TRUE	secretory-papillary
[truncated: 977 more rows]

## Sheet: ED7d_p6
idx	Score	MIRO2 neighbor	Signature
GGTTGTATCGTGAAAT-1	-0.24471	FALSE	secretory-reticular
TACAAGCTGTTCACTG-1	0.485142	FALSE	secretory-reticular
GTATCTTGTTGCTCAC-1	-0.207792	FALSE	secretory-reticular
ATACCAGGTGAGCGAT-1	0.531806	FALSE	secretory-reticular
CCTAAACAGGGTCCGT-1	0.328718	FALSE	secretory-reticular
ATGGTGCTCAAAGCCA-1	0.164184	FALSE	secretory-reticular
CAAATGCGGAGTGTTC-1	0.678472	TRUE	secretory-reticular
CGTGCCCGACATTTGT-1	0.667668	TRUE	secretory-reticular
GTATCTCCCTAACTGT-1	0.698138	TRUE	secretory-reticular
ATTTGCCTAGTTACGA-1	0.625258	TRUE	secretory-reticular
ACGTCCTAAACGAGAT-1	0.729814	TRUE	secretory-reticular
CTGGGATCGCCCAGAT-1	0.648402	TRUE	secretory-reticular
CTGCAAATGGGCTCCA-1	0.978202	TRUE	secretory-reticular
CATTATAACAGGGTCC-1	0.262849	TRUE	secretory-reticular
ACCTTTCCTTTAGAAG-1	1.09726	TRUE	secretory-reticular
ATAGATTTGCAGTCGG-1	0.435193	TRUE	secretory-reticular
CTCGGGCATCGTCGGG-1	0.558065	TRUE	secretory-reticular
GTGGCGGGCCGTAGCT-1	0.625747	TRUE	secretory-reticular
CAACAGTGCCAAACGG-1	0.410716	TRUE	secretory-reticular
TGCGGGTATTGGGATC-1	0.510293	TRUE	secretory-reticular
GTCTCGCCAACACGCC-1	0.917576	TRUE	secretory-reticular
CTGGGCGGCCAAATGT-1	0.0054973	TRUE	secretory-reticular
TAAAGGAGAAACTAGT-1	2.33143	TRUE	secretory-reticular
TCCCACGGAGGGAGCT-1	-0.118984	TRUE	secretory-reticular
AGCTTCAATACTTTGA-1	0.438123	TRUE	secretory-reticular
TTCCACATTTCTCGTC-1	-0.232168	TRUE	secretory-reticular
ACAAACCGACAAGGCG-1	0.708381	TRUE	secretory-reticular
AGACGGGATTGGTATA-1	-0.184074	TRUE	secretory-reticular
AACCTAAAGCCGTCCG-1	-0.0517328	TRUE	secretory-reticular
TACAAATTGCGGAGGT-1	-0.162642	TRUE	secretory-reticular
CCCGCTAGAGGGTTAA-1	-0.217043	TRUE	secretory-reticular
CATTGCAAAGCATAAT-1	-0.161052	TRUE	secretory-reticular
TGTACGCTATCAGCTT-1	0.0638663	TRUE	secretory-reticular
TTCTTCGCAATAGAGC-1	-0.00725683	TRUE	secretory-reticular
TGTGATTCCAGCGCTT-1	0.217244	TRUE	secretory-reticular
ATTCAGGATCGCCTCT-1	-0.0405453	TRUE	secretory-reticular
GCCCATGGGTGCAATG-1	0.0206446	TRUE	secretory-reticular
TTCCCGACGCTTCACT-1	-0.212482	TRUE	secretory-reticular
AGCGGTTGAGATGTAC-1	0.0306529	TRUE	secretory-reticular
GCTGTCTGTGATCGAC-1	-0.282096	TRUE	secretory-reticular
CACGACTAAAGTTCTG-1	0.337017	TRUE	secretory-reticular
GAGGAGTAATTCCTAC-1	0.18302	FALSE	secretory-reticular
AGAGGTATCTCGGTCC-1	0.12863	TRUE	secretory-reticular
GGCGTACCCTATATAA-1	0.376766	FALSE	secretory-reticular
GCCGGAAACACATCTT-1	0.981411	TRUE	secretory-reticular
AAATGTGGGTGCTCCT-1	1.07182	TRUE	secretory-reticular
ACCAGGAGTGTGATCT-1	0.265732	TRUE	secretory-reticular
TGTGGAGGAAGCTTAA-1	0.762322	TRUE	secretory-reticular
AAGGAGAACTTATAAG-1	1.03472	TRUE	secretory-reticular
CCCTCGGGAGCCTTGT-1	0.542223	FALSE	secretory-reticular
ACTGTTTAGTGTAGGC-1	1.14079	TRUE	secretory-reticular
CGTCAGTTTATCGTCT-1	0.70154	TRUE	secretory-reticular
GCGTGTATGTCGTATT-1	0.35692	TRUE	secretory-reticular
ACAATCGATCTTTATA-1	1.05622	TRUE	secretory-reticular
CAGCCCTCACAGGCAG-1	-0.225293	TRUE	secretory-reticular
CGCGTCATATTAAACC-1	0.0612022	TRUE	secretory-reticular
GAAGACTTCAATGCCG-1	0.516305	TRUE	secretory-reticular
TTGCGGCGACTCATGC-1	0.509629	TRUE	secretory-reticular
ACCAAACTAGAAATCC-1	0.0864851	TRUE	secretory-reticular
TTACTGTTTCTCTACG-1	0.387833	TRUE	secretory-reticular
GACCAGGTCATTCATA-1	-0.114433	TRUE	secretory-reticular
TTCTTCCCTTTGATAT-1	-0.113104	TRUE	secretory-reticular
ACGCCCAGCTGTCGAT-1	-0.281285	FALSE	secretory-reticular
AGTAGCGTGAACGAAC-1	-0.167354	TRUE	secretory-reticular
CCTCGACCCACTGCCT-1	-0.168887	FALSE	secretory-reticular
AGTTATTGAAAGGTAA-1	-0.274309	TRUE	secretory-reticular
TCAGTTACGGAATGAT-1	0.100517	FALSE	secretory-reticular
GAATCTATACTCGGAC-1	-0.139176	FALSE	secretory-reticular
TCGGCTAACTTCCCTT-1	-0.0972863	TRUE	secretory-reticular
ACGTGGTCGAATGTGC-1	-0.144417	FALSE	secretory-reticular
ATATCGTGCCAGACCC-1	-0.103044	TRUE	secretory-reticular
GTAGCTAGTAAGCGCG-1	-0.111272	TRUE	secretory-reticular
ACGCTTAGTGTCTCTC-1	0.265059	TRUE	secretory-reticular
TCCGGCCTGCATCGAT-1	-0.13467	TRUE	secretory-reticular
TAGTGGAACTCATACA-1	-0.0882929	TRUE	secretory-reticular
ATCATCTGCCCAGTGT-1	-0.280686	FALSE	secretory-reticular
GTTATTAAATACGACC-1	0.0826715	FALSE	secretory-reticular
GCGCTAAGTATGCATG-1	0.400021	TRUE	secretory-reticular
CCTGACGCAACCTTTA-1	0.276587	FALSE	secretory-reticular
CCCAAGAATGCACGGT-1	-0.16069	TRUE	secretory-reticular
AACTGGGTTCGAGCCG-1	-0.192797	FALSE	secretory-reticular
GGTTCCACCCGCTTCT-1	-0.232225	FALSE	secretory-reticular
CATGCACGTGTTACTG-1	-0.226851	FALSE	secretory-reticular
AGCGTTCCGATTTAAA-1	-0.267917	FALSE	secretory-reticular
CCTACGCGACCTTACA-1	0.574913	TRUE	secretory-reticular
GTCAATTGTACTGAAG-1	0.81591	FALSE	secretory-reticular
AGCTTATAGAGACCTG-1	0.975268	TRUE	secretory-reticular
AACTAGCGTATCGCAC-1	0.547543	TRUE	secretory-reticular
AACTTTAGCTGCTGAG-1	-0.0744109	TRUE	secretory-reticular
CCCAAGACAGAGTATG-1	0.995782	TRUE	secretory-reticular
GGCATCAACGAGCACG-1	0.19185	TRUE	secretory-reticular
ATGCATTCCGTGATGG-1	0.499407	TRUE	secretory-reticular
TTATAGATGCACATTA-1	0.152061	TRUE	secretory-reticular
GAACCATCTGGGAGAC-1	0.62712	TRUE	secretory-reticular
TGCTATACAAACGGAC-1	0.0719657	TRUE	secretory-reticular
ACTTGCCATATTGTAC-1	0.084281	TRUE	secretory-reticular
TATTCCGGCAGTCCTA-1	-0.123293	FALSE	secretory-reticular
GACGGACCGCGTTCCT-1	-0.0938623	TRUE	secretory-reticular
ATGTGTAGTTTAGTCA-1	0.00232928	TRUE	secretory-reticular
ATACCAGCAAATTGCT-1	0.529605	TRUE	secretory-reticular
AAGTTTACTAATGGCA-1	0.179365	TRUE	secretory-reticular
CTCTCGATGTGCGCCT-1	-0.096011	TRUE	secretory-reticular
GATTGACACTCTGCTC-1	-0.150364	TRUE	secretory-reticular
TATCACAGCACGGGCA-1	0.0867757	TRUE	secretory-reticular
ACCGTTCCCGCTCTGA-1	0.159994	TRUE	secretory-reticular
CCGCCACCACAATCCA-1	0.0971827	TRUE	secretory-reticular
CATTCACTGACAGCTA-1	0.400569	TRUE	secretory-reticular
CGGCTGCAAGATTAAG-1	0.0481389	TRUE	secretory-reticular
CATGAACCTCTTATCA-1	0.0705035	TRUE	secretory-reticular
TTAATGCGAGGTAACT-1	-0.109389	FALSE	secretory-reticular
AATAAGTCCTCGAGAC-1	-0.000224615	FALSE	secretory-reticular
ACCAGCCCGGTCTTTG-1	-0.248071	FALSE	secretory-reticular
CTACGAACTAGGTCGA-1	-0.0310547	FALSE	secretory-reticular
ACATCTCAACGCGTAA-1	0.0418738	FALSE	secretory-reticular
CACTACTCAGTTCTGT-1	0.714673	TRUE	secretory-reticular
CCGACTCGCATAGTCT-1	0.320318	TRUE	secretory-reticular
CATTTATCGTTCAAGA-1	0.534707	TRUE	secretory-reticular
CAAACGTGGTCTTGCG-1	0.33526	TRUE	secretory-reticular
TAGAAACCACTAAGTA-1	0.0631417	TRUE	secretory-reticular
ACTGATTTAGTGATTC-1	-0.150841	TRUE	secretory-reticular
TCGTATTTCGTCCGGA-1	-0.152393	FALSE	secretory-reticular
CGGAAATTTCACATCC-1	-0.0997341	TRUE	secretory-reticular
ATCCACGCTAAATGTT-1	-0.120349	FALSE	secretory-reticular
GTTCAATCTATGTCAA-1	0.0271301	FALSE	secretory-reticular
ATAAAGGTCAAGTACG-1	0.0360765	FALSE	secretory-reticular
CAACTCCAACGTTTAG-1	1.0949	FALSE	secretory-reticular
TAGGAACAGCCTCCAG-1	-0.0432194	FALSE	secretory-reticular
ATGGGAACGGAAGCGG-1	0.119249	FALSE	secretory-reticular
CACACGTTTCAATGGG-1	-0.287895	FALSE	secretory-reticular
GGTGTTCTGTTTCTAC-1	-0.226874	FALSE	secretory-reticular
AGTAACGTTCATCCTG-1	0.0266667	FALSE	secretory-reticular
GTATAGTGGCCCATGT-1	0.104932	TRUE	secretory-reticular
TCTACACGTTCATGCA-1	0.0793833	TRUE	secretory-reticular
AATCTGGGTAGACCCT-1	0.224499	TRUE	secretory-reticular
TCGGTTAGCCATGTAG-1	0.0814822	TRUE	secretory-reticular
CGATATTAGCCGCAGG-1	-0.224204	FALSE	secretory-reticular
GATGTCCGGATCACAT-1	0.621992	FALSE	secretory-reticular
TTAAGGATACGGAGGT-1	0.288959	TRUE	secretory-reticular
GTGCGGGACCATCGGC-1	0.39666	TRUE	secretory-reticular
CCATCTTGTTCACAAT-1	0.483753	TRUE	secretory-reticular
TCCGAGAAGGCTAAGC-1	0.226559	TRUE	secretory-reticular
TGGCGGTGTGCGATTG-1	0.158196	TRUE	secretory-reticular
ATCCTGCTGCAGATAG-1	0.0180559	FALSE	secretory-reticular
TTATGCGTCCCGGTCC-1	-0.0810539	FALSE	secretory-reticular
CATAATGAGCGGGCGA-1	1.01426	TRUE	secretory-reticular
AGACATAGATCCTTCC-1	-0.111749	TRUE	secretory-reticular
GGTGAAACCGGGAATG-1	0.402712	TRUE	secretory-reticular
AACTGGTGTGGGCCTT-1	-0.0471272	TRUE	secretory-reticular
GTAGCGCTGTTGTAGT-1	-0.263841	TRUE	secretory-reticular
TTGTTTGTGTAAATTC-1	0.358768	TRUE	secretory-reticular
GGATCAAAGGACGAGG-1	0.450131	TRUE	secretory-reticular
CGTAGCGCCGACGTTG-1	0.715971	TRUE	secretory-reticular
CAAGTGAACTTTGGTT-1	-0.108593	TRUE	secretory-reticular
GTAGACAACCGATGAA-1	0.175392	TRUE	secretory-reticular
CAATGGTCGGCCTGGG-1	-0.0502677	TRUE	secretory-reticular
ACAGATTAGGTTAGTG-1	-0.0775472	TRUE	secretory-reticular
GTTATCACCTTCTGAA-1	0.0847781	FALSE	secretory-reticular
TGGTATCGGTCTGTAT-1	-0.103105	FALSE	secretory-reticular
GGAATAACCTCAAGAA-1	0.434483	FALSE	secretory-reticular
ATTATCTCGACAGATC-1	0.266845	FALSE	secretory-reticular
CCGAGGGATGTTAGGC-1	0.624753	TRUE	secretory-reticular
TGAGATCAAATACTCA-1	0.0945287	TRUE	secretory-reticular
AAACGAAGAACATACC-1	0.463593	TRUE	secretory-reticular
CTGGTCCTAACTTGGC-1	1.32472	TRUE	secretory-reticular
TGCACGAGTCGGCAGC-1	-0.0633868	TRUE	secretory-reticular
ATAGTCTTTGACGTGC-1	-0.0961444	TRUE	secretory-reticular
TGGAGCTAAAGTTCCC-1	-0.0518929	TRUE	secretory-reticular
GGGTGGTCCAGCCTGT-1	0.0533364	FALSE	secretory-reticular
CATGCATGGAGACCCT-1	-0.241948	FALSE	secretory-reticular
ACACGGCACTATGCAT-1	-0.201396	FALSE	secretory-reticular
CCCTGGTATGGGCGGC-1	-0.293056	FALSE	secretory-reticular
GGAGGATTGAAAGGAG-1	-0.0375961	FALSE	secretory-reticular
CCGCTGGTGCCATTCA-1	0.045406	FALSE	secretory-reticular
GTTAGAGTGTGCCGCT-1	0.471995	FALSE	secretory-reticular
TCGGAATGACCATCAA-1	0.830121	TRUE	secretory-reticular
TTCAATTAGCCATAAT-1	0.0806646	FALSE	secretory-reticular
GATGTGTTGTCACAAG-1	0.311897	TRUE	secretory-reticular
TCTTTCTCTTAAGGAG-1	-0.131366	FALSE	secretory-reticular
ACCCTTTAGTTCTCCA-1	0.182724	FALSE	secretory-reticular
ACCACAACTCAGAACA-1	-0.12354	FALSE	secretory-reticular
TATGATAAATCTAACG-1	0.0032743	FALSE	secretory-reticular
GATCCTCTTGCGCTTA-1	-0.0932014	FALSE	secretory-reticular
TTCTACCTTTATGTTG-1	-0.174625	FALSE	secretory-reticular
GAAATACCTGCTGGCT-1	0.153494	FALSE	secretory-reticular
ATTCTGAGTATGAACT-1	0.40858	FALSE	secretory-reticular
GGATTAAGCTAAGGTC-1	0.324782	FALSE	secretory-reticular
AGTACGTGGCCTGTCT-1	0.00969117	FALSE	secretory-reticular
TCAGGGTGCACGAAAC-1	-0.133041	TRUE	secretory-reticular
AAATTTACCGAAATCC-1	-0.178327	TRUE	secretory-reticular
TTGAGGCATTTAACTC-1	-0.21321	TRUE	secretory-reticular
AACCAGTATCACTCTT-1	0.378545	TRUE	secretory-reticular
CACCGGAGATATCTCC-1	0.0133254	TRUE	secretory-reticular
GACTGGGCGCCGCAAC-1	0.557245	FALSE	secretory-reticular
CACGTCTATGATGTGG-1	0.232073	FALSE	secretory-reticular
TTAAGACGAACGAACC-1	0.0950773	FALSE	secretory-reticular
TGACCAGCTTCAAAGT-1	-0.254671	TRUE	secretory-reticular
TCGTTGGCTCGTCAAT-1	0.241661	TRUE	secretory-reticular
GCACTGTGCAAATGTA-1	0.64913	TRUE	secretory-reticular
ACGAGAACCCATCACG-1	0.0569041	TRUE	secretory-reticular
CCAGCTACGCCTCATA-1	0.638015	TRUE	secretory-reticular
TCCCGGTCAGGAATTT-1	0.0520138	TRUE	secretory-reticular
TCGCATTCAATGACTT-1	0.413341	TRUE	secretory-reticular
CTGGTTCAACGCATCA-1	0.449952	TRUE	secretory-reticular
GGTGATTTCATCTTGT-1	0.447125	TRUE	secretory-reticular
CACCCTTTCCTCGCTC-1	1.10561	TRUE	secretory-reticular
CAACTTGTAGTGGGCA-1	-0.15141	TRUE	secretory-reticular
AATATCAAGGTCGGAT-1	-0.0514066	TRUE	secretory-reticular
ACTCAGACCTGCTTCT-1	-0.239054	TRUE	secretory-reticular
TTGGAGTCTCCCTTCT-1	-0.13376	TRUE	secretory-reticular
GGATACTCATGAATTG-1	0.125105	TRUE	secretory-reticular
TGGGCACAAACAGAAC-1	0.0402502	FALSE	secretory-reticular
GAGCCACGGTAGTAGG-1	0.0267031	FALSE	secretory-reticular
TCGATAGGCTAGTCGC-1	0.214917	FALSE	secretory-reticular
TAACCGCCCGCAGTGC-1	1.64738	FALSE	secretory-reticular
GCCTATTTGCTACACA-1	0.0548953	TRUE	secretory-reticular
TTGACGATTCAGCACG-1	0.152552	TRUE	secretory-reticular
TTAAACCGGTAGCGAC-1	0.400747	TRUE	secretory-reticular
ACCGAAAGGGCCCTGC-1	-0.121983	TRUE	secretory-reticular
ACGTTCCGCGCTCCGT-1	0.100946	TRUE	secretory-reticular
ATACCAGGCTAATAGA-1	-0.0839543	FALSE	secretory-reticular
CGGCTTTGTATGATAA-1	-0.201804	TRUE	secretory-reticular
CTTGACCCGAAAGATA-1	-0.183063	FALSE	secretory-reticular
CGCAGAAACATTTGCG-1	0.319906	FALSE	secretory-reticular
GACCCGTCGCCGGCTA-1	-0.0218798	FALSE	secretory-reticular
AATCGGGACACTACGA-1	-0.032611	FALSE	secretory-reticular
GTCACAAAGTTTCCAA-1	-0.0796487	FALSE	secretory-reticular
TATATTCGCGTCGATA-1	0.397889	TRUE	secretory-reticular
CCTCCCGACAATCCCT-1	0.162346	TRUE	secretory-reticular
CGACATGCGATCTTCT-1	0.0944765	TRUE	secretory-reticular
AACACGACTGTACTGA-1	0.391458	TRUE	secretory-reticular
CCCAACCACACTAACA-1	-0.00433656	TRUE	secretory-reticular
CACCGCCGACCAGCGA-1	-0.082148	TRUE	secretory-reticular
TGGTATCGCATCCCAA-1	0.0324218	TRUE	secretory-reticular
CAGAGTGATTTAACGT-1	-0.129596	TRUE	secretory-reticular
AACCCTGGTGGAACCA-1	-0.12938	FALSE	secretory-reticular
GTCAGTTGTGCTCGTT-1	-0.16633	TRUE	secretory-reticular
ATTGACGTAACTCGGT-1	-0.0780167	FALSE	secretory-reticular
GATGTCGGTCAACTGC-1	-0.209115	TRUE	secretory-reticular
AGGGCAGCGGCGTGGT-1	-0.184906	FALSE	secretory-reticular
ACATCGTTAACCTAGT-1	0.29576	TRUE	secretory-reticular
TCCATTGTGACCTCGT-1	0.267421	FALSE	secretory-reticular
TGTTTAATACTTCATC-1	0.251884	TRUE	secretory-reticular
TTGCTGGCCGGGCTTC-1	0.00785395	FALSE	secretory-reticular
CATATTATTTGCCCTA-1	0.250924	FALSE	secretory-reticular
CTGCCTAGCCACCAAG-1	-0.242613	FALSE	secretory-reticular
ACGAGATATTTGCTTA-1	0.0473008	FALSE	secretory-reticular
GACTACAATTGCTCGT-1	-0.0128013	FALSE	secretory-reticular
AACGTGATGAAGGACA-1	-0.164931	FALSE	secretory-reticular
ACTCTCTTATACACGA-1	-0.150226	FALSE	secretory-reticular
CGCATCATGGCTTCAG-1	-0.0723602	FALSE	secretory-reticular
CGGCTCTTCGTCGAAC-1	0.314738	FALSE	secretory-reticular
ATTCTTCGTACTTATG-1	-0.0972529	FALSE	secretory-reticular
AGTGAGGGTTTCTGAC-1	-0.109707	TRUE	secretory-reticular
GCCAGGCGTTCGCATG-1	-0.280805	TRUE	secretory-reticular
GACTAACACAGCACCT-1	0.0189616	TRUE	secretory-reticular
CAATGGAATCTACATA-1	-0.281742	TRUE	secretory-reticular
GTGGTCAGCGAAGTAT-1	-0.246161	TRUE	secretory-reticular
ATGGCTGGAAATGGCC-1	-0.2924	FALSE	secretory-reticular
ATCAGGTCGCCATTGC-1	-0.262535	FALSE	secretory-reticular
TATCACCATGTAAAGT-1	-0.222014	FALSE	secretory-reticular
AGCGCTTATGGGCAAG-1	-0.162146	TRUE	secretory-reticular
AAGCGGCGTCATGGGT-1	-0.227243	TRUE	secretory-reticular
ACTAATACGTCAGGCG-1	-0.271962	TRUE	secretory-reticular
GGCTGAGCATCGTAAG-1	-0.255846	TRUE	secretory-reticular
CGGTTGGGTTCAAGTT-1	-0.252958	TRUE	secretory-reticular
AACTCGATGGCGCAGT-1	0.313496	TRUE	secretory-reticular
GGCTGGCTAGCTTAAA-1	0.446166	TRUE	secretory-reticular
CCTCATGCAGCTACGA-1	0.0249136	TRUE	secretory-reticular
GACGCCTGTTGCAGGG-1	0.817961	TRUE	secretory-reticular
TAATTAGATGGATATG-1	0.472118	TRUE	secretory-reticular
GAGGGCATCGCGTATC-1	0.0486617	TRUE	secretory-reticular
CTTGTGAGTCTTTGAC-1	0.241739	TRUE	secretory-reticular
TCAACACATTGGGTAA-1	-0.215803	TRUE	secretory-reticular
ACTGTATACGCGAGCA-1	0.0861328	TRUE	secretory-reticular
GTGAAACGTGCTCCAC-1	-0.22899	FALSE	secretory-reticular
CGAGTGCTATAGTTCG-1	-0.292726	TRUE	secretory-reticular
GTACTGCATGAAGCGT-1	-0.0965825	TRUE	secretory-reticular
GTAACTTGCGGCAGTC-1	-0.0962647	TRUE	secretory-reticular
GAATCGCCGGACACGG-1	-0.19933	TRUE	secretory-reticular
GGGAGTAATGGCTGGC-1	-0.158071	TRUE	secretory-reticular
CATGAACCGACATTTG-1	0.0344419	TRUE	secretory-reticular
TCTGTCATACAAGAGC-1	-0.0666651	TRUE	secretory-reticular
GTCGTCAATTATAAGG-1	-0.00543183	TRUE	secretory-reticular
TAAAGAGCCCGAAACC-1	-0.153296	FALSE	secretory-reticular
GTACTGAGGTCGTAAC-1	0.0616429	FALSE	secretory-reticular
AAAGACCCAAGTCGCG-1	0.537011	FALSE	secretory-reticular
CGTCAGTGCGCACAAG-1	-0.0135068	FALSE	secretory-reticular
TGTATCCTTATTCCAT-1	-0.109493	FALSE	secretory-reticular
ATTCTCGTCTCTTTAG-1	1.01864	TRUE	secretory-reticular
AAAGTCACTGATGTAA-1	-0.0161506	TRUE	secretory-reticular
TGTCTACAGTTTCTGT-1	0.0192223	TRUE	secretory-reticular
TTAACGTCGCAAGACC-1	0.1148	TRUE	secretory-reticular
CTATGTCTATTGAAAC-1	0.131576	TRUE	secretory-reticular
TCGGGTGAAACTGCTA-1	-0.228341	TRUE	secretory-reticular
TGTCCCGACATAGCAC-1	0.042668	TRUE	secretory-reticular
ACAGCATAGAGCCAGT-1	-0.195098	TRUE	secretory-reticular
ATATTCCCACAGGTCA-1	0.114034	TRUE	secretory-reticular
TTGGATCGACTTCTGG-1	-0.183239	FALSE	secretory-reticular
CACCATCGGAGGAGAC-1	-0.101993	FALSE	secretory-reticular
TCGTTCGTTATTATGT-1	-0.203325	FALSE	secretory-reticular
CTTAACTTCGAAGTAC-1	0.427941	TRUE	secretory-reticular
GCACAAGTGTCGGAAG-1	0.0282078	TRUE	secretory-reticular
TACCAGCTAGGTTTAA-1	0.292814	TRUE	secretory-reticular
ACGTACAGATTTCTCT-1	-0.289419	TRUE	secretory-reticular
AATTTGGTTCCAAAGA-1	0.311948	TRUE	secretory-reticular
GTAAGGATTTGTCGGA-1	-0.135981	TRUE	secretory-reticular
CATCATCTACCCGGAC-1	-0.144549	TRUE	secretory-reticular
ACGATGGATCCGATGC-1	-0.172922	TRUE	secretory-reticular
CACTCAGCTCTTGAGG-1	-0.0661026	TRUE	secretory-reticular
TAGATCCGAAGTCGCA-1	-0.131365	TRUE	secretory-reticular
TGAAACTTATGCAAGC-1	0.413016	TRUE	secretory-reticular
GCGATTCTGGAAGCAG-1	0.375407	TRUE	secretory-reticular
CAAACTATTGAGCTTC-1	1.29796	TRUE	secretory-reticular
TAGAATTAAGGGCAAC-1	0.192325	TRUE	secretory-reticular
CGAAACATAGATGGCA-1	0.106917	TRUE	secretory-reticular
GATGGTGCCCTAGGCA-1	0.147065	TRUE	secretory-reticular
CCCGCAGGGCCCAAAG-1	-0.0526407	TRUE	secretory-reticular
ACAGCGCACCCGCAGC-1	-0.161261	TRUE	secretory-reticular
GGTAAATGTGCGTTAC-1	0.730858	TRUE	secretory-reticular
GTCCTTCTAGTGGGTT-1	-0.221912	TRUE	secretory-reticular
GGAAGCTCGCTTACAG-1	0.986779	TRUE	secretory-reticular
CACCGATACACCGAGC-1	1.3806	TRUE	secretory-reticular
CAGCCGGGCCCTCTAT-1	0.494834	TRUE	secretory-reticular
CGGAGCTTATAACACC-1	-0.220607	TRUE	secretory-reticular
ATTACAACTACCGGCC-1	0.043035	TRUE	secretory-reticular
TCCTCTGGCCCATTAG-1	-0.271777	TRUE	secretory-reticular
CGGCACCGTTAGCGCC-1	-0.0253222	TRUE	secretory-reticular
TCGGTCCCTGACTCCA-1	-0.22946	TRUE	secretory-reticular
TGGTTGGAGGATCCTG-1	-0.133934	TRUE	secretory-reticular
CTGCGGTAGTCACGTG-1	-0.252951	TRUE	secretory-reticular
GTGCCTCAGTGTACGG-1	-0.266139	TRUE	secretory-reticular
ATCGTTCACTTTCGCC-1	-0.188359	FALSE	secretory-reticular
ACTTACCGGGCGCGCA-1	-0.218373	TRUE	secretory-reticular
CTAGACTGCATTTCGT-1	-0.251126	TRUE	secretory-reticular
TTGCCGGTGATCCCTC-1	-0.129502	TRUE	secretory-reticular
CTGTCACGCCAGGCGC-1	-0.109669	TRUE	secretory-reticular
CGGTATAGGTATTAGC-1	-0.216085	TRUE	secretory-reticular
CCAACGCTTGCCAGGG-1	-0.255132	TRUE	secretory-reticular
CGTTGAGTAATTGCGT-1	-0.166068	TRUE	secretory-reticular
TTAGATAGGTCGATAC-1	0.744321	TRUE	secretory-reticular
TCTCGGCTCCAGGACT-1	0.233724	TRUE	secretory-reticular
CTTGAGGTTATCCCGA-1	0.352109	TRUE	secretory-reticular
AAGAAGGATCAGTTAG-1	0.417366	TRUE	secretory-reticular
GTACGACGGCGCTGCG-1	0.881685	TRUE	secretory-reticular
CTTATGTTGACTACCA-1	0.302885	TRUE	secretory-reticular
CGGCACTCAAGAAAGT-1	0.792065	TRUE	secretory-reticular
GTCAAAGTTTACATAG-1	-0.150284	FALSE	secretory-reticular
CTCCTAAGTTATGTCT-1	-0.0689558	TRUE	secretory-reticular
ACTGTGCTAGTAGATC-1	-0.27925	FALSE	secretory-reticular
GTTTGGCCGCTCAGCG-1	0.631066	TRUE	secretory-reticular
TTATCCAATCGAACTC-1	-0.159968	FALSE	secretory-reticular
CCGTACCCAAGCGCCA-1	-0.166289	TRUE	secretory-reticular
CATACAAAGCCGAACC-1	0.38926	TRUE	secretory-reticular
GGTCGGTAATTAGACA-1	-0.131603	TRUE	secretory-reticular
AGCGGGAAGGGTCCAT-1	0.1921	TRUE	secretory-reticular
GCCCACCAAGGCTGTC-1	-0.238195	TRUE	secretory-reticular
GTAGACGTCGTTACAT-1	0.189426	TRUE	secretory-reticular
GAGCATCATCCCTGGG-1	0.055888	TRUE	secretory-reticular
AGGTAACCTCCTATTC-1	0.208035	TRUE	secretory-reticular
GGTTTGAGTGCTGGAA-1	0.685723	TRUE	secretory-reticular
GCACTAGTCGCGCTAT-1	0.246391	TRUE	secretory-reticular
GGTAACTATGTATCTG-1	0.279886	TRUE	secretory-reticular
GCGGTCCCTAGACGCA-1	-0.264422	FALSE	secretory-reticular
CGAGCGTTGATCAGCC-1	-0.164577	FALSE	secretory-reticular
AATCCAAGGGCCTGAG-1	0.0186816	FALSE	secretory-reticular
CCGTGCCCATGACGGC-1	-0.249073	FALSE	secretory-reticular
GAAATTCACATCGCTG-1	-0.0613209	FALSE	secretory-reticular
CTCTGCGAAGCAAGCA-1	0.0587341	FALSE	secretory-reticular
AGTAGGTAACATACAT-1	0.0656706	FALSE	secretory-reticular
ATTGGGAATATCTTGG-1	-0.209597	TRUE	secretory-reticular
TAGAGCTACGAAGAAC-1	-0.00674991	FALSE	secretory-reticular
TGCGGCATAGTTCAAC-1	-0.188411	TRUE	secretory-reticular
CCGCCGGTCAACACAC-1	-0.133571	FALSE	secretory-reticular
TCGTATAGTGCAATTA-1	-0.303545	TRUE	secretory-reticular
TAGTTTATTCTTGCTT-1	-0.236961	TRUE	secretory-reticular
GATATCTCATGCAATA-1	-0.0901151	TRUE	secretory-reticular
CGTTTAAGCGGAGCAC-1	0.578563	TRUE	secretory-reticular
CATGCTGGCTCCAATT-1	0.574833	TRUE	secretory-reticular
GAAACAGCCATGCAGT-1	0.0378715	TRUE	secretory-reticular
AGTTTCGCAGGTCGGA-1	0.0558593	FALSE	secretory-reticular
CTCATGGCTCACAATC-1	-0.0913481	FALSE	secretory-reticular
AACCGTTGTGTTTGCT-1	0.644515	TRUE	secretory-reticular
ACCCTTCATCTGCGAA-1	-0.146565	FALSE	secretory-reticular
TGCGGTGAAATTTCAT-1	0.270255	TRUE	secretory-reticular
CAAATTGTCAGCAAGC-1	0.12351	TRUE	secretory-reticular
GAGGTACATCCATCTT-1	0.00721292	TRUE	secretory-reticular
AAATGGCATGTCTTGT-1	-0.045279	TRUE	secretory-reticular
TCATCCCAGAGGGTGG-1	0.376847	TRUE	secretory-reticular
CGTAGCGAATTGTCAG-1	0.380058	TRUE	secretory-reticular
CCTAGTTAGTCGCATG-1	-0.119227	TRUE	secretory-reticular
GAAACTCTAATGAAGG-1	-0.209076	TRUE	secretory-reticular
TTGTATCACACAGAAT-1	1.05134	TRUE	secretory-reticular
TTCAAGCCGAGCTGAG-1	0.151134	TRUE	secretory-reticular
AGGTACGATATTGCCA-1	1.14213	TRUE	secretory-reticular
TTAAGCCGACAACTTC-1	0.652275	TRUE	secretory-reticular
GTCTTAGTACAGCCGG-1	0.606524	TRUE	secretory-reticular
TGGGTAAGGTTCCCGC-1	0.53808	TRUE	secretory-reticular
CTACGCCATTTCCGAT-1	0.330571	TRUE	secretory-reticular
GACCGTCAGGTCGTGA-1	0.456009	TRUE	secretory-reticular
TAGTTAAGATAGGATA-1	0.873325	TRUE	secretory-reticular
GAATATTCGGAGTCCC-1	0.712838	TRUE	secretory-reticular
CAAACTACGATAGAGA-1	0.62652	TRUE	secretory-reticular
CAGGAAGACTTTATAT-1	-0.10863	TRUE	secretory-reticular
TTCGTAATCCCAGCGG-1	-0.227746	TRUE	secretory-reticular
GTGAGGAGCGGTTGAG-1	0.128227	TRUE	secretory-reticular
CAATCCCTATACCAGC-1	-0.0465772	TRUE	secretory-reticular
AGGGAAACGAGGTACT-1	-0.197045	TRUE	secretory-reticular
TCCTGCCAACTGGAGA-1	-0.262208	TRUE	secretory-reticular
AATTTGGGACATAGTA-1	-0.29405	TRUE	secretory-reticular
AACTCCTAATCCCATG-1	-0.195409	TRUE	secretory-reticular
GCTCATTACTGCATGT-1	-0.2034	TRUE	secretory-reticular
TCTCGAACGAGGTCAC-1	-0.217982	TRUE	secretory-reticular
TCACTACGACCAATGC-1	-0.153208	FALSE	secretory-reticular
GTGATGCACAACATCT-1	-0.254932	TRUE	secretory-reticular
CCGACGTAAACACAAC-1	-0.207732	FALSE	secretory-reticular
TGGGATGCACTCATTC-1	-0.208613	TRUE	secretory-reticular
TTCCATCATGCGGTGA-1	-0.26049	FALSE	secretory-reticular
TGCACAGTGAAGTTAT-1	-0.151896	TRUE	secretory-reticular
TGCGAGCCCTTCCGCG-1	-0.285836	TRUE	secretory-reticular
GGTGCAGAGCCTATCG-1	0.112249	FALSE	secretory-reticular
CATCCGCAGGCCCGAA-1	0.154752	TRUE	secretory-reticular
CCCTGATGTAACTCGT-1	-0.271751	TRUE	secretory-reticular
CCATAGTCAGTAACCC-1	0.971334	TRUE	secretory-reticular
CGGGCCATAGCCGCAC-1	0.38944	TRUE	secretory-reticular
CTCCGGCTTGTAGACA-1	0.527221	TRUE	secretory-reticular
AACTTGCGTTCTCGCG-1	0.290609	TRUE	secretory-reticular
AATGAGTTCGCATATG-1	0.962455	TRUE	secretory-reticular
CGAGGCCAGGCATTGG-1	0.835871	TRUE	secretory-reticular
TCTGCGTCCGGTTTCT-1	-0.11197	TRUE	secretory-reticular
CAATCCTGCCGTGGAG-1	0.400993	TRUE	secretory-reticular
CTGAGCAAGTAACAAG-1	-0.238182	FALSE	secretory-reticular
GGGTACCCACGGTCCT-1	-0.230456	TRUE	secretory-reticular
ACGGAATTTAGCAAAT-1	-0.198537	FALSE	secretory-reticular
GGGCGGTCCTATTGTC-1	-0.146782	FALSE	secretory-reticular
ATGTTACGAGCAATAC-1	-0.273877	FALSE	secretory-reticular
AACCATGGGATCGCTA-1	-0.191892	FALSE	secretory-reticular
TCGCATCCCTAAGTGT-1	-0.203158	TRUE	secretory-reticular
ACTTAGTACGACAAGA-1	-0.155543	TRUE	secretory-reticular
GAGCTCTCGGACCTAA-1	0.641258	TRUE	secretory-reticular
TCTATTACGCTGGCGA-1	0.00250127	TRUE	secretory-reticular
AGATACGACTTCATAT-1	0.238038	TRUE	secretory-reticular
CGCTATACCGCCCACT-1	0.0326439	TRUE	secretory-reticular
CAGTGTCCGCAGAATG-1	-0.223057	FALSE	secretory-reticular
CCATCCATACCAAGTC-1	-0.0625197	TRUE	secretory-reticular
AACCCAGAGACGGAGA-1	-0.193583	FALSE	secretory-reticular
GAAGAACGGTGCAGGT-1	-0.187033	TRUE	secretory-reticular
GATAAATCGGTGGATG-1	0.00018728	FALSE	secretory-reticular
CAGCTCGTGCTTGTGT-1	-0.00883321	TRUE	secretory-reticular
GAGTACGGGTATACAA-1	-0.130966	FALSE	secretory-reticular
CATCGCCCGCGGCCAA-1	-0.221262	FALSE	secretory-reticular
TCTTACAGAGGTACCG-1	-0.0754612	FALSE	secretory-reticular
TGGAAGACGAACACCA-1	-0.229651	FALSE	secretory-reticular
GTTGTCGTGTTAGTTG-1	-0.0619084	FALSE	secretory-reticular
CCAAGGAACAGAGAGG-1	-0.0929156	FALSE	secretory-reticular
CTGCACCTGGAACCGC-1	0.0193487	TRUE	secretory-reticular
CGCTTTCATACCGGTG-1	-0.0272292	TRUE	secretory-reticular
GTTCTTCCCTCGATGT-1	0.00189036	TRUE	secretory-reticular
ATTTAACTCGTATTAC-1	-0.0744741	TRUE	secretory-reticular
AACGATAGAAGGGCCG-1	-0.208558	TRUE	secretory-reticular
TATCCTGCATGGGAAT-1	-0.140822	TRUE	secretory-reticular
AGGCCCATTGTACAGG-1	-0.218048	TRUE	secretory-reticular
CCGGCGCATATTGGAT-1	-0.121477	TRUE	secretory-reticular
ATCTGTAATTGTACCC-1	0.100623	TRUE	secretory-reticular
GAGCGAGGGAGTACCG-1	0.117722	TRUE	secretory-reticular
TTATTAGGGAAGCATC-1	0.102253	TRUE	secretory-reticular
CTTCTTACGTCGTATA-1	0.0709742	TRUE	secretory-reticular
GAAGTGCTGGATAGCT-1	0.0688086	TRUE	secretory-reticular
GTGCAACAAATGTGGC-1	0.0507469	TRUE	secretory-reticular
CATGCGTTAGACAGAA-1	-0.125895	TRUE	secretory-reticular
ACACACTTTCTACACG-1	-0.052363	TRUE	secretory-reticular
AGCCCTAAGCGAAGTT-1	0.0584853	TRUE	secretory-reticular
ATTAATTCGGTCACTC-1	-0.266661	TRUE	secretory-reticular
AACAGGAAATCGAATA-1	0.123584	TRUE	secretory-reticular
ACGTTTAGTTGTGATC-1	0.106948	TRUE	secretory-reticular
TCCTTCAGTGGTCGAA-1	-0.10925	TRUE	secretory-reticular
CGAACGCCCAGTGCCG-1	0.0418131	TRUE	secretory-reticular
CCTCGAAGTGGACGGG-1	-0.21925	FALSE	secretory-reticular
CTCTGTTTGAGGATTC-1	-0.166883	TRUE	secretory-reticular
TGGGCACGTTCTATGG-1	-0.0913563	FALSE	secretory-reticular
ACTATTCGTCCGTGGT-1	0.204975	TRUE	secretory-reticular
CCTCTGGCCTAGACGG-1	0.226406	TRUE	secretory-reticular
CCATAAACAACCCGAC-1	0.675698	TRUE	secretory-reticular
CATAGTACATTGAGAG-1	0.303423	TRUE	secretory-reticular
ATTTCATTATTTCGCG-1	-0.00301821	TRUE	secretory-reticular
CAACTATATCGAATGC-1	0.354694	TRUE	secretory-reticular
CTAGTATTCGGAATTA-1	1.20698	TRUE	secretory-reticular
GTGGAACCTACATGCG-1	0.388905	TRUE	secretory-reticular
CCTAAAGGCTGACGCT-1	0.581361	TRUE	secretory-reticular
CGTGACATTGGGTCGT-1	-0.0518803	TRUE	secretory-reticular
CCAATCGGTAGATCGA-1	0.304699	TRUE	secretory-reticular
ATTGTCGCAATACCTT-1	1.47461	TRUE	secretory-reticular
AAATTACACGACTCTG-1	1.00962	TRUE	secretory-reticular
CACTCCTCTCGGTCGG-1	-0.240672	TRUE	secretory-reticular
AAATAACCATACGGGA-1	-0.224186	TRUE	secretory-reticular
AGTTACTCTATCGTGG-1	-0.270536	FALSE	secretory-reticular
CGTTAGCTCACAACTG-1	-0.286811	FALSE	secretory-reticular
GAATGTATGGCAGGTC-1	-0.287919	FALSE	secretory-reticular
GCAACCACCAGACCGG-1	-0.234686	FALSE	secretory-reticular
TCACTCGTGCAACGGC-1	-0.230533	FALSE	secretory-reticular
AAACAGAGCGACTCCT-1	-0.259961	FALSE	secretory-reticular
CAGCCTCTCCTCAAGA-1	-0.23765	FALSE	secretory-reticular
TTGCGTGAACGCTTAG-1	-0.249141	FALSE	secretory-reticular
CCGCCTGCGAATTGGT-1	-0.265883	FALSE	secretory-reticular
AGATGAGGGTTGCGAT-1	-0.215542	FALSE	secretory-reticular
CGGTGGGCTCCAGCCT-1	-0.293961	FALSE	secretory-reticular
GGCAGCGGTAATCCTA-1	-0.198445	TRUE	secretory-reticular
GCTAGCAGGGAGTGGG-1	-0.277127	TRUE	secretory-reticular
CTCAAGACATTAGCGC-1	-0.271553	TRUE	secretory-reticular
CACGGCGCGCCAAAGG-1	-0.25237	TRUE	secretory-reticular
TGCAATTTGGGCACGG-1	-0.233364	TRUE	secretory-reticular
ATGCCAATCGCTCTGC-1	0.272565	FALSE	secretory-reticular
CGTCAGCTATTTACTC-1	0.360666	TRUE	secretory-reticular
TGCACTATGTGAGTGC-1	0.468912	TRUE	secretory-reticular
CCGACAAACACATGAG-1	0.861605	TRUE	secretory-reticular
GCCTTGTATATGCAGT-1	0.840849	TRUE	secretory-reticular
ATAATACCGTTAGCCG-1	0.641488	TRUE	secretory-reticular
ACACTCCAATGTCACT-1	0.163299	TRUE	secretory-reticular
AGTTGCTGACTGATAT-1	0.363127	TRUE	secretory-reticular
GGCGCTCCTCATCAAT-1	-0.177689	FALSE	secretory-reticular
TGCCTGACATCGGTCA-1	0.143325	TRUE	secretory-reticular
TTGGCCATCTTGCGCT-1	-0.136884	TRUE	secretory-reticular
CAGTGGTTGCACATGA-1	-0.250936	FALSE	secretory-reticular
AGAATTGTTTGACATA-1	0.316758	TRUE	secretory-reticular
AAATGCTCGTTACGTT-1	-0.0486417	FALSE	secretory-reticular
CACCTAATAGAGTCGT-1	-0.122345	FALSE	secretory-reticular
CATTTCTAGCAGACTA-1	-0.146379	FALSE	secretory-reticular
CCGAAAGTGGTGAGCA-1	0.0716916	FALSE	secretory-reticular
AGTCAGCCACCGCCTG-1	0.0758731	FALSE	secretory-reticular
TCATCACTCGAGCTCG-1	1.1835	TRUE	secretory-reticular
CTCAGGACTCACCTGT-1	0.160293	TRUE	secretory-reticular
CGGTGTACTTGATCCC-1	0.921938	TRUE	secretory-reticular
CCTACGGCTCAGTCGA-1	-0.044704	TRUE	secretory-reticular
GTACTTGGGCACTTCT-1	0.313703	TRUE	secretory-reticular
TGATTTCCTCCTGACG-1	-0.140585	TRUE	secretory-reticular
CCTCACCAATCTTGAC-1	-0.0994229	TRUE	secretory-reticular
GGTGAGATGCAGATAA-1	-0.0849951	FALSE	secretory-reticular
GCTAGTTTCATTGAGG-1	-0.18547	FALSE	secretory-reticular
AGGACATCGCACGTCG-1	-0.0412545	FALSE	secretory-reticular
GTGGACGTGCTGAGAC-1	-0.250495	TRUE	secretory-reticular
TAAGGAACTTGTGGGA-1	0.0304042	FALSE	secretory-reticular
TCGCTGTGCGTAAATC-1	-0.0770828	TRUE	secretory-reticular
GCATCCCTAACTTTGA-1	0.10294	FALSE	secretory-reticular
CACCCACACGTCACCC-1	0.0677006	TRUE	secretory-reticular
CCCTCATTCTGGAATT-1	-0.204411	TRUE	secretory-reticular
AGGGCGTGATCGGCTA-1	0.365347	TRUE	secretory-reticular
GGTGCGGATAAGTGGC-1	-0.154089	TRUE	secretory-reticular
TAATATTGAAATTCGC-1	0.0311122	TRUE	secretory-reticular
CTTACACTGGGAAATA-1	0.614082	FALSE	secretory-reticular
ACCAAGAACGCGTGTC-1	0.0754867	FALSE	secretory-reticular
GCCTTCAGCCCTACCG-1	0.17415	TRUE	secretory-reticular
GATGCTACAAGCGCCT-1	0.0208454	TRUE	secretory-reticular
CCGGGACCCGCAGAGA-1	0.0133762	TRUE	secretory-reticular
GTTCCAGTCTGACCAT-1	-0.112391	TRUE	secretory-reticular
ATGATCGGGAATAGAC-1	-0.0175778	TRUE	secretory-reticular
TTGGATTGGGTACCAC-1	-0.233074	TRUE	secretory-reticular
TACCTCACGCTTGTAC-1	-0.227572	TRUE	secretory-reticular
CATGGCAGGAAGATCG-1	-0.0104625	TRUE	secretory-reticular
ATGACGCCGGCTCTAA-1	-0.136482	TRUE	secretory-reticular
AGCGACATCCCATTCA-1	-0.196123	TRUE	secretory-reticular
AGTAATGTCTTGCCGC-1	-0.125803	TRUE	secretory-reticular
TTCTTAGTGGCTCAGA-1	-0.187645	TRUE	secretory-reticular
CGTCTGGAAGGGCCCG-1	-0.214451	TRUE	secretory-reticular
ACGTGCGCCTCGTGCA-1	-0.206682	TRUE	secretory-reticular
AGAGCGGGCTAATCAT-1	-0.129898	TRUE	secretory-reticular
GCGTCGAAATGTCGGT-1	-0.250254	TRUE	secretory-reticular
AACTGATATTAGGCCT-1	-0.092769	TRUE	secretory-reticular
CGAGCTGGGCTTTAGG-1	-0.0229771	TRUE	secretory-reticular
GGGTGTTTCAGCTATG-1	0.112662	TRUE	secretory-reticular
TTAATTTCAGACGCGG-1	0.3518	TRUE	secretory-reticular
ACTGCCGTCGTAACTC-1	-0.230912	TRUE	secretory-reticular
GTGCACGAAAGTGACT-1	-0.30066	TRUE	secretory-reticular
ATCTCCCTGCAATCTA-1	-0.159245	FALSE	secretory-reticular
ACGCCAGATGATTTCT-1	0.190799	FALSE	secretory-reticular
AGCTATTTAATCCAAC-1	0.110226	FALSE	secretory-reticular
CCACGAGAAGAGAATC-1	0.0113638	FALSE	secretory-reticular
GATTCCGCGTTTCCGT-1	0.0159523	FALSE	secretory-reticular
GTCGGATGTAGCGCGC-1	-0.19275	TRUE	secretory-reticular
TATTTATACCGAGTAG-1	-0.123684	FALSE	secretory-reticular
GTAGGTGATCCGTGTA-1	-0.205986	TRUE	secretory-reticular
AGTTAAGCGGTCCCGG-1	-0.209598	TRUE	secretory-reticular
CTGGCGACATAAGTCC-1	0.22518	TRUE	secretory-reticular
TTGGCCTAGAATTTCG-1	0.973818	TRUE	secretory-reticular
GGCATATCGGTTCTGC-1	0.678947	TRUE	secretory-reticular
GGGCGTCCACTGGCTC-1	0.475573	TRUE	secretory-reticular
TTACCCATTGCCGGGT-1	-0.0792148	TRUE	secretory-reticular
TTAGACACGATCGTTG-1	-0.226383	TRUE	secretory-reticular
GCGCTGATCCAGACTC-1	-0.290136	TRUE	secretory-reticular
TTCGGCAACCCGCTGA-1	-0.210566	FALSE	secretory-reticular
GATATTTCCTACATGG-1	-0.299701	FALSE	secretory-reticular
CTGCGTTACGATATAA-1	-0.280963	FALSE	secretory-reticular
TAATAAACAAGGAGAT-1	-0.266002	FALSE	secretory-reticular
AACCTTTACGACGTCT-1	-0.208732	FALSE	secretory-reticular
AGTCCCGCCTTTAATT-1	-0.226307	FALSE	secretory-reticular
TGAGATTAGGCCCTAA-1	-0.283408	FALSE	secretory-reticular
AGTGTATTGCGCATTG-1	-0.308665	FALSE	secretory-reticular
GTTGGATTCAGTGGCT-1	-0.306042	FALSE	secretory-reticular
TAAAGCTGCAATAGGG-1	-0.264348	FALSE	secretory-reticular
AGTAGGAAGGAAGTTG-1	-0.284201	FALSE	secretory-reticular
TATCACTTCGAGTAAC-1	-0.237978	FALSE	secretory-reticular
TGATCTACGCTGATCT-1	-0.184397	FALSE	secretory-reticular
GGATCATCCCGTACGC-1	-0.209509	FALSE	secretory-reticular
TGACACTTCTCTTTGC-1	-0.260903	FALSE	secretory-reticular
AGCCCTTCTAATCCGA-1	-0.298324	FALSE	secretory-reticular
CACCGCGTCCACTCTA-1	-0.290155	FALSE	secretory-reticular
TAATTGGAATCGGGAA-1	-0.0715788	FALSE	secretory-reticular
TATATTACAAATGTCG-1	0.552668	FALSE	secretory-reticular
GCTGAGCAACGGTTCT-1	0.15741	FALSE	secretory-reticular
GATCTTCATTGTCCTC-1	0.428667	TRUE	secretory-reticular
ACTCGATGTATTTCAT-1	0.14361	TRUE	secretory-reticular
TGAAGAGCGGTCCTAG-1	0.538435	TRUE	secretory-reticular
TAAACGTCGTCAATGA-1	1.39058	TRUE	secretory-reticular
ACGTTATTGGTCACTC-1	-0.283298	TRUE	secretory-reticular
ATAGCCTCAGTACCCA-1	0.779599	TRUE	secretory-reticular
CGGGAGTATACCGCCG-1	-0.166444	TRUE	secretory-reticular
GTCCTACAGGCGGCTC-1	-0.231983	TRUE	secretory-reticular
CGGATAAGCGGACATG-1	-0.208664	TRUE	secretory-reticular
AACTTCTGCGTCTATC-1	0.135609	TRUE	secretory-reticular
GGGTTCAGACGAACAA-1	-0.3036	TRUE	secretory-reticular
AGTCTGGACATCCTTG-1	0.0132152	TRUE	secretory-reticular
TTGAACGAATCCTTTG-1	-0.0824924	TRUE	secretory-reticular
GAAATACTAAACGTTT-1	-0.223758	TRUE	secretory-reticular
CCCGCGCAATGCACCC-1	0.260257	TRUE	secretory-reticular
TTCGGCTAGAGATGGT-1	-0.297201	TRUE	secretory-reticular
GACACGAGTTAGAGGA-1	-0.215546	FALSE	secretory-reticular
GAGGTCCCAAAGATCT-1	-0.20324	FALSE	secretory-reticular
TAACTCCATGGAGGCT-1	0.0259008	FALSE	secretory-reticular
CTTGTTTATGTAGCCA-1	-0.157016	FALSE	secretory-reticular
GATGGCGCACACATTA-1	-0.0430212	FALSE	secretory-reticular
ATAATAGTGTAGGGAC-1	0.528128	TRUE	secretory-reticular
CGCTATTCAATGTATG-1	0.0834076	FALSE	secretory-reticular
ATATTGCTGTCAAAGT-1	-0.122167	TRUE	secretory-reticular
GGATTCAGTACGGTGG-1	0.109006	FALSE	secretory-reticular
TTCTTAGTGAACGGTG-1	-0.144897	TRUE	secretory-reticular
AATGGTTCTCACAAGC-1	-0.130172	FALSE	secretory-reticular
TATACACGCAAAGTAT-1	-0.155435	FALSE	secretory-reticular
CTTCATAGCTCAAGAA-1	-0.0563005	FALSE	secretory-reticular
CAACGGTTCTTGATAC-1	-0.211495	TRUE	secretory-reticular
ACACCCGAGAAATCCG-1	-0.266227	TRUE	secretory-reticular
TCTATCATGCAGTTAC-1	-0.193526	TRUE	secretory-reticular
CCCGCCATGCTCCCGT-1	-0.0422272	TRUE	secretory-reticular
CGCTTCCACTGAAATC-1	-0.00594361	TRUE	secretory-reticular
CACTGTCCAAGTGAGA-1	0.132584	TRUE	secretory-reticular
ATTACTAGCCTCTTGC-1	0.279926	TRUE	secretory-reticular
CATAGTAGCATAGTAG-1	0.237497	TRUE	secretory-reticular
CAACTCCTTGATCCCG-1	0.833307	TRUE	secretory-reticular
AAGTAGAAGACCGGGT-1	0.587238	TRUE	secretory-reticular
GCGGGAACCAGGCCCT-1	0.44095	TRUE	secretory-reticular
ATTAGATTGATAGCGG-1	0.563283	TRUE	secretory-reticular
CTCGGTCCGTAGCCTG-1	0.58631	FALSE	secretory-reticular
TGGCTTTGGGTAGACA-1	-0.241755	FALSE	secretory-reticular
TATCCATATCATGCGA-1	0.825583	TRUE	secretory-reticular
GGAGTGCCGCCCTGGA-1	0.671197	FALSE	secretory-reticular
TGAGAATGCTTTACCG-1	0.335907	TRUE	secretory-reticular
TTAACCAACCCTCCCT-1	-0.285471	FALSE	secretory-reticular
TGTTTCGGTACTTCTC-1	0.0561515	TRUE	secretory-reticular
TTGCTGAAGGAACCAC-1	-0.10007	FALSE	secretory-reticular
TATTTAGTCTAGATCG-1	-0.280436	TRUE	secretory-reticular
CTCCGGCCTAATATGC-1	-0.126842	TRUE	secretory-reticular
TTGTGGCCCTGACAGT-1	-0.190717	TRUE	secretory-reticular
TCGCCGGTCGATCCGT-1	-0.270675	TRUE	secretory-reticular
CCATAGGTTGGCGTGG-1	-0.158528	TRUE	secretory-reticular
GAACGACCGAATGATA-1	-0.216504	TRUE	secretory-reticular
TCCGATAATTGCCATA-1	-0.309113	TRUE	secretory-reticular
CATTACGTCGGCCCGT-1	-0.216999	TRUE	secretory-reticular
CAAGCACCAAATGCCT-1	-0.12257	TRUE	secretory-reticular
TGCATGGATCGGATCT-1	-0.200448	FALSE	secretory-reticular
GAAATCGCGCGCAACT-1	-0.151457	TRUE	secretory-reticular
CTGAAAGAGATCCGAC-1	-0.120437	FALSE	secretory-reticular
CACCTCGATGGTGGAC-1	-0.295243	TRUE	secretory-reticular
ATTTGTTCCAGGGCTC-1	-0.19641	TRUE	secretory-reticular
TGGGCCACAAGAGCGC-1	-0.242563	FALSE	secretory-reticular
CCTTCTTGATCCAGTG-1	-0.109758	TRUE	secretory-reticular
CCTCGCCAGCAAATTA-1	-0.212234	FALSE	secretory-reticular
TTCATGGCGCAACAGG-1	-0.300647	FALSE	secretory-reticular
TTAATCAGTACGTCAG-1	-0.169026	TRUE	secretory-reticular
CCTATCTATATCGGAA-1	-0.174225	TRUE	secretory-reticular
ATTATACTTTGCTCGT-1	0.173258	TRUE	secretory-reticular
ATGGATCCGGCGTCCG-1	-0.0746261	TRUE	secretory-reticular
CGCCCGCTTCCGTACA-1	0.169777	TRUE	secretory-reticular
GGATTCCGCTATACCC-1	-0.0546326	TRUE	secretory-reticular
CGGTCTATCAACCCGT-1	0.351701	TRUE	secretory-reticular
ATGCCGGTTGATGGGA-1	-0.0488616	TRUE	secretory-reticular
TCATGCAGGTTCTCAT-1	-0.085265	TRUE	secretory-reticular
TGAGCTTTAATGACGC-1	-0.125504	TRUE	secretory-reticular
TCCCTTAGATTACTCG-1	-0.114464	TRUE	secretory-reticular
ATATCTCCCTCGTTAA-1	-0.225037	FALSE	secretory-reticular
AGCTCTTCCCAGTGCA-1	-0.127737	FALSE	secretory-reticular
TCGCTAAACCGCTATC-1	-0.272154	FALSE	secretory-reticular
CACATTCTTTCGATGG-1	-0.289477	FALSE	secretory-reticular
GATATGCGGTAGCCAA-1	-0.276331	FALSE	secretory-reticular
CGTTTCACTTCGGGCG-1	-0.207204	FALSE	secretory-reticular
CCAATTACGGGTCGAG-1	-0.238245	FALSE	secretory-reticular
GCAGGTAGAGTATGGT-1	-0.264156	FALSE	secretory-reticular
GTCGTATTGGCGTACA-1	-0.300279	FALSE	secretory-reticular
GAAATTAGCACGGATA-1	-0.232121	FALSE	secretory-reticular
AATGCACCAAGCAATG-1	-0.283405	FALSE	secretory-reticular
AGGACGCTCGATGTTG-1	-0.25982	FALSE	secretory-reticular
GGCTAAAGGGCGGGTC-1	-0.254656	FALSE	secretory-reticular
CATCTATCCCGTGTCT-1	-0.148974	FALSE	secretory-reticular
CAGTAACTATTTATTG-1	-0.234255	FALSE	secretory-reticular
CATATACTACTGATAA-1	-0.156845	FALSE	secretory-reticular
GCGTTCGGAGACCGGG-1	-0.249221	FALSE	secretory-reticular
AAGTTCAGTCTGCGTA-1	-0.209839	FALSE	secretory-reticular
CGAAGCTATAAATTCA-1	-0.176759	TRUE	secretory-reticular
CGCGGTCACAAACCAA-1	0.183005	FALSE	secretory-reticular
GGGAATGAGCCCTCAC-1	0.0554254	TRUE	secretory-reticular
ACGGAGCGCAAATTAC-1	-0.272163	TRUE	secretory-reticular
GAATAGCCCTGCGGTC-1	2.11874	TRUE	secretory-reticular
TTGTTCTAGATACGCT-1	-0.0467461	TRUE	secretory-reticular
TGGTCTAGCTTACATG-1	0.675878	TRUE	secretory-reticular
ATGCACCTTCCTTAAT-1	0.81009	TRUE	secretory-reticular
GGGATACGGTAATAAT-1	0.697493	TRUE	secretory-reticular
AGTTCACCGGTTGGAC-1	1.06645	TRUE	secretory-reticular
GACATACTGTCGCAGA-1	0.188681	TRUE	secretory-reticular
TGGACACCGTTGCTTG-1	0.313905	TRUE	secretory-reticular
TGCGATGCTAATGGCT-1	-0.0622517	TRUE	secretory-reticular
TTCTGTTTCCTGTCGC-1	-0.163962	TRUE	secretory-reticular
CGTTGTAAACGTCAGG-1	-0.239382	TRUE	secretory-reticular
GATCGGCGATAAGTCG-1	0.0180969	FALSE	secretory-reticular
AGCCTTAAAGCGGAAG-1	0.274723	FALSE	secretory-reticular
TCCGTAACCACAATCC-1	0.0632623	FALSE	secretory-reticular
GAATGCCGAAATGACC-1	-0.170923	TRUE	secretory-reticular
TATACTCATGCGGCAA-1	-0.0433992	TRUE	secretory-reticular
TAGTGTCAGAAACGGC-1	-0.182878	TRUE	secretory-reticular
CGTCATACCATATCCA-1	-0.103574	TRUE	secretory-reticular
TAGTACCTTAGTGGTC-1	-0.14986	TRUE	secretory-reticular
CTGGCGGGAATAAGTA-1	-0.150681	TRUE	secretory-reticular
AGTGTGGTCTATTGTG-1	-0.0592296	TRUE	secretory-reticular
GCTATCGCGGCGCAAC-1	-0.139192	TRUE	secretory-reticular
CAGTAATCCCTCCCAG-1	1.24094	TRUE	secretory-reticular
GTATTAAGGCGTCTAA-1	0.363304	TRUE	secretory-reticular
CTAATTTCAACAACAC-1	0.236175	TRUE	secretory-reticular
TTAGCAACATGGATGT-1	1.09254	TRUE	secretory-reticular
ATGCTCAGTGTTGCAT-1	1.22009	TRUE	secretory-reticular
GATGTTTGTGCGAGAT-1	0.128228	TRUE	secretory-reticular
CACTTCGCCACAGGCT-1	-0.12239	TRUE	secretory-reticular
CTGTATGGTGTAGAAA-1	-0.166072	FALSE	secretory-reticular
TACGTGCACTATGCTG-1	-0.1407	FALSE	secretory-reticular
GTATCAGCTTGGGTTC-1	-0.127544	FALSE	secretory-reticular
TAACAAAGGGAGAAGC-1	-0.169482	FALSE	secretory-reticular
TTACATCGTGGCCTGG-1	0.0446394	FALSE	secretory-reticular
TCTGAACCGGTCGGCT-1	-0.129005	FALSE	secretory-reticular
GGCTCGTGCCACCAGC-1	-0.244231	FALSE	secretory-reticular
TATAAGTGAGGATAGC-1	-0.175858	FALSE	secretory-reticular
GCCCGCGCGTTTGACA-1	0.0131061	FALSE	secretory-reticular
TGCTGGTTGGACAATT-1	0.103909	FALSE	secretory-reticular
GCCTAGCGATCTGACC-1	0.146118	TRUE	secretory-reticular
CCATGCTCTGCAGGAA-1	0.668463	TRUE	secretory-reticular
TATAAATCCACAAGCT-1	0.487026	TRUE	secretory-reticular
CGCTCGACATAATGAT-1	0.324337	TRUE	secretory-reticular
CCAATTGAATGTTAAT-1	0.551422	TRUE	secretory-reticular
GCTAATACCGAATGCC-1	0.226098	TRUE	secretory-reticular
TTCAACGACCCGACCG-1	0.400561	TRUE	secretory-reticular
TTCCTCGAGGGTGTCT-1	0.465348	TRUE	secretory-reticular
CAACGACCCGTTTACA-1	-0.246899	TRUE	secretory-reticular
CTTGTACTTGTTGACT-1	-0.174809	TRUE	secretory-reticular
TCTCTAATAGCTGGTA-1	0.0872381	FALSE	secretory-reticular
ATTATGCCATAGGGAG-1	-0.213901	FALSE	secretory-reticular
GACAACGCAGCTTACG-1	-0.15965	FALSE	secretory-reticular
AGATGACTCGCCCACG-1	0.0457281	FALSE	secretory-reticular
GTGCGGGTCTCCAAAT-1	-0.250207	FALSE	secretory-reticular
GTACGAGATTGCGACA-1	0.00758762	FALSE	secretory-reticular
GTATAGGACTCAGTAG-1	-0.241629	TRUE	secretory-reticular
TTGCACGGAGCAGCAC-1	0.177391	TRUE	secretory-reticular
CACAGCTAGGGAGTGA-1	0.284797	TRUE	secretory-reticular
ATACTAGCATGACCCT-1	-0.0433805	TRUE	secretory-reticular
CCAAGACTTCTGCGAA-1	-0.0252589	TRUE	secretory-reticular
ACATAATAAGGCGGTG-1	0.043953	TRUE	secretory-reticular
TAATACACAGTAGTAT-1	0.259913	TRUE	secretory-reticular
TCTTGGTAACACCAAA-1	-0.043717	TRUE	secretory-reticular
AACTGGGTCCCGACGT-1	0.177455	TRUE	secretory-reticular
ATCACTTCATCCTCGC-1	0.206119	TRUE	secretory-reticular
TGGAAGGATAAAGATG-1	-0.0520785	TRUE	secretory-reticular
CATGATGCACAATTCT-1	-0.154798	TRUE	secretory-reticular
TGCCTGATCAAACGAT-1	-0.25978	TRUE	secretory-reticular
ATAGGGATATCCTTGA-1	-0.207651	TRUE	secretory-reticular
CACCTAATCAGTTTAC-1	-0.214237	TRUE	secretory-reticular
TGTGACTACGCCAGTC-1	-0.184163	TRUE	secretory-reticular
CCCGACCATAGTCCGC-1	-0.277627	TRUE	secretory-reticular
CGCGCCCGACTTAATA-1	-0.0681101	FALSE	secretory-reticular
TGCCACCTGGCGAAAC-1	-0.213772	TRUE	secretory-reticular
CTGCCAAGGTTGGAAG-1	-0.26612	TRUE	secretory-reticular
TCTCCAACGTAGGTTA-1	-0.0767349	TRUE	secretory-reticular
TTCTTGGAGTAATGAG-1	-0.0952157	TRUE	secretory-reticular
GTCTCGATCTGCTTTC-1	0.147656	TRUE	secretory-reticular
TACTCTCCGAACAAAT-1	-0.155026	FALSE	secretory-reticular
ATCACATTAGAATATC-1	-0.149379	TRUE	secretory-reticular
TACGGGATGCTAGCAG-1	1.01569	TRUE	secretory-reticular
AGCTGAAGTAAACCAA-1	0.140798	TRUE	secretory-reticular
CATGGGTCGGGTGTGG-1	0.704176	TRUE	secretory-reticular
CACCCACGAGGCAATT-1	-0.156336	FALSE	secretory-reticular
TGCCATTACTAAAGAA-1	-0.275267	FALSE	secretory-reticular
CCGTTACGTTAGAACA-1	-0.154471	FALSE	secretory-reticular
GCCAGGAGTAACCGAT-1	-0.308657	FALSE	secretory-reticular
GGAAAGTGCCCATGCC-1	-0.295372	FALSE	secretory-reticular
TCTTACCGGAACTCGT-1	-0.293875	TRUE	secretory-reticular
TATGTCAAGACCGACT-1	-0.299802	TRUE	secretory-reticular
CCTAACTAAGGCTCTA-1	-0.0680699	TRUE	secretory-reticular
GCGGTGAACTGCGCTC-1	-0.182025	TRUE	secretory-reticular
CCTCGCGCGATATAGG-1	-0.0838813	TRUE	secretory-reticular
ATCGGCAAGCAGTCCA-1	-0.234525	FALSE	secretory-reticular
AGATCGTGCATAAGAT-1	-0.108181	FALSE	secretory-reticular
ATTCAGGACCTATTTC-1	-0.206823	FALSE	secretory-reticular
AGCTAGAAGCAGAAGT-1	0.128851	FALSE	secretory-reticular
TTCGCTATCTGACGTG-1	-0.0991878	FALSE	secretory-reticular
TTCCGCAGAGAAATAT-1	-0.223554	FALSE	secretory-reticular
CAGTACATTCTCTAAA-1	-0.174531	FALSE	secretory-reticular
GTGAAGATTTCAAGTG-1	-0.178022	FALSE	secretory-reticular
AACGCATGATCTGGGT-1	-0.153048	TRUE	secretory-reticular
CCCAGAGGAGGGCGTA-1	-0.230009	TRUE	secretory-reticular
GGAAACCTTGTTGAAT-1	0.329629	TRUE	secretory-reticular
GTGAAGCCGTATAGTC-1	-0.0696474	TRUE	secretory-reticular
TGTCATTTGTTGGGAA-1	-0.291159	TRUE	secretory-reticular
CATGGCTCCCTATGTC-1	0.810601	TRUE	secretory-reticular
GGCCACACGAAAGCCT-1	1.11245	TRUE	secretory-reticular
GAAGCCGGGTAAGCTC-1	1.20679	TRUE	secretory-reticular
TTGCGCTCTCTCGCTT-1	0.743673	TRUE	secretory-reticular
TACATGACCTTATCCG-1	0.544863	TRUE	secretory-reticular
GTCCTTCTACAACCCA-1	0.745597	TRUE	secretory-reticular
TATATGCTGGGTTGCC-1	-0.0395911	TRUE	secretory-reticular
GTTTATGGGATTTAGA-1	0.0438447	TRUE	secretory-reticular
GGAACCCGAACAAGAA-1	0.203577	FALSE	secretory-reticular
AACGTTATCAGCACCT-1	-0.106096	TRUE	secretory-reticular
CATCGTCCGGTTACTA-1	-0.266485	TRUE	secretory-reticular
AGACAGCTCAGAATCC-1	-0.155049	TRUE	secretory-reticular
GCAGATCCTCGCAAAT-1	-0.172184	TRUE	secretory-reticular
GGGTCATGCGTACCAT-1	-0.190834	TRUE	secretory-reticular
CTGGTCATTCCAATCC-1	-0.13649	FALSE	secretory-reticular
TCAGGGCGCAAACTCG-1	-0.000108615	TRUE	secretory-reticular
GATGCCAGCAGAAGGC-1	-0.096919	TRUE	secretory-reticular
GTTATTAACGTGGGAG-1	-0.154228	TRUE	secretory-reticular
AATACAATGTTTCAGG-1	0.798112	TRUE	secretory-reticular
TTGCTGCACCTATCCA-1	0.0619874	TRUE	secretory-reticular
CCAGAGACAAAGCCGG-1	0.49826	TRUE	secretory-reticular
CCGAAGTATATTGTTC-1	2.09844	TRUE	secretory-reticular
GCTAAACCTGAGGTGA-1	0.664418	TRUE	secretory-reticular
TCATACTTACAGATCC-1	-0.0740131	TRUE	secretory-reticular
CGAGCACTTCAAGTTT-1	-0.0326208	TRUE	secretory-reticular
TAGCAACCTGTCACAA-1	-0.0760821	TRUE	secretory-reticular
AGACCATGGGATACAA-1	0.0964639	TRUE	secretory-reticular
TAAATGAATCCGTTTC-1	-0.0415167	FALSE	secretory-reticular
ACAACGGTCCCTGCGA-1	-0.0640807	TRUE	secretory-reticular
GTCACTCTCCAAATCT-1	0.584862	TRUE	secretory-reticular
TTCTACTTGCGAGGGC-1	-0.243595	FALSE	secretory-reticular
CGCAATTACTTTCGGT-1	-0.196552	TRUE	secretory-reticular
CTGTTCATCTCACGGG-1	-0.178345	FALSE	secretory-reticular
TTCTTGTAACCTAATG-1	0.181792	FALSE	secretory-reticular
GCTTGATGATAATCAG-1	0.224351	FALSE	secretory-reticular
TTGGCTCGCATGAGAC-1	0.0532519	TRUE	secretory-reticular
GCCCAGTTGGTATGCC-1	0.350065	TRUE	secretory-reticular
ATTCCTCCGCCAGTGC-1	-0.134542	TRUE	secretory-reticular
TCGTCCGCTGGCGTCT-1	-0.258515	TRUE	secretory-reticular
GGAGAAGTCATTGGCA-1	0.0338666	TRUE	secretory-reticular
TTGTTAGCAAATTCGA-1	-0.00257966	TRUE	secretory-reticular
TCTAGCATCTTCGATG-1	0.0424607	TRUE	secretory-reticular
TTCTAGGCCAATTGTG-1	0.605453	TRUE	secretory-reticular
TCACGGTCATCGCACA-1	0.566613	TRUE	secretory-reticular
ATGAAGCCAAGGAGCC-1	0.222032	TRUE	secretory-reticular
AATGACTGTCAGCCGG-1	-0.268904	TRUE	secretory-reticular
CCAAACAGAACCCTCG-1	0.233656	TRUE	secretory-reticular
TATCGATGATTAAACG-1	0.15469	TRUE	secretory-reticular
GAACACACATCAACCA-1	0.602461	TRUE	secretory-reticular
CCCGTCAGCGTCTGAC-1	0.0301763	TRUE	secretory-reticular
AGCATCGTCGATAATT-1	-0.181292	TRUE	secretory-reticular
GACTAAGATCATGCAC-1	-0.235314	FALSE	secretory-reticular
TAGGGTGTTTCAAGAG-1	-0.282087	FALSE	secretory-reticular
TGGTTCGTAGCAAAGG-1	-0.134831	FALSE	secretory-reticular
CTGTTCACTGCCTGTG-1	-0.128262	FALSE	secretory-reticular
ATGTGCATCCGACGCA-1	0.637829	TRUE	secretory-reticular
TTGTCGTTCAGTTACC-1	-0.0387396	TRUE	secretory-reticular
CGGGATCAATGTAAGA-1	-0.209159	TRUE	secretory-reticular
TTATCTGTATCATAAC-1	0.0499939	TRUE	secretory-reticular
ATCGACTCTTTCCGTT-1	-0.111795	TRUE	secretory-reticular
CTCATTTGATGGGCGG-1	-0.0441131	TRUE	secretory-reticular
GTAAGCGGGCAGTCAG-1	-0.0504486	TRUE	secretory-reticular
TCTATCGGTCGCAACA-1	-0.00194512	TRUE	secretory-reticular
AACGCGGTCTCCAGCC-1	0.205049	TRUE	secretory-reticular
ATTAATACTACGCGGG-1	0.0438061	TRUE	secretory-reticular
CTTTAACTTTCAAAGG-1	0.4732	TRUE	secretory-reticular
CGTACCTGATAGGCCT-1	0.437244	TRUE	secretory-reticular
GAATGTTGGGTAATCT-1	-0.229194	TRUE	secretory-reticular
TGCGGAGTAAAGGTGC-1	-0.0824423	TRUE	secretory-reticular
CCTGAATATTTACATA-1	-0.145505	TRUE	secretory-reticular
TTGCTCCCATACCGGA-1	-0.242314	TRUE	secretory-reticular
CCTCTAATCTGCCAAG-1	-0.275316	TRUE	secretory-reticular
AGGTTGAGGCACGCTT-1	-0.262728	TRUE	secretory-reticular
TCCCGTCAGTCCCGCA-1	-0.0691177	TRUE	secretory-reticular
TCCGATGACTGAGCTC-1	0.126875	FALSE	secretory-reticular
CAGCCTCCTGCAGAGG-1	0.00759537	FALSE	secretory-reticular
CTTAGCCTTCCACATG-1	-0.195064	FALSE	secretory-reticular
ATTAATGAACCAGTCG-1	-0.166495	FALSE	secretory-reticular
ACGATACATAGAACTA-1	0.341795	FALSE	secretory-reticular
AGCCACTCCCGTGCTT-1	-0.082243	TRUE	secretory-reticular
ATACGGGTTTCGATTG-1	0.718807	TRUE	secretory-reticular
CTGTCAAATGGCTCGG-1	0.292244	TRUE	secretory-reticular
GCTCGGAATTTAAAGC-1	0.552621	TRUE	secretory-reticular
TAGGCATGTTACGCCA-1	-0.114399	TRUE	secretory-reticular
TGGCAACTCGCGCGCC-1	0.0806554	TRUE	secretory-reticular
ATCAGTAGGCAGGGAT-1	0.172148	FALSE	secretory-reticular
TATCGATCTATGCATA-1	-0.17606	FALSE	secretory-reticular
CGACTCAGGATGTTAT-1	-0.163486	FALSE	secretory-reticular
GCCATATTGCACACAG-1	-0.21091	FALSE	secretory-reticular
AATTCATAAGGGATCT-1	-0.214896	TRUE	secretory-reticular
CGGTAGAGGTGCAGGT-1	-0.222217	TRUE	secretory-reticular
AATGATGATACGCTAT-1	-0.0146971	TRUE	secretory-reticular
CTTGTGCTCACCGATT-1	-0.210296	TRUE	secretory-reticular
TTCCAATCAGAGCTAG-1	-0.194249	FALSE	secretory-reticular
CGATGGACCCTACGCC-1	-0.254464	FALSE	secretory-reticular
GGTCGGATAAACGGCG-1	-0.231924	TRUE	secretory-reticular
TTAGCTAATACGATCT-1	-0.0556654	FALSE	secretory-reticular
CTCGATATTTGCGAGC-1	-0.112469	TRUE	secretory-reticular
ATTACTTACTGGGCAT-1	-0.157537	FALSE	secretory-reticular
CTAGCCGATGTTATGA-1	-0.247138	TRUE	secretory-reticular
TACTGCAATCAATTAC-1	-0.191683	FALSE	secretory-reticular
TAGTCTGTGACGTTGC-1	-0.208207	TRUE	secretory-reticular
CTCGTTTCTAATGTTT-1	-0.24816	FALSE	secretory-reticular
TTCGTTCAACGAAGTT-1	-0.222771	TRUE	secretory-reticular
CTGAATTTATTGCCAG-1	-0.29002	TRUE	secretory-reticular
TGGAATATCCTTGACC-1	-0.0569118	TRUE	secretory-reticular
CTCCTTTACGCAAGTC-1	-0.219386	TRUE	secretory-reticular
CGCAATCGATCATTAG-1	0.581667	TRUE	secretory-reticular
TGGTTATGCTTGCGGT-1	2.34377	TRUE	secretory-reticular
GGCTTGGCTCTCACCT-1	1.20173	TRUE	secretory-reticular
ATTGGTAGGATCCGCT-1	0.198747	TRUE	secretory-reticular
TCAGGGCGACTTCCTT-1	0.00428127	TRUE	secretory-reticular
TCTGCAGATTCGAGTC-1	0.832398	TRUE	secretory-reticular
CTCTCGCTGTACTATG-1	-0.10019	FALSE	secretory-reticular
AATAGTCGCGAGTCGG-1	-0.20518	FALSE	secretory-reticular
AGTTACCCTTAAGACT-1	-0.237685	FALSE	secretory-reticular
CTTAAATAAGACCCAT-1	-0.163462	FALSE	secretory-reticular
GGTTGTGCTCTTGTCC-1	0.00562483	FALSE	secretory-reticular
GTGAGTCTAAGACGGA-1	-0.293813	FALSE	secretory-reticular
CGCGACACTGCGCAGC-1	-0.203142	FALSE	secretory-reticular
GCTCGCGGTTCCGCTC-1	-0.18058	TRUE	secretory-reticular
TTAACTCACGCGTGGA-1	-0.277477	TRUE	secretory-reticular
GGAACGGCCTGCAGCC-1	-0.0631819	TRUE	secretory-reticular
GTAGAAACGGGTGGAG-1	0.0251939	TRUE	secretory-reticular
TAATGAAAGACCCTTG-1	0.744038	TRUE	secretory-reticular
AGGCTTGCTAGACACC-1	0.0889928	FALSE	secretory-reticular
TTGCGTAGTTTGAGGA-1	0.166519	FALSE	secretory-reticular
CGCCCTTGAAGGCTGA-1	0.898734	FALSE	secretory-reticular
CCCGGTGGAAGAACCT-1	-0.140866	FALSE	secretory-reticular
TTAACACCTCGAACAT-1	-0.184417	TRUE	secretory-reticular
GATTCCTATACGGCGC-1	0.482222	FALSE	secretory-reticular
TTACCCTAACAGTCCT-1	-0.0903916	TRUE	secretory-reticular
ACCCACCTACATGCTC-1	1.13782	FALSE	secretory-reticular
CACACAGGGATAGATT-1	-0.285022	FALSE	secretory-reticular
AGAGCGTACAAGCTCG-1	-0.263282	FALSE	secretory-reticular
TCTTACGGCATCCGAC-1	-0.168426	TRUE	secretory-reticular
GCCTATTCCGATATAG-1	-0.166385	TRUE	secretory-reticular
GAAAGTGACTAACTGC-1	0.18745	TRUE	secretory-reticular
CCGGAATGGTTTCAGT-1	-0.145864	TRUE	secretory-reticular
AGTATAATACTAGGCA-1	0.439396	TRUE	secretory-reticular
TAACTATCGAAGGTCC-1	0.0767249	TRUE	secretory-reticular
ATGAGGAGTGTTAATC-1	-0.0340002	TRUE	secretory-reticular
TGTGTCGCGAGTTGCA-1	0.385293	FALSE	secretory-reticular
ATCCAACGCAGTCATA-1	0.155643	FALSE	secretory-reticular
AAGGCGCGTAAAGCTT-1	0.204631	TRUE	secretory-reticular
AGTCGGCCCAAACGAC-1	-0.0978125	FALSE	secretory-reticular
AACGTCAGACTAGTGG-1	0.0476065	TRUE	secretory-reticular
ACTACCAGCTCTCTGG-1	-0.167579	FALSE	secretory-reticular
GCAAGTGCACAGAGAA-1	0.0938801	FALSE	secretory-reticular
ACACCTTAAGTAGGGC-1	-0.0221682	FALSE	secretory-reticular
TTCGACGGGAAGGGCG-1	-0.0111611	FALSE	secretory-reticular
TTCGCACTCGCGTGCT-1	-0.0116087	FALSE	secretory-reticular
TATTTGTTACCCTTTA-1	-0.171147	TRUE	secretory-reticular
CGCTGTGACGCCGCAC-1	-0.147823	TRUE	secretory-reticular
GTTGCACGGAGTTTCG-1	0.0664869	TRUE	secretory-reticular
GTTTCCTGGAGGGTGA-1	0.119861	TRUE	secretory-reticular
ACACCCAGCATGCAGC-1	-0.0994321	TRUE	secretory-reticular
TCAACCATGTTCGGGC-1	-0.0806754	FALSE	secretory-reticular
TTACAACTACGCATCC-1	-0.149946	FALSE	secretory-reticular
TCCGATGGTGCGACAT-1	-0.291159	FALSE	secretory-reticular
GGGCGTACATTTATAT-1	0.21925	FALSE	secretory-reticular
AGCGACCAACGATATT-1	0.0124995	TRUE	secretory-reticular
ACACAAAGACGGGTGG-1	0.588168	FALSE	secretory-reticular
ATCGCACGCCGGGAGA-1	0.595519	TRUE	secretory-reticular
GCTCTAAACCCTGACG-1	-0.224476	TRUE	secretory-reticular
AATGCAACCGGGTACC-1	0.355386	TRUE	secretory-reticular
TCAAACAACCGCGTCG-1	0.153267	TRUE	secretory-reticular
TATGCTCCCTACTTAC-1	-0.178229	FALSE	secretory-reticular
AAAGGGATGTAGCAAG-1	-0.0295172	FALSE	secretory-reticular
ACGATCATACATAGAG-1	-0.225294	FALSE	secretory-reticular
TTGTTCAGTGTGCTAC-1	-0.217508	TRUE	secretory-reticular
ATGCATGATCCAGGAT-1	0.242469	FALSE	secretory-reticular
AGTCTTCTCCTCAAAT-1	0.0805073	TRUE	secretory-reticular
GATTCCCTTGTCGCAG-1	0.317781	FALSE	secretory-reticular
CTCGCACCTATATAGT-1	-0.288076	TRUE	secretory-reticular
ACTCAATAAAGGCACG-1	0.0177416	FALSE	secretory-reticular
AACCGAGCTTGGTCAT-1	-0.0520936	TRUE	secretory-reticular
TAAGGCAACATAAGAT-1	-0.233727	FALSE	secretory-reticular
CACGCACAGCGCAGCT-1	-0.150835	TRUE	secretory-reticular
GGTTTACAATCTCAAT-1	-0.192395	FALSE	secretory-reticular
TGCAGGATCGGCAAAG-1	-0.0341255	TRUE	secretory-reticular
ATAACGGAGTCCAACG-1	-0.261294	TRUE	secretory-reticular
AACGATATGTCAACTG-1	0.115889	FALSE	secretory-reticular
GACAACGACCATTGAA-1	-0.16739	TRUE	secretory-reticular
TTGACCATGTTCTCCG-1	0.228249	FALSE	secretory-reticular
AGTACGGGCACCTGGC-1	-0.0979513	TRUE	secretory-reticular
CGCCATCCGATTATGA-1	-0.0196834	TRUE	secretory-reticular
AAGGTATCCTAATATA-1	-0.245162	TRUE	secretory-reticular
TGTTGTCAAGAAGTCT-1	0.26436	TRUE	secretory-reticular
CAGTGAATAAATGACT-1	0.249787	TRUE	secretory-reticular
CACCTTGCGAAACTCG-1	0.150527	TRUE	secretory-reticular
CATTTAGCGGACCATG-1	0.0290875	FALSE	secretory-reticular
CCAGTCTAGACGGCGC-1	-0.0745252	FALSE	secretory-reticular
TCGCTTTAAACGTTTG-1	-0.0652718	FALSE	secretory-reticular
GTGAAACGGCGCCACC-1	-0.0199116	FALSE	secretory-reticular
GGGCTCATCGAACCCA-1	-0.157036	TRUE	secretory-reticular
TTGATGTGTAGTCCCG-1	-0.282712	TRUE	secretory-reticular
CAGTAGCCCACGCGGT-1	-0.0644731	TRUE	secretory-reticular
AGCGCGGGTGCCAATG-1	-0.179955	TRUE	secretory-reticular
TAATCGATCCGTACGT-1	-0.120666	TRUE	secretory-reticular
AGTGGCGGCAATTTGA-1	-0.251524	TRUE	secretory-reticular
CCTTTCAATGAAGAAA-1	-0.251365	FALSE	secretory-reticular
CTCAGTCACGACAAAT-1	-0.268138	TRUE	secretory-reticular
ATAGGCTAGCTTCGCA-1	-0.140299	TRUE	secretory-reticular
CGGTTCAAGTAGGTGT-1	-0.26802	TRUE	secretory-reticular
CAGTCGAGGATGCAAT-1	-0.0802001	TRUE	secretory-reticular
TATCACCCAACCGACC-1	-0.210914	TRUE	secretory-reticular
AATGATGCGACTCCTG-1	-0.276531	TRUE	secretory-reticular
TGGAACCACTGACACA-1	-0.252009	TRUE	secretory-reticular
GCCAATAGGGCATCTC-1	-0.26062	TRUE	secretory-reticular
TTCTTTGGTCGCGACG-1	-0.235211	TRUE	secretory-reticular
ATTAGATTCCTCAGCA-1	-0.278919	FALSE	secretory-reticular
CCGTGGAACGATCCAA-1	-0.237623	TRUE	secretory-reticular
GGGTCGTGGCAAGTGT-1	-0.274909	FALSE	secretory-reticular
TCGCTCGGCACCAGCG-1	-0.275271	TRUE	secretory-reticular
ACGCAATCACTACAGC-1	-0.283142	FALSE	secretory-reticular
CTCTAATGCATTGATC-1	-0.19575	FALSE	secretory-reticular
GTCTCGACTAAGTTTG-1	-0.294429	FALSE	secretory-reticular
AAATGTATCTTATCCC-1	1.55825	TRUE	secretory-reticular
ACTCTAAACCTGGGAT-1	0.0434592	TRUE	secretory-reticular
GCTGGCAGGTGCCGTG-1	-0.127774	TRUE	secretory-reticular
CTCATTCGTGAACATC-1	-0.132896	TRUE	secretory-reticular
TCGCCGGATGGGCAAG-1	0.602329	TRUE	secretory-reticular
GGACTAAGTCAGGAGT-1	0.0213097	TRUE	secretory-reticular
TATCAAAGGTCTGTAA-1	-0.0683271	TRUE	secretory-reticular
TTCAGTTTGTGGCAGC-1	-0.138851	FALSE	secretory-reticular
TGTTCATAAATGTGCT-1	0.116516	FALSE	secretory-reticular
CTTAGCCCGGATAGTG-1	-0.130015	TRUE	secretory-reticular
GATGCGAATGGTATTA-1	0.318008	FALSE	secretory-reticular
TCTAACTGTATGTAAA-1	-0.0787896	TRUE	secretory-reticular
TTAAACCTGGTTCCTT-1	0.173055	FALSE	secretory-reticular
GCTAAGTAAAGGCGAT-1	-0.177332	FALSE	secretory-reticular
AGTTACCGCACATGGT-1	-0.24273	TRUE	secretory-reticular
GACTGCGGCACGTGTA-1	-0.224748	FALSE	secretory-reticular
TGGTGATCGTATTTGT-1	0.694951	TRUE	secretory-reticular
TTATCGCCTGCGAAGC-1	-0.225092	TRUE	secretory-reticular
TGGAATTAGACGCTTT-1	0.367292	FALSE	secretory-reticular
TCGTCACACTGTTAGC-1	0.0394223	TRUE	secretory-reticular
TTATGTTTGCGATAGA-1	-0.0627774	FALSE	secretory-reticular
GGTGCTGATCACAAAG-1	0.793665	FALSE	secretory-reticular
CATAGCCGCCCGGGAT-1	-0.0925809	FALSE	secretory-reticular
GGTTAGTTACGGCGCC-1	0.291626	TRUE	secretory-reticular
ATTCCCACATAAACAA-1	0.221256	FALSE	secretory-reticular
ATTCAGTAGCAGGGTC-1	0.137386	TRUE	secretory-reticular
CAGTTCCGCGGGTCGA-1	-0.236225	FALSE	secretory-reticular
AAGAGATGAATCGGTA-1	-0.164159	FALSE	secretory-reticular
CGCAATTCTACAATAA-1	-0.0867656	TRUE	secretory-reticular
TAACGCTTTGAGAGCG-1	-0.289043	TRUE	secretory-reticular
AGGCTATGGTTAGCTT-1	-0.0563395	TRUE	secretory-reticular
GAGGAATGGAGAGGTT-1	0.204986	TRUE	secretory-reticular
TCCTCTACGAGATGGC-1	-0.120721	TRUE	secretory-reticular
TTGATTATGCAGATGA-1	-0.0216589	FALSE	secretory-reticular
TCAGTACTGACCCGCG-1	0.116855	TRUE	secretory-reticular
TTATGACAAACTGGAT-1	0.172092	TRUE	secretory-reticular
GTAAGTAGGGTATACC-1	0.551008	TRUE	secretory-reticular
CGCAAACACGAGTTAC-1	-0.115072	TRUE	secretory-reticular
TGGCCGTATATTGACC-1	0.371072	TRUE	secretory-reticular
ACTGTAGCACTTTGGA-1	-0.244495	TRUE	secretory-reticular
GCTCTATGTTACGTGC-1	-0.11536	FALSE	secretory-reticular
TGCGCGATTAACGGAG-1	-0.242882	FALSE	secretory-reticular
GAATCGACATGGTCAC-1	-0.146065	FALSE	secretory-reticular
GACTAAGTAGGCTCAC-1	-0.274144	TRUE	secretory-reticular
ATCTTGACCTGCAACG-1	-0.139393	TRUE	secretory-reticular
ATGCACTACCGCATTG-1	-0.175365	TRUE	secretory-reticular
CAGATACTAACATAGT-1	0.123341	TRUE	secretory-reticular
GATCGACACTATCTGA-1	-0.23795	TRUE	secretory-reticular
ATAGAGTACTGGGACA-1	0.794018	TRUE	secretory-reticular
CCTACTGCTTACACTT-1	0.0883867	TRUE	secretory-reticular
CCTGCTATTTGAGAAG-1	0.0325444	TRUE	secretory-reticular
CGCGTTCATGAAATAC-1	-0.25705	TRUE	secretory-reticular
CATTATGCTTGTTGTG-1	-0.11153	FALSE	secretory-reticular
CCAGGGACGTGGCCTC-1	0.102261	FALSE	secretory-reticular
TATGGATGTGCTACGC-1	0.0856153	TRUE	secretory-reticular
GTACTAAGATTTGGAG-1	0.304357	TRUE	secretory-reticular
AGACCCGCCCTCCTCG-1	0.828633	TRUE	secretory-reticular
CGCATTAGCTAATAGG-1	0.3403	TRUE	secretory-reticular
GCTCTCGGGTACCGAA-1	0.199564	TRUE	secretory-reticular
CACCGCCAGAAGGTTT-1	-0.230698	TRUE	secretory-reticular
TCCCAAAGACGAAGGA-1	-0.104256	TRUE	secretory-reticular
ATGGATTGACCAAACG-1	-0.202357	FALSE	secretory-reticular
GTCATGGACATGACTA-1	-0.207697	FALSE	secretory-reticular
CTACTGCCACCTGACC-1	-0.164947	FALSE	secretory-reticular
TTATATTTGGCAATCC-1	-0.217243	FALSE	secretory-reticular
AGCACCAGTACTCACG-1	0.075934	TRUE	secretory-reticular
CATGGTCTAGATACCG-1	-0.0698188	TRUE	secretory-reticular
TCTACCGTCCACAAGC-1	0.215857	TRUE	secretory-reticular
CTAGTTGGGCCCGGTA-1	0.16351	TRUE	secretory-reticular
TCCCGCGTACTCCTGG-1	-0.172367	TRUE	secretory-reticular
CAGAGCATGAGCTTGC-1	-0.0847959	FALSE	secretory-reticular
ACACGGGAACTTAGGG-1	-0.23103	FALSE	secretory-reticular
GGCTCTGCTCCAACGC-1	-0.164123	FALSE	secretory-reticular
AGAACGTGGTACATTC-1	-0.267771	FALSE	secretory-reticular
CAATAAACCTTGGCCC-1	-0.130704	TRUE	secretory-reticular
ACTTCGCCATACGCAC-1	-0.0574728	TRUE	secretory-reticular
ATCTGGTTAAGACTGT-1	-0.299509	TRUE	secretory-reticular
TCGTAAGACGACATTG-1	-0.209891	TRUE	secretory-reticular
GTGTACCTTGGCTACG-1	-0.1389	TRUE	secretory-reticular
GCCCGTAATACCTTCT-1	-0.25481	TRUE	secretory-reticular
CGGTCAAGTGGGAACC-1	0.0133863	TRUE	secretory-reticular
TTGTAAGGCCAGTTGG-1	-0.250336	TRUE	secretory-reticular
GGAGCACCAAGAACTA-1	0.397251	TRUE	secretory-reticular
TAATAGTGACGACCAG-1	0.0120528	TRUE	secretory-reticular
CTAAATCCTATTCCGG-1	0.322085	FALSE	secretory-reticular
CGAGTTCTGTCCCACC-1	0.106604	TRUE	secretory-reticular
AGGCAGATGCGTAAAC-1	-0.155014	FALSE	secretory-reticular
AAGGATGAGGGACCTC-1	-0.187857	TRUE	secretory-reticular
AGAGAACCGTCTAGGA-1	-0.195145	TRUE	secretory-reticular
GAGGGCGCAGCTCTGC-1	-0.211628	TRUE	secretory-reticular
AAGATTGGCGGAACGT-1	-0.219603	TRUE	secretory-reticular
CCAGTAGTCTGATCCA-1	-0.237936	TRUE	secretory-reticular
AAGGGACAGATTCTGT-1	-0.152025	TRUE	secretory-reticular
ATAGAGTTATCAACTT-1	-0.0856176	TRUE	secretory-reticular
AAATTACCTATCGATG-1	-0.109404	TRUE	secretory-reticular
GATCCTAAATCGGGAC-1	-0.268286	FALSE	secretory-reticular
TTACAGACCTAAATGA-1	-0.259121	FALSE	secretory-reticular
CCTCACCTTAGCATCG-1	-0.282141	FALSE	secretory-reticular
CATGCGACCAGTTTAA-1	-0.266544	FALSE	secretory-reticular
AACATATCAACTGGTG-1	-0.2683	FALSE	secretory-reticular
CTATAAGAGCCAATCG-1	-0.295418	FALSE	secretory-reticular
AATATCGAGGGTTCTC-1	-0.272115	FALSE	secretory-reticular
GTACTCCTGGGTATGC-1	-0.212436	FALSE	secretory-reticular
ATAAGTAGGATTCAGA-1	-0.276515	FALSE	secretory-reticular
AGGTCGCGGAGTTACT-1	-0.268831	FALSE	secretory-reticular
CTAATTCTCAGATATT-1	-0.255413	FALSE	secretory-reticular
GCCAACCATTTCCGGA-1	-0.271229	FALSE	secretory-reticular
TGATCCCAGCATTAGT-1	-0.190707	FALSE	secretory-reticular
CGTTGTAAGATTGATT-1	-0.287989	FALSE	secretory-reticular
GAAACCATGGTGCGCT-1	-0.297236	FALSE	secretory-reticular
AATCTATGCCGGAGCC-1	-0.274345	FALSE	secretory-reticular
GACTCCCAGAATAAGG-1	-0.224737	FALSE	secretory-reticular
CCAATAGATTTCATCT-1	-0.0717374	FALSE	secretory-reticular
GGGCACGAATTGGCCG-1	0.00375432	TRUE	secretory-reticular
TCGTTGACAGGGTCCC-1	0.107796	FALSE	secretory-reticular
ATCGTATTCCGAGAAC-1	-0.0705054	TRUE	secretory-reticular
GGGAATTCTGTCCAGT-1	0.159408	FALSE	secretory-reticular
ACGCGTTTCTTAAGAG-1	0.201276	TRUE	secretory-reticular
GAGAGCGCAGTCCCTG-1	-0.104329	FALSE	secretory-reticular
GTCCTATTGTTGTGGT-1	-0.0922136	TRUE	secretory-reticular
CATCTGCAGGATCATT-1	0.113717	TRUE	secretory-reticular
GAGTCGACAGACCCTC-1	-0.00335854	TRUE	secretory-reticular
AAGTGCAAAGGTAGAC-1	0.350277	TRUE	secretory-reticular
AGGGTGGATAGTGCAT-1	0.751896	TRUE	secretory-reticular
TGATAGCGGGATTCTA-1	-0.164136	TRUE	secretory-reticular
GTCAGTTTGGTAGTCG-1	-0.188318	FALSE	secretory-reticular
GCATTCGAAATGAACA-1	-0.276116	FALSE	secretory-reticular
AAAGACTGGGCGCTTT-1	0.318056	FALSE	secretory-reticular
TAACAATATTTGTTGC-1	-0.0809829	TRUE	secretory-reticular
CCAGCTTCCGCCCGCA-1	0.345315	TRUE	secretory-reticular
GATATGGATTACGCGG-1	0.531413	TRUE	secretory-reticular
AGAGCAGTTATGAGAC-1	0.158512	TRUE	secretory-reticular
TCACATCTTATCTGAT-1	0.328676	TRUE	secretory-reticular
TATGAAGACAGGTGCG-1	0.562553	FALSE	secretory-reticular
TACCTGCTGCACTGTG-1	1.63557	TRUE	secretory-reticular
TAGGTCCAAGTAAGGA-1	0.386718	TRUE	secretory-reticular
GAAACTCGTGCGATGC-1	0.136309	TRUE	secretory-reticular
AACAATTACTCTACGC-1	0.211287	TRUE	secretory-reticular
CCGCACGTGACCTCGG-1	0.126591	TRUE	secretory-reticular
AACTTGCCCGTATGCA-1	0.0994221	TRUE	secretory-reticular
GGGTATGTATGCACTT-1	0.340891	TRUE	secretory-reticular
TTCGTACTCCAGAACG-1	-0.100433	TRUE	secretory-reticular
GAATTTCTCGCTGCAG-1	-0.1396	FALSE	secretory-reticular
AACAGGATGGGCCGCG-1	0.0365286	TRUE	secretory-reticular
GACGTGTAGGGATTAT-1	-0.269711	FALSE	secretory-reticular
TAGGTGAGCCCTACTC-1	-0.0199279	TRUE	secretory-reticular
CTAATTCGCACGCGCT-1	0.424297	FALSE	secretory-reticular
GAAGCTTGCTGACCGC-1	0.182937	FALSE	secretory-reticular
GGTTAGGCTTGGAGAA-1	-0.242125	TRUE	secretory-reticular
ACAAGGACAAGAGGTT-1	0.308562	FALSE	secretory-reticular
AGGCCACCCGTTATGA-1	0.201646	TRUE	secretory-reticular
GTGGGCTTAGACACAC-1	-0.105809	FALSE	secretory-reticular
CGTGTCCCATTCGCGA-1	-0.149348	FALSE	secretory-reticular
TGGAGTGATGCGATGA-1	-0.209315	FALSE	secretory-reticular
AACAACTGGTAGTTGC-1	-0.0629507	FALSE	secretory-reticular
CCTGGCTAGACCCGCC-1	-0.0897429	TRUE	secretory-reticular
CGCAATTAGGGTAATA-1	0.00894828	TRUE	secretory-reticular
TCGAAATTTAGGACCA-1	-0.156751	TRUE	secretory-reticular
AGACTAGCCTTCCAGA-1	-0.262831	TRUE	secretory-reticular
TTGATCTAACTTTGTC-1	-0.181775	FALSE	secretory-reticular
AAGGAGCGGTTGGTGC-1	-0.249598	TRUE	secretory-reticular
ACTTGGGACCCGGTGG-1	-0.130666	FALSE	secretory-reticular
TGATCTCCGGCGCCAG-1	-0.0503335	TRUE	secretory-reticular
CAGTTCAAATTGACAC-1	-0.124837	FALSE	secretory-reticular
GTCCGGCTGAATTGCG-1	0.399052	FALSE	secretory-reticular
CTGGAAATGGATGCTT-1	0.394151	FALSE	secretory-reticular
TGATCGGTTTGACCCT-1	0.320579	FALSE	secretory-reticular
TAGAGTCTAAGCGAAC-1	0.206043	FALSE	secretory-reticular
GAGACTGATGGGTAGA-1	-0.0217302	TRUE	secretory-reticular
TAGCTAAGTCCGGGAG-1	-0.210428	FALSE	secretory-reticular
GGGCGATATGTGTGAA-1	-0.0678099	TRUE	secretory-reticular
CTCGAGGTCGAACAGT-1	0.269092	TRUE	secretory-reticular
GATCCCTTTATACTGC-1	-0.102889	FALSE	secretory-reticular
GTCATGCACCTCCGTT-1	-0.109588	TRUE	secretory-reticular
ACTTTCCTATAGCTTC-1	-0.131903	FALSE	secretory-reticular
TCGCTCGATATATTCC-1	-0.0231017	FALSE	secretory-reticular
ATAGGTTGGGCAGATG-1	-0.102028	FALSE	secretory-reticular
CAATTAAGGGTGATGA-1	0.103967	TRUE	secretory-reticular
ACCGACTGAGTCCCAC-1	0.407134	TRUE	secretory-reticular
CCTGTCACCCGGGCTC-1	-0.211852	TRUE	secretory-reticular
GATCGGTGGCCATAAC-1	0.0739743	TRUE	secretory-reticular
CCTATGGGTTACCGTC-1	-0.0625636	TRUE	secretory-reticular
TTGGGACACTGCCCGC-1	-0.182941	FALSE	secretory-reticular
CGAGGCTAAATATGGC-1	-0.0429958	TRUE	secretory-reticular
TCAGGGTGTAACGTAA-1	-0.180341	FALSE	secretory-reticular
CGAGAGATGTGAACCT-1	-0.237379	FALSE	secretory-reticular
TCGCTGGGCGGATTGT-1	-0.213192	FALSE	secretory-reticular
AGATCTCAGGTGTGAT-1	-0.137051	FALSE	secretory-reticular
TGGCCAAACTGAAGTA-1	-0.00942541	FALSE	secretory-reticular
GCTTCCGTCCCTAGAC-1	0.0530197	TRUE	secretory-reticular
CAGCAGCCCGTTCCTT-1	-0.0866667	TRUE	secretory-reticular
TGTATAACAGATCCTG-1	0.134934	TRUE	secretory-reticular
CGCGGGAATTAGGCAG-1	0.710385	TRUE	secretory-reticular
TGCATGTGGTAATCTA-1	0.133654	TRUE	secretory-reticular
ACAATTTGAGCAGTGG-1	0.00748228	TRUE	secretory-reticular
GAGCTAAGGGCATATC-1	0.220578	TRUE	secretory-reticular
CCAGATAGTTGAGTGA-1	-0.195646	TRUE	secretory-reticular
CCACAATGTACGTCTT-1	-0.0599258	TRUE	secretory-reticular
CAATGGATCTCTACCA-1	-0.154917	TRUE	secretory-reticular
TGTGGCAAAGCGTATG-1	0.0428255	FALSE	secretory-reticular
TAAAGCGTTAGGAGAA-1	-0.0652722	TRUE	secretory-reticular
TCCGTTTAGCCTTGAA-1	-0.191344	FALSE	secretory-reticular
CAGCTCGACAAGTTAA-1	-0.153895	TRUE	secretory-reticular
GCCTATAGTGTCAGGG-1	0.0476441	FALSE	secretory-reticular
ATAGACAACGGGACCT-1	-0.176514	TRUE	secretory-reticular
CTACTATCTTTCAGAG-1	-0.24542	FALSE	secretory-reticular
GCGCTGCTTTGCATTT-1	-0.105251	FALSE	secretory-reticular
GCGCATCCAGTCAGCA-1	-0.243267	FALSE	secretory-reticular
GACTCGCGGGAATGAC-1	-0.14251	FALSE	secretory-reticular
CTGGTAACGAGCTCTT-1	-0.213861	FALSE	secretory-reticular
TCCGGCCTAGCGTACA-1	-0.203796	FALSE	secretory-reticular
TCTAGGTGGCGACGCT-1	-0.239393	FALSE	secretory-reticular
ACGCTAGTGATACACT-1	-0.287901	FALSE	secretory-reticular
ATCTGCACCTCTGCGA-1	-0.218019	FALSE	secretory-reticular
CCTCACCTGAGGGAGC-1	-0.151383	FALSE	secretory-reticular
AGTGAGCCTCGCCGCC-1	-0.242727	FALSE	secretory-reticular
ACGAGTACGGATGCCC-1	-0.307145	FALSE	secretory-reticular
GGTACCATTAAGACGG-1	-0.226459	FALSE	secretory-reticular
TTCTGCTAGACTCCAA-1	-0.199151	FALSE	secretory-reticular
TAACTATTACGCCAAA-1	-0.158204	FALSE	secretory-reticular
GCATTCAAGGCAACGC-1	-0.153397	FALSE	secretory-reticular
AGTACATCATTTATCA-1	-0.143607	FALSE	secretory-reticular
GTCGTGTCTGGTCATC-1	-0.312369	FALSE	secretory-reticular
AGTCTAAAGTATACTC-1	-0.296361	FALSE	secretory-reticular
CGGCCCAACCTGTAGT-1	-0.298755	FALSE	secretory-reticular
GTCTTCCTCACCTAAG-1	-0.222549	TRUE	secretory-reticular
GGTGATGAAGGAAGTG-1	-0.0315815	TRUE	secretory-reticular
TCAATACAATTGCTGC-1	0.0466598	TRUE	secretory-reticular
GCAACCCAAGTTGTTT-1	-0.153237	TRUE	secretory-reticular
ATGAAGTGGACCCAGC-1	-0.0610146	TRUE	secretory-reticular
GAGAATCTCACGATCA-1	0.358586	TRUE	secretory-reticular
TATATCATTGATCAGT-1	0.23554	TRUE	secretory-reticular
AACTTTACGGGAGCTT-1	-0.0230013	TRUE	secretory-reticular
TTCTTGTGTCCATCAG-1	1.03031	TRUE	secretory-reticular
ACAATTTAGGAGGCTC-1	2.30773	FALSE	secretory-reticular
ATACTTGTTCTCGAGC-1	0.121178	TRUE	secretory-reticular
CACGGGATTGAGGGTT-1	1.27696	FALSE	secretory-reticular
GTTAATGTCTATCTTA-1	-0.206839	FALSE	secretory-reticular
GCGTTATATTTGGAAC-1	-0.186412	FALSE	secretory-reticular
CGTCAAGGCTATAAAT-1	0.628527	FALSE	secretory-reticular
TTAGCTCTGTAATCCG-1	0.174451	FALSE	secretory-reticular
AATGGTCCACCGTTCA-1	0.113168	FALSE	secretory-reticular
GTCATTGCATTGACCC-1	0.221458	FALSE	secretory-reticular
TGTCCGTGGCGCCTTT-1	0.387722	FALSE	secretory-reticular
TCAACTAACGTATAAC-1	0.343437	TRUE	secretory-reticular
TCCTCTCCAGTTGTCC-1	0.657596	TRUE	secretory-reticular
TGTGTTCGTATCCAAG-1	1.07239	TRUE	secretory-reticular
CCGCGTAGGTAAGGGC-1	0.248927	TRUE	secretory-reticular
CTGCGGGTGAAATGTT-1	0.256384	TRUE	secretory-reticular
TATCTACAGAGGTAAT-1	0.299608	TRUE	secretory-reticular
CTACTCTAGGCCCGGC-1	0.666133	TRUE	secretory-reticular
ACAAGCAGTGCCTAGC-1	0.774761	TRUE	secretory-reticular
TACAAGTCTCGTGCAT-1	-0.00494271	TRUE	secretory-reticular
TCGGAATGCGCTCTGA-1	0.240126	TRUE	secretory-reticular
TCGCGTCCAGAAGGTC-1	-0.160275	TRUE	secretory-reticular
TATGGCCCGGCCTCGC-1	1.35618	TRUE	secretory-reticular
GCTGGCATATTCACCT-1	-0.0112537	TRUE	secretory-reticular
GTCAGAATAGTCTATG-1	0.87454	TRUE	secretory-reticular
GGCGTCCTATCCGCTG-1	-0.222608	TRUE	secretory-reticular
CGGAGTTTGAGAGACA-1	0.0457091	TRUE	secretory-reticular
AGCACTTAAGGACGCC-1	0.250257	TRUE	secretory-reticular
TCCACAATGGTTTACG-1	0.120708	TRUE	secretory-reticular
CCAACGATGCACTGAT-1	-0.160791	TRUE	secretory-reticular
ATTTACAGTTTACTGG-1	0.107047	FALSE	secretory-reticular
CCCTGAAATGAGTTGA-1	-0.110662	FALSE	secretory-reticular
CAAACGGTCGCACTTT-1	0.0607708	FALSE	secretory-reticular
TGATTCGTCTATCACT-1	0.174319	FALSE	secretory-reticular
TCAGGTTCTTTGAGAA-1	0.235443	TRUE	secretory-reticular
CACGCAGCGAGGCTTT-1	0.412678	TRUE	secretory-reticular
TTAAGCGCCTGACCCA-1	0.238796	TRUE	secretory-reticular
CTTACACGGTATTCCA-1	0.197306	TRUE	secretory-reticular
AAGGCTGTGCTCATCG-1	0.0766171	TRUE	secretory-reticular
GACCAGAGCCCTGTAG-1	-0.0655956	TRUE	secretory-reticular
TCCCAGGCTTAGCTAA-1	0.948881	TRUE	secretory-reticular
ATTGAAGATCTTAGTG-1	0.811124	TRUE	secretory-reticular
AGTTCCTACAGAATTA-1	0.0635661	TRUE	secretory-reticular
GGGCTGGTTAGTCGCG-1	0.208584	TRUE	secretory-reticular
GAAATGGCGGTGTTAG-1	0.634586	TRUE	secretory-reticular
TACGAACACGACTTCA-1	0.805945	TRUE	secretory-reticular
ACCACAAGTTTCTATC-1	0.61688	TRUE	secretory-reticular
ATATTTAACCCTCAAG-1	0.0596888	TRUE	secretory-reticular
GATCATTCCAAACATT-1	-0.0894505	FALSE	secretory-reticular
TCCAGGCGAGTACGGT-1	-0.0370008	FALSE	secretory-reticular
GTTTGACCAAATCCTA-1	0.170476	TRUE	secretory-reticular
CACAGCACCCACGGCA-1	-0.172313	TRUE	secretory-reticular
TGCAAGAATGACGTAA-1	0.0478826	TRUE	secretory-reticular
GCGAAGCCATACCCGT-1	0.0176951	TRUE	secretory-reticular
TCCTTTCTTACGCTTA-1	0.195323	TRUE	secretory-reticular
GCTGCTCTCCGGACAC-1	0.931633	TRUE	secretory-reticular
ACTGTCTTCTTTAGAA-1	-0.132452	TRUE	secretory-reticular
TCAAACTTAGATTGTT-1	0.0693326	TRUE	secretory-reticular
CTATGTCACTAGCCCA-1	0.200384	TRUE	secretory-reticular
TGCGCAAAGCATTTGG-1	-0.0924097	FALSE	secretory-reticular
TTAATGTAGACCAGGT-1	0.0223248	TRUE	secretory-reticular
GGCGGTAGGATCATTG-1	-0.191468	TRUE	secretory-reticular
GGCAATAGTCAATGAG-1	-0.0824202	TRUE	secretory-reticular
ACACGAGACTCCTTCT-1	-0.163657	TRUE	secretory-reticular
GACACAAGGGAAGAAA-1	-0.179293	TRUE	secretory-reticular
TCAGCAAATGCATCTC-1	-0.207819	TRUE	secretory-reticular
GAGATCTGTCACTCCG-1	-0.148999	FALSE	secretory-reticular
ATGCCGGTCTTGCATA-1	-0.257774	FALSE	secretory-reticular
TTGGGCGGCGGTTGCC-1	-0.0804038	FALSE	secretory-reticular
TTGTTGTGTGTCAAGA-1	-0.288313	TRUE	secretory-reticular
ACTGTACGATACACAT-1	0.0807869	TRUE	secretory-reticular
TCCACTTTATCTAGGT-1	-0.0501695	TRUE	secretory-reticular
GGTCTGAGAATCTGGA-1	-0.0223735	TRUE	secretory-reticular
TAGAAAGGTGGCGCTA-1	-0.261911	TRUE	secretory-reticular
TATGTCTCATTGTGCC-1	0.239328	FALSE	secretory-reticular
GGATTTCACTTCTATA-1	-0.147622	FALSE	secretory-reticular
TGAGTGGTCCGTGACG-1	0.0168417	FALSE	secretory-reticular
CGCTTTCTTGCATTCG-1	-0.13069	FALSE	secretory-reticular
ACCCAACGCCCGTGGC-1	-0.166266	FALSE	secretory-reticular
GAACGTCTCATGGTCG-1	0.201161	FALSE	secretory-reticular
AGGGTTCCCTTTGGTT-1	-0.0610179	FALSE	secretory-reticular
GTAGCTTCCTCTTGTT-1	-0.159974	FALSE	secretory-reticular
GCATGAGGGACGCGGC-1	-0.160218	FALSE	secretory-reticular
CTACCCTAAGGTCATA-1	-0.170619	FALSE	secretory-reticular
TCACCGCTCGGCACTC-1	0.215767	FALSE	secretory-reticular
GGCTCGCGTTGAGGTA-1	0.0440095	FALSE	secretory-reticular
CTAACGAAACTTGCTG-1	-0.0583011	FALSE	secretory-reticular
TTAAACTCGAATTCAT-1	-0.245662	FALSE	secretory-reticular
TACTTTACTGAGCCGG-1	-0.128702	FALSE	secretory-reticular
GCTTGGATCGATTAGG-1	-0.179558	FALSE	secretory-reticular
CGGTTATCCAACAGTG-1	-0.304103	FALSE	secretory-reticular
CAGACCTGTAAGTGTT-1	-0.258292	FALSE	secretory-reticular
GACGGTCAATAGAAGC-1	-0.20066	FALSE	secretory-reticular
CTGACTGCGCAGCTCG-1	-0.141194	FALSE	secretory-reticular
CCATACCTTTACTTGT-1	-0.273439	FALSE	secretory-reticular
GTAATAAAGGGCTCCC-1	-0.213221	FALSE	secretory-reticular
GTGAACTCCCATTCGA-1	-0.260272	FALSE	secretory-reticular
GTGGTTACTTCTTTCG-1	-0.19542	TRUE	secretory-reticular
TCAGAACCTCCACAGG-1	-0.111956	TRUE	secretory-reticular
TCCCACTCTCTTCCGG-1	0.211973	TRUE	secretory-reticular
ATCTTGACTTGTCCAA-1	-0.229731	TRUE	secretory-reticular
TCGGGAACGTGCCTAG-1	-0.285019	TRUE	secretory-reticular
GTTAGCCGTAAATCAA-1	-0.196622	TRUE	secretory-reticular
ATTTACTAAGTCCATT-1	0.0751843	TRUE	secretory-reticular
CCATACTCGCCTCTCC-1	-0.139468	FALSE	secretory-reticular
[truncated: 13,231 more rows]
