# Supplementary material for: MIRO2-mediated mitochondrial transfer from cancer cells induces cancer-associated fibroblast differentiation
Source: Nat Cancer. 2025 Aug 28;6(10):1714–33. doi: 10.1038/s43018-025-01038-6 (PMC12559006; doi:10.1038/s43018-025-01038-6)
Supplement: Supplementary file 19 — Statistical source data. [file 43018_2025_1038_MOESM19_ESM.xlsx]

## Sheet: ED9b
si-Ctrl	si-MIRO2
1	0.994249
1.04513	0.94761
1.13894	0.96588

## Sheet: ED9d
MIRO1			TRAK1			TRAK2
si-Ctrl	si-MIRO1		si-Ctrl	si-TRAK1		si-Ctrl	si-TRAK2
14.6	21.225		15.1	26.3789		10.1	21.4764
14.0069	22.2837		14.4653	26.7706		19.9365	21.7812
13.9464	23.4768		14.5931	27.3832		10.0599	21.8116

## Sheet: ED9e
INHBA			IL6
si-Ctrl	si-MIRO2		si-Ctrl	si-MIRO2
1	0.538759		1	0.850764
0.639892	0.998957		0.935784	1.23417
0.854227	1.37378		1.05162	0.581686

## Sheet: ED9f
SCC13			HaCaT
Ctrl	OE-MIRO2		Ctrl	OE-MIRO2
15.7	78.7		9.03	11.6
13.8	73.1		8.92	11
12.5	73.1		8.99	19
